# Supplementary material for: Deep-learning: investigating deep neural networks hyper-parameters and comparison of performance to shallow methods for modeling bioactivity data
Source: J Cheminform. 2017 Jun 28;9:42. doi: 10.1186/s13321-017-0226-y (PMC5489441; doi:10.1186/s13321-017-0226-y)
Supplement: Supplementary file 1 — Additional file 1. Raw data used in this project. [file 13321_2017_226_MOESM1_ESM.zip]

Archive with 8 entries (8 files):
- CHEMBL205_cl.csv
- CHEMBL218_cl.csv
- CHEMBL219_cl.csv
- CHEMBL240_cl.csv
- CHEMBL244_cl.csv
- CHEMBL301_cl.csv
- CHEMBL1978_cl.csv
- RdkitDescriptors.py
