# Supplementary material for: Deep-learning: investigating deep neural networks hyper-parameters and comparison of performance to shallow methods for modeling bioactivity data
Source: J Cheminform. 2017 Jun 28;9:42. doi: 10.1186/s13321-017-0226-y (PMC5489441; doi:10.1186/s13321-017-0226-y)
Supplement: Supplementary file 1 — Additional file 1. Raw data used in this project. [file 13321_2017_226_MOESM1_ESM.zip › CHEMBL205_cl.csv]

CID	SMILES	Activity
CHEMBL188002	S(=O)(=O)(N)c1cc(N/C(/S)=N\c2cc(C(=O)[O-])c(cc2)C=2c3c(OC4=CC(=O)C=CC=24)cc(O)cc3)ccc1	1
CHEMBL364127	Clc1ccc(cc1)C(=O)NC1Cc2cc(S(=O)(=O)N)ccc2C1	1
CHEMBL1683469	S(=O)(=O)(N)c1ccc(cc1)CNS(=O)(=O)CC12CCC(CC1=O)C2(C)C	1
CHEMBL52564	Oc1ccccc1\C=C\C(=O)[O-]	1
CHEMBL21427	OB(O)c1ccc(OC)cc1	1
CHEMBL1414	O(C)c1cc(cc(OC)c1O)C(=O)[O-]	1
CHEMBL50	O1c2c(C(=O)C(O)=C1c1cc(O)c(O)cc1)c(O)cc(O)c2	1
CHEMBL182440	S(OCCCCCCCOS(=O)(=O)N)(=O)(=O)N	1
CHEMBL1817903	S(=O)(=O)(N)c1c[nH+]ccc1N1CC=C(C=C1)C	1
CHEMBL1738792	Clc1nc(nc(n1)NCC(OC)=O)Nc1ccc(S(=O)(=O)N)cc1	1
CHEMBL1164572	S(=O)(=O)(N)c1cnccc1Oc1ccc(cc1)C#N	1
CHEMBL193191	S(=O)(=O)(N)c1cc(F)c(\N=C(/S)\Nc2ccc(cc2)B2OC(C)(C)C(O2)(C)C)cc1	1
CHEMBL193199	S(=O)(=O)(N)c1ccc(cc1)CNC(=O)c1ccc(cc1)B1OC(C)(C)C(O1)(C)C	1
CHEMBL232616	S(=O)(=O)(N)c1ccc(NC(=S)NCC23OC(OC2C2OC(OC2CO3)(C)C)(C)C)cc1	1
CHEMBL65369	Oc1cc(ccc1)C(=O)[O-]	1
CHEMBL570615	S(=O)(=O)(N)c1cc(N=Nc2ccc(N)cc2)ccc1	1
CHEMBL1836399	S(=O)(=O)(N)c1ccc(cc1)C#Cc1ccccc1	1
CHEMBL2333586	Oc1cccc(O)c1C(OC)=O	1
CHEMBL235485	S1C(=NNC1=S)NC(=O)[N-]\N=C\c1ccccc1N(C)C	1
CHEMBL364754	S(=O)(=O)(N)c1ccc(cc1)CCNc1nc(nc(n1)N)N	1
CHEMBL228229	Clc1ccc(cc1)CONC(C(=O)N[O-])C	1
CHEMBL593667	Brc1cc2Cc3c([nH]c4c3cccc4)-c2cc1	1
CHEMBL486216	Oc1cc(ccc1O)C(OCC)=O	1
CHEMBL234530	S(=O)(=O)(N(CC(=O)NCCc1ccc(S(=O)(=O)N)cc1)CC(=O)N[O-])c1ccc(Oc2ccccc2)cc1	1
CHEMBL2436873	S(=O)(=O)(N)c1cnccc1-n1nc(C)c(CCC(OCC)=O)c1C	1
CHEMBL3098524	s1cccc1C(=O)N\N=C(\C(=N\Nc1ccc(S(=O)(=O)N)cc1)\N1CCCCC1)/C	1
CHEMBL182637	S(=O)(=O)(N)c1ccc(NC(=O)CC[NH+]2CC[NH+](CC2)Cc2ccccc2)cc1	1
CHEMBL182634	s1c(nnc1S(=O)(=O)N)NC(=O)C[NH+]1CCOCC1	1
CHEMBL3098522	Clc1ccc(cc1)C(=O)N\N=C(\C(=N\Nc1ccc(S(=O)(=O)N)cc1)\N1CCCCC1)/C	1
CHEMBL2402752	Brc1cc(S(=O)(=O)N)ccc1NC(=O)Cc1ccc(Cl)cc1	1
CHEMBL2402756	Clc1ccc(cc1)CC(=O)NCc1ccc(S(=O)(=O)N)cc1	1
CHEMBL2402757	Brc1ccccc1CC(=O)NCc1ccc(S(=O)(=O)N)cc1	1
CHEMBL2402754	Brc1cc(S(=O)(=O)N)ccc1NC(=O)Cc1ccc(OC)cc1	1
CHEMBL2402755	S(=O)(=O)(N)c1ccc(cc1)CNC(=O)Cc1ccc(F)cc1	1
CHEMBL2402758	S(=O)(=O)(N)c1ccc(cc1)CNC(=O)Cc1ccc(OC)cc1	1
CHEMBL2402759	S(=O)(=O)(N)c1ccc(cc1)CCNC(=O)Cc1ccc(F)cc1	1
CHEMBL3104058	Clc1cc(SCc2ccc(cc2)C(F)(F)F)c(S(=O)(=O)NC(NNc2ccc(S(=O)(=O)N)cc2)=N)cc1C	1
CHEMBL1797785	S(=O)(=O)(N)c1ccc(cc1)CNC(=S)NCCCCC([NH3+])C(OB(CC)CC)=O	1
CHEMBL507918	O(C)c1c(cccc1O)C=O	1
CHEMBL175866	S(=O)(=O)(N)c1ccc(cc1)C(=O)N[N-]C(=O)N=S(=O)([O-])c1ccc(cc1)C	1
CHEMBL3110150	O1N=C(CC1C(=O)N[O-])c1ccc(OCC)cc1	1
CHEMBL372507	s1c(nnc1S)N	1
CHEMBL3110155	Fc1ccccc1C1=NOC(C1)(C(=O)N[O-])C	1
CHEMBL182197	S(=O)(=O)(N)c1ccc(cc1)CCNC(=S)[N-]N(N)c1c(F)c(F)c(F)c(F)c1F	1
CHEMBL180177	S(=O)(=O)(N)c1ccc(cc1)CC\N=C(/S)\NNCC[NH+]1CC[NH2+]CC1	1
CHEMBL266026	S(=O)(=O)(NCc1ccc(S(=O)(=O)N)cc1)c1ccc(N)cc1	1
CHEMBL185671	Clc1cc(C(=O)NC2Cc3cc(S(=O)(=O)N)ccc3C2)c(OC)cc1	1
CHEMBL190056	S(=O)(=O)(N)c1ccc(cc1)CCNc1nc(nc(n1)NCCCC)NCCCC	1
CHEMBL2325981	s1c(nnc1S(=O)(=O)N)NC(=O)\C=C\C1C(C\C=C/CCCC(OC(C)C)=O)C(O)CC1O	1
CHEMBL2325980	S1C2S(=O)(=O)C(CC(N(CC)C(=O)\C=C\C3C(C\C=C/CCCC(OC(C)C)=O)C(O)CC3O)C2C=C1S(=O)(=O)N)C	1
CHEMBL3092943	S(=O)(=O)(N)c1ccc(cc1)-c1nnn(c1)C1OC(COC(=O)CC)C(OC(=O)CC)C(OC(=O)CC)C1OC(=O)CC	1
CHEMBL370104	S(=O)(=O)(NCc1ccc(cc1)-c1ccccc1)NO	1
CHEMBL184107	S(=O)(=O)(N)c1ccc(cc1)CCNc1nc(nc(n1)NC)NC	1
CHEMBL1163376	S(CC(=O)N)c1ccncc1S(=O)(=O)N	1
CHEMBL512809	S(=O)(=O)(N)c1ccc(-n2nnc(c2)-c2ccc(OC)cc2C)cc1	1
CHEMBL372888	S(=O)(=O)(N)c1ccc(cc1)C\N=C(/S)\N=C\1/C=C(C(=O)[O-])C(C=C/1)=C1c2c(Oc3c1ccc(O)c3)cc(O)cc2	1
CHEMBL1090011	S(=O)(=O)(NCCc1ccc(S(=O)(=O)N)cc1)C1OC(CO)C(OC2OC(CO)C(O)C(O)C2O)C(O)C1O	1
CHEMBL1090010	S(=O)(=O)(NCCc1ccc(S(=O)(=O)N)cc1)C1OC(C(=O)[O-])C(O)C(O)C1O	1
CHEMBL216312	S(=O)(=O)(N)c1ccc(cc1)C(OCc1nnn(c1)C1OC(C(OC)=O)C(O)C(O)C1O)=O	1
CHEMBL216319	S(=O)(=O)(N)c1ccc(cc1)C(OCc1nnn(c1)C1OCC(O)C(O)C1O)=O	1
CHEMBL195811	S(=O)(=O)(NCc1ccc(S(=O)(=O)N)cc1)c1ccc(N/C(/S)=N/CC[NH+]2CCOCC2)cc1	1
CHEMBL209732	S(=O)(=O)(N)c1ccc(NC(=O)CCSSCCC(=O)Nc2ccc(S(=O)(=O)N)cc2)cc1	1
CHEMBL467258	Clc1cc(ccc1)-c1c2cc(S(=O)(=O)N)ccc2[nH]c1C(=O)[N-]N1C(C=C(C=C1C)C)C	1
CHEMBL2333977	ClC(CN(S(=O)(=O)c1ccc(N)cc1)CC(Cl)=C)=C	1
CHEMBL196285	S(=O)(=O)(NCCc1ccc(S(=O)(=O)N)cc1)c1ccc(N/C(/S)=N/CC[NH+](C)C)cc1	1
CHEMBL394750	S1C(=NNC1=S)NC(=O)[N-]\N=C\c1ccc(F)cc1	1
CHEMBL187919	Brc1cc(S(=O)(=O)N)ccc1\N=C(/S)\N=C\1/C=C(C(=O)[O-])C(C=C/1)=C1c2c(Oc3c1ccc(O)c3)cc(O)cc2	1
CHEMBL476937	S(Oc1cc2S(=O)(=O)C(=Cc2cc1)CC1CCCCCC1)(=O)(=O)N	1
CHEMBL468367	S(=O)(=O)(N)c1ccc(-n2nnc(c2)-c2ccc(F)cc2)cc1	1
CHEMBL2170198	s1c(nnc1S(=O)(=O)N)NC(OC12CC3CC(C1)CC(C2)C3)=O	1
CHEMBL2170197	s1c(nnc1S(=O)(=O)N)NC(=O)NC12CC3CC(C1)CC(C2)C3	1
CHEMBL2203372	S(=O)(=O)(N)C1=CN(C=CC1=O)CC(=O)Nc1cc([NH+]([O-])[O-])ccc1	1
CHEMBL2314162	S(=O)(=O)(N)c1ccc(NC(=O)c2nn(c(-c3ccccc3)c2C(=O)[O-])-c2cc(N=Nc3c4c(ccc3O)cccc4)ccc2)cc1	1
CHEMBL6246	O1c2c-3c(cc(O)c2O)C(Oc2c-3c(cc(O)c2O)C1=O)=O	1
CHEMBL224292	S(=O)(=O)(N)c1ccc(O)cc1	1
CHEMBL3125547	S1(=O)(=O)N(Cc2c(F)cccc2F)C(=O)c2c1cccc2	1
CHEMBL3125544	Brc1cc(ccc1)CN1S(=O)(=O)c2c(cccc2)C1=O	1
CHEMBL3125542	S1(=O)(=O)N(Cc2cc([NH+]([O-])[O-])ccc2)C(=O)c2c1cccc2	1
CHEMBL3125543	Brc1ccccc1CN1S(=O)(=O)c2c(cccc2)C1=O	1
CHEMBL386517	Clc1cc(S)c(S(=O)(=O)N)cc1C(=O)N1CCCC1	1
CHEMBL2413089	s1c(ccc1S(=O)(=O)N)-c1nnn(c1)-c1ccc(cc1)C(F)(F)F	1
CHEMBL181357	S(OCC(COS(=O)(=O)N)C)(=O)(=O)N	1
CHEMBL1760958	FC(F)(F)C(O)(O)C(=O)c1ccc(cc1)C	1
CHEMBL1643295	S(=O)(=O)(N)c1ccc(NC(=O)Nc2ccc(cc2)C(=O)C)cc1	1
CHEMBL438693	S(=O)(=O)(N)c1ccc(cc1)CC\N=C\c1ccccc1OC(=O)N=S(=O)([O-])c1ccccc1	1
CHEMBL1643294	S(=O)(=O)(N)c1ccc(NC(=O)Nc2ccccc2OC)cc1	1
CHEMBL3092936	S(=O)(=O)(N)c1cc(ccc1)-c1nnn(c1)C1OC(COC(=O)CCC)C(OC(=O)CCC)C(OC(=O)CCC)C1OC(=O)CCC	1
CHEMBL3092937	S(=O)(=O)(N)c1cc(ccc1)-c1nnn(c1)C1OC(COC(=O)C)C(OC(=O)C)C(OC(=O)C)C1OC(=O)C	1
CHEMBL3092934	S(=O)(=O)(N)c1cc(ccc1)-c1nnn(c1)C1OC(COC(=O)CC(C)C)C(OC(=O)CC(C)C)C(OC(=O)CC(C)C)C1OC(=O)CC(C)C	1
CHEMBL3092938	S(=O)(=O)(N)c1cc(ccc1)-c1nnn(c1)C1OC(COC(=O)CC)C(OC(=O)CC)C(OC(=O)CC)C1OC(=O)CC	1
CHEMBL2331763	S(=O)(=O)(Nc1ccc(NC(=O)Nc2cc([NH+]([O-])[O-])ccc2)cc1)N	1
CHEMBL564969	S(=O)(=O)(N)c1ccc(cc1)CC\N=C\c1oc(S(=O)(=O)[O-])cc1	1
CHEMBL2402770	Clc1ccc(cc1)CC(=O)Nc1ccc(S(=O)(=O)N)cc1F	1
CHEMBL2402771	Brc1ccccc1CC(=O)Nc1ccc(S(=O)(=O)N)cc1F	1
CHEMBL2402772	S(=O)(=O)(N)c1cc(F)c(NC(=O)Cc2ccc(OC)cc2)cc1	1
CHEMBL2402773	Clc1cc(S(=O)(=O)N)ccc1NC(=O)Cc1ccc(F)cc1	1
CHEMBL2402774	Clc1cc(S(=O)(=O)N)ccc1NC(=O)Cc1ccc(Cl)cc1	1
CHEMBL2402775	Brc1ccccc1CC(=O)Nc1ccc(S(=O)(=O)N)cc1Cl	1
CHEMBL2402777	Brc1cc(S(=O)(=O)N)ccc1NC(=O)Cc1ccc(F)cc1	1
CHEMBL217359	S(=O)(=O)(N)c1ccc(cc1)C(OCc1nnn(c1)C1OCC(OC(=O)C)C(OC(=O)C)C1OC(=O)C)=O	1
CHEMBL172215	S(OCC1OC(OC1)(C)C)(=O)(=O)N	1
CHEMBL390524	S(=O)(=O)(N)c1ccc(-n2nnc(c2)COC2OCC(OC(=O)C)C(OC(=O)C)C2OC(=O)C)cc1	1
CHEMBL148680	S(=O)(=O)(N)c1ccccc1C(OC)=O	1
CHEMBL189346	S(=O)(=O)(N)c1ccc(N/C(/S)=N/C(CCSC)C(=O)[O-])cc1	1
CHEMBL2377796	Clc1c(Cl)c(Cl)c2c(c1Cl)C(=O)N(Cc1ccc(S(=O)(=O)N)cc1)C2=O	1
CHEMBL180111	S(=O)(=O)(N)c1ccc(cc1)C(=O)N[N-]C(=O)N=S(=O)([O-])c1ccc(F)cc1	1
CHEMBL185473	S(=O)(=O)(N)c1ccc(cc1)CNC=1NC(=O)NC(=O)N=1	1
CHEMBL1822700	S(=O)(=O)(N)c1cc(N2C3(c4c(cccc4)C2=O)c2c(Oc4c3ccc(N(CC)CC)c4)cc(N(CC)CC)cc2)ccc1	1
CHEMBL3264982	S(=O)(=O)(N)c1ccc(cc1)CC[NH2+]Cc1ccc(cc1)C(C)(C)C	1
CHEMBL3264983	S(=O)(=O)(N)c1ccc(cc1)CC\N=C\c1ccc(O)cc1	1
CHEMBL3264984	S(=O)(=O)(N)c1ccc(cc1)CC[NH2+]Cc1ccc(O)cc1	1
CHEMBL3264985	S(=O)(=O)(N)c1ccc(cc1)CC\N=C\c1cc(OC)ccc1O	1
CHEMBL3264986	S(=O)(=O)(N)c1ccc(cc1)CC[NH2+]Cc1cc(OC)ccc1O	1
CHEMBL189526	Clc1nc(nc(n1)NCC(=O)[O-])NCCc1ccc(S(=O)(=O)N)cc1	1
CHEMBL189527	S(=O)(=O)(N)c1ccc(cc1)CCNc1nc(nc(n1)NC(C)C)NC(C)C	1
CHEMBL189523	S(=O)(=O)(N)c1ccc(cc1)CCNc1nc(nc(n1)N(C)C)N(C)C	1
CHEMBL1470455	S1(=O)(=O)N(Cc2ccccc2[NH+]([O-])[O-])C(=O)c2c1cccc2	1
CHEMBL385073	Clc1cc(S(=O)(=O)C(C(=O)[O-])C)c(S(=O)(=O)N)cc1C	1
CHEMBL362499	s1c(nnc1S(=O)(=O)N)NS(=O)(=O)c1ccc(N/C(/S)=N/CC[NH+](C)C)cc1	1
CHEMBL253997	Clc1cc(NC(=O)Nc2sc(S(=O)(=O)N)nn2)ccc1Cl	1
CHEMBL213777	Clc1cc(S(=O)(=O)N)ccc1NC(=O)CCSSCCC(=O)Nc1ccc(S(=O)(=O)N)cc1Cl	1
CHEMBL1165321	S(=O)(=O)(N)c1cnccc1OC	1
CHEMBL190448	S(Oc1ccc(cc1)B1OC(C)(C)C(O1)(C)C)(=O)(=O)N	1
CHEMBL190447	S(=O)(=O)(Nc1ccc(cc1)B1OC(C)(C)C(O1)(C)C)N	1
CHEMBL1090030	S(=O)(=O)(NCCc1ccc(S(=O)(=O)N)cc1)C1OC(COC(=O)C)C(OC(=O)C)C(OC(=O)C)C1OC(=O)C	1
CHEMBL360714	S(OCc1ccc(cc1)COS(=O)(=O)N)(=O)(=O)N	1
CHEMBL2048929	S(=O)(=O)(N)c1ccc(cc1)C1[NH2+]CCc2c1ccc(OC)c2	1
CHEMBL572727	S(=O)(=O)(N)CC\N=C\c1cc(OC)ccc1O	1
CHEMBL362636	S(=O)(=O)(N)c1ccc(NC(=S)[N-]N(N)c2c(F)c(F)c(F)c(F)c2F)cc1	1
CHEMBL325372	Oc1ccc(cc1)C(OC)=O	1
CHEMBL255710	S(=O)(=O)(N)c1cc(NC(=S)NC2CC(N(O)C(C2)(C)C)(C)C)ccc1	1
CHEMBL2336628	Brc1c2c(cc(cc2)-c2n(nc(c2)CO)-c2ccc(S(=O)(=O)N)cc2)ccc1OC	1
CHEMBL148660	S(=O)(=O)(N)c1ccc(cc1)CCC	1
CHEMBL461600	S(=O)(=O)(N)c1ccc(cc1)CCNC(=O)CN1C(=O)c2c(cccc2)C1=O	1
CHEMBL461601	Clc1c2c(sc1C(=O)NCCc1ccc(S(=O)(=O)N)cc1)cccc2	1
CHEMBL2203353	S(=O)(=O)(N)C1=CN(C=CC1=O)CC1=Nc2c(cccc2)C(=O)N1c1ccc(cc1)C	1
CHEMBL2203352	S(=O)(=O)(N)C1=CN(C=CC1=O)CC1=Nc2c(cccc2)C(=O)N1c1ccccc1	1
CHEMBL2203351	S(=O)(=O)(N)C1=CN(C=CC1=O)Cc1nc(nc(n1)N)N1N=C(CC1(C)C)C	1
CHEMBL2203355	S(=O)(=O)(N)C1=CN(C=CC1=O)CC(=O)Nc1c(cccc1C)C	1
CHEMBL2203354	Clc1ccc(N2C(=Nc3c(cccc3)C2=O)CN2C=C(S(=O)(=O)N)C(=O)C=C2)cc1	1
CHEMBL15841	Oc1ccc(cc1)C(OCC)=O	1
CHEMBL3125564	S1(=O)(=O)N(Cc2ccc(cc2)C#N)C(=O)c2c1cccc2	1
CHEMBL3125560	S1(=O)(=O)N(CC#C)C(=O)c2c1cccc2	1
CHEMBL3125561	S1(=O)(=O)N(CC=C)C(=O)c2c1cccc2	1
CHEMBL3125562	S1(=O)(=O)N(C\C=C\C)C(=O)c2c1cccc2	1
CHEMBL3125563	S1(=O)(=O)N(CC(OCC)=O)C(=O)c2c1cccc2	1
CHEMBL1083684	S(=O)(=O)(N)c1ccc(NC(=O)C(CC(C)C)CC)cc1	1
CHEMBL2023171	s1ccnc1NC(=S)[S-]	1
CHEMBL1337519	S(=O)(=O)(N)c1ccc(NC(=O)Nc2ccc(cc2)C(F)(F)F)cc1	1
CHEMBL180323	S(=O)(=O)(N)c1ccc(cc1)C(=O)NN	1
CHEMBL24259	S(Oc1ccccc1)(=O)(=O)N	1
CHEMBL2023170	S=C([S-])NCC[NH+]1CCCCC1	1
CHEMBL235692	S1C(=NNC1=S)NC(=O)[N-]\N=C(/C)\c1ccccc1	1
CHEMBL179021	S(=O)(=O)(N)c1ccc(cc1)C(=O)N[N-]C(=O)NC1c2c(-c3c1cccc3)cccc2	1
CHEMBL269122	S(=O)(=O)(Nc1ccc(S(=O)(=O)N)cc1)c1ccc(N)cc1	1
CHEMBL196433	S(=O)(=O)(NCC1CC1)c1cc2S(=O)(=O)C=Cc2cc1	1
CHEMBL196435	S(=O)(=O)(NCc1ccc(S(=O)(=O)N)cc1)c1ccc(N/C(/S)=N/Cc2ncccc2)cc1	1
CHEMBL184923	S(=O)(=O)(N)c1ccc(cc1)CCNc1nc(OC)nc(OC)n1	1
CHEMBL368235	S(=O)(=O)(N)c1ccc(cc1)C(=O)N[N-]C(=O)Nc1ccc(cc1)C(=O)C	1
CHEMBL512633	S(=O)(=O)(N)c1cc2c([nH]c(C(=O)N)c2-c2ccccc2)cc1	1
CHEMBL193964	S(=O)(=O)(NCc1ccc(S(=O)(=O)N)cc1)c1ccc(N/C(/S)=N/CC[NH+](C)C)cc1	1
CHEMBL2443191	S(CC(=O)c1cc(S(=O)(=O)N)ccc1)c1ncc(cn1)CCC	1
CHEMBL409306	S(=O)(=O)(N)c1ccc(cc1)-c1nnn(c1)C1OCC(O)C(O)C1O	1
CHEMBL1241532	S(=O)(=O)(N)C1=CN(C=CC1=O)C(=O)c1ccccc1NC(OC)=O	1
CHEMBL1946183	O=C1CCCCC1C	1
CHEMBL1946182	OC1CCCCC1CCC	1
CHEMBL1946181	OC1CCCCC1C	1
CHEMBL1946184	Brc1ccccc1S(=O)(=O)N	1
CHEMBL3264966	Oc1ccc(cc1)CNc1ccc(cc1)C(OC)=O	1
CHEMBL3264967	O(C)c1cc(CNc2ccc(cc2)C(OC)=O)c(O)cc1	1
CHEMBL3264962	Oc1ccc(cc1)CNc1ccc(cc1)C(=O)[O-]	1
CHEMBL3264963	O(C)c1cc(CNc2ccc(cc2)C(=O)[O-])c(O)cc1	1
CHEMBL3264961	O=C([O-])c1ccc(NCc2ccc(cc2)C(C)(C)C)cc1	1
CHEMBL3264968	S(=O)(=O)(N)c1ccc(NCc2ccc(cc2)C(C)(C)C)cc1	1
CHEMBL3264969	S(=O)(=O)(N)c1ccc(NCc2ccc(O)cc2)cc1	1
CHEMBL1242793	S(=O)(=O)(N)C1=CN(C=CC1=O)CC(=O)c1cc([NH+]([O-])[O-])ccc1	1
CHEMBL193389	s1c(nnc1S)NS(=O)(=O)c1c2c(ccc1)c(N(C)C)ccc2	1
CHEMBL183442	s1c(nnc1S(=O)(=O)N)NC(=O)C[NH+]1CCC(CC1)C	1
CHEMBL2414438	Clc1c(Cl)c(Cl)c2c(c1Cl)C(=O)N(CCc1ccc(S(=O)(=O)N)cc1)C2=O	1
CHEMBL190464	S(=O)(=O)(N)c1ccc(cc1)CCNc1nc(Oc2ccccc2)nc(Oc2ccccc2)n1	1
CHEMBL195147	S(=O)(=O)(Nc1ccc(S(=O)(=O)N)cc1)c1ccc(N/C(/S)=N/N2CCOCC2)cc1	1
CHEMBL212440	S(=O)(=O)(N)c1cc(F)c(NC(=O)CCS)cc1	1
CHEMBL176203	Clc1cc(S(=O)(=O)N)ccc1NN	1
CHEMBL1093054	S(=O)(=O)(N)c1ccc(cc1)CNSC1OC(C(OC)=O)C(OC(=O)C)C(OC(=O)C)C1OC(=O)C	1
CHEMBL175486	S(=O)(=O)(N)c1ccc(cc1)C(=O)N[N-]C(=O)N=S(=O)([O-])c1ccccc1C	1
CHEMBL222837	S(=O)(=O)(N)c1ccc(N=[NH+][N-2])cc1	1
CHEMBL550892	S(=O)(=O)(N)c1ccc(cc1)CC[NH2+]Cc1oc(S(=O)(=O)[O-])cc1	1
CHEMBL2325976	S1C2S(=O)(=O)N(CC(N(C(=O)CCC\C=C/CC3C(\C=C\C(O)CCCCC)C(O)CC3O)CC)C2C=C1S(=O)(=O)N)CCCOC	1
CHEMBL182429	S(Oc1cc(OS(=O)(=O)N)ccc1)(=O)(=O)N	1
CHEMBL1738778	s1c(nnc1S(=O)(=O)N)NS(=O)(=O)c1cc(ccc1)C(OCCCCO[NH+]([O-])[O-])=O	1
CHEMBL1165319	S(=O)(=O)(N)c1cnccc1OCC	1
CHEMBL385152	S(=O)(=O)(N)c1ccc(cc1)C(=O)NCc1nnn(c1)C1OC(CO)C(O)C(O)C1O	1
CHEMBL582965	S(=O)(=O)(N)c1ccc(NC(=O)Cc2ncccc2)cc1	1
CHEMBL13630	S1\C(=N\S(=O)(=O)c2ccc(N)cc2)\N(N=C1S(=O)(=O)N)C	1
CHEMBL3098530	S\1c2n(N=C(C)/C/1=N\Nc1ccc(S(=O)(=O)N)cc1)c(nn2)-c1ccccc1	1
CHEMBL3098531	S1\C(\N(N=C1C(=O)C)c1ccc(S(=O)(=O)N)cc1)=C(\C#N)/C(OCC)=O	1
CHEMBL3098532	S1\C(\N(N=C1C(=O)C)c1ccc(S(=O)(=O)N)cc1)=C(/C(=O)c1ccccc1)\C#N	1
CHEMBL3098533	S1\C(\N(N=C1C(=O)C)c1ccc(S(=O)(=O)N)cc1)=C(/C(=O)Nc1ccc(S(=O)(=O)N)cc1)\C#N	1
CHEMBL3098534	Cl\C(=N/Nc1ccc(S(=O)(=O)N)cc1)\C(=N\NC(=O)c1ccccc1)\C	1
CHEMBL3098535	Clc1ccc(cc1)C(=O)N\N=C(\C(\Cl)=N\Nc1ccc(S(=O)(=O)N)cc1)/C	1
CHEMBL486027	Oc1cc(ccc1O)C(OC)=O	1
CHEMBL2104196	S(=O)(=O)(N)c1ccc(NCc2ccccc2)cc1	1
CHEMBL2203339	S(=O)(=O)(N)C1=CN(C=CC1=O)Cc1nc(nc(n1)N)N1CCOCC1	1
CHEMBL466832	S(=O)(=O)(N)c1cc2c([nH]c(C(=O)[N-]N3C(C=C(C=C3C)C)C)c2-c2ccccc2)cc1	1
CHEMBL1822699	S(=O)(=O)(N)c1ccc(N2C3(c4c(cccc4)C2=O)c2c(Oc4c3ccc(N(CC)CC)c4)cc(N(CC)CC)cc2)cc1	1
CHEMBL14182	S(=O)(=O)(Nc1cc(S(=O)(=O)N)ccc1)c1ccc(N)cc1	1
CHEMBL583958	S(=O)(=O)(N)C1OC(C(=O)[O-])C(O)C(O)C1O	1
CHEMBL2203350	S(=O)(=O)(N)C1=CN(C=CC1=O)CC(=O)NNC(=O)c1occc1	1
CHEMBL182659	S(=O)(=O)(Nc1ccccc1)c1ccc(cc1)C	1
CHEMBL387397	S(=O)(=O)(N)c1ccc(-n2nnc(c2)COC2OC(CO)C(O)C(O)C2O)cc1	1
CHEMBL122708	S(Oc1cc2CCC3C4CCC(=O)C4(CCC3c2cc1)C)(=O)(=O)N	1
CHEMBL1089967	S(=O)(=O)(N)c1ccc(NC2OCC(O)C(O)C2O)cc1	1
CHEMBL567820	O=C([O-])c1ccc(\N=C\c2ccccc2)cc1	1
CHEMBL2414064	s1c(ccc1S(=O)(=O)N)-c1nnn(c1)-c1cc(ccc1)C	1
CHEMBL359768	S(=O)(=O)(N)c1cc2c(cc1)C(NC(=O)C)CC2	1
CHEMBL576908	S(=O)(=O)(N)c1cc(N=Nc2ccc(N(C)C)cc2)ccc1	1
CHEMBL1923681	S(=O)(=O)(N)N1CCc2c(ccc(OC)c2)C1c1ccc([NH+]([O-])[O-])cc1	1
CHEMBL1923680	S(=O)(=O)(N)N1CCc2c(ccc(OC)c2)C1c1cc([NH+]([O-])[O-])ccc1	1
CHEMBL1923683	S(=O)(=O)(N)N1CCc2c(ccc(OC)c2)C1c1ccc(N)cc1	1
CHEMBL1923682	S(=O)(=O)(N)N1CCc2c(ccc(OC)c2)C1c1cc(N)ccc1	1
CHEMBL1240573	S(=O)(=O)(N)C1=CN(C=CC1=O)Cc1ccccc1	1
CHEMBL1240572	S(=O)(=O)(N)C1=CN(C=CC1=O)C	1
CHEMBL1165071	S(=O)(=O)(N)c1cnccc1Oc1c2nc(ccc2ccc1)C	1
CHEMBL1165072	S(c1ccncc1S(=O)(=O)N)c1nnnn1C	1
CHEMBL2414068	s1c(ccc1S(=O)(=O)N)-c1nnn(c1)-c1c2c(ccc1)cccc2	1
CHEMBL1762662	ClCc1ccc(cc1)C(=O)[O-]	1
CHEMBL1762663	O=C([O-])c1ccc(N(C)C)cc1	1
CHEMBL1762660	O=C([O-])c1ccc(cc1)C#N	1
CHEMBL1762661	O=C([O-])c1ccc(NC(=O)C)cc1	1
CHEMBL1762666	O=C(N[O-])C(CCCC)CC	1
CHEMBL1762667	O=C(NN)C(CCCC)CC	1
CHEMBL1762664	ClN(Cl)S(=O)(=O)c1ccc(cc1)C(=O)[O-]	1
CHEMBL1762665	O(C(=O)C(CCCC)CC)C	1
CHEMBL2414440	Clc1c(Cl)c(Cl)c2c(c1Cl)C(=O)N(c1ccccc1S(=O)(=O)N)C2=O	1
CHEMBL2414443	Brc1cc(S(=O)(=O)N)ccc1N1C(=O)c2c(c(Cl)c(Cl)c(Cl)c2Cl)C1=O	1
CHEMBL2414442	Clc1c(Cl)c(Cl)c2c(c1Cl)C(=O)N(c1ccc(S(=O)(=O)N)cc1Cl)C2=O	1
CHEMBL1662	Oc1c(cc(cc1C(C)(C)C)-c1cc(C(C)(C)C)c(O)c(c1)C(C)(C)C)C(C)(C)C	1
CHEMBL3113924	S(=O)(=O)(N)c1ccccc1N1C(=O)c2c(cccc2[NH+]([O-])[O-])C1=O	1
CHEMBL3113926	S(=O)(=O)(N)c1cc(N2C(=O)c3c(ccc([NH+]([O-])[O-])c3)C2=O)ccc1	1
CHEMBL182135	S(=O)(=O)(N)c1ccc(N/C(/S)=N/NCC[NH+]2CCOCC2)cc1	1
CHEMBL200673	Brc1cc(ccc1)C(S(=O)(=O)N)(F)F	1
CHEMBL21932	O(C)c1ccc(cc1)C(=O)[O-]	1
CHEMBL168552	s1c2c(nc1S(=O)(=O)N)cccc2	1
CHEMBL2070203	Fc1ccc(cc1)Cn1cccc1C(=O)\C=C(/[O-])\C(OC)=O	1
CHEMBL2070202	Oc1cc2cc([nH]c2cc1O)C(=O)NCc1ccccc1	1
CHEMBL2070205	O(C)c1ccccc1/C(/[O-])=C/C(=O)\C=C(/[O-])\C(=O)[O-]	1
CHEMBL2070204	O1c2c(OC1)cc1n(C)c(C(=O)[O-])c(c1c2)C(=O)C	1
CHEMBL2070206	O(C)c1ccccc1/C(/[O-])=C/C(=O)\C=C(/[O-])\C(OC)=O	1
CHEMBL2070209	O(C(=O)c1n[nH]c(c1)-c1c2c(n(c1)Cc1ccccc1)cccc2)C	1
CHEMBL2070208	O=C([O-])c1n[nH]c(c1)-c1c2c(n(c1)Cc1ccccc1)cccc2	1
CHEMBL575342	O(C)c1cc(\C=N\c2ccc(cc2)C(OC)=O)c(O)cc1	1
CHEMBL1242890	S(=O)(=O)(N)C1=CN(C=CC1=O)C=1C=CNCC=1S(=O)(=O)N	1
CHEMBL1242891	S(=O)(=O)(N)C1=CN(C=CC1=O)c1c2nonc2c([NH+]([O-])[O-])cc1	1
CHEMBL1594453	S(=O)(=O)(N)c1ccc(NC(=O)\C(=C\c2ccccc2OC)\C#N)cc1	1
CHEMBL570894	s1c2S(=O)(=O)C(CC(N(C(=O)c3ccc(cc3)CO[NH+]([O-])[O-])CC)c2cc1S(=O)(=O)N)C	1
CHEMBL257163	S(=O)(=O)(N)c1ccc(NC(=S)NC2CC(N(O)C(C2)(C)C)(C)C)cc1	1
CHEMBL363489	S(=O)(=O)([O-])c1cc2CC(NC(=O)C)Cc2cc1	1
CHEMBL235466	S1C(=NNC1=S)NC(=O)[N-]\N=C\c1ccc(O)cc1	1
CHEMBL193825	S(=O)(=O)(N)c1ccc(Nc2ccc(NC(=O)C)cc2)cc1	1
CHEMBL1088997	S(=O)(=O)(NCc1ccc(S(=O)(=O)N)cc1)C1OC(C(=O)[O-])C(O)C(O)C1O	1
CHEMBL212811	Clc1cc(S(=O)(=O)CC(OC)=O)c(S(=O)(=O)N)cc1C	1
CHEMBL1898609	Clc1ccc(cc1)CC(=O)NCCc1ccc(S(=O)(=O)N)cc1	1
CHEMBL1270032	S(=O)(=O)(N)c1ccc(-n2c(cc(C(=O)NCCC[NH+]3CCOCC3)c2C)-c2ccc(cc2)-c2ccccc2)cc1	1
CHEMBL168526	S(=O)(=O)(NCc1ccccc1)N	1
CHEMBL2331762	S(=O)(=O)(Nc1ccc(NC(=O)Nc2ccc(OCCCC)cc2)cc1)N	1
CHEMBL90218	Clc1cc(S(=O)(=O)N)ccc1NC(=O)c1nc(ccc1)C(=O)[O-]	1
CHEMBL583971	Clc1cc(S(=O)(=O)N)ccc1NC(=O)Cc1ccccc1	1
CHEMBL117	O1c2c(C(=O)C=C1c1ccccc1)c(O)cc(O)c2	1
CHEMBL112	Oc1ccc(NC(=O)C)cc1	1
CHEMBL3113927	S(=O)(=O)(N)c1ccc(cc1)CCN1C(=O)c2c(ccc([NH+]([O-])[O-])c2)C1=O	1
CHEMBL1276394	Ic1cc(-n2nc(C(=O)Nc3sc(S(=O)(=O)N)nn3)c(C(OCC)=O)c2-c2ccccc2)ccc1	1
CHEMBL369045	Brc1ccc(NC(=O)[N-]NC(=O)c2ccc(S(=O)(=O)N)cc2)cc1	1
CHEMBL3120739	S(=O)(=O)(N)c1ccc(Nc2nc(nc(n2)N)N)cc1	1
CHEMBL1209039	s1c(nnc1S(=O)(=O)N)NC(=O)CC12CC3CC(C1)CC(C2)C3	1
CHEMBL1209038	s1c(nnc1S(=O)(=O)N)NC(=O)C12CC3CC(C1)CC(C2)C3	1
CHEMBL254005	S(=O)(=O)(N)c1ccc(cc1)CC\N=C\c1cc([NH+]([O-])[O-])ccc1	1
CHEMBL1084856	S(=O)(=O)(N)c1ccc(NC(=O)C(C(C)(C)C)CC)cc1	1
CHEMBL2023730	S=C([S-])N1CCCC1C(=O)[O-]	1
CHEMBL185170	s1c(nnc1S(=O)(=O)N)NS(=O)(=O)c1ccc(N/C(/S)=N/C(O)C(O)c2ccc([NH+]([O-])[O-])cc2)cc1	1
CHEMBL1165117	S(C)c1ccncc1S(=O)(=O)N	1
CHEMBL205743	S(=O)(=O)(N)c1cc2CC(NC(=O)CCC)Cc2cc1	1
CHEMBL513820	Ic1cc(-n2nc(C(=O)Nc3sc(S(=O)(=O)N)nn3)c(C(=O)c3ccccc3)c2-c2ccccc2)ccc1	1
CHEMBL2333822	S(=O)(=O)(NC1Cc2c(C1)cccc2)N	1
CHEMBL364869	S(=O)(=O)(N)c1cc2CCCc2cc1	1
CHEMBL1270437	S(=O)(=O)(N)c1ccc(-n2c(cc(C(=O)NCCC[NH+](C)C)c2C)-c2cc3c(cc2)cccc3)cc1	1
CHEMBL285436	S(=O)(=O)(N)c1ccc(cc1)CNC(=O)C[NH+](CC[NH+](CC(=O)NCc1ccc(S(=O)(=O)N)cc1)CC(=O)[O-])CC(=O)[O-]	1
CHEMBL412069	S(=O)(=O)(N)c1ccc(cc1)-c1nnn(c1)C1OC(C(OC)=O)C(OC(=O)C)C(OC(=O)C)C1OC(=O)C	1
CHEMBL364919	S(=O)(=O)(N)c1ccc(cc1)CCNc1nc(nc(n1)NCC)NCC	1
CHEMBL179682	S(=O)(=O)(N)c1ccccc1C(=O)N[N-]C(=O)N=S(=O)([O-])c1ccccc1C	1
CHEMBL183240	S(Oc1cc(ccc1OS(=O)(=O)N)C)(=O)(=O)N	1
CHEMBL1683466	S(=O)(=O)(N)c1ccc(NS(=O)(=O)CC23CCC(CC2=O)C3(C)C)cc1	1
CHEMBL2113026	S(OC1CCC2(C(CCC3(C2CCC2C4C(CCC23C)(CCC4C(C)=C)COS(=O)(=O)N)C)C1(C)C)C)(=O)(=O)N	1
CHEMBL283695	S(=O)(=O)(NCC12OC(OC1C1OC(OC1CO2)(C)C)(C)C)N	1
CHEMBL574337	S(=O)(=O)(N)CC\N=C\c1ccccc1	1
CHEMBL575660	S(=O)(=O)(N)c1cc(F)c(NC(=O)Cc2ccccc2)cc1	1
CHEMBL1240620	S(=O)(=O)(N)C1=CN(C=CC1=O)c1ncnc2[nH]cnc12	1
CHEMBL373184	S(=O)(=O)(N)c1ccc(cc1)CC\N=C\C1=COc2c(cccc2)C1=O	1
CHEMBL1242704	Clc1ccc(cc1)C(=O)CN1C=C(S(=O)(=O)N)C(=O)C=C1	1
CHEMBL1242705	S(=O)(=O)(N)C1=CN(C=CC1=O)CC(=O)c1ccc(F)cc1	1
CHEMBL1242706	Clc1cc(ccc1Cl)C(=O)CN1C=C(S(=O)(=O)N)C(=O)C=C1	1
CHEMBL1778440	s1c(nnc1S(=O)(=O)N)NS(=O)(=O)c1ccc(cc1)C(OCC[NH+](CC)CC)=O	1
CHEMBL184361	S(=O)(=O)(N)c1cc2CC(NC(=O)c3c(F)c(F)c(F)c(F)c3F)Cc2cc1	1
CHEMBL363931	s1c(nnc1S(=O)(=O)N)NS(=O)(=O)c1ccc(N/C(/S)=N/N2CC[NH+](CC2)C)cc1	1
CHEMBL179218	S(=O)(=O)(N)c1ccc(N/C(/S)=N\CC[NH+](C)C)cc1	1
CHEMBL2337535	S(=O)(=O)(N)c1ccc(NC(=O)\C(=C\c2cc3OCOc3cc2)\C#N)cc1	1
CHEMBL189606	S(=O)(=O)(N)c1ccc(NC(=S)N2CCCC2C(=O)[O-])cc1	1
CHEMBL276915	O1c2c(ccc(O)c2)C(=O)C=C1c1ccccc1	1
CHEMBL2380738	S=C([S-])OCC	1
CHEMBL437092	S(=O)(=O)(N)c1ccc(cc1)-c1nnn(c1)C1OC(COC(=O)C)C(OC(=O)C)C(OC(=O)C)C1OC(=O)C	1
CHEMBL503194	s1c(nnc1S(=O)(=O)N)NC(=O)c1nn(c(-c2ccccc2)c1C(=O)c1ccccc1)-c1cc(N=NC(C(=O)c2ccccc2)C(=O)c2ccccc2)ccc1	1
CHEMBL21485	OB(O)c1ccccc1	1
CHEMBL197031	S(=O)(=O)(N)c1ccc(cc1)CC\N=C\C1=COc2c(cc(cc2)C)C1=O	1
CHEMBL196202	S(=O)(=O)(N)c1cc2S(=O)(=O)CC(OCc3ccccc3)c2cc1	1
CHEMBL208531	S(=O)(=O)(N)c1cc2CC(NC(=O)CCCC)Cc2cc1	1
CHEMBL574780	s1c(nnc1S(=O)(=O)N)NC(=O)Cc1sccc1	1
CHEMBL3110149	O1N=C(CC1C(=O)N[O-])c1ccccc1OCC	1
CHEMBL255047	Clc1c(NC(=O)N=S(=O)([O-])c2ccc(cc2)C)c(S(=O)(=O)N)cc(S(=O)(=O)N)c1Cl	1
CHEMBL1446150	Clc1ccc(NC(=O)Nc2ccc(S(=O)(=O)N)cc2)cc1	1
CHEMBL3110145	O1N=C(CC1C(=O)N[O-])c1ccccc1	1
CHEMBL2023166	S=C([S-])NCC[NH+]1CCOCC1	1
CHEMBL189113	S(=O)(=O)(N)c1ccc(NC(=O)c2ccc(cc2)B2OC(C)(C)C(O2)(C)C)cc1	1
CHEMBL477822	S(=O)(=O)(N)c1ccc(NC(=O)CC2=CC(Oc3c2ccc(OC)c3)=O)cc1	1
CHEMBL122938	P(=O)([O-])([O-])C	1
CHEMBL384791	Clc1cc(SSc2cc(Cl)c(cc2S(=O)(=O)N)C(OCC)=O)c(S(=O)(=O)N)cc1C(OCC)=O	1
CHEMBL179047	Clc1ccc(S(=O)([O-])=NC(=O)[N-]NC(=O)c2ccc(S(=O)(=O)N)cc2)cc1	1
CHEMBL187372	s1c(nnc1S(=O)(=O)N)NS(=O)(=O)c1ccc(N/C(/S)=N/CC[NH+]2CC[NH2+]CC2)cc1	1
CHEMBL1271456	S(=O)(=O)(N)c1ccc(-n2c(cc(C(=O)NCCC[NH+]3CC[NH+](CC3)C)c2C)-c2ccc(cc2)-c2ccccc2)cc1	1
CHEMBL2023164	S=C([S-])NN1CC[NH+](CC1)C	1
CHEMBL2023165	S=C([S-])NC(CC)C	1
CHEMBL2023167	S=C([S-])NCC[NH+](CCNC(=S)[S-])CCNC(=S)[S-]	1
CHEMBL2023162	S=C([S-])Nc1ccccc1	1
CHEMBL468839	S(=O)(=O)(N)c1ccc(-n2nnc(c2)-c2ccccc2C(F)(F)F)cc1	1
CHEMBL2023168	S=C([S-])NCc1ccccc1	1
CHEMBL176180	S(=O)(=O)(N)c1cc(F)c(NN)cc1	1
CHEMBL453731	S(=O)(=O)(N)c1ccc(cc1)CNC(=O)NC1CC1c1ccccc1	1
CHEMBL362892	S(=O)(=O)(N)c1ccc(N/C(/S)=N/C(Cc2ccccc2)C(OCC(=O)NC)=O)cc1	1
CHEMBL1085047	S(=O)(=O)(N)c1ccc(NC(=O)CCCCCNC2=NC(=O)N([O-])C=C2)cc1	1
CHEMBL573335	Clc1cc(S(=O)(=O)N)ccc1NC(=O)Cc1sccc1	1
CHEMBL482150	s1c(nnc1S(=O)(=O)C)NS(=O)(=O)N	1
CHEMBL471245	S=C([S-])[S-]	1
CHEMBL2414070	s1c(ccc1S(=O)(=O)N)-c1nnn(c1)-c1cc(ccc1)C#N	1
CHEMBL2414071	Clc1cc(-n2nnc(c2)-c2sc(S(=O)(=O)N)cc2)ccc1Cl	1
CHEMBL2414073	Clc1cc(-n2nnc(c2)-c2sc(S(=O)(=O)N)cc2)ccc1OC	1
CHEMBL2414074	Ic1ccc(-n2nnc(c2)-c2sc(S(=O)(=O)N)cc2)cc1	1
CHEMBL2414076	s1c(ccc1S(=O)(=O)N)-c1nnn(c1)-c1cc(C(F)(F)F)c(cc1)C#N	1
CHEMBL898	Fc1cc(F)ccc1-c1cc(C(=O)[O-])c(O)cc1	1
CHEMBL439243	S(=O)(=O)(Nc1ccc(S(=O)(=O)N)cc1)c1ccc(NC(=S)NC2CC(N(O)C(C2)(C)C)(C)C)cc1	1
CHEMBL469220	S(=O)(=O)(N)c1ccc(-n2nnc(c2)-c2ccc(cc2)C)cc1	1
CHEMBL608978	O1c2c(OC1)cc-1c(Cc3c-1[nH]c1c3cccc1)c2	1
CHEMBL235502	S1C(=NNC1=S)NC(=O)[N-]\N=C(/C)\c1ccc([NH+]([O-])[O-])cc1	1
CHEMBL469221	S(=O)(=O)(N)c1ccc(-n2nnc(c2)-c2cc(ccc2)C)cc1	1
CHEMBL32749	O(C)c1cc(ccc1O)\C=C\C(=O)[O-]	1
CHEMBL2336622	S(=O)(=O)(N)c1ccc(-n2nc(cc2-c2ccc(OC)cc2)CO)cc1	1
CHEMBL1588015	O(C)c1ccc(cc1)C(=O)NN	1
CHEMBL6633	S(=O)(=O)(N)c1ccc(Nc2nc(ncc2)N)cc1	1
CHEMBL3125554	S1(=O)(=O)N(C\C(=N\O)\C)C(=O)c2c1cccc2	1
CHEMBL593037	O(C)c1cc(OC)cc2c1-c1[nH]c3c(c1C2)cccc3	1
CHEMBL254212	S(=O)(=O)(N)c1ccc(cc1)CC\N=C\c1[nH]ccc1	1
CHEMBL254211	S(=O)(=O)(N)c1ccc(cc1)CC\N=C\c1n(ccc1)C	1
CHEMBL394938	S1C(=NNC1=S)NC(=O)[N-]\N=C\c1cc(OC)ccc1	1
CHEMBL1091779	S(=O)(=O)(N)c1ccc(cc1)CCNSC1OC(COC(=O)C)C(OC(=O)C)C(OC(=O)C)C1OC(=O)C	1
CHEMBL443431	s1c(nnc1S(=O)(=O)N)NC(=O)c1nn(c(-c2ccccc2)c1C(=O)c1ccccc1)-c1c2cc(n(c2ccc1)CC(=O)C)C	1
CHEMBL120304	S(=O)(=O)(Nc1ccc(S(=O)(=O)N)cc1)c1ccc(NC(=O)N)cc1	1
CHEMBL24147	Oc1cc(O)ccc1	1
CHEMBL370105	Brc1ccc(S(=O)(=O)c2ccc(cc2)-c2nnc(S)n2CCCC)cc1	1
CHEMBL466810	Oc1cc(O)ccc1C(OCC)=O	1
CHEMBL206830	S(=O)(=O)(N)c1cc2c(cc1)C(NC(=O)C1CCCCC1)CC2	1
CHEMBL406	Clc1ccc(cc1S(=O)(=O)N)C(=O)NN1c2c(CC1C)cccc2	1
CHEMBL427654	S1\C(=N\C(=O)CCS)\N(N=C1S(=O)(=O)N)C	1
CHEMBL237422	S1C(=NNC1=S)NC(=O)[N-]N	1
CHEMBL280998	Oc1ccccc1O	1
CHEMBL3098848	S(=O)(=O)(N)Cc1ccc(NC(=O)C2CCC=CC2)cc1	1
CHEMBL3098849	Brc1cc(Cl)c(S(=O)(=O)Nc2ccc(cc2)CS(=O)(=O)N)cc1	1
CHEMBL558877	S(=O)(=O)(N)c1ccc(cc1)CC[NH2+]Cc1cc(ccc1)C(=O)[O-]	1
CHEMBL3291111	Clc1cc(Cl)c(S(=O)(=O)N)cc1C(=O)NNC(=O)c1ccc(cc1)C	1
CHEMBL3291110	Clc1cc(Cl)c(S(=O)(=O)N)cc1C(=O)NNC(=O)c1ccc(Cl)cc1	1
CHEMBL489182	S(=O)(=O)(N)c1cc(S(=O)(=O)N)c(NC(=O)CC2=CC(Oc3c2ccc(OC)c3)=O)cc1C(F)(F)F	1
CHEMBL199464	S(=O)(=O)(N)C(F)(F)c1ccc(cc1)C	1
CHEMBL594224	O(C)c1c2c(-c3[nH]c4c(c3C2)cccc4)c(OC)cc1	1
CHEMBL3104161	Clc1cc(SCc2cc3OCOc3cc2Cl)c(S(=O)(=O)NC(Nc2ccc(S(=O)(=O)N)cc2)=N)cc1C	1
CHEMBL3104160	Clc1cc(SCC2=CC(=O)Nc3c2cccc3)c(S(=O)(=O)NC(NCc2ccc(S(=O)(=O)N)cc2)=N)cc1C	1
CHEMBL3104163	Clc1cc(SCc2cc3OCOc3cc2Cl)c(S(=O)(=O)NC(NNc2ccc(S(=O)(=O)N)cc2)=N)cc1C	1
CHEMBL3104162	Clc1cc(SCc2cc3OCOc3cc2Cl)c(S(=O)(=O)NC(Nc2cc(S(=O)(=O)N)ccc2)=N)cc1C	1
CHEMBL3104164	Clc1cc(SCc2cc3OCOc3cc2Cl)c(S(=O)(=O)NC(NCc2ccc(S(=O)(=O)N)cc2)=N)cc1C	1
CHEMBL198891	S(=O)(=O)(N)C(F)(F)c1cc2OC(=O)C=C(c2cc1)C	1
CHEMBL2414075	s1c(ccc1S(=O)(=O)N)-c1nnn(c1)-c1ccc(S(=O)(=O)C)cc1F	1
CHEMBL2414077	s1c(ccc1S(=O)(=O)N)-c1nnn(c1)-c1ccccc1	1
CHEMBL3092995	Clc1cc2OCC(Oc2cc1)CNS(=O)(=O)N	1
CHEMBL2424832	Brc1c(Br)c(Br)c2c(c1Br)C(=O)N(CCc1ccc(S(=O)(=O)N)cc1)C2=O	1
CHEMBL2424831	Brc1c(Br)c(Br)c2c(c1Br)C(=O)N(Cc1ccc(S(=O)(=O)N)cc1)C2=O	1
CHEMBL2424830	Brc1c(Br)c(Br)c2c(c1Br)C(=O)N(C2=O)c1ccc(S(=O)(=O)N)cc1	1
CHEMBL286738	S(Oc1cc2OC(=O)C3=C(CCCCC3)c2cc1)(=O)(=O)N	1
CHEMBL513854	Clc1ccc(cc1)-c1c2cc(S(=O)(=O)N)ccc2[nH]c1C(=O)[N-]N1C(C=C(C=C1C)C)C	1
CHEMBL456724	s1c(nnc1S(=O)(=O)N)NS(=O)(=O)c1ccc(N)cc1	1
CHEMBL1797792	s1c(nnc1S(=O)(=O)N)NS(=O)(=O)c1ccc(NC(=S)NCCCCC([NH3+])C(OB(CC)CC)=O)cc1	1
CHEMBL1797790	S(=O)(=O)(NCc1ccc(S(=O)(=O)N)cc1)c1ccc(NC(=S)NCCCCC([NH3+])C(OB(CC)CC)=O)cc1	1
CHEMBL1797791	S(=O)(=O)(NCCc1ccc(S(=O)(=O)N)cc1)c1ccc(NC(=S)NCCCCC([NH3+])C(OB(CC)CC)=O)cc1	1
CHEMBL2335233	S(OCC(CCC)CCC)(=O)(=O)N	1
CHEMBL2407708	Clc1ccccc1C1SCC(=O)N1c1ccc(S(=O)(=O)N)cc1	1
CHEMBL366223	S(=O)(=O)(N)c1ccc(Nc2nc(nc(n2)NC(C)C)NC(C)C)cc1	1
CHEMBL361026	S(=O)(=O)(N)c1ccc(N/C(/S)=N/C(CCSC)C(OCC(=O)NC)=O)cc1	1
CHEMBL505415	S(=O)(=O)(N)c1ccc(cc1)C(=O)NCc1nnn(OC2OC(COC(=O)C)C(OC(=O)C)C(OC(=O)C)C2OC(=O)C)c1	1
CHEMBL513659	s1c(nnc1S(=O)(=O)N)NC(=O)c1nn(c(-c2ccccc2)c1C(=O)c1ccccc1)-c1cc(O)ccc1	1
CHEMBL272457	Oc1c(C#N)c(ccc1\C=N\O)-c1ccc(O)cc1	1
CHEMBL272458	Oc1c(C)c(ccc1\C=N\O)-c1ccc(O)cc1	1
CHEMBL2048918	S(=O)(=O)(N)c1ccc(cc1)C1=NCCc2c1cc(OC)c(OC)c2	1
CHEMBL461964	S(Oc1ccc(OS(=O)(=O)N)cc1)(=O)(=O)N	1
CHEMBL514556	S(=O)(=O)(N)c1ccccc1NC(=O)CC1=CC(Oc2c1ccc(OC)c2)=O	1
CHEMBL272900	S(=O)(=O)(N)c1ccc(cc1)-c1nnn(c1)C1OC(COC(=O)C)C(OC2OC(COC(=O)C)C(OC(=O)C)C(OC(=O)C)C2OC(=O)C)C(OC(=O)C)C1OC(=O)C	1
CHEMBL2048917	S(=O)(=O)(N)c1ccc(cc1)C(=O)NCCc1cc(OC)c(OC)cc1	1
CHEMBL2333975	S(=O)(=O)(NCCC(F)F)c1ccc(N)cc1	1
CHEMBL187974	S(=O)(=O)(N)c1cc(F)c(\N=C(/S)\N=C\2/C=C(C(=O)[O-])C(C=C/2)=C2c3c(Oc4c2ccc(O)c4)cc(O)cc3)cc1	1
CHEMBL196677	S(=O)(=O)(N)c1cc(C(=O)NCC2[NH+](CCC2)CC)c(OC)cc1	1
CHEMBL176283	S(=O)(=O)(N)c1ccc(cc1)C(=O)N[N-]C(=O)Nc1ccc(Oc2ccccc2)cc1	1
CHEMBL2402766	Clc1ccc(cc1)CC(=O)Nc1ccc(S(=O)(=O)N)cc1	1
CHEMBL2402765	S(=O)(=O)(N)c1ccc(NC(=O)Cc2ccc(F)cc2)cc1	1
CHEMBL235506	S1C(=NNC1=S)NC(=O)[N-]\N=C\CC(C)C	1
CHEMBL20866	Brc1ccc(cc1)B(O)O	1
CHEMBL2402764	s1c(nnc1S(=O)(=O)N)NC(=O)Cc1ccc(OC)cc1	1
CHEMBL190531	S(=O)(=O)(N)c1ccc(Nc2nc(nc(n2)NCCCC)NCCCC)cc1	1
CHEMBL1807500	S(=O)(=O)(NC1OC(CO)C(O)C(O)C1O)N	1
CHEMBL1807505	S(=O)(=O)(NC1OC(COC(=O)C)C(OC(=O)C)C(OC(=O)C)C1)N	1
CHEMBL190538	S(=O)(=O)(N)c1ccc(Nc2nc(nc(n2)N(CCC)C)N(CCC)C)cc1	1
CHEMBL1271041	S(=O)(=O)(N)c1ccc(-n2c(cc(C(=O)N3CC[NH+](CC3)C)c2C)-c2ccc(cc2)-c2ccccc2)cc1	1
CHEMBL1271040	S(=O)(=O)(N)c1ccc(-n2c(cc(C(=O)NCCC[NH+](C)C)c2C)-c2ccc(cc2)-c2ccccc2)cc1	1
CHEMBL382075	s1c(nnc1S(=O)(=O)N)NS(=O)c1ccc([NH+]([O-])[O-])cc1	1
CHEMBL216245	S(=O)(=O)(N)c1ccc(cc1)C(OCc1nnn(c1)CC1OC(OC)C(O)C(O)C1O)=O	1
CHEMBL170139	S(OC(C(OS(=O)(=O)N)C)C)(=O)(=O)N	1
CHEMBL421	S(=O)(=O)(Nc1ncccc1)c1ccc(N=Nc2cc(C(=O)[O-])c(O)cc2)cc1	1
CHEMBL1467754	Oc1ccccc1C[NH2+]CCC[NH2+]Cc1ccccc1O	1
CHEMBL1084702	S(=O)(=O)(N)c1ccc(NC(=O)C(C(CC)C)CCC)cc1	1
CHEMBL194528	S(=O)(=O)(N)c1cc2S(=O)(=O)CCc2cc1	1
CHEMBL3038238	S(=O)(=O)(N)c1ccc(cc1)C[NH2+]CC1=COc2c(cccc2)C1=O	1
CHEMBL3120750	Clc1cc(Nc2nc(nc(Cl)n2)Nc2ccc(S(=O)(=O)N)cc2)ccc1F	1
CHEMBL1628004	S(=O)(=O)(N)C(F)(F)c1cc2CCC3C4CCC(=O)C4(CCC3c2cc1)C	1
CHEMBL3038237	S(=O)(=O)(N)c1ccc(NCC2=COc3c(cccc3)C2=O)cc1	1
CHEMBL3038236	S(=O)(=O)(N)c1ccc(cc1)C\N=C\C1=COc2c(cccc2)C1=O	1
CHEMBL181422	S(=O)(=O)(N)c1ccc(cc1)CCNC(=S)NC(=O)C([NH3+])CC(=O)N	1
CHEMBL204941	S(=O)(=O)(N)c1cc2c(cc1)C(NC(=O)C(CCC)CCC)CC2	1
CHEMBL2023729	S=C([S-])N1CCC(CC1)(C#N)c1ccccc1	1
CHEMBL3104367	Clc1cc(SCc2ccccc2)c(S(=O)(=O)NC(NNc2ccc(S(=O)(=O)N)cc2)=N)cc1C	1
CHEMBL3104366	Clc1cc(SCc2ccccc2)c(S(=O)(=O)NC(Nc2ccccc2S(=O)(=O)N)=N)cc1C	1
CHEMBL3104365	Clc1cc(SCc2ccccc2)c(S(=O)(=O)NC(Nc2cc(S(=O)(=O)N)ccc2)=N)cc1C	1
CHEMBL3104369	Clc1cc(SCc2ccccc2)c(S(=O)(=O)NC(Nc2sc(S(=O)(=O)N)nn2)=N)cc1C	1
CHEMBL3104368	Clc1cc(SCc2ccccc2)c(S(=O)(=O)NC(NCc2ccc(S(=O)(=O)N)cc2)=N)cc1C	1
CHEMBL365558	S(=O)(=O)(N)c1ccc(cc1)CC\N=C(\S)/Nc1ccc(S(=O)(=O)N)cc1	1
CHEMBL513840	s1c(nnc1S(=O)(=O)N)NC(=O)c1nn(c(-c2ccccc2)c1C(=O)c1ccccc1)-c1cc(N)ccc1	1
CHEMBL432818	Clc1c(N2C(=O)c3c(nccc3)C2=O)c(S(=O)(=O)N)cc(S(=O)(=O)N)c1Cl	1
CHEMBL1813209	Clc1nc(nc(n1)NC(C(=O)[O-])C)Nc1ccc(S(=O)(=O)N)cc1	1
CHEMBL1813208	S(=O)(=O)(N)c1ccc(Nc2nc(nc(n2)NCCC(=O)[O-])NCCC(=O)[O-])cc1	1
CHEMBL1813207	S(=O)(=O)(N)c1ccc(Nc2nc(nc(n2)NCC(OC)=O)NCC(OC)=O)cc1	1
CHEMBL1813206	S(=O)(=O)(N)c1ccc(Nc2nc(nc(n2)NCC(=O)[O-])NCC(=O)[O-])cc1	1
CHEMBL1643303	S(=O)(=O)(N)c1ccc(NC(=O)Nc2ccccc2-c2ccccc2)cc1	1
CHEMBL1643302	S(=O)(=O)(N)c1ccc(NC(=O)Nc2ccc(Oc3ccccc3)cc2)cc1	1
CHEMBL1643301	S(=O)(=O)(N)c1ccc(NC(=O)Nc2ccccc2C#N)cc1	1
CHEMBL1085555	S(=O)(=O)(N)c1ccc(cc1)CCNC(=O)CCCNC1=NC(=O)N([O-])C=C1	1
CHEMBL1643306	S(=O)(=O)(N)c1ccc(NC(=O)Nc2cc(cc(c2)C)C)cc1	1
CHEMBL229190	S(=O)(=O)(NCc1ccccc1)NCc1ccccc1	1
CHEMBL1254939	S(=O)(=O)(N)c1ccc(cc1)CCNC(=O)c1ccc(NCc2nc3c(nc(nc3N)N)nc2)cc1	1
CHEMBL182523	S(=O)(=O)(N)c1ccc(NC(=O)CC[NH+]2CCC(CC2)Cc2ccccc2)cc1	1
CHEMBL427312	S1C(NN=C1S(=O)(=O)N)NS(=O)(=O)c1ccc(N)cc1	1
CHEMBL195978	S(=O)(=O)(NCc1ccc(S(=O)(=O)N)cc1)c1ccc(N/C(/S)=N/N2CCOCC2)cc1	1
CHEMBL1084951	S(=O)(=O)(N)c1ccc(cc1)CNC(=O)C(C)(C)C	1
CHEMBL2331764	Clc1ccc(NC(=O)Nc2ccc(NS(=O)(=O)N)cc2)cc1	1
CHEMBL426803	S(=O)(=O)(N)c1ccc(N/C(/S)=N/C(CC(C)C)C(OCC(=O)NC)=O)cc1	1
CHEMBL2380746	S=C([S-])OCCOCC[NH+](C)C	1
CHEMBL2380747	S=C([S-])OCCCCNC(OC(C)(C)C)=O	1
CHEMBL2337544	S(=O)(=O)(N)c1ccc(NC(=O)\C(=C\c2ccc(OC)cc2)\C#N)cc1	1
CHEMBL2380745	S=C([S-])OCC[NH+](C)C	1
CHEMBL2337542	Clc1cc(Cl)ccc1\C=C(\C(=O)Nc1ccc(S(=O)(=O)N)cc1)/C#N	1
CHEMBL2337543	S(=O)(=O)(N)c1ccc(NC(=O)\C(=C\c2ccc([NH+]([O-])[O-])cc2)\C#N)cc1	1
CHEMBL2337540	S(=O)(=O)(N)c1ccc(NC(=O)CC#N)cc1	1
CHEMBL2337541	Clc1ccccc1\C=C(\C(=O)Nc1ccc(S(=O)(=O)N)cc1)/C#N	1
CHEMBL2380749	S=C([S-])OCc1ccccc1	1
CHEMBL499560	s1c(nnc1NS(=O)(=O)N)C(F)(F)F	1
CHEMBL25600	S(=O)(=O)(N)c1ccc(NC(=O)Nc2ccccc2)cc1	1
CHEMBL593759	Fc1cc2Cc3c([nH]c4c3cccc4)-c2cc1	1
CHEMBL573859	S(=O)(=O)(N)c1ccc(cc1)CCNC(=O)Cc1ccccc1	1
CHEMBL388309	Clc1ccc(cc1)CONC(CCCC)C(=O)N[O-]	1
CHEMBL3233388	S1(=O)([O-])=NC(=O)c2c1cc(-n1nnc(c1)-c1ccccc1)cc2	1
CHEMBL3233389	S1(=O)([O-])=NC(=O)c2c1cc(-n1nnc(c1)-c1cc(ccc1)C)cc2	1
CHEMBL3233387	S1(=O)([O-])=NC(=O)c2c1cc(N=[NH+][N-2])cc2	1
CHEMBL601464	Clc1cc(ccc1O)CC(=O)NCCc1ccccc1	1
CHEMBL204990	S(=O)(=O)(N)c1cc2CC(NC(=O)C3CCCCC3)Cc2cc1	1
CHEMBL116438	O(C)c1cc(ccc1O)\C=C\C(=O)\C=C(/[O-])\C=C\c1cc(OC)c(O)cc1	1
CHEMBL3121757	Clc1ccc(cc1)C1=Nn2c(SC1)nnc2-c1ccc(S(=O)(=O)N)cc1	1
CHEMBL3087324	S(=O)(=O)(NCCn1ccnc1[NH+]([O-])[O-])N	1
CHEMBL3087327	S(=O)(=O)(NCCCn1ccnc1C)N	1
CHEMBL3087321	S(=O)(=O)(N)c1ccc(cc1)CCNC(=S)NCCn1c(ncc1[NH+]([O-])[O-])C	1
CHEMBL3087320	S(=O)(=O)(N)c1ccc(cc1)CNC(=S)NCCn1c(ncc1[NH+]([O-])[O-])C	1
CHEMBL3087323	S(=O)(=O)(NCCn1c(ncc1[NH+]([O-])[O-])C)N	1
CHEMBL3087322	S(=O)(=O)(N)c1cc(NC(=S)NCCn2c(ncc2[NH+]([O-])[O-])C)ccc1	1
CHEMBL205867	S(=O)(=O)(N)c1cc2c(cc1)C(NC(=O)c1c(F)c(F)c(F)c(F)c1F)CC2	1
CHEMBL3121754	S1CC(=Nn2c1nnc2-c1ccc(S(=O)(=O)N)cc1)c1ccc(cc1)C	1
CHEMBL459356	s1c(nnc1SC)NS(=O)(=O)N	1
CHEMBL2337525	S(OCC1OC(OCC2C(O)C(O)C(OC2CO)O)C(O)C(O)C1O)(=O)(=O)N	1
CHEMBL217683	S(=O)(=O)(N)c1ccc(cc1)C(=O)NCc1nnn(c1)C1OC(C(OC)=O)C(O)C(O)C1O	1
CHEMBL236146	S1C(=NNC1=S)NC(=O)[N-]\N=C/1\c2cc([NH+]([O-])[O-])ccc2NC\1=O	1
CHEMBL2333970	S(=O)(=O)(NCC(F)(C)C)c1ccc(N)cc1	1
CHEMBL270989	S(=O)(=O)(N)c1ccc(cc1)-c1nnn(c1)C1OCC(OC(=O)C)C(OC(=O)C)C1OC(=O)C	1
CHEMBL206261	S(=O)(=O)(Nc1cc(S(=O)(=O)N)ccc1)c1ccc(cc1)C(C)(C)C	1
CHEMBL584312	S(=O)(=O)(N)C1OC(C(OC)=O)C(OC(=O)C)C(OC(=O)C)C1OC(=O)C	1
CHEMBL2333819	S(=O)(=O)(NC1CCCc2c1cccc2OC)N	1
CHEMBL3120742	S(=O)(=O)(N)c1ccc(Nc2nc(nc(n2)NCCC[NH3+])NCCC[NH3+])cc1	1
CHEMBL449451	Fc1cc(ccc1OC)-c1cc(\C=N\O)c(O)cc1	1
CHEMBL3092815	S(=O)(=O)(N)c1cc(ccc1)-c1nnn(c1)C1OC(CO)C(O)C(O)C1O	1
CHEMBL3092817	S(=O)(=O)(N)c1ccc(cc1)-c1nnn(c1)C1OC(COC(=O)CCCC)C(OC(=O)CCCC)C(OC(=O)CCCC)C1OC(=O)CCCC	1
CHEMBL3092812	S(=O)(=O)(N)c1cc(ccc1)-c1nnn(c1)C1OC(COC(=O)CCC)C(OC(=O)CCC)C(OC(=O)CCC)C1OC(=O)CCC	1
CHEMBL449983	Oc1c(cc(cc1C)-c1cc(C)c(O)c(c1)C)C	1
CHEMBL2323137	O1C(CC(=O)\C=C\c2ccc(O)cc2)C(OC(=O)C)C(OC(=O)C)C(OC(=O)C)C1COC(=O)C	1
CHEMBL2323138	O1C(CC(=O)\C=C\c2cc(O)ccc2)C(O)C(O)C(O)C1CO	1
CHEMBL467098	s1c(nnc1S(=O)(=O)N)NC(=O)c1nn(c(-c2ccccc2)c1C(OCC)=O)-c1cc(N)ccc1	1
CHEMBL2419983	S(=O)(=O)(N)c1ccc(NC(=O)c2ccc(N3C4=C(C(C5=C3CC(CC5=O)(C)C)c3ccc(N(C)C)cc3)C(=O)CC(C4)(C)C)cc2)cc1	1
CHEMBL2419982	S(=O)(=O)(N)c1ccc(NC(=O)c2ccc(N3C4=C(C(C5=C3CC(CC5=O)(C)C)c3ccc(OC)cc3)C(=O)CC(C4)(C)C)cc2)cc1	1
CHEMBL2419980	Brc1ccc(cc1)C1C2=C(N(C3=C1C(=O)CC(C3)(C)C)c1ccc(cc1)C(=O)Nc1ccc(S(=O)(=O)N)cc1)CC(CC2=O)(C)C	1
CHEMBL2419987	S(=O)(=O)(N)c1ccc(NC(=O)c2ccc(N3C4=C(C(C5=C3CC(CC5=O)(C)C)c3cccc(OC)c3O)C(=O)CC(C4)(C)C)cc2)cc1	1
CHEMBL2419986	Clc1cc(Cl)ccc1C1C2=C(N(C3=C1C(=O)CC(C3)(C)C)c1ccc(cc1)C(=O)Nc1ccc(S(=O)(=O)N)cc1)CC(CC2=O)(C)C	1
CHEMBL2419985	S(=O)(=O)(N)c1ccc(NC(=O)c2ccc(N3C4=C(C(C5=C3CC(CC5=O)(C)C)c3ccc(cc3)CC)C(=O)CC(C4)(C)C)cc2)cc1	1
CHEMBL2419984	S(=O)(=O)(N)c1ccc(NC(=O)c2ccc(N3C4=C(C(C5=C3CC(CC5=O)(C)C)c3ccc(cc3)C)C(=O)CC(C4)(C)C)cc2)cc1	1
CHEMBL2419989	Clc1cc(Cl)ccc1C1C2=C(N(C3=C1C(=O)CCC3)c1ccc(cc1)C(=O)Nc1ccc(S(=O)(=O)N)cc1)CCCC2=O	1
CHEMBL2419988	S(=O)(=O)(N)c1ccc(NC(=O)c2ccc(N3C4=C(C(C5=C3CCCC5=O)c3ccc(cc3)C#N)C(=O)CCC4)cc2)cc1	1
CHEMBL569412	S(=O)(=O)(N)C1OC(CO)C(O)C(O)C1O	1
CHEMBL3099281	S(=O)(=O)(N)c1ncc(N)cc1	1
CHEMBL3099282	S(=O)(=O)(N)c1ncc(NC(=O)N=S(=O)([O-])c2ccc(cc2)C)cc1	1
CHEMBL372497	S(=O)(=O)(N)c1ccc(Nc2nc(ncc2)\N=C\C2=COc3c(cc(cc3)C)C2=O)cc1	1
CHEMBL366086	S(=O)(=O)(N)c1ccc(cc1)CCNc1nc(OCC)nc(OCC)n1	1
CHEMBL467897	Brc1ccccc1-c1c2cc(S(=O)(=O)N)ccc2[nH]c1C(=O)[N-]N1C(C=C(C=C1C)C)C	1
CHEMBL467898	Brc1cc(ccc1)-c1c2cc(S(=O)(=O)N)ccc2[nH]c1C(=O)[N-]N1C(C=C(C=C1C)C)C	1
CHEMBL400889	S(=O)(=O)(N)c1ccc(cc1)C\N=C\c1n(ccc1)C	1
CHEMBL3237850	S(=O)(=O)(N1CC[NH2+]CC1)c1ccc(Nc2nc3c(nn2)n(nc3C)C)cc1	1
CHEMBL3237851	S(=O)(=O)(NCCO)c1ccc(Nc2nc3c(nn2)n(nc3C)C)cc1	1
CHEMBL3237857	S(=O)(=O)(NCC[NH+]1CCOCC1)c1ccc(Nc2nc3c(nn2)n(nc3C)C)cc1	1
CHEMBL3237855	S(=O)(=O)(N)c1ccc(Nc2nc3c(nn2)n(nc3C)C)cc1	1
CHEMBL2326517	S1(Oc2c(cc(-n3nnc(c3)CO)cc2)C=C1)(=O)=O	1
CHEMBL2326516	S1(Oc2c(cc(-n3nnc([Si](C)(C)C)c3)cc2)C=C1)(=O)=O	1
CHEMBL2326515	S1(Oc2c(cc(-n3nnc(c3)C(OCC)=O)cc2)C=C1)(=O)=O	1
CHEMBL2326514	S1(Oc2c(cc(-n3nnc(c3)C(OC)=O)cc2)C=C1)(=O)=O	1
CHEMBL2326513	S1(Oc2c(cc(-n3nnc(c3)-c3ccccc3)cc2)C=C1)(=O)=O	1
CHEMBL2326511	S1(Oc2c(cc(N)cc2)C=C1)(=O)=O	1
CHEMBL2326519	S1(Oc2c(cc(-n3nnc(c3)-c3ccc(OC(F)(F)F)cc3)cc2)C=C1)(=O)=O	1
CHEMBL179355	S(=O)(=O)(N)c1ccc(cc1)CC\N=C(/S)\NNc1ccccc1F	1
CHEMBL2331755	S(=O)(=O)(Nc1ccc(NC(=O)Nc2ccccc2C(C)C)cc1)N	1
CHEMBL2331757	S(=O)(=O)(Nc1ccc(NC(=O)NC(C)c2c3c(ccc2)cccc3)cc1)N	1
CHEMBL2331758	S(=O)(=O)(Nc1ccc(NC(=O)Nc2cc(OC)ccc2OC)cc1)N	1
CHEMBL1518649	S(=O)(=O)(N)c1ccc(cc1)CCNC(=O)Cc1ccc(OC)cc1	1
CHEMBL362345	S(=O)(=O)(N)c1ccc(N/C(/S)=N/C(C(OCc2ccc(OCC(=O)NC)cc2)=O)C)cc1	1
CHEMBL3235172	Clc1ccc(cc1)C(=O)CN(C(=S)[N-]C(OCC)=O)c1ccc(S(=O)(=O)N)cc1	1
CHEMBL3235170	S(=O)(=O)(N)c1ccc(N(\C=C\C(=O)C(F)(F)F)CC(=O)c2ccc(cc2)C)cc1	1
CHEMBL3235176	S(=O)(=O)(N)c1ccc(N2C=C(NC2=S)c2ccc(F)cc2)cc1	1
CHEMBL3235175	S(=O)(=O)(N)c1ccc(N2C=C(NC2=S)c2ccccc2)cc1	1
CHEMBL3235174	S(=O)(=O)(N)c1ccc(N2C=C(NC2=O)c2ccc(F)cc2)cc1	1
CHEMBL363168	Clc1cc(NC(=O)Nc2ccccc2)c(S(=O)(=O)N)cc1S(=O)(=O)N	1
CHEMBL559179	S(=O)(=O)(N)c1cc2CC([NH3+])Cc2cc1	1
CHEMBL20767	O=C([O-])c1ccc(N[C-]([NH3+])N)cc1	1
CHEMBL538564	S(=O)(=O)(N)c1ccc(cc1)CC\N=C(/S)\NNCC[NH+]1CCOCC1	1
CHEMBL590883	O1c2c(C(=O)c3c1ccc(O)c3C(=O)[O-])c(OC)cc(c2)CO	1
CHEMBL468105	S(=O)(=O)(N)N1CCc2c(cc(OC)c(OC)c2)C1c1cc([NH+]([O-])[O-])ccc1	1
CHEMBL592010	Clc1cc(ccc1O)CC(=O)[O-]	1
CHEMBL2337534	s1cccc1\C=C(\C(=O)Nc1ccc(S(=O)(=O)N)cc1)/C#N	1
CHEMBL3298840	Brc1ccc(cc1)-c1c2c(n(c1)-c1ccc(S(=O)(=O)N)cc1)N=CN(\N=C/1\c3c(N(C(=O)C)C\1=O)cccc3)C2=N	1
CHEMBL475278	Fc1cc(ccc1O)-c1cc(\C=N\O)c(O)cc1	1
CHEMBL270334	S(=O)(=O)(N)c1ccc(cc1)-c1nnn(c1)C1OC(CO)C(O)C(O)C1NC(=O)C	1
CHEMBL270335	S(=O)(=O)(N)c1ccc(cc1)-c1nnn(c1)C1OC(C(OC)=O)C(O)C(O)C1O	1
CHEMBL215156	S(=O)(=O)(N)c1ccc(cc1)C(OCc1nnn(c1)C1OC(COC(=O)C)C(OC2OC(COC(=O)C)C(OC(=O)C)C(OC(=O)C)C2OC(=O)C)C(OC(=O)C)C1OC(=O)C)=O	1
CHEMBL2336618	S(=O)(=O)(N)c1cc(-n2nc(cc2-c2cc3c(cc(OC)cc3)cc2)CO)ccc1	1
CHEMBL2336615	S(=O)(=O)(N)c1ccc(-n2nc(cc2CO)-c2cc3c(cc2)cccc3)cc1	1
CHEMBL2336614	S(=O)(=O)(N)c1ccc(-n2nc(cc2CO)-c2ccccc2)cc1	1
CHEMBL2336617	S(=O)(=O)(N)c1cc(-n2nc(cc2-c2cc3c(cc2)cccc3)CO)ccc1	1
CHEMBL593276	O(C)c1cc-2c(Cc3c-2[nH]c2c3cccc2)cc1	1
CHEMBL1688314	S(OCC1OC(O)C(O)C(O)C1O)(=O)(=O)N	1
CHEMBL1688316	S(OCC1OC(OC2C(O)C(O)C(OC2CO)O)C(O)C(O)C1O)(=O)(=O)N	1
CHEMBL1688311	S(OCC1OC(OC2C(OC(=O)C)C(OC(=O)C)C(OC2COC(=O)C)OC(=O)C)C(OC(=O)C)C(OC(=O)C)C1OC(=O)C)(=O)(=O)N	1
CHEMBL1688313	S(OCC1OC(O)C(O)C(O)C1O)(=O)(=O)N	1
CHEMBL1688312	S(OCC1OC(OC)C(OC(=O)C)C(OC(=O)C)C1OC(=O)C)(=O)(=O)N	1
CHEMBL361066	S(=O)(=O)(N)c1ccc(N/C(/S)=N/C(CC(=O)N)C(=O)[O-])cc1	1
CHEMBL281071	Oc1c(cccc1C(C)(C)C)C(C)(C)C	1
CHEMBL399457	Clc1ccc(S(=O)([O-])=NC(Oc2ccccc2\C=N\CCc2ccc(S(=O)(=O)N)cc2)=O)cc1	1
CHEMBL2407308	S1(Oc2c(ccc(O)c2)C(O)C1)(=O)=O	1
CHEMBL2407309	S(Oc1cc2OS(=O)(=O)C=Cc2cc1)(=O)(=O)C	1
CHEMBL2407306	S1(Oc2cc(O)ccc2CC1)(=O)=O	1
CHEMBL2407307	S(Oc1cc2OS(=O)(=O)CCc2cc1)(=O)(=O)C	1
CHEMBL2407304	S1(Oc2cc(OCc3ccccc3)ccc2C=C1)(=O)=O	1
CHEMBL2407305	S1(Oc2cc(OCc3ccccc3)ccc2CC1)(=O)=O	1
CHEMBL2407303	S1(Oc2c(ccc(OCc3ccccc3)c2)C(O)C1)(=O)=O	1
CHEMBL88232	s1c(nnc1S(=O)(=O)N)N1C(=O)c2c(nccc2)C1=O	1
CHEMBL190550	S(=O)(=O)(N)c1ccc(Nc2nc(nc(n2)NN)NN)cc1	1
CHEMBL3298838	Brc1ccc(cc1)-c1c2C3=NC(N)=C(C=NN3C=Nc2n(c1)-c1ccc(S(=O)(=O)N)cc1)C(OCC)=O	1
CHEMBL468730	S(=O)(=O)(N)N1CCc2c(cc(OC)c(OC)c2)C1c1ccc(cc1)C#N	1
CHEMBL269628	Clc1c(N)c(S(=O)(=O)N)cc(S(=O)(=O)N)c1Cl	1
CHEMBL2333956	S=C(Nc1ccc(cc1C(=O)[O-])C=1c2c(OC3=CC(=O)C=CC=13)cc(O)cc2)NCCc1cc(O)c(O)cc1	1
CHEMBL2377773	S(=O)(=O)(N)c1ccc(N2C(=O)c3c(ccc([NH+]([O-])[O-])c3)C2=O)cc1	1
CHEMBL366315	S(=O)(=O)(N)c1ccc(N/C(/S)=N/C(CC(=O)N)C(OCC(=O)NC)=O)cc1	1
CHEMBL2331569	S(=O)(=O)(N)c1ccc(cc1)CCN1S(=O)(=O)c2c(S1(=O)=O)cccc2	1
CHEMBL3121770	S(=O)(=O)(N)c1ccc(N2C(=N[N-]C2=S)c2ccc(F)cc2)cc1	1
CHEMBL3110152	Clc1cc(ccc1)C1=NOC(C1)(C(=O)N[O-])C	1
CHEMBL372442	S(=O)(=O)(N)c1ccc(Nc2nc(Oc3ccccc3)nc(Oc3ccccc3)n2)cc1	1
CHEMBL606453	Clc1cc(ccc1O)CC(=O)NCCc1ccc(S(=O)(=O)N)cc1	1
CHEMBL1946088	Brc1cc(cc(OC)c1OC)CC1CCCCC1O	1
CHEMBL2436878	S(=O)(=O)(N)C1=CNC=CC1[NH+]1CCN(CC1)c1ccc(F)cc1	1
CHEMBL2436879	S(=O)(=O)(N)C1=CNC=CC1[NH+]1CCN(CC1)c1ccccc1F	1
CHEMBL434909	S(=O)(=O)(N)c1ccc(cc1)CNc1nc(nc(n1)NCCC)NCCC	1
CHEMBL2436874	S(=O)(=O)(N)c1cnccc1-n1nc(cc1CC)CC	1
CHEMBL2436875	S(C)c1nc(n(n1)-c1ccncc1S(=O)(=O)N)N	1
CHEMBL2436876	S(=O)(=O)(N)C1=CNC=CC1[NH+]1CCN(CC1)c1ccccc1	1
CHEMBL2436877	Clc1ccc(N2CCN(CC2)C=2C=CNCC=2S(=O)(=O)N)cc1	1
CHEMBL1946087	Brc1cc(cc(OC)c1OC)CC1CCCCC1=O	1
CHEMBL2436872	S(=O)(=O)(N)c1cnccc1-n1nc(C)c(CCCC)c1C	1
CHEMBL1946085	Brc1c(CC2CCCCC2=O)c(Br)c(Br)c(OC)c1OC	1
CHEMBL3038240	S(=O)(=O)(N)c1ccc(NCC2=COc3c(cc(cc3)C)C2=O)cc1	1
CHEMBL3038241	S(=O)(=O)(N)c1ccc(cc1)C[NH2+]CC1=COc2c(cc(cc2)C)C1=O	1
CHEMBL3038242	S(=O)(=O)(N)c1ccc(cc1)CC[NH2+]CC1=COc2c(cc(cc2)C)C1=O	1
CHEMBL3298355	Brc1ccc(cc1)-c1c2C3=NC(N)=C(C=NN3C=Nc2n(c1)-c1ccc(S(=O)(=O)N)cc1)C#N	1
CHEMBL3298352	Brc1ccc(cc1)-c1c2C=3N(NC(=O)CN=3)C=Nc2n(c1)-c1ccc(S(=O)(=O)N)cc1	1
CHEMBL3298353	Brc1ccc(cc1)-c1c2C3=NC(=O)C(=O)NN3C=Nc2n(c1)-c1ccc(S(=O)(=O)N)cc1	1
CHEMBL3298350	Brc1ccc(cc1)-c1c2C3=NC(=O)N(N3C=Nc2n(c1)-c1ccc(S(=O)(=O)N)cc1)C(OCC)=O	1
CHEMBL3298351	Brc1ccc(cc1)-c1c2-c3n(nnn3)C=Nc2n(c1)-c1ccc(S(=O)(=O)N)cc1	1
CHEMBL35118	s1c2cc(N)ccc2nc1S(=O)(=O)N	1
CHEMBL485742	OB(O)c1ccc(cc1)-c1ccccc1	1
CHEMBL486218	Oc1cc(cc(O)c1)C(OC)=O	1
CHEMBL1797787	Clc1cc(S(=O)(=O)N)ccc1NC(=S)NCCCCC([NH3+])C(OB(CC)CC)=O	1
CHEMBL611502	O(C)c1cc2Cc3c([nH]c4c3cccc4)-c2cc1OC	1
CHEMBL1797786	S(=O)(=O)(N)c1ccc(cc1)CCNC(=S)NCCCCC([NH3+])C(OB(CC)CC)=O	1
CHEMBL611504	Oc1cc-2c(Cc3c-2[nH]c2c3cccc2)cc1	1
CHEMBL3291095	Clc1cc(Cl)c(S(=O)(=O)N)cc1-c1sc(nn1)-c1ccccc1	1
CHEMBL275638	O1c2c(cccc2)C(=O)C=C1c1ccccc1	1
CHEMBL2314161	S(=O)(=O)(N)c1ccc(NC(=O)c2nn(c(-c3ccccc3)c2C(OCC)=O)-c2cc([NH+]([O-])[O-])ccc2)cc1	1
CHEMBL2314160	S(=O)(=O)(N)c1ccc(NC(=O)c2nn(c(-c3ccccc3)c2C(=O)[O-])-c2cc(ccc2)C#N)cc1	1
CHEMBL2112277	S(=O)(=O)(N)c1ccc(NC2OC(CO)C(O)C(O)C2O)cc1	1
CHEMBL215276	Clc1cc(S(=O)(=O)C(C(=O)NN)C)c(S(=O)(=O)N)cc1C	1
CHEMBL190721	S(=O)(=O)(N)c1ccc(cc1)CNc1nc(nc(n1)NN)NN	1
CHEMBL178664	S(=O)(=O)(N)c1ccc(N/C(/S)=N/NCCC[NH+]2CC[NH+](CC2)CCC[NH3+])cc1	1
CHEMBL146816	Oc1ccc(cc1)\C=C\C(OC)=O	1
CHEMBL2336632	S(=O)(=O)(N)c1ccc(-n2nc(cc2-c2cccnc2)CO)cc1	1
CHEMBL2336631	S(=O)(=O)(N)c1ccc(-n2nc(cc2-c2ccccc2)CCO)cc1	1
CHEMBL2336630	S(=O)(=O)(N)c1ccc(-n2nc(-c3ccccc3)c(c2)CO)cc1	1
CHEMBL477748	Brc1c(O)c(Cc2cc(O)c(O)c(Br)c2Br)c(O)c(Cc2cc(O)c(O)c(Br)c2Br)c1O	1
CHEMBL310671	S1(=O)([O-])=NC(=O)c2c1cccc2	1
CHEMBL567821	O=C([O-])c1ccc(\N=C\c2ccc(cc2)C(C)(C)C)cc1	1
CHEMBL451332	S(=O)(=O)(N)c1ccc(cc1)CCC(=O)[O-]	1
CHEMBL1240574	S(=O)(=O)(N)C1=CN(C=CC1=O)CC(=O)N	1
CHEMBL3104049	Clc1cc(SCc2cc(ccc2)C(F)(F)F)c(S(=O)(=O)NC(Nc2ccc(S(=O)(=O)N)cc2)=N)cc1C	1
CHEMBL2333964	S(=O)(=O)(N)c1ccc(NCC=C)cc1	1
CHEMBL1255024	S(=O)(=O)(N)c1ccc(cc1)CCNC(=O)c1ccc(N(Cc2nc3c(nc(nc3N)N)nc2)C)cc1	1
CHEMBL2333969	S(=O)(=O)(NCC(C)=C)c1ccc(N)cc1	1
CHEMBL395370	S1C(=NNC1=S)NC(=O)[N-]\N=C\c1cccnc1	1
CHEMBL187896	S(=O)(=O)(N)c1ccc(N/C(/S)=N/C(CCC(=O)N)C(OCC(=O)NC)=O)cc1	1
CHEMBL195035	S(=O)(=O)(N)c1cc2C=CS(=O)(=O)c2cc1	1
CHEMBL1165118	S(c1ccncc1S(=O)(=O)N)C1N([O-])C=CC=C1	1
CHEMBL1643289	S(=O)(=O)(N)c1ccc(NC(=O)NCc2ccccc2)cc1	1
CHEMBL1836633	S(=O)(=O)(Cc1nnn(c1)-c1ccc(S(=O)(=O)N)cc1)C1OC(CO)C(OC2OC(CO)C(O)C(O)C2O)C(O)C1O	1
CHEMBL1254856	S(=O)(=O)(N)c1ccc(cc1)CC[NH2+]Cc1nc2c(nc(nc2N)N)nc1	1
CHEMBL1254855	S(=O)(=O)([O-])c1ccc(NCc2nc3c(nc(nc3N)N)nc2)cc1	1
CHEMBL360604	S(=O)(=O)(NCc1ccc(S(=O)(=O)N)cc1)c1ccc(N/C(/S)=N\c2cc(C(=O)[O-])c(cc2)C=2c3c(OC4=CC(=O)C=CC=24)cc(O)cc3)cc1	1
CHEMBL371155	S(=O)(=O)(N)c1cc2S(=O)(=O)CC(OCCCC)c2cc1	1
CHEMBL187947	Ic1cc(S(=O)(=O)N)ccc1\N=C(/S)\N=C\1/C=C(C(=O)[O-])C(C=C/1)=C1c2c(Oc3c1ccc(O)c3)cc(O)cc2	1
CHEMBL386266	S(=O)(=O)(N)c1ccc(cc1)C(=O)NCc1nnn(c1)C1OC(COC(=O)C)C(OC(=O)C)C(OC(=O)C)C1OC(=O)C	1
CHEMBL381544	S(=O)(=O)(N)c1ccc(cc1)CNC(=O)c1ccc(cc1)C(C)(C)C	1
CHEMBL358263	S(=O)(=O)(N)c1ccc(cc1)CC	1
CHEMBL2023719	S=C([S-])N(CC(C)C)CC(C)C	1
CHEMBL23285	S(=O)(=O)(N)c1ccc(NC(=O)C(C)(C)C)cc1	1
CHEMBL288114	Oc1c(O)cc(cc1O)C(=O)[O-]	1
CHEMBL3291087	Clc1cc(Cl)c(S(=O)(=O)N)cc1-c1oc(nn1)C	1
CHEMBL3291086	Clc1cc(Cl)c(S(=O)(=O)N)cc1-c1ocnn1	1
CHEMBL3291089	Clc1cc(Cl)c(S(=O)(=O)N)cc1-c1[nH]c(nn1)-c1ccc(Cl)cc1	1
CHEMBL508578	s1c(nnc1S(=O)(=O)N)NC(=O)c1nn(c(-c2ccccc2)c1C(=O)c1ccccc1)-c1cc(N=Nc2c3c(ccc2O)cccc3)ccc1	1
CHEMBL2048919	S(=O)(=O)(N)c1ccc(cc1)C1[NH2+]CCc2c1cc(OC)c(OC)c2	1
CHEMBL1836410	S(=O)(=O)(N)c1ccccc1C#Cc1cc(F)ccc1	1
CHEMBL285962	S(=O)(=O)(N)c1cc(NC(=O)C[NH+](CC[NH+](CC(=O)Nc2cc(S(=O)(=O)N)ccc2)CC(=O)[O-])CC(=O)[O-])ccc1	1
CHEMBL2164733	S(=O)(=O)(NCc1ccc(S(=O)(=O)N)cc1)c1ccc(NS(=O)(=O)N)cc1	1
CHEMBL2164732	S(=O)(=O)(Nc1ccc(S(=O)(=O)N)cc1)c1ccc(NS(=O)(=O)N)cc1	1
CHEMBL2164731	S(=O)(=O)(N)c1ccc(cc1)CCNS(=O)(=O)N	1
CHEMBL2164737	S(=O)(=O)(Nc1ccc(cc1)C(=O)NCCc1ccc(S(=O)(=O)N)cc1)c1ccc(NS(=O)(=O)N)cc1	1
CHEMBL2164736	S(=O)(=O)(Nc1ccc(cc1)C(=O)[O-])c1ccc(NS(=O)(=O)N)cc1	1
CHEMBL2164735	s1c(nnc1S(=O)(=O)N)NS(=O)(=O)c1ccc(NS(=O)(=O)N)cc1	1
CHEMBL2164734	S(=O)(=O)(NCCc1ccc(S(=O)(=O)N)cc1)c1ccc(NS(=O)(=O)N)cc1	1
CHEMBL1822701	S(=O)(=O)(N)c1ccc(cc1)CN1C2(c3c(cccc3)C1=O)c1c(Oc3c2ccc(N(CC)CC)c3)cc(N(CC)CC)cc1	1
CHEMBL1822702	S(=O)(=O)(N)c1ccc(cc1)CCN1C2(c3c(cccc3)C1=O)c1c(Oc3c2ccc(N(CC)CC)c3)cc(N(CC)CC)cc1	1
CHEMBL2023728	S=C([S-])N1CCN(CC1)C(=S)[S-]	1
CHEMBL2023726	S=C([S-])N(Cc1ccccc1)C	1
CHEMBL2023727	S=C([S-])N1CCOCC1	1
CHEMBL2023724	S=C([S-])N(CCO)CCO	1
CHEMBL2023725	S=C([S-])N(C)c1ccccc1	1
CHEMBL2023723	S=C([S-])N(CCCC)CC	1
CHEMBL2023720	S=C([S-])N(CCC)CCC	1
CHEMBL2387068	S(=O)(=O)(NCCc1cc(OC)c(OC)cc1)N	1
CHEMBL2387069	S(=O)(=O)(NCCc1ccc(OC)cc1)N	1
CHEMBL2387066	S(=O)(=O)(NCCc1cc(OC)c(OC)c(OC)c1)N	1
CHEMBL404221	S(=O)(=O)(N)c1cc(F)c(NC(=S)NC2CC(N(O)C(C2)(C)C)(C)C)cc1	1
CHEMBL195194	S(=O)(=O)(NCc1ccc(S(=O)(=O)N)cc1)c1ccc(N/C(/S)=N/CC[NH+]2CC[NH+](CC2)C)cc1	1
CHEMBL2337521	S(OCC1OC(OCC2C(OC(=O)C)C(OC(=O)C)C(OC2COC(=O)C)OC(=O)C)C(OC(=O)C)C(OC(=O)C)C1OC(=O)C)(=O)(=O)N	1
CHEMBL2337522	S(OCC1OC(O)C(O)C(O)C1O)(=O)(=O)N	1
CHEMBL215291	Clc1cc(S)c(S(=O)(=O)N)cc1C(=O)NCc1ccccc1	1
CHEMBL2337528	S(=O)(=O)(N)c1ccc(NC(=O)\C(=C\c2cc(OC)c(OC)cc2)\C#N)cc1	1
CHEMBL2337529	S(=O)(=O)(N)c1ccc(NC(=O)\C(=C\c2cc(OC)c(O)cc2)\C#N)cc1	1
CHEMBL236145	Brc1cc\2c(NC(=O)/C/2=N\[N-]C(=O)NC=2SC(=S)NN=2)cc1	1
CHEMBL1081233	O=C(N)C(CCCC)CC	1
CHEMBL180675	S(=O)(=O)(N)c1ccc(cc1)CCN/C(/S)=N/NCCC[NH+]1CC[NH+](CC1)CCC[NH3+]	1
CHEMBL192670	S(=O)(=O)(N)c1ccc(cc1)CNc1nc(nc(n1)NCc1c(O)c(ncc1CO)C)NCc1c(O)c(ncc1CO)C	1
CHEMBL1461	Oc1ccc(O)cc1C(=O)[O-]	1
CHEMBL2436871	S(=O)(=O)(N)c1cnccc1-n1nc(C)c(C)c1C	1
CHEMBL480302	S(=O)(Cc1nnn(c1)-c1ccc(S(=O)(=O)N)cc1)C1OC(COC(=O)C)C(OC(=O)C)C(OC(=O)C)C1OC(=O)C	1
CHEMBL2332769	Clc1cc(S(=O)(=O)N)ccc1N1S(=O)(=O)c2c(S1(=O)=O)cccc2	1
CHEMBL2332768	S(=O)(=O)(N)c1ccc(cc1)CN1S(=O)(=O)c2c(S1(=O)=O)cccc2	1
CHEMBL381730	S(=O)(=O)(N)c1cc2CC(NC(=O)C(CCC)CCC)Cc2cc1	1
CHEMBL185549	S(=O)(=O)(N)c1ccc(cc1)CNc1nc(OC)nc(OC)n1	1
CHEMBL217569	S(=O)(=O)(N)c1ccc(cc1)C(OCC#C)=O	1
CHEMBL3104064	Clc1cc(SCc2c3c(ccc2)cccc3)c(S(=O)(=O)NC(NNc2ccc(S(=O)(=O)N)cc2)=N)cc1C	1
CHEMBL3104065	Clc1cc(SCc2c3c(ccc2)cccc3)c(S(=O)(=O)NC(NCc2ccc(S(=O)(=O)N)cc2)=N)cc1C	1
CHEMBL3104060	Clc1cc(SCc2ccc(cc2)C(F)(F)F)c(S(=O)(=O)NC(Nc2sc(S(=O)(=O)N)nn2)=N)cc1C	1
CHEMBL3104061	Clc1cc(SCc2c3c(ccc2)cccc3)c(S(=O)(=O)NC(Nc2ccc(S(=O)(=O)N)cc2)=N)cc1C	1
CHEMBL3104062	Clc1cc(SCc2c3c(ccc2)cccc3)c(S(=O)(=O)NC(Nc2cc(S(=O)(=O)N)ccc2)=N)cc1C	1
CHEMBL3104063	Clc1cc(SCc2c3c(ccc2)cccc3)c(S(=O)(=O)NC(Nc2ccccc2S(=O)(=O)N)=N)cc1C	1
CHEMBL6784	S(=O)(=O)(N)c1ccc(cc1)CCO	1
CHEMBL2333966	S(=O)(=O)(N)c1ccc(NCC(F)C)cc1	1
CHEMBL2333967	S1(=O)(=O)N(CC(c2cc(N)ccc12)C)C	1
CHEMBL2333960	Oc1cc(N2C(C=C(C=C2C)C)C)ccc1	1
CHEMBL2333961	Clc1ccc(O)cc1N1C(C=C(C=C1C)C)C	1
CHEMBL2333968	S(=O)(=O)(NCCC)c1ccc(N)cc1	1
CHEMBL1836631	Ic1n(nnc1CS(=O)(=O)C1OC(CO)C(O)C(O)C1O)-c1ccc(S(=O)(=O)N)cc1	1
CHEMBL73460	S(=O)(=O)(N)c1ccc(cc1)CNC(=O)C(CC)CC	1
CHEMBL363820	s1c(nnc1S)NC(=O)N=S(=O)([O-])Nc1sc(S)nn1	1
CHEMBL370715	Brc1ccc(S(=O)(=O)c2ccc(cc2)-c2nnc(S)n2-c2ccc(OC)cc2)cc1	1
CHEMBL442057	S(=O)(=O)(N(OC(C)C)C(C(C)C)C(=O)N[O-])c1ccc(OC)cc1	1
CHEMBL195051	s1c(nnc1S)NC(=O)c1ncccc1C(=O)[O-]	1
CHEMBL2326522	S1(Oc2c(cc(-n3nnc(c3)-c3cc(OC)ccc3)cc2)C=C1)(=O)=O	1
CHEMBL370854	Brc1ccc(cc1)C(S(=O)(=O)N)(F)F	1
CHEMBL220992	S(=O)(=O)(N)c1ccc(-n2nnc(c2)COC2OC(COCc3ccccc3)C(OCc3ccccc3)C2OCc2ccccc2)cc1	1
CHEMBL98253	O(C)c1cc(C(C)(C)C)c(O)c(c1)C(C)(C)C	1
CHEMBL2179304	S1Cc2c(n(nc2)-c2ccc(S(=O)(=O)N)cc2)-c2ccc(nc12)C	1
CHEMBL2179305	S1Cc2c(n(nc2)-c2ccc(S(=O)(=O)N)cc2)-c2cccnc12	1
CHEMBL2179306	S1Cc2c(n(nc2)-c2ccc(S(=O)(=O)N)cc2)-c2c1cc(cc2)C(F)(F)F	1
CHEMBL2179307	Clc1cc2SCc3c(n(nc3)-c3ccc(S(=O)(=O)N)cc3)-c2cc1	1
CHEMBL2337531	S(=O)(=O)(N)c1ccc(NC(=O)\C(=C\c2ccc(O)cc2)\C#N)cc1	1
CHEMBL607823	Oc1cc(O)cc2c1-c1[nH]c3c(c1C2)cccc3	1
CHEMBL2337530	S(=O)(=O)(N)c1ccc(NC(=O)\C(=C\c2cc(O)c(O)cc2)\C#N)cc1	1
CHEMBL607824	O(C)c1c2Cc3c([nH]c4c3cccc4)-c2ccc1OC	1
CHEMBL1834000	S(Cc1nnn(c1C#CCO)-c1ccc(S(=O)(=O)N)cc1)C1OC(COC(=O)C)C(OC(=O)C)C(OC(=O)C)C1OC(=O)C	1
CHEMBL3087315	S(=O)(=O)(N)c1ccc(NC(=O)Cn2ccnc2[NH+]([O-])[O-])cc1	1
CHEMBL3264980	S(=O)(=O)(N)c1ccc(cc1)CC[NH2+]Cc1ccccc1	1
CHEMBL3264981	S(=O)(=O)(N)c1ccc(cc1)CC\N=C\c1ccc(cc1)C(C)(C)C	1
CHEMBL1628081	S(=O)(=O)(N)Cc1cc2CCC3C4CCC(=O)C4(CCC3c2cc1)C	1
CHEMBL195615	S(=O)(=O)(N)c1ccc(Nc2nc(ncc2)\N=C\C2=COc3c(cccc3)C2=O)cc1	1
CHEMBL1603618	Clc1ccc(OCC(O)CN2S(=O)(=O)c3c(cccc3)C2=O)cc1	1
CHEMBL1836407	S(=O)(=O)(N)c1cc(ccc1)C#Cc1cc(F)ccc1	1
CHEMBL1836403	S(=O)(=O)(N)c1ccc(cc1)C#Cc1cc(F)ccc1	1
CHEMBL1836400	S(=O)(=O)(N)c1ccc(cc1)C#Cc1ccc(cc1)C	1
CHEMBL1836401	S(=O)(=O)(N)c1ccc(cc1)C#Cc1cc(OC)ccc1	1
CHEMBL568705	S(=O)(=O)(N)C1OC(COC(=O)C)C(OC(=O)C)C(OC(=O)C)C1OC(=O)C	1
CHEMBL1836408	S(=O)(=O)(N)c1ccccc1C#Cc1ccccc1	1
CHEMBL1836409	S(=O)(=O)(N)c1ccccc1C#Cc1ccc(cc1)C	1
CHEMBL426625	S(=O)(=O)(N)c1ccc(cc1)CNc1nc(nc(n1)NCC[NH+]1CC[NH2+]CC1)NCC[NH+]1CC[NH2+]CC1	1
CHEMBL486026	Oc1cc(O)ccc1C(OC)=O	1
CHEMBL2048930	S(=O)(=O)(N)c1ccc(cc1)C1[NH2+]CCc2c1ccc(OCC)c2	1
CHEMBL2048931	S(=O)(=O)(N)c1ccc(cc1)C1[NH2+]CCc2c1ccc(OCCC)c2	1
CHEMBL2048933	S(=O)(=O)(N)c1ccc(cc1)C1N(S(=O)(=O)N)CCc2c1ccc(OC)c2	1
CHEMBL2048934	S(=O)(=O)(N)c1ccc(cc1)C1N(S(=O)(=O)N)CCc2c1ccc(OCC)c2	1
CHEMBL2048935	S(=O)(=O)(N)c1ccc(cc1)C1N(S(=O)(=O)N)CCc2c1ccc(OCCC)c2	1
CHEMBL2048936	S(=O)(=O)(N)c1ccc(cc1)C1N(S(=O)(=O)N)CCc2c1ccc(O)c2	1
CHEMBL193907	S(=O)(=O)(N)c1ccc(cc1)C\N=C\C1=COc2c(cc(cc2)C)C1=O	1
CHEMBL571337	s1c2S(=O)(=O)C(CC(N(CC)C(OCC(O[NH+]([O-])[O-])CO[NH+]([O-])[O-])=O)c2cc1S(=O)(=O)N)C	1
CHEMBL2333590	Oc1cc(cc(O)c1)C(OC(C)C)=O	1
CHEMBL1164472	S(Cc1ccccc1)c1ccncc1S(=O)(=O)N	1
CHEMBL1762659	O=C([O-])c1cc(N)ccc1	1
CHEMBL215355	Clc1cc(S(=O)(=O)CC(=O)[O-])c(S(=O)(=O)N)cc1C	1
CHEMBL468346	S(=O)(=O)(N)c1ccc(cc1)C(=O)NCc1nnn(OC2OC(C(OC)=O)C(O)C(O)C2O)c1	1
CHEMBL1092714	S(=O)(=O)(N)c1ccc(cc1)CCNSC1OC(COC(=O)C)C(OC2OC(COC(=O)C)C(OC(=O)C)C(OC(=O)C)C2OC(=O)C)C(OC(=O)C)C1OC(=O)C	1
CHEMBL1090524	S(=O)(=O)(N)c1ccc(NC2OC(C)C(O)C(O)C2O)cc1	1
CHEMBL2443315	S(=O)(=O)(N)c1ccc(Nc2nc(nc(F)n2)NCCO)cc1	1
CHEMBL2443313	S(=O)(=O)(N)c1ccc(Nc2nc(F)nc(F)n2)cc1	1
CHEMBL2443318	S(=O)(=O)(N)c1ccc(cc1)CCNc1nc(nc(F)n1)NCC(=O)[O-]	1
CHEMBL1092028	S(=O)(=O)(NCc1ccc(S(=O)(=O)N)cc1)C1OC(COC(=O)C)C(OC2OC(COC(=O)C)C(OC(=O)C)C(OC(=O)C)C2OC(=O)C)C(OC(=O)C)C1OC(=O)C	1
CHEMBL376841	S(=O)(=O)(N(OCC)CC(=O)N[O-])c1ccc(OC)cc1	1
CHEMBL191799	Clc1cc(S(=O)(=O)N)ccc1\N=C(/S)\Nc1ccc(cc1)B1OC(C)(C)C(O1)(C)C	1
CHEMBL270994	S(=O)(=O)(N)c1ccc(cc1)-c1nnn(c1)C1OC(COC(=O)C)C(OC(=O)C)C(OC(=O)C)C1NC(=O)C	1
CHEMBL584939	s1c2S(=O)(=O)C(CC(N(CC)C(OCCCO[NH+]([O-])[O-])=O)c2cc1S(=O)(=O)N)C	1
CHEMBL410510	S(=O)(=O)(N)c1ccc(cc1)C(=O)NCc1nnn(c1)CC1OC(OC)C(O)C(O)C1O	1
CHEMBL574021	Brc1cc(S(=O)(=O)N)ccc1NC(=O)Cc1ccccc1	1
CHEMBL1276017	s1c(nnc1S(=O)(=O)N)NC(=O)c1nn(c(-c2ccccc2)c1C(OCC)=O)-c1cc(NN=C(C(=O)C)C(=O)C)ccc1	1
CHEMBL1276016	s1c(nnc1S(=O)(=O)N)NC(=O)c1nn(c(-c2ccccc2)c1C(OCC)=O)-c1cc(N=Nc2ccc(O)cc2)ccc1	1
CHEMBL1276015	s1c(nnc1S(=O)(=O)N)NC(=O)c1nn(c(-c2ccccc2)c1C(OCC)=O)-c1cc(N=Nc2c3c(ccc2O)cccc3)ccc1	1
CHEMBL1276019	s1c(nnc1S(=O)(=O)N)NC(=O)c1nn(c(-c2ccccc2)c1C(OCC)=O)-c1cc(NN=C(C(=O)c2ccccc2)C(=O)c2ccccc2)ccc1	1
CHEMBL1276018	s1c(nnc1S(=O)(=O)N)NC(=O)c1nn(c(-c2ccccc2)c1C(OCC)=O)-c1cc(N\N=C(\C(=O)c2ccccc2)/C(=O)C)ccc1	1
CHEMBL479638	Clc1c(ccc(/C(=N/O)/C)c1O)-c1ccc(O)cc1	1
CHEMBL2332770	S(=O)(=O)(N)c1ccc(N2S(=O)(=O)c3c(S2(=O)=O)cccc3)cc1	1
CHEMBL189297	S(=O)(=O)(N)c1ccc(N/C(/S)=N/C(C(C)C)C(OCC(=O)NC)=O)cc1	1
CHEMBL131790	S1(=O)(=O)N(C)C(=O)c2c1cccc2	1
CHEMBL2407710	Clc1ccc(cc1)C1SCC(=O)N1c1ccc(S(=O)(=O)N)cc1	1
CHEMBL361191	S(=O)(=O)(N)c1ccccc1C(=O)NN	1
CHEMBL192997	Ic1cc(S(=O)(=O)N)ccc1\N=C(/S)\Nc1ccc(cc1)B1OC(C)(C)C(O1)(C)C	1
CHEMBL196697	S(=O)(=O)(N)c1cc(S(=O)(=O)N)c(\N=C\C2=COc3c(cc(cc3)C)C2=O)cc1C(F)(F)F	1
CHEMBL444536	S(=O)(=O)(N)c1ccc(cc1)CCCCC	1
CHEMBL3121762	S1c2n(N=C1c1ccc(OC)cc1)c(nn2)-c1ccc(S(=O)(=O)N)cc1	1
CHEMBL3121763	S1c2n(N=C1c1ccc(F)cc1)c(nn2)-c1ccc(S(=O)(=O)N)cc1	1
CHEMBL3121760	S1c2n(N=C1c1ccccc1)c(nn2)-c1ccc(S(=O)(=O)N)cc1	1
CHEMBL3121761	S1c2n(N=C1c1ccc(cc1)C)c(nn2)-c1ccc(S(=O)(=O)N)cc1	1
CHEMBL3121766	S1c2n(N=C1c1ccc([NH+]([O-])[O-])cc1)c(nn2)-c1ccc(S(=O)(=O)N)cc1	1
CHEMBL3121764	Clc1ccc(cc1)C=1Sc2n(N=1)c(nn2)-c1ccc(S(=O)(=O)N)cc1	1
CHEMBL3121768	S(=O)(=O)(N)c1ccc(N2C(=N[N-]C2=S)c2ccc(cc2)C)cc1	1
CHEMBL1276024	s1c(nnc1S(=O)(=O)N)NC(=O)c1nn(c(-c2ccccc2)c1C(OCC)=O)-c1c2cc(n(c2ccc1)CC(=O)C)C	1
CHEMBL1614844	S(=O)(=O)(N)c1ccc(NC(=O)Nc2cc([NH+]([O-])[O-])ccc2)cc1	1
CHEMBL265674	s1c(nnc1S(=O)(=O)N)N	1
CHEMBL1163382	S(=O)(=O)(N)C1=CNC=CC1N1N=CCC1C	1
CHEMBL2419991	S(=O)(=O)(N)c1ccc(NC(=O)c2ccc(N3C4=C(C(C5=C3CC(CC5=O)(C)C)c3cc(ccc3)C3C5=C(N(C6=C3C(=O)CC(C6)(C)C)c3ccc(cc3)C(=O)Nc3ccc(S(=O)(=O)N)cc3)CC(CC5=O)(C)C)C(=O)CC(C4)(C)C)cc2)cc1	1
CHEMBL1055	Clc1ccc(cc1S(=O)(=O)N)C1(O)NC(=O)c2c1cccc2	1
CHEMBL1054	Clc1cc2NC(NS(=O)(=O)c2cc1S(=O)(=O)N)C(Cl)Cl	1
CHEMBL1836406	S(=O)(=O)(N)c1cc(ccc1)C#Cc1cc(OC)ccc1	1
CHEMBL1836405	S(=O)(=O)(N)c1cc(ccc1)C#Cc1ccc(cc1)C	1
CHEMBL3126806	Brc1ccc(cc1)-c1nn(cc1C(=O)NN)-c1ccc(S(=O)(=O)N)cc1	1
CHEMBL3126807	Clc1ccc(cc1)-c1nn(cc1C(=O)NN)-c1ccc(S(=O)(=O)N)cc1	1
CHEMBL3126804	S(=O)(=O)(N)c1ccc(-n2nc(-c3ccc(cc3)C)c(c2)C(=O)NN)cc1	1
CHEMBL3126805	S(=O)(=O)(N)c1ccc(-n2nc(-c3ccc(OC)cc3)c(c2)C(=O)NN)cc1	1
CHEMBL3126808	S(=O)(=O)(N)c1ccc(-n2nc(-c3ccc(F)cc3)c(c2)C(=O)NN)cc1	1
CHEMBL3126809	S(=O)(=O)(N)c1ccc(-n2nc(-c3ccc([NH+]([O-])[O-])cc3)c(c2)C(=O)NN)cc1	1
CHEMBL466495	s1c(nnc1S(=O)(=O)N)NC(=O)c1nn(c(-c2ccccc2)c1C(=O)c1ccccc1)-c1cc(ccc1)C#N	1
CHEMBL361699	S(=O)(=O)(N)c1ccc(N/C(/S)=N/C(C(CC)C)C(=O)[O-])cc1	1
CHEMBL440026	S(=O)(=O)(N)c1ccc(cc1)CCNc1nc(nc(n1)N(CC)CC)N(CC)CC	1
CHEMBL2074640	Oc1ccc(cc1)\C=C\C(OCC)=O	1
CHEMBL395734	S(=O)(=O)(NCc1ccc(S(=O)(=O)N)cc1)c1cc(F)c(NC(=S)NCC23OC(OC2C2OC(OC2CO3)(C)C)(C)C)cc1	1
CHEMBL168778	S(=O)(=O)(Nc1ccc([NH+]([O-])[O-])cc1)N	1
CHEMBL1940391	Oc1ccc(cc1)\C=C\C(OC(C)C)=O	1
CHEMBL1956770	S(=O)(=O)(N)c1ccc(cc1)C(=O)N[N-]C(=S)NC1OC(CO)C(OC2OC(CO)C(O)C(O)C2O)C(O)C1O	1
CHEMBL575785	S(=O)(=O)(N)CC\N=C\c1ccc(cc1)C(C)(C)C	1
CHEMBL575786	S(=O)(=O)(N)CC\N=C\c1ccc(O)cc1	1
CHEMBL193924	S(=O)(=O)(N)c1cc(S(=O)(=O)N)c(\N=C\C2=COc3c(cccc3)C2=O)cc1C(F)(F)F	1
CHEMBL408619	S(=O)(=O)(N)c1ccc(\N=C\c2ccccc2)cc1	1
CHEMBL189079	S(=O)(=O)(N)c1ccc(N/C(/S)=N/C(CCC(=O)N)C(=O)[O-])cc1	1
CHEMBL183763	S(=O)(=O)(N)c1ccc(NC(=O)CC[NH+]2CC[NH+](CC2)C)cc1	1
CHEMBL445650	s1c(nnc1S(=O)(=O)N)NS(=O)(=O)c1ccc(N/C(/S)=N/Nc2c(F)c(F)c(F)c(F)c2F)cc1	1
CHEMBL1165726	S(=O)(=O)(N)c1cnccc1Oc1c2ncccc2ccc1	1
CHEMBL596276	Oc1c-2c(Cc3c-2[nH]c2c3cccc2)ccc1	1
CHEMBL596277	Oc1c2Cc3c([nH]c4c3cccc4)-c2ccc1O	1
CHEMBL2092897	Brc1c(OC)c(OC)cc(CC2CCCCC2O)c1Br	1
CHEMBL610455	O(C)c1cc2Cc3c([nH]c4c3cccc4)-c2cc1	1
CHEMBL3291106	Clc1cc(Cl)c(S(=O)(=O)N)cc1C(=O)N[N-]C(=S)Nc1ccc(Cl)cc1	1
CHEMBL307145	Oc1c(O)cccc1O	1
CHEMBL569804	S(=O)(=O)(N)c1ccc(N=Nc2ccc(N(CS(=O)(=O)[O-])C)cc2)cc1	1
CHEMBL1163599	S(=O)(=O)(N)c1cnccc1Oc1ccc(F)cc1	1
CHEMBL189729	s1c(nnc1S(=O)(=O)N)NC(=O)c1ccc(cc1)B1OC(C)(C)C(O1)(C)C	1
CHEMBL1545298	S1(=O)(=O)N(CC(=O)NC)C(=O)c2c1cccc2	1
CHEMBL3120746	Clc1nc(nc(n1)Nc1ccccc1)Nc1ccc(S(=O)(=O)N)cc1	1
CHEMBL181716	S(=O)(=O)(N)c1ccc(N/C(/S)=N/NN2CC[NH+](CC2)C)cc1	1
CHEMBL3290058	O=C1C=Cc2c(C=C1C#N)cccc2	1
CHEMBL3290057	O=C1c2c(C=CC=C1C#N)cccc2	1
CHEMBL3290056	O=C1C=CC(=Cc2c1cccc2)C#N	1
CHEMBL2337134	S(=O)(=O)(N)c1ccc(NC(=O)\C(=C\c2c(OC)cc(OC)cc2OC)\C#N)cc1	1
CHEMBL2048932	S(=O)(=O)(N)c1ccc(cc1)C1[NH2+]CCc2c1ccc(O)c2	1
CHEMBL3120749	Clc1nc(nc(n1)NCCC[NH3+])Nc1ccc(S(=O)(=O)N)cc1	1
CHEMBL365326	Clc1cc(NC(=O)Nc2sc(S)nn2)ccc1Cl	1
CHEMBL228176	S(=O)(=O)(N(OCc1ccc(OCc2ccccc2)cc1)CC(=O)N[O-])c1ccc(OC)cc1	1
CHEMBL1836628	S(=O)(=O)(Cc1nnn(c1)-c1ccc(S(=O)(=O)N)cc1)C1OC(COC(=O)C)C(OC2OC(COC(=O)C)C(OC(=O)C)C(OC(=O)C)C2OC(=O)C)C(OC(=O)C)C1OC(=O)C	1
CHEMBL1836627	Ic1n(nnc1CS(=O)(=O)C1OC(COC(=O)C)C(OC2OC(COC(=O)C)C(OC(=O)C)C(OC(=O)C)C2OC(=O)C)C(OC(=O)C)C1OC(=O)C)-c1ccc(S(=O)(=O)N)cc1	1
CHEMBL1836623	Ic1n(nnc1CSC1OC(COC(=O)C)C(OC(=O)C)C(OC(=O)C)C1OC(=O)C)-c1ccc(S(=O)(=O)N)cc1	1
CHEMBL196871	S1\C(=N/C(=O)c2c(F)c(F)c(F)c(F)c2F)\N(N=C1S(=O)(=O)N)C	1
CHEMBL574246	s1cccc1CC(=O)Nc1ccc(S(=O)(=O)N)cc1F	1
CHEMBL3291092	Clc1cc(Cl)c(S(=O)(=O)N)cc1-c1oc(nn1)-c1ccccc1	1
CHEMBL574245	S(=O)(=O)(N)c1ccc(NC(=O)Cc2ccncc2)cc1	1
CHEMBL572526	O(C(=O)c1ccc(\N=C\c2ccc(cc2)C(C)(C)C)cc1)C	1
CHEMBL1090523	S(=O)(=O)(N)c1ccc(NC2OC(CO)C(O)C(O)C2O)cc1	1
CHEMBL2335176	n1(c2CCCc2c2c1cccc2)Cc1ccc(cc1)Cn1c2CCCc2c2c1cccc2	1
CHEMBL1923674	S(=O)(=O)(N)N1CCc2c(ccc(OC)c2)C1c1ccccc1	1
CHEMBL1923675	Brc1ccc(cc1)C1N(S(=O)(=O)N)CCc2c1ccc(OC)c2	1
CHEMBL1923677	S(=O)(=O)(N)N1CCc2c(ccc(OC)c2)C1c1ccc(cc1)C#N	1
CHEMBL1923678	S(=O)(=O)(N)N1CCc2c(ccc(OC)c2)C1c1ccc(F)cc1	1
CHEMBL1923679	S(=O)(=O)(N)N1CCc2c(ccc(OC)c2)C1c1ccc(cc1)C	1
CHEMBL594918	Oc1cc2Cc3c([nH]c4c3cccc4)-c2cc1O	1
CHEMBL3126820	S(=O)(=O)(N)c1ccc(-n2nc(-c3ccc([NH+]([O-])[O-])cc3)c(c2)C(OC)=O)cc1	1
CHEMBL3126821	S(=O)(=O)(N)c1ccc(-n2nc(-c3ccccc3)c(c2)C(=O)NN)cc1	1
CHEMBL3126823	S(=O)(=O)(N)c1ccc(-n2nc(-c3ccc(OC)cc3)c(c2)C(=O)N)cc1	1
CHEMBL3126824	Brc1ccc(cc1)-c1nn(cc1C(=O)N)-c1ccc(S(=O)(=O)N)cc1	1
CHEMBL537	Oc1ccc(O)cc1	1
CHEMBL366098	S(=O)(=O)(N)c1ccc(N/C(/S)=N/C(Cc2ccccc2)C(=O)[O-])cc1	1
CHEMBL269755	Oc1cc(N)ccc1	1
CHEMBL501294	S(=O)(=O)(N)c1cc2c([nH]c(C(=O)[N-]N3C(C=C(C=C3C)C)C)c2-c2c(F)c(F)c(F)c(F)c2F)cc1	1
CHEMBL3121771	Clc1ccc(cc1)C1=N[N-]C(=S)N1c1ccc(S(=O)(=O)N)cc1	1
CHEMBL3121772	Brc1ccc(cc1)C1=N[N-]C(=S)N1c1ccc(S(=O)(=O)N)cc1	1
CHEMBL1956759	S(=O)(=O)(N)c1ccc(NC(=S)NC2OC(CO)C(O)C(O)C2O)cc1	1
CHEMBL1956758	S(=O)(=O)(N)c1ccc(cc1)C(=O)N[N-]C(=S)NC1OC(COC(=O)C)C(OC2OC(COC(=O)C)C(OC(=O)C)C(OC(=O)C)C2OC(=O)C)C(OC(=O)C)C1OC(=O)C	1
CHEMBL1956751	S(=O)(=O)(N)c1ccc(NC(=S)NC2OC(COC(=O)C)C(OC3OC(COC(=O)C)C(OC(=O)C)C(OC(=O)C)C3OC(=O)C)C(OC(=O)C)C2OC(=O)C)cc1	1
CHEMBL1956750	S(=O)(=O)(N)c1ccc(cc1)C(=O)N[N-]C(=S)NC1OC(COC(=O)C)C(OC(=O)C)C(OC(=O)C)C1OC(=O)C	1
CHEMBL571371	S(=O)(=O)(N)c1ccc(N=Nc2ccc(NC)cc2)cc1	1
CHEMBL53566	Oc1ccc(cc1)CCO	1
CHEMBL253362	S(=O)(=O)(N)c1ccc(cc1)CC\N=C\c1ccncc1	1
CHEMBL257192	S(=O)(=O)(Nc1cc(S(=O)(=O)N)ccc1)c1ccc(NC(=S)NC2CC(N(O)C(C2)(C)C)(C)C)cc1	1
CHEMBL183701	S(Oc1cc(ccc1OS(=O)(=O)N)C(C)(C)C)(=O)(=O)N	1
CHEMBL492022	S(=O)(=O)(N)c1cc(NC(=O)CC2=CC(Oc3c2ccc(OC)c3)=O)ccc1	1
CHEMBL68253	S(=O)(=O)([O-])N	1
CHEMBL68257	S(Oc1cc(cc(OS(=O)(=O)N)c1)CCCCC)(=O)(=O)N	1
CHEMBL1163022	Oc1ccccc1\C=N\CCCCCC\N=C\c1ccccc1O	1
CHEMBL187274	Clc1nc(nc(Cl)n1)NCCc1ccc(S(=O)(=O)N)cc1	1
CHEMBL215182	S(=O)(=O)(N)c1ccc(cc1)C(OCc1nnn(c1)C1OC(COC(=O)C)C(OC(=O)C)C(OC(=O)C)C1NC(=O)C)=O	1
CHEMBL365380	S(=O)(=O)(N)c1ccc(Nc2nc(nc(n2)NCc2c(O)c(ncc2CO)C)NCc2c(O)c(ncc2CO)C)cc1	1
CHEMBL594100	Oc1ccccc1\C=N\CC\N=C\c1ccccc1O	1
CHEMBL223215	S(=O)(=O)(N)c1ccc(-n2nnc(c2)COC2OCC(O)C(O)C2O)cc1	1
CHEMBL228230	O(NC(CCCC)C(=O)N[O-])Cc1ccccc1	1
CHEMBL66381	Oc1ccc(cc1)C#N	1
CHEMBL192950	S(=O)(=O)(N)c1ccc(cc1)CCNc1nc(nc(n1)NCCC)NCCC	1
CHEMBL1083383	S(=O)(=O)(N)c1ccc(NC(=O)C(C(C)(C)C)CCC)cc1	1
CHEMBL1083382	S(=O)(=O)(N)c1ccc(NC(=O)C(C(CC)C)C(C)C)cc1	1
CHEMBL555064	OB(O)c1ccc(cc1)CCCC	1
CHEMBL386542	S(=O)(=O)(N)c1ccc(cc1)C(=O)NCC#C	1
CHEMBL382111	s1c(nnc1S)NC(=O)C	1
CHEMBL490356	Brc1c(CC2CCCCC2=O)c(Br)c(Br)c(O)c1O	1
CHEMBL184674	S(=O)(=O)(N)c1cc2CC(NC(=O)C)Cc2cc1	1
CHEMBL179897	s1c(nnc1S(=O)(=O)N)NC(=O)C[NH+]1CC[NH+](CC1)C	1
CHEMBL190314	Brc1cc(S(=O)(=O)N)ccc1\N=C(/S)\Nc1ccc(cc1)B1OC(C)(C)C(O1)(C)C	1
CHEMBL3092941	S(=O)(=O)(N)c1ccc(cc1)-c1nnn(c1)C1OC(COC(=O)CCCC)C(OC(=O)CCCC)C(OC(=O)CCCC)C1OC(=O)CCCC	1
CHEMBL190622	S(=O)(=O)(N)c1cc(\N=C(/S)\Nc2ccc(cc2)B2OC(C)(C)C(O2)(C)C)ccc1	1
CHEMBL2323134	O1C(CC(=O)\C=C\c2cc(O)ccc2)C(OC(=O)C)C(OC(=O)C)C(OC(=O)C)C1COC(=O)C	1
CHEMBL373666	Clc1cc(S(=O)(=O)N)ccc1NC(=O)CCS	1
CHEMBL2443316	S(=O)(=O)(N)c1ccc(Nc2nc(nc(F)n2)NC)cc1	1
CHEMBL2208439	S(=O)(=O)(N)C1=CN(C=CC1=O)CCO	1
CHEMBL1946178	Brc1c(OC)c(OC)cc(CC2CCCCC2OC(=O)c2cc([NH+]([O-])[O-])cc([NH+]([O-])[O-])c2)c1Br	1
CHEMBL1242792	S(=O)(=O)(N)C1=CN(C=CC1=O)CC(=O)c1ccc([NH+]([O-])[O-])cc1	1
CHEMBL1242794	S(=O)(=O)(N)C1=CN(C=CC1=O)CC(=O)c1cc2c(cc1)cccc2	1
CHEMBL2325978	s1c(nnc1S(=O)(=O)N)NC(=O)C[NH2+]CC1C(C\C=C/CCCC(OC(C)C)=O)C(O)CC1O	1
CHEMBL2325975	S(=O)(=O)(N)c1ccc(cc1)CCNC(=O)CCC\C=C/CC1C(\C=C\C(O)CCCCC)C(O)CC1O	1
CHEMBL468946	S(=O)(=O)(N)c1cc2c([nH]c(C(=O)[N-]N3C(C=C(C=C3C)C)C)c2-c2ccc(cc2)C)cc1	1
CHEMBL468945	S(=O)(=O)(N)c1cc2c([nH]c(C(=O)[N-]N3C(C=C(C=C3C)C)C)c2-c2cc(ccc2)C)cc1	1
CHEMBL404954	S=C([S-])OC1C2C3C(C(C1)C2)CCC3	1
CHEMBL3113923	S(=O)(=O)(N)c1cc(N2C(=O)c3c(cccc3[NH+]([O-])[O-])C2=O)ccc1	1
CHEMBL3126810	S(=O)(=O)(N)c1ccc(-n2nc(-c3ccccc3)c(c2)C(=O)N)cc1	1
CHEMBL3126813	s1cccc1-c1nn(cc1C(=O)N)-c1ccc(S(=O)(=O)N)cc1	1
CHEMBL3126818	Clc1ccc(cc1)-c1nn(cc1C(OC)=O)-c1ccc(S(=O)(=O)N)cc1	1
CHEMBL34526	S(=O)(=O)(N)c1ccc(cc1)CCNC(=O)C[NH+](CC[NH+](CC(=O)NCCc1ccc(S(=O)(=O)N)cc1)CC(=O)[O-])CC(=O)[O-]	1
CHEMBL182455	S(OCCCCCCCCOS(=O)(=O)N)(=O)(=O)N	1
CHEMBL1738787	Clc1nc(nc(n1)NCCO)Nc1ccc(S(=O)(=O)N)cc1	1
CHEMBL571519	S1c2c(C=C(C(=O)[O-])C1=O)cccc2	1
CHEMBL1085093	S(=O)(=O)(N)c1ccc(NC(=O)C(C(C)(C)C)C(C)C)cc1	1
CHEMBL95308	Oc1cc(cc(O)c1)C(=O)[O-]	1
CHEMBL3298346	Brc1ccc(cc1)-c1c2-c3n(nc(N)c3C#N)C=Nc2n(c1)-c1ccc(S(=O)(=O)N)cc1	1
CHEMBL165	Oc1cc(cc(O)c1)\C=C\c1ccc(O)cc1	1
CHEMBL1164967	S(=O)(=O)(N)C1=CNC=CC1NN	1
CHEMBL1164966	S(=O)(=O)(N)C1=CNC=CC1[NH2+]CC=C	1
CHEMBL427329	s1c(nnc1S(=O)(=O)N)NS(=O)(=O)c1ccc(N/C(/S)=N/c2ccccc2F)cc1	1
CHEMBL1946086	Brc1c(OC)c(OC)cc(CC2CCCCC2=O)c1Br	1
CHEMBL359546	S(=O)(=O)(N)c1ccc(cc1)C(=O)N[N-]C(=O)N=S(=O)([O-])c1ccccc1	1
CHEMBL234529	S(=O)(=O)(N(CC(=O)NCCc1ccc(S(=O)(=O)N)cc1)CC(=O)N[O-])c1ccc(OC)cc1	1
CHEMBL498750	S(Cc1nnn(c1)-c1ccc(S(=O)(=O)N)cc1)C1OC(CO)C(O)C(O)C1O	1
CHEMBL187259	s1c(nnc1S(=O)(=O)N)NS(=O)(=O)c1ccc(N/C(/S)=N/N2CCOCC2)cc1	1
CHEMBL1683473	S(=O)(=O)(N)c1cc(NS(=O)(=O)CC23CCC(CC2=O)C3(C)C)ccc1	1
CHEMBL2402769	S(=O)(=O)(N)c1cc(F)c(NC(=O)Cc2ccc(F)cc2)cc1	1
CHEMBL2402768	S(=O)(=O)(N)c1ccc(NC(=O)Cc2ccc(OC)cc2)cc1	1
CHEMBL2402767	Brc1ccccc1CC(=O)Nc1ccc(S(=O)(=O)N)cc1	1
CHEMBL2402761	s1c(nnc1S(=O)(=O)N)NC(=O)Cc1ccc(F)cc1	1
CHEMBL2402760	Brc1ccccc1CC(=O)NCCc1ccc(S(=O)(=O)N)cc1	1
CHEMBL440031	s1c(nnc1S)NC(=O)N(c1ccccc1)c1ccccc1	1
CHEMBL569168	S(=O)(=O)(N)C1OC(CO)C(OC2OC(CO)C(O)C(O)C2O)C(O)C1O	1
CHEMBL2113266	S(=O)(=O)(N)c1ccc(-n2nnc(c2)COC2OC(CO)C(OC3OC(CO)C(O)C(O)C3O)C(O)C2O)cc1	1
CHEMBL569350	S(=O)(=O)(N)c1cc(N=Nc2ccc(N(CS(=O)(=O)[O-])C)cc2)ccc1	1
CHEMBL574	S(=O)(=O)(N)c1ccc(cc1)C	1
CHEMBL449527	s1cnnc1NS(=O)(=O)N	1
CHEMBL469064	S(=O)(=O)(N)c1ccc(cc1)-c1nnn(c1)-c1ccc(S(=O)(=O)N)cc1	1
CHEMBL3126811	S(=O)(=O)(N)c1ccc(-n2nc(-c3ccc(F)cc3)c(c2)C(=O)N)cc1	1
CHEMBL467389	O=C(\C=C(/[O-])\C(=O)[O-])c1ccccc1	1
CHEMBL2208443	S(=O)(=O)(N)C1=CN(C=CC1=O)Cc1c(noc1C)C	1
CHEMBL1668605	O(C)c1cc(OC)ccc1OC	1
CHEMBL1668604	O(C)c1ccc(OC)cc1	1
CHEMBL500977	s1c(nnc1NS(=O)(=O)N)CC	1
CHEMBL1668603	O(C)c1ccccc1OC	1
CHEMBL2380754	S(Cc1ccccc1)C(=S)[S-]	1
CHEMBL2380752	S=C([S-])OCC12CC3CC(C1)CC(C2)C3	1
CHEMBL2148105	S(Oc1ccc(N2C(C=C(C=C2c2ccccc2)c2ccccc2)c2ccccc2)cc1)(=O)(=O)N	1
CHEMBL384644	S(=O)(=O)(N)c1ccc(cc1)C(=O)NCc1nnn(c1)C1OC(CO)C(OC2OC(CO)C(O)C(O)C2O)C(O)C1O	1
CHEMBL3298839	Brc1ccc(cc1)-c1c2C=3N(N=C4c5c(N=C4N=3)cccc5)C=Nc2n(c1)-c1ccc(S(=O)(=O)N)cc1	1
CHEMBL3126819	S(=O)(=O)(N)c1ccc(-n2nc(-c3ccc(F)cc3)c(c2)C(OC)=O)cc1	1
CHEMBL2048927	S(=O)(=O)(N)c1ccc(cc1)C1=NCCc2c1ccc(OCCC)c2	1
CHEMBL1375	Clc1cc(C(=O)[O-])c(O)cc1	1
CHEMBL2048925	S(=O)(=O)(N)c1ccc(cc1)C1=NCCc2c1ccc(OC)c2	1
CHEMBL182476	S(=O)(=O)(N)c1ccc(NC(=O)CC[NH+]2CCC(CC2)C)cc1	1
CHEMBL2048921	S(=O)(=O)(N)c1ccc(cc1)C(=O)NCCc1cc(OC)ccc1	1
CHEMBL3126812	S(=O)(=O)(N)c1ccc(-n2nc(-c3ccc([NH+]([O-])[O-])cc3)c(c2)C(=O)N)cc1	1
CHEMBL2048920	S(=O)(=O)(N)c1ccc(cc1)C1N(S(=O)(=O)N)CCc2c1cc(OC)c(OC)c2	1
CHEMBL377107	s1c(nnc1S(=O)(=O)N)NC(=O)CCSSCCC(=O)Nc1sc(S(=O)(=O)N)nn1	1
CHEMBL232617	S(=O)(=O)(N)c1cc(NC(=S)NCC23OC(OC2C2OC(OC2CO3)(C)C)(C)C)ccc1	1
CHEMBL367844	S(=O)(=O)(N)c1ccc(cc1)C(=O)N[N-]C(=O)Nc1ccc(cc1)C(OCC)=O	1
CHEMBL146	Oc1c(cc(cc1C(C)(C)C)C)C(C)(C)C	1
CHEMBL145	Oc1cc(ccc1O)\C=C\C(=O)[O-]	1
CHEMBL513184	S(=O)(=O)(N)c1ccc(-n2nnc(c2)-c2ccccc2)cc1	1
CHEMBL41028	O=C([O-])/C(/[O-])=C(\[O-])/C(=O)[O-]	1
CHEMBL6724	Brc1cc(S(=O)(=O)N)ccc1N	1
CHEMBL37537	Oc1cc(ccc1O)C(=O)[O-]	1
CHEMBL365344	S(=O)(=O)(NCc1ccc(S(=O)(=O)N)cc1)c1ccc(N/C(/S)=N/CCc2ccccc2)cc1	1
CHEMBL510182	s1c(nnc1S(=O)(=O)N)NC(=O)c1nn(c(-c2ccccc2)c1C(=O)c1ccccc1)-c1cc(N=Nc2ccc(O)cc2)ccc1	1
CHEMBL1093297	S(=O)(=O)(NCCc1ccc(S(=O)(=O)N)cc1)C1OC(COC(=O)C)C(OC2OC(COC(=O)C)C(OC(=O)C)C(OC(=O)C)C2OC(=O)C)C(OC(=O)C)C1OC(=O)C	1
CHEMBL1271249	S(=O)(=O)(N)c1ccc(-n2c(cc(C(=O)NCC[NH+]3CCCCC3)c2C)-c2ccc(cc2)-c2ccccc2)cc1	1
CHEMBL257832	S(=O)(=O)(NCc1ccc(S(=O)(=O)N)cc1)c1ccc(NC(=S)NC2CC(N(O)C(C2)(C)C)(C)C)cc1	1
CHEMBL186963	S(=O)(=O)(N)c1cc2CC(NC(=O)c3c(F)c(F)cc(F)c3F)Cc2cc1	1
CHEMBL1085034	S(=O)(=O)(N)c1ccc(NC(=O)C(CCCC)CC)cc1	1
CHEMBL1085033	S(=O)(=O)(N)c1ccc(NC(=O)CC(CC)C)cc1	1
CHEMBL3126816	S(=O)(=O)(N)c1ccc(-n2nc(-c3ccc(OC)cc3)c(c2)C(OC)=O)cc1	1
CHEMBL118903	O(C)c1cc(ccc1OC)C(=O)[O-]	1
CHEMBL1615281	S(=O)(=O)(N)c1ccc(NC(=O)Nc2ccc(F)cc2)cc1	1
CHEMBL1615280	S(=O)(=O)(N)c1ccc(NC(=O)Nc2ccccc2C(C)C)cc1	1
CHEMBL3264975	S(=O)(=O)(N)c1ccc(cc1)\C=N\Cc1ccc(O)cc1	1
CHEMBL3264976	S(=O)(=O)(N)c1ccc(cc1)C[NH2+]Cc1ccc(O)cc1	1
CHEMBL3264971	S(=O)(=O)(N)c1ccc(cc1)C\N=C\c1ccccc1	1
CHEMBL3264973	S(=O)(=O)(N)c1ccc(cc1)C\N=C\c1ccc(cc1)C(C)(C)C	1
CHEMBL3264972	S(=O)(=O)(N)c1ccc(cc1)C[NH2+]Cc1ccccc1	1
CHEMBL3264979	S(=O)(=O)(N)c1ccc(cc1)CC\N=C\c1ccccc1	1
CHEMBL504802	P(=O)([O-])([O-])CC(=O)NC(CC(=O)[O-])C(=O)[O-]	1
CHEMBL3235177	S(=O)(=O)(N)c1ccc(N2C=C(NC2=S)c2ccc(OC)cc2)cc1	1
CHEMBL1092775	S(=O)(=O)(N)c1ccc(cc1)CNSC1OC(COC(=O)C)C(OC(=O)C)C(OC(=O)C)C1OC(=O)C	1
CHEMBL178560	S(=O)(=O)(N)c1ccc(cc1)CCNC(=S)NC(=O)C[NH3+]	1
CHEMBL195540	S(=O)(=O)(NO)N	1
CHEMBL183450	S(=O)(=O)(N)c1ccc(NC(=O)CCCC[NH+]2CCOCC2)cc1	1
CHEMBL3121758	Brc1ccc(cc1)C1=Nn2c(SC1)nnc2-c1ccc(S(=O)(=O)N)cc1	1
CHEMBL550572	O1C(CC(=O)\C=C\c2ccc(O)cc2)C(O)C(O)C(O)C1CO	1
CHEMBL3098528	s1cccc1C(=O)N\N=C(\C(\S(=O)(=O)c1ccccc1)=N\Nc1ccc(S(=O)(=O)N)cc1)/C	1
CHEMBL3098526	Clc1ccc(cc1)C(=O)N\N=C(\C(\S(=O)(=O)c1ccccc1)=N\Nc1ccc(S(=O)(=O)N)cc1)/C	1
CHEMBL2114130	S(=O)(=O)(N)c1ccc(NC2OC(CO)C(O)C(O)C2O)cc1	1
CHEMBL174847	S(=O)(=O)(N)c1ccc(NC)cc1	1
CHEMBL23832	O=C([O-])c1ccccc1Nc1ccccc1	1
CHEMBL3098529	S\1c2n(N=C(C)/C/1=N\Nc1ccc(S(=O)(=O)N)cc1)c(nn2)C	1
CHEMBL3098527	S(=O)(=O)(\C(=N/Nc1ccc(S(=O)(=O)N)cc1)\C(=N\NC(=O)c1ccc(OC)cc1)\C)c1ccccc1	1
CHEMBL3098525	S(=O)(=O)(\C(=N/Nc1ccc(S(=O)(=O)N)cc1)\C(=N\NC(=O)c1ccccc1)\C)c1ccccc1	1
CHEMBL3098521	S(=O)(=O)(N)c1ccc(N\N=C(/N2CCCCC2)\C(=N\NC(=O)c2ccccc2)\C)cc1	1
CHEMBL3098520	Cl\C(=N/Nc1ccc(S(=O)(=O)N)cc1)\C(=N\NC(=O)c1sccc1)\C	1
CHEMBL574779	s1cccc1CC(=O)NCc1ccc(S(=O)(=O)N)cc1	1
CHEMBL361421	S(OCCCCCCCCCCCCOS(=O)(=O)N)(=O)(=O)N	1
CHEMBL197412	s1c(nnc1S(=O)(=O)N)NC(=O)c1occc1	1
CHEMBL2203344	S(=O)(=O)(N)C1=CN(C=CC1=O)CC(=O)Nc1ccccc1C(OC)=O	1
CHEMBL2203345	S(=O)(=O)(N)C1=CN(C=CC1=O)CC(=O)Nc1ccc(S(=O)(=O)N)cc1	1
CHEMBL2203347	Clc1ccc(S(=O)([O-])=NC(=O)CN2C=C(S(=O)(=O)N)C(=O)C=C2)cc1	1
CHEMBL2203348	S(=O)(=O)(N)C1=CN(C=CC1=O)CC(=O)N=S(=O)([O-])c1ccc([NH+]([O-])[O-])cc1	1
CHEMBL2203349	S(=O)(=O)(N)C1=CN(C=CC1=O)CC(=O)NNS(=O)(=O)c1ccc(cc1)C	1
CHEMBL214201	S(=O)(=O)(N)c1ccc(NC(=O)CCS)cc1	1
CHEMBL1082898	S(=O)(=O)(N)c1ccc(cc1)CCNC(=O)C(CC)CC	1
CHEMBL364571	[As](=O)([O-])([O-])c1ccccc1	1
CHEMBL1094036	S(=O)(=O)(NCc1ccc(S(=O)(=O)N)cc1)C1OC(COC(=O)C)C(OC(=O)C)C(OC(=O)C)C1OC(=O)C	1
CHEMBL215917	S(C)c1cc2NCNS(=O)(=O)c2cc1S(=O)(=O)N	1
CHEMBL215916	S(=O)(=O)(N)c1cc2S(=O)(=O)NCNc2cc1S	1
CHEMBL383897	S(=O)(=O)(N)c1ccc(cc1)C(OCc1nnn(c1)C1OC(COC(=O)C)C(OC(=O)C)C(OC(=O)C)C1OC(=O)C)=O	1
CHEMBL190392	S(=O)(=O)(N)c1ccc(\N=C(/S)\Nc2ccc(cc2)B2OC(C)(C)C(O2)(C)C)cc1	1
CHEMBL190329	S(=O)(=O)(N)c1ccc(Nc2nc(nc(n2)NCC[NH+]2CC[NH2+]CC2)NCC[NH+]2CC[NH2+]CC2)cc1	1
CHEMBL204077	S(=O)(=O)(N)c1ccc(cc1)CCNC(=O)c1ccc(cc1)C(C)(C)C	1
CHEMBL328910	Oc1cc(O)ccc1C(=O)[O-]	1
CHEMBL221576	S(=O)(=O)(N)c1ccc(-n2nnc(c2)COC2OC(COC(=O)C)C(OC(=O)C)C(OC(=O)C)C2OC(=O)C)cc1	1
CHEMBL1165062	Clc1cc2SC(=NS(=O)(=O)c2cc1C#N)NNC=1C=CNCC=1S(=O)(=O)N	1
CHEMBL1165061	S(=O)(=O)(N)C1=CNC=CC1[NH2+]CCc1ccc(S(=O)(=O)N)cc1	1
CHEMBL451538	s1c(nnc1SCC)NS(=O)(=O)N	1
CHEMBL204326	S(=O)(=O)(N)c1ccccc1NC(=O)c1ccc(cc1)C(C)(C)C	1
CHEMBL214993	Clc1cc(SSc2cc(Cl)c(cc2S(=O)(=O)N)C(=O)N2CCCC2)c(S(=O)(=O)N)cc1C(=O)N1CCCC1	1
CHEMBL388453	S(=O)(=O)(N(CC(=O)NCCc1ccc(S(=O)(=O)N)cc1)CC(=O)[O-])c1ccc(Oc2ccccc2)cc1	1
CHEMBL595861	Clc1cc2Cc3c([nH]c4c3cccc4)-c2cc1	1
CHEMBL388671	S(=O)(=O)(N(CC(=O)NCCc1ccc(S(=O)(=O)N)cc1)CC(=O)[O-])c1ccc(cc1)-c1ccccc1	1
CHEMBL418037	S(=O)(=O)(N)c1ccc(NC(=O)c2ccccc2SSc2ccccc2C(=O)Nc2ccc(S(=O)(=O)N)cc2)cc1	1
CHEMBL593507	Oc1c2c(-c3[nH]c4c(c3C2)cccc4)c(O)cc1	1
CHEMBL2376274	S(Oc1ccc(NC(=O)NCc2ccccc2)cc1)(=O)(=O)N	1
CHEMBL2376273	S(=O)(=O)(N)c1ccc(NC(=O)NCCc2ccccc2)cc1	1
CHEMBL2331756	S(=O)(=O)(Nc1ccc(NC(=O)NCc2occc2)cc1)N	1
CHEMBL1643305	S(=O)(=O)(N)c1ccc(NC(=O)Nc2cc3Cc4c(-c3cc2)cccc4)cc1	1
CHEMBL2324869	Clc1cc(Cl)cc(S(=O)(=O)N)c1O	1
CHEMBL2324868	S(=O)(=O)(N)c1cc(S(=O)(=O)N)ccc1	1
CHEMBL1813212	Clc1nc(nc(OCCO[Si](C(C)(C)C)(C)C)n1)Nc1ccc(S(=O)(=O)N)cc1	1
CHEMBL2324864	S(=O)(=O)(NCCc1ccc(S(=O)(=O)N)cc1)c1ccc([NH+]([O-])[O-])cc1CO	1
CHEMBL216563	S(=O)(=O)(N)c1ccc(cc1)C(=O)NCc1nnn(c1)C1OC(C(OC)=O)C(OC(=O)C)C(OC(=O)C)C1OC(=O)C	1
CHEMBL508489	S(=O)(=O)(N)c1cc(-n2c3nc4c(nc3c(C#N)c2N)cccc4)ccc1	1
CHEMBL1242889	S(=O)(=O)(N)C1=CN(C=CC1=O)c1ccc([NH+]([O-])[O-])cc1[NH+]([O-])[O-]	1
CHEMBL178948	S(=O)(=O)(N)c1ccc(cc1)C(=O)N[N-]C(=O)Nc1ccc(cc1)Cc1ccccc1	1
CHEMBL16909	S(=O)(=O)(N)c1ccc(N=Nc2ccc(N)cc2)cc1	1
CHEMBL403152	S(=O)(=O)(N)c1ccc(cc1)CNC(=S)NC1CC(N(O)C(C1)(C)C)(C)C	1
CHEMBL391990	Clc1ccc(cc1)/C(=N/[N-]C(=O)NC=1SC(=S)NN=1)/C	1
CHEMBL507085	s1c(nnc1S(=O)(=O)N)NC(=O)c1nn(c(-c2ccccc2)c1C(=O)c1ccccc1)-c1cc(N=NC(C(=O)C)C(OC(C)(C)C)=O)ccc1	1
CHEMBL1163951	s1c2cc([NH+]([O-])[O-])ccc2nc1Sc1ccncc1S(=O)(=O)N	1
CHEMBL171476	S(OCCCCCCCCCCOS(=O)(=O)N)(=O)(=O)N	1
CHEMBL572753	S(=O)(=O)(N)c1ccc(\N=C\c2ccc(cc2)C(C)(C)C)cc1	1
CHEMBL2414066	s1c(ccc1S(=O)(=O)N)-c1nnn(c1)-c1ccc(cc1)C(C)(C)C	1
CHEMBL1091318	S(=O)(=O)(N)c1ccc(cc1)CNSC1OC(COC(=O)C)C(OC2OC(COC(=O)C)C(OC(=O)C)C(OC(=O)C)C2OC(=O)C)C(OC(=O)C)C1OC(=O)C	1
CHEMBL2336619	S(=O)(=O)(N)c1ccc(-n2nc(cc2-c2ccc(cc2)C)CO)cc1	1
CHEMBL2019143	Clc1cc2c(OC(N)=C(C2=O)c2ccc(OC)cc2)cc1	1
CHEMBL379206	S(=O)(=O)(N)c1ccc(N=Nc2ccc(O)cc2)cc1	1
CHEMBL3092816	S(=O)(=O)(N)c1ccc(cc1)-c1nnn(c1)C1OC(COC(=O)CC(C)C)C(OC(=O)CC(C)C)C(OC(=O)CC(C)C)C1OC(=O)CC(C)C	1
CHEMBL2021946	S=C([S-])N1CCCC1	1
CHEMBL513141	s1c(nnc1S(=O)(=O)N)NC(=O)c1nn(c(-c2ccccc2)c1C(=O)c1ccccc1)-c1ccc(N)cc1	1
CHEMBL469126	S(=O)(=O)(N)c1cc2c([nH]c(C(=O)[N-]N3C(C=C(C=C3C)C)C)c2-c2ccccc2F)cc1	1
CHEMBL2336616	S(=O)(=O)(N)c1cc(-n2nc(cc2-c2ccccc2)CO)ccc1	1
CHEMBL1644701	S(ONOS(=O)(=O)[O-])(=O)(=O)[O-]	1
CHEMBL441343	Oc1ccc(cc1)C(=O)[O-]	1
CHEMBL2414069	Brc1cc(-n2nnc(c2)-c2sc(S(=O)(=O)N)cc2)ccc1	1
CHEMBL215936	S(=O)(=O)(N)c1ccc(cc1)CCNC(=O)CCSSCCC(=O)NCCc1ccc(S(=O)(=O)N)cc1	1
CHEMBL7146	S(=O)(=O)(NCCc1ccc(S(=O)(=O)N)cc1)c1ccc(N)cc1	1
CHEMBL370526	S(=O)(=O)(N)c1cc(NC(=O)Nc2ccccc2)ccc1	1
CHEMBL217288	S(=O)(=O)(N)c1ccc(cc1)C(OCc1nnn(c1)C1OC(CO)C(OC2OC(CO)C(O)C(O)C2O)C(O)C1O)=O	1
CHEMBL233019	S(=O)(=O)(N)c1cc(F)c(NC(=S)NCC23OC(OC2C2OC(OC2CO3)(C)C)(C)C)cc1	1
CHEMBL183153	S(=O)(=O)(N)c1ccc(NC=2NC(=O)NC(=O)N=2)cc1	1
CHEMBL1232755	S(=O)(=O)(N)c1ccc(cc1)CCNC(=S)Nc1cc(C(=O)[O-])c(cc1)C=1c2c(OC3=CC(=O)C=CC=13)cc(O)cc2	1
CHEMBL1165005	s1nnnc1Sc1ccncc1S(=O)(=O)N	1
CHEMBL514138	S(=O)(=O)(N(Cc1cccnc1)C(C(C)C)C(=O)N[O-])c1ccc(OC)cc1	1
CHEMBL2326218	S(=O)(=O)(N)c1ccc(-n2nnc(c2)C2C(C\C=C/CCCC(OC)=O)C(O)CC2O)cc1	1
CHEMBL2326219	S(=O)(=O)(N)c1ccc(-n2nnc(c2)C2C(C\C=C/CCCC(=O)[O-])C(O)CC2O)cc1	1
CHEMBL2326217	S1C2S(=O)(=O)C(CC(N(CC)C(=O)\C=C\C3C(C\C=C/CCCC(=O)[O-])C(O)CC3O)C2C=C1S(=O)(=O)N)C	1
CHEMBL1683475	S1\C(=N/S(=O)(=O)CC23CCC(CC2=O)C3(C)C)\N(N=C1S(=O)(=O)N)C	1
CHEMBL25101	O=C(NCCC[NH2+]CCCC[NH2+]CCC[NH3+])Cc1c2c(ccc1)cccc2	1
CHEMBL1683470	S(=O)(=O)(N)c1ccc(cc1)CCNS(=O)(=O)CC12CCC(CC1=O)C2(C)C	1
CHEMBL386049	S(=O)(=O)(N)c1ccc(NC(=O)c2ccccc2S)cc1	1
CHEMBL2023172	S=C([S-])NCC(=O)[O-]	1
CHEMBL191576	S(=O)(=O)(N)c1ccc(Nc2nc(nc(n2)N(CC)CC)N(CC)CC)cc1	1
CHEMBL1762655	O=C([O-])c1ccc([NH+]([O-])[O-])cc1	1
CHEMBL217303	S(=O)(=O)(N)c1ccc(cc1)C(OCc1nnn(c1)C1OC(CO)C(O)C(O)C1NC(=O)C)=O	1
CHEMBL1762652	Clc1ccc(cc1)C(=O)[O-]	1
CHEMBL1762651	Fc1ccc(cc1)C(=O)[O-]	1
CHEMBL1094037	S(=O)(=O)(NCc1ccc(S(=O)(=O)N)cc1)C1OC(C(OC)=O)C(OC(=O)C)C(OC(=O)C)C1OC(=O)C	1
CHEMBL2380744	S=C([S-])OC1CCCCC1	1
CHEMBL2380740	S=C([S-])OCCC(C)C	1
CHEMBL2380741	S=C([S-])OCCCCC	1
CHEMBL539940	S(=O)(=O)(NCC)c1cc2S(=O)(=O)C=Cc2cc1	1
CHEMBL2070213	O=C1NC(=O)C([O-])=C1c1c2c(n(c1)CC)cccc2	1
CHEMBL2070210	O=C/1Nc2c(cccc2)\C\1=C(\[O-])/C(=O)[O-]	1
CHEMBL1813210	Clc1nc(nc(n1)NC(C(=O)[O-])CO)Nc1ccc(S(=O)(=O)N)cc1	1
CHEMBL190023	S(=O)(=O)(N)c1ccc(Nc2nc(nc(n2)N(C)C)N(C)C)cc1	1
CHEMBL190024	Clc1nc(nc(n1)NCCC(=O)[O-])NCCc1ccc(S(=O)(=O)N)cc1	1
CHEMBL461791	S(=O)(=O)(N)c1ccc(NC(=O)CCCN(N2CCC(CC2)C)N2CCC(CC2)C)cc1	1
CHEMBL1778438	S(=O)(=O)(N)c1ccc(OCCCCO[NH+]([O-])[O-])cc1	1
CHEMBL1778434	s1c(nnc1S(=O)(=O)N)NS(=O)(=O)c1cc(ccc1)C(Oc1ccc(cc1OC)\C=C\C(OCCCCO[NH+]([O-])[O-])=O)=O	1
CHEMBL1778435	s1c(nnc1S(=O)(=O)N)NS(=O)(=O)c1ccc(cc1)C(OCCCCO[NH+]([O-])[O-])=O	1
CHEMBL1778436	s1c(nnc1S(=O)(=O)N)NS(=O)(=O)c1ccc(cc1)C(Oc1ccc(cc1OC)\C=C\C(OCCCCO[NH+]([O-])[O-])=O)=O	1
CHEMBL1778437	S(=O)(=O)(N)c1ccc(cc1)CCC(Oc1ccc(cc1OC)\C=C\C(OCCCCO[NH+]([O-])[O-])=O)=O	1
CHEMBL1778431	S(=O)(=O)(N)c1ccc(cc1)C(OCCCCO[NH+]([O-])[O-])=O	1
CHEMBL1778432	S(=O)(=O)(N)c1ccc(cc1)C(OCc1ccc(cc1)CO[NH+]([O-])[O-])=O	1
CHEMBL1778433	S(=O)(=O)(N)c1ccc(cc1)C(Oc1ccc(cc1OC)\C=C\C(OCCCCO[NH+]([O-])[O-])=O)=O	1
CHEMBL1165822	Clc1cc2SC(=NS(=O)(=O)c2cc1C)NNC=1C=CNCC=1S(=O)(=O)N	1
CHEMBL188191	S(=O)(=O)(N)c1ccc(N/C(/S)=N/C(Cc2c3c([nH]c2)cccc3)C(=O)[O-])cc1	1
CHEMBL178603	S(=O)(=O)(N)c1ccc(cc1)CC\N=C(/S)\NC(C(O)c1ccc([NH+]([O-])[O-])cc1)CO	1
CHEMBL2323124	Oc1ccc(N[C-]([NH3+])N)cc1	1
CHEMBL180506	S(=O)(=O)(N)c1ccc(cc1)CCNC(=S)NC(=O)C([NH3+])Cc1ccccc1	1
CHEMBL19612	[NH2+](CCCC[NH3+])CCC[NH3+]	1
CHEMBL1817672	S(=O)(=O)(N)C=1C2N(C=3C(S(=O)(=O)N2)=CNCC=3)C=CC=1OC	1
CHEMBL1817908	S(=O)(=O)(N)c1cnccc1Oc1ccncc1S(=O)(=O)N	1
CHEMBL1817906	S(=O)(=O)(N)C1=CNC=CC1N1S(=O)(=O)C=2C(N3C1C=CC=C3OC)=CCNC=2	1
CHEMBL1817907	S(=O)(=O)(N)C1=CNC=CC1N1C=CC=CC1=O	1
CHEMBL1817904	S(=O)(=O)(N)c1c[nH+]ccc1N1CC=C(N(C)C)C=C1	1
CHEMBL1817905	S(=O)(=O)(N)C1=CNC=CC1N1C=CC(=O)C=C1	1
CHEMBL1817901	S(=O)(=O)(N)c1c[nH+]ccc1N1CC=CC=C1	1
CHEMBL186263	S(=O)(=O)([O-])c1cc2CC([NH3+])Cc2cc1	1
CHEMBL190907	S(=O)(=O)(N)c1ccc(cc1)CNc1nc(nc(n1)N(CCC)C)N(CCC)C	1
CHEMBL259682	S(=O)(=O)(N)c1ccc(cc1)-c1nnn(c1)C1OC(CO)C(O)C(O)C1O	1
CHEMBL3110151	O1N=C(CC1C(=O)N[O-])c1ccc(OCc2ccccc2)cc1	1
CHEMBL365860	S(=O)(=O)(N)c1ccc(Nc2nc(OC)nc(OC)n2)cc1	1
CHEMBL360254	S(=O)(=O)(N)c1ccc(cc1)CCN/C(/S)=N/NN1CC[NH+](CC1)C	1
CHEMBL366069	Clc1nc(nc(Cl)n1)Nc1ccc(S(=O)(=O)N)cc1	1
CHEMBL513835	Clc1ccccc1-c1c2cc(S(=O)(=O)N)ccc2[nH]c1C(=O)[N-]N1C(C=C(C=C1C)C)C	1
CHEMBL455271	s1cc(nc1)-c1[nH]c2c(n1)cc(S(=O)(=O)N)cc2	1
CHEMBL3092749	Oc1ccccc1C[NH2+]CCCCCC[NH2+]Cc1ccccc1O	1
CHEMBL3092748	Oc1ccccc1C[NH2+]CCCCC[NH2+]Cc1ccccc1O	1
CHEMBL88519	Clc1cc(N2C(=O)c3c(nccc3)C2=O)c(S(=O)(=O)N)cc1S(=O)(=O)N	1
CHEMBL365507	s1c(nnc1S(=O)(=O)N)NS(=O)(=O)c1ccc(N/C(/S)=N/CC[NH+]2CCOCC2)cc1	1
CHEMBL141079	OB(O)c1cc2c(cc1)cccc2	1
CHEMBL369179	S(=O)(=O)(N)c1ccc(cc1)C(=O)N[N-]C(=O)Nc1ccc([NH+]([O-])[O-])cc1	1
CHEMBL1817902	S(=O)(=O)(N)c1c[nH+]ccc1N1C=CC=CC1C	1
CHEMBL364903	S(=O)(=O)(Nc1ccc(S(=O)(=O)N)cc1)c1ccc(\N=C(/S)\Nc2ccc(cc2)B2OC(C)(C)C(O2)(C)C)cc1	1
CHEMBL454808	Oc1cccc(O)c1C(=O)[O-]	1
CHEMBL206452	O1c2c(CC(O)C1c1cc(O)c(O)cc1)c(O)cc(O)c2	1
CHEMBL1164486	S(CC#C)c1ccncc1S(=O)(=O)N	1
CHEMBL1085467	S(=O)(=O)(N)c1ccc(NC(=O)C(CC)C)cc1	1
CHEMBL2333957	N1(CCc2ccccc2C)C(C=C(C=C1C)C)C	1
CHEMBL482149	Brc1ccc(cc1)-c1sc(nn1)NS(=O)(=O)N	1
CHEMBL2414067	s1c(ccc1S(=O)(=O)N)-c1nnn(c1)-c1ccc(OC)cc1	1
CHEMBL2414065	s1c(ccc1S(=O)(=O)N)-c1nnn(c1)-c1ccc(cc1)C	1
CHEMBL3121756	S1CC(=Nn2c1nnc2-c1ccc(S(=O)(=O)N)cc1)c1ccc(F)cc1	1
CHEMBL3121753	S1CC(=Nn2c1nnc2-c1ccc(S(=O)(=O)N)cc1)c1ccccc1	1
CHEMBL388982	S(=O)(=O)(N(OC(CC)C)C(C(C)C)C(=O)N[O-])c1ccc(OC)cc1	1
CHEMBL1232090	S(=O)(=O)(N)c1cc(ccc1)C#C	1
CHEMBL362337	S(=O)(=O)(N)c1ccc(N/C(/S)=N/C(C(C)C)C(=O)[O-])cc1	1
CHEMBL425274	S(=O)(=O)(N)c1ccc(cc1)C(OCc1nnn(c1)C1OC(CO)C(O)C(O)C1O)=O	1
CHEMBL466234	S(=O)(=O)(N)c1cc2c([nH]c(C(=O)[N-]N3C(C=C(C=C3C)C)C)c2-c2ccccc2C)cc1	1
CHEMBL212944	S(=O)(=O)(N)c1cc(F)c(NC(=O)CCSSCCC(=O)Nc2ccc(S(=O)(=O)N)cc2F)cc1	1
CHEMBL1254767	S(=O)(=O)(N)c1ccc(NCc2nc3c(nc(nc3N)N)nc2)cc1	1
CHEMBL175432	S(=O)(=O)(N)c1ccccc1C(=O)N[N-]C(=O)N=S(=O)([O-])c1ccc(F)cc1	1
CHEMBL1938472	O1C(COC2OC(CO)C(O)C(O)C2O)C(O)C(O)C(O)C1Oc1cc2OC(=O)C=C(c2cc1)C	1
CHEMBL1938473	O1c2cc(OC)c(cc2C=CC1=O)C(O)CC(C)C	1
CHEMBL2333959	Clc1ccc(O)cc1N	1
CHEMBL2407310	S1(Oc2cc(O)ccc2C=C1)(=O)=O	1
CHEMBL1672445	S(=O)(=O)(N)c1ccc(NC2OC(C)C(O)C(O)C2O)cc1	1
CHEMBL262628	S(=O)(=O)(N)c1cc2c([nH]c(C(=O)NN)c2-c2ccccc2)cc1	1
CHEMBL3237848	S(=O)(=O)(N1CC[NH+](CC1)C)c1ccc(Nc2nc3c(nn2)n(nc3C)C)cc1	1
CHEMBL195370	S(=O)(=O)(NCCCCCCCCCCCC)NO	1
CHEMBL436936	S1\C(=N\C(=O)CCSSCCC(=O)\N=C/2\SC(S(=O)(=O)N)=NN\2C)\N(N=C1S(=O)(=O)N)C	1
CHEMBL2436881	S(=O)(=O)(N)C1=CNC=CC1[NH+]1CCN(CC1)c1ccccc1OC	1
CHEMBL2436880	Clc1cc(N2CCN(CC2)C=2C=CNCC=2S(=O)(=O)N)ccc1Cl	1
CHEMBL2436883	S(=O)(=O)(N)C1=CNC=CC1[NH+]1CCN(CC1)c1ncccc1	1
CHEMBL2436882	S(=O)(=O)(N)C1=CNC=CC1[NH+]1CCN(CC1)c1cc(ccc1C)C	1
CHEMBL2419976	S(=O)(=O)(N)c1ccc(NC(=O)c2ccc(N3C4=C(C(C5=C3CC(CC5=O)(C)C)c3ccc([NH+]([O-])[O-])cc3)C(=O)CC(C4)(C)C)cc2)cc1	1
CHEMBL2436884	S(=O)(=O)(N)C1=CNC=CC1[NH+]1CCN(CC1)c1ncccn1	1
CHEMBL2419978	S(=O)(=O)(N)c1ccc(NC(=O)c2ccc(N3C4=C(C(C5=C3CC(CC5=O)(C)C)c3ccc(F)cc3)C(=O)CC(C4)(C)C)cc2)cc1	1
CHEMBL2443204	Clc1cc(ccc1S(=O)(=O)N)C(=O)CSc1nc(cc(n1)C)C	1
CHEMBL367378	S(=O)(=O)(N)c1ccc(cc1)C(=O)N[N-]C(=O)Nc1ccc(cc1)-c1ccccc1	1
CHEMBL414	S(=O)(=O)(N)c1ccc(cc1)C(=O)[O-]	1
CHEMBL368444	Fc1c(C(=O)[O-])c(F)c(F)cc1F	1
CHEMBL26303	S(OCC12OC(OC1C1OC(OC1CO2)C)(C)C)(=O)(=O)N	1
CHEMBL361955	S(=O)(=O)(N)c1ccc(cc1)CC\N=C(/S)\NNc1c(F)c(F)c(F)c(F)c1F	1
CHEMBL1164878	S(=O)(=O)(N)C1=CNC=CC1NNC	1
CHEMBL185746	S(=O)(=O)(N)c1ccc(N/C(/S)=N/C(C(CC)C)C(OCC(=O)NC)=O)cc1	1
CHEMBL3038239	S(=O)(=O)(N)c1ccc(cc1)CC[NH2+]CC1=COc2c(cccc2)C1=O	1
CHEMBL3038232	S(=O)(=O)(N)c1ccc(\N=C\C2=COc3c(cc(cc3)C)C2=O)cc1	1
CHEMBL6852	S(=O)(=O)(N)c1cc(N)ccc1	1
CHEMBL365698	S(=O)(=O)(N)c1ccc(\N=C(\S)/N2CCCC2C(OCC(=O)NC)=O)cc1	1
CHEMBL2333817	S(=O)(=O)(NC1CCc2c1cc(OC)c(OC)c2)N	1
CHEMBL189681	S(=O)(=O)(N)c1ccc(cc1)CCNc1nc(nc(n1)N(CCC)C)N(CCC)C	1
CHEMBL183775	S(=O)(=O)(N)c1ccc(NC(=O)CC[NH+]2CCOCC2)cc1	1
CHEMBL272611	S(=O)(=O)(N)c1ccc(cc1)-c1nnn(c1)C1OC(COC(=O)c2ccccc2)C(OC(=O)c2ccccc2)C1OC(=O)c1ccccc1	1
CHEMBL392816	S1C(=NNC1=S)NC(=O)[N-]\N=C/1\c2c(NC\1=O)cccc2	1
CHEMBL90382	s1c(nnc1S(=O)(=O)N)NC(=O)CCN1C(=O)c2c(nccc2)C1=O	1
CHEMBL14060	Oc1ccccc1	1
CHEMBL86751	S(=O)(=O)(N)c1cc(N2C(=O)c3c(nccc3)C2=O)ccc1	1
CHEMBL1797789	Brc1cc(S(=O)(=O)N)ccc1NC(=S)NCCCCC([NH3+])C(OB(CC)CC)=O	1
CHEMBL1797788	S(=O)(=O)(N)c1cc(F)c(NC(=S)NCCCCC([NH3+])C(OB(CC)CC)=O)cc1	1
CHEMBL1797783	S(=O)(=O)(N)c1ccc(NC(=S)NCCCCC([NH3+])C(OB(CC)CC)=O)cc1	1
CHEMBL1797784	S(=O)(=O)(N)c1cc(NC(=S)NCCCCC([NH3+])C(OB(CC)CC)=O)ccc1	1
CHEMBL1813219	S(=O)(=O)(N)c1ccc(cc1)CCNc1nc(nc(n1)NC(C(=O)[O-])CO)NC(C(=O)[O-])CO	1
CHEMBL610454	Oc1c2Cc3c([nH]c4c3cccc4)-c2ccc1	1
CHEMBL2326521	S1(Oc2c(cc(-n3nnc(c3)-c3cc(ccc3)C(F)(F)F)cc2)C=C1)(=O)=O	1
CHEMBL2407711	Brc1ccccc1C1SCC(=O)N1c1ccc(S(=O)(=O)N)cc1	1
CHEMBL2407713	Brc1ccc(cc1)C1SCC(=O)N1c1ccc(S(=O)(=O)N)cc1	1
CHEMBL2407712	Brc1cc(ccc1)C1SCC(=O)N1c1ccc(S(=O)(=O)N)cc1	1
CHEMBL2407715	S1CC(=O)N(C1c1cc(F)ccc1)c1ccc(S(=O)(=O)N)cc1	1
CHEMBL2407714	S1CC(=O)N(C1c1ccccc1F)c1ccc(S(=O)(=O)N)cc1	1
CHEMBL1813215	Clc1nc(nc(n1)NCCC(=O)[O-])NCc1ccc(S(=O)(=O)N)cc1	1
CHEMBL1782957	Clc1c(ccc(O)c1\C=N\O)-c1ccc(O)cc1	1
CHEMBL1782958	Clc1c(ccc(O)c1\C=N\O)-c1cc(F)c(O)cc1	1
CHEMBL192834	S(=O)(=O)(N)c1ccc(cc1)CNc1nc(nc(n1)N(C)C)N(C)C	1
CHEMBL186716	S(=O)(=O)(N)c1ccc(Nc2nc(nc(n2)NC)NC)cc1	1
CHEMBL430213	S(=O)(=O)(N)c1ccc(cc1)CC\N=C\c1ccccc1OC(=O)N=S(=O)([O-])c1ccc(cc1)C	1
CHEMBL181082	S(=O)(=O)(N)c1ccc(cc1)CCNC(=S)NC(=O)C([NH3+])CS	1
CHEMBL227567	S(=O)(=O)(N(OC1C2CC3CC1CC(C2)C3)CC(=O)N[O-])c1ccc(OC)cc1	1
CHEMBL188774	S(=O)(=O)(N)c1ccc(N/C(/S)=N/C(Cc2c3c([nH]c2)cccc3)C(OCC(=O)NC)=O)cc1	1
CHEMBL213348	Clc1cc(NC(=O)N[O-])ccc1Cl	1
CHEMBL13646	s1c(nnc1S(=O)(=O)N)NC(=O)CC[NH3+]	1
CHEMBL577123	O1c2c(C=C(C(=O)[O-])C1=O)cc(cc2)C	1
CHEMBL1089329	S(=O)(=O)(NCc1ccc(S(=O)(=O)N)cc1)C1OC(CO)C(OC2OC(CO)C(O)C(O)C2O)C(O)C1O	1
CHEMBL415079	S1(=O)(=O)N(CC(=O)C)C(=O)c2c1cccc2	1
CHEMBL573209	O(C)c1cc(\C=N\c2ccc(cc2)C(=O)[O-])c(O)cc1	1
CHEMBL435	Clc1cc2NCNS(=O)(=O)c2cc1S(=O)(=O)N	1
CHEMBL193436	s1c(nnc1S)NSc1ccc([NH+]([O-])[O-])cc1	1
CHEMBL596060	[nH]1c-2c(Cc3c-2cccc3)c2c1cccc2	1
CHEMBL3291100	Clc1cc(Cl)c(S(=O)(=O)N)cc1NC(=O)[N-]OCc1ccccc1	1
CHEMBL3291101	Clc1cc(Cl)c(S(=O)(=O)N)cc1NC(=O)[N-]NC(=O)c1ccccc1	1
CHEMBL3291103	Clc1cc(Cl)c(S(=O)(=O)N)cc1NC(=O)NCCC[NH+]1CCOCC1	1
CHEMBL3291105	Clc1cc(Cl)c(S(=O)(=O)N)cc1C(=O)N[N-]C(=S)Nc1ccccc1	1
CHEMBL3291107	Clc1cc(Cl)c(S(=O)(=O)N)cc1C(=O)N[N-]C(=O)N=S(=O)([O-])c1ccc(cc1)C	1
CHEMBL3291108	Clc1cc(Cl)c(S(=O)(=O)N)cc1C(=O)NNC(=O)c1occc1	1
CHEMBL3291109	Clc1cc(Cl)c(S(=O)(=O)N)cc1C(=O)NNC(=O)c1ccccc1	1
CHEMBL226438	S(=O)(=O)(N(OCc1ccccc1)CC(=O)N[O-])c1ccc(OC)cc1	1
CHEMBL513122	s1c(nnc1S(=O)(=O)N)NC(=O)c1nn(c(-c2ccccc2)c1C(OCC)=O)-c1ccc(N)cc1	1
CHEMBL3120747	Clc1nc(nc(n1)Nc1ccc(S(=O)(=O)N)cc1)Nc1cc(ccc1)C	1
CHEMBL3120745	S(=O)(=O)(N)c1ccc(Nc2nnc(OC)cc2)cc1	1
CHEMBL3120744	S(=O)(=O)(N)c1ccc(Nc2nc(nc(N)c2)N)cc1	1
CHEMBL3120743	S(=O)(=O)(N)c1ccc(Nc2ncccc2N)cc1	1
CHEMBL3120741	S(=O)(=O)(N)c1ccc(Nc2nc(nc(n2)N(CCO)C)N(CCO)C)cc1	1
CHEMBL3120740	S(=O)(=O)(N)c1ccc(Nc2nc(nc(n2)NC(C)(C)C)NC(C)(C)C)cc1	1
CHEMBL573460	S(=O)(=O)(N)C1OC(COC(=O)C)C(OC2OC(COC(=O)C)C(OC(=O)C)C(OC(=O)C)C2OC(=O)C)C(OC(=O)C)C1OC(=O)C	1
CHEMBL2179308	S1Cc2c(n(nc2)-c2ccc(S(=O)(=O)N)cc2)-c2c1cc(OC)cc2	1
CHEMBL370159	S(=O)(=O)(N)C(F)(F)c1ccc([NH+]([O-])[O-])cc1	1
CHEMBL235700	S1C(=NNC1=S)NC(=O)[N-]\N=C(/C)\c1ccc(cc1)C	1
CHEMBL235708	S1C(=NNC1=S)NC(=O)[N-]N=C(c1ccccc1)c1ccccc1	1
CHEMBL215990	Clc1cc(S)c(S(=O)(=O)N)cc1C(OCC)=O	1
CHEMBL186522	S(=O)(=O)(N)c1ccc(cc1)CC\N=C(/S)\N=C\1/C=C(C(=O)[O-])C(C=C/1)=C1c2c(Oc3c1ccc(O)c3)cc(O)cc2	1
CHEMBL371632	S(=O)(=O)(N)c1ccc(cc1)CNc1nc(nc(n1)NCCCC)NCCCC	1
CHEMBL1085092	S(=O)(=O)(N)c1ccc(NC(=O)C(C(C)C)C(C)C)cc1	1
CHEMBL1085095	S(=O)(=O)(N)c1ccc(NC(=O)C(CCC)C)cc1	1
CHEMBL2424825	Brc1c(Br)c(Br)c2c(c1Br)C(=O)N(C2=O)c1cc(S(=O)(=O)N)ccc1	1
CHEMBL573127	s1cccc1CC(=O)Nc1ccc(S(=O)(=O)N)cc1	1
CHEMBL2424829	Brc1c(Br)c(Br)c2c(c1Br)C(=O)N(c1ccc(S(=O)(=O)N)cc1Br)C2=O	1
CHEMBL443769	s1c(nnc1NS(=O)(=O)N)-c1ccc(OC)cc1	1
CHEMBL3290059	O=C1C=C(C=Cc2c1cccc2)C#N	1
CHEMBL2380755	S=C([S-])NC#N	1
CHEMBL3290055	N#CC=1C=CCc2c(C=1)cccc2	1
CHEMBL2380751	S=C([S-])OCCc1ncccc1	1
CHEMBL2380750	S=C([S-])OCC(c1ccccc1)c1ccccc1	1
CHEMBL2380753	S=C([S-])OCCC12CC3CC(C1)CC(C2)C3	1
CHEMBL3290054	N#CC=1C=Cc2c(CC=1)cccc2	1
CHEMBL3098135	S1C(=NN(C1=C(C#N)C#N)c1ccc(S(=O)(=O)N)cc1)C(=O)C	1
CHEMBL387480	Clc1cc(S(=O)(=O)CC(=O)NN)c(S(=O)(=O)N)cc1C	1
CHEMBL2333965	S(=O)(=O)(N)c1cc2CCCNc2cc1	1
CHEMBL3291102	Clc1cc(Cl)c(S(=O)(=O)N)cc1NC(=O)[N-]n1c2c(cccc2)cc1	1
CHEMBL3291104	Clc1cc(Cl)c(S(=O)(=O)N)cc1NC(=O)N1CC[NH+](CC1)Cc1cc2OCOc2cc1	1
CHEMBL175652	S(=O)(=O)(N)c1ccccc1NNC(=O)C	1
CHEMBL3233392	S1(=O)([O-])=NC(=O)c2c1cc(-n1nnc(c1)-c1cc(C)c(F)cc1)cc2	1
CHEMBL3233394	S(=O)(=O)(N)c1cc(ccc1)-c1nnn(c1)-c1cc2S(=O)([O-])=NC(=O)c2cc1	1
CHEMBL2333962	Oc1ccc(cc1)C(OC(C)C)=O	1
CHEMBL2164738	S(=O)(=O)(Nc1ccc(cc1)C(=O)NCCc1ccc(S(=O)(=O)N)cc1)c1ccc(NC(=O)C)cc1	1
CHEMBL2333963	Oc1cc(O)ccc1C(OC(C)C)=O	1
CHEMBL435094	s1c(nnc1S(=O)(=O)N)NS(=O)(=O)c1ccc(N/C(/S)=N/CCC[NH+]2CC[NH+](CC2)CCC\N=C(/S)\Nc2ccc(S(=O)(=O)Nc3sc(S(=O)(=O)N)nn3)cc2)cc1	1
CHEMBL448695	Oc1cc(cc(O)c1)C(OCC)=O	1
CHEMBL188750	S(=O)(=O)(N)c1ccc(cc1)CN1C=C(C)C(=CC1C)C	1
CHEMBL193513	S(=O)(=O)(N)c1ccc(Nc2nc(nc(n2)NCCC)NCCC)cc1	1
CHEMBL2023722	S=C([S-])N(CCCCCC)CCCCCC	1
CHEMBL6466	O1c2c(C=CC1=O)cccc2	1
CHEMBL2023721	S=C([S-])N(CCCC)CCCC	1
CHEMBL2164730	S(=O)(=O)(N)c1ccc(cc1)CNS(=O)(=O)N	1
CHEMBL217454	S(=O)(=O)(N)c1ccc(cc1)C(OCc1nnn(c1)CC1OC(OC)C(OC(=O)C)C(OC(=O)C)C1OC(=O)C)=O	1
CHEMBL355001	S(=O)(=O)(N)N	1
CHEMBL226439	S(=O)(=O)(N(OC(C)C)CC(=O)N[O-])c1ccc(OC)cc1	1
CHEMBL436648	Clc1cc(S(=O)(=O)N)ccc1NC(=S)NC1CC(N(O)C(C1)(C)C)(C)C	1
CHEMBL50605	Fc1ccc(cc1)Cn1cccc1C(=O)CC(=O)C(=O)[O-]	1
CHEMBL1956769	S(=O)(=O)(N)c1ccc(cc1)CCNC(=S)NC1OC(CO)C(OC2OC(CO)C(O)C(O)C2O)C(O)C1O	1
CHEMBL34546	s1c(nnc1S(=O)(=O)N)NC(=O)C[NH+](CC[NH+](CC(=O)Nc1sc(S(=O)(=O)N)nn1)CC(=O)[O-])CC(=O)[O-]	1
CHEMBL2323125	S(=O)(=O)(N)c1ccc(cc1)CCN[C-]([NH3+])N	1
CHEMBL1164504	S(c1ccncc1S(=O)(=O)N)c1ccncc1S(=O)(=O)N	1
CHEMBL234735	S(=O)(=O)(N(CC(=O)NCCc1ccc(S(=O)(=O)N)cc1)CC(=O)N[O-])c1ccc(cc1)-c1ccccc1	1
CHEMBL204049	S(=O)(=O)(CCNc1ccc(S(=O)(=O)N)cc1)c1ccc(cc1)C(C)(C)C	1
CHEMBL3104158	Clc1cc(SCC2=CC(=O)Nc3c2cccc3)c(S(=O)(=O)NC(Nc2ccccc2S(=O)(=O)N)=N)cc1C	1
CHEMBL3104159	Clc1cc(SCC2=CC(=O)Nc3c2cccc3)c(S(=O)(=O)NC(NNc2ccc(S(=O)(=O)N)cc2)=N)cc1C	1
CHEMBL3104155	Clc1cc(SCc2c3c(ccc2)cccc3)c(S(=O)(=O)NC(Nc2sc(S(=O)(=O)N)nn2)=N)cc1C	1
CHEMBL3104157	Clc1cc(SCC2=CC(=O)Nc3c2cccc3)c(S(=O)(=O)NC(Nc2cc(S(=O)(=O)N)ccc2)=N)cc1C	1
CHEMBL35	Clc1cc(NCc2occc2)c(cc1S(=O)(=O)N)C(=O)[O-]	1
CHEMBL217166	S(=O)(=O)(N)c1ccc(cc1)C(=O)NCc1nnn(c1)C1OCC(O)C(O)C1O	1
CHEMBL3092750	Oc1ccccc1CNc1ccccc1NCc1ccccc1O	1
CHEMBL511239	Brc1ccc(cc1)-c1c2cc(S(=O)(=O)N)ccc2[nH]c1C(=O)[N-]N1C(C=C(C=C1C)C)C	1
CHEMBL107217	S=C([S-])N(CC)CC	1
CHEMBL1762668	O(C)c1ccc(cc1)C(OC)=O	1
CHEMBL78755	S(=O)(=O)(N)c1ccc(NC(=O)N=S(=O)([O-])c2ccc(cc2)C)cc1	1
CHEMBL1813218	S(=O)(=O)(N)c1ccc(cc1)CCNc1nc(nc(n1)NC(C(=O)[O-])C)NC(C(=O)[O-])C	1
CHEMBL1762669	O(C)c1ccc(cc1)C(=O)N[O-]	1
CHEMBL1813213	S(=O)(=O)(N)c1ccc(cc1)CNc1nc(nc(n1)NCC(OC)=O)NCC(OC)=O	1
CHEMBL2326520	S1(Oc2c(cc(-n3nnc(c3)-c3ccc(OC)cc3)cc2)C=C1)(=O)=O	1
CHEMBL1813216	Clc1nc(nc(n1)NC(Cc1cc(O)c(O)cc1)C(=O)[O-])NCc1ccc(S(=O)(=O)N)cc1	1
CHEMBL1813217	Clc1nc(nc(n1)NCCc1ccc(S(=O)(=O)N)cc1)NC(Cc1cc(O)c(O)cc1)C(=O)[O-]	1
CHEMBL1813214	S(=O)(=O)(N)c1ccc(cc1)CNc1nc(nc(n1)NC(C(=O)[O-])C)NC(C(=O)[O-])C	1
CHEMBL243806	S(=O)(=O)(N)c1ccc(Nc2nc(nc(n2)Nc2ccccc2)N2CCOCC2)cc1	1
CHEMBL391326	S1C(=NNC1=S)NC(=O)[N-]\N=C\c1ccc([NH+]([O-])[O-])cc1	1
CHEMBL257386	S(=O)(=O)(N)c1ccc(cc1)CCNC(=S)NC1CC(N(O)C(C1)(C)C)(C)C	1
CHEMBL411092	S(=O)(=O)(N)c1ccc(cc1)-c1nnn(c1)C1OC(CO)C(O)C1O	1
CHEMBL150043	S(=O)(=O)(N)c1ccc(cc1)CCCC	1
CHEMBL284694	S(=O)(=O)(N)c1ccc(NC(=O)C[NH+](CC[NH+](CC[NH+](CC(=O)Nc2ccc(S(=O)(=O)N)cc2)CC(=O)[O-])CC(=O)[O-])CC(=O)[O-])cc1	1
CHEMBL2414441	Clc1c(Cl)c(Cl)c2c(c1Cl)C(=O)N(c1ccc(S(=O)(=O)N)cc1F)C2=O	1
CHEMBL431701	O1c2c(C(=O)C(O)C1c1cc3OC(C(Oc3cc1)CO)c1cc(OC)c(O)cc1)c(O)cc(O)c2	1
CHEMBL499578	s1c(nnc1S(=O)(=O)N)NC(=O)c1nn(c(-c2ccccc2)c1C(=O)c1ccccc1)-c1cc(N=NC(C(OCC)=O)C(OCC)=O)ccc1	1
CHEMBL574452	O(C(=O)c1ccc(\N=C\c2ccccc2)cc1)C	1
CHEMBL478669	S(=O)(=O)(N)c1ccc(NNC(=O)CC2=CC(Oc3c2ccc(OC)c3)=O)cc1	1
CHEMBL568417	O1c2c(C=C(C(=O)[O-])C1=O)cc(cc2)CO	1
CHEMBL603189	O(C)c1cc(ccc1O)\C=C\1/N=C(NC/1=O)N	1
CHEMBL3085793	S(OCCn1c(ncc1[NH+]([O-])[O-])C)(=O)(=O)N	1
CHEMBL561761	S(=O)(=O)([O-])c1oc(cc1)C[NH2+]Cc1ccccc1	1
CHEMBL182723	Clc1c2c([nH]c1)c(NS(=O)(=O)c1ccc(S(=O)N)cc1)ccc2	1
CHEMBL2407318	Brc1ccccc1CC(Oc1cc2OS(=O)(=O)C=Cc2cc1)=O	1
CHEMBL2407315	Brc1ccccc1CC(Oc1cc2OS(=O)(=O)CCc2cc1)=O	1
CHEMBL2407317	Clc1ccc(cc1)CC(Oc1cc2OS(=O)(=O)C=Cc2cc1)=O	1
CHEMBL2407311	S1(Oc2cc(OC)ccc2C=C1)(=O)=O	1
CHEMBL2407313	S1(Oc2cc(OC(=O)C)ccc2CC1)(=O)=O	1
CHEMBL215810	S(=O)(=O)(N)c1ccc(cc1)CCNC(=O)CCS	1
CHEMBL196608	S(=O)(=O)(N)c1ccc(\N=C\C2=COc3c(cccc3)C2=O)cc1	1
CHEMBL371403	S(=O)(=O)(N)c1ccc(cc1)CCNc1nc(nc(n1)NN)NN	1
CHEMBL199493	Brc1ccccc1C(S(=O)(=O)N)(F)F	1
CHEMBL242764	S(=O)(=O)(N)c1ccc(Nc2nc(nc(n2)N2CCOCC2)N2CCOCC2)cc1	1
CHEMBL256208	Oc1ccccc1C[NH2+]CC[NH2+]Cc1ccccc1O	1
CHEMBL3121767	S(=O)(=O)(N)c1ccc(N2C(=N[N-]C2=S)c2ccccc2)cc1	1
CHEMBL181753	S(OCCCCCCCCCCCCCCCCOS(=O)(=O)N)(=O)(=O)N	1
CHEMBL517746	s1c2CCCCc2c2c1N=C(SCC(=O)Nc1ccc(S(=O)(=O)N)cc1)N(CC=C)C2=O	1
CHEMBL2419993	S(=O)(=O)(N)c1ccc(NC(=O)c2ccc(N3C4=C(C(C5=C3CC(CC5=O)(C)C)c3ccc(cc3)C#N)C(=O)CC(C4)(C)C)cc2)cc1	1
CHEMBL2436867	S(=O)(=O)(N)C1=CNC=CC1[NH+]1CC[NH+](CC1)Cc1ccccc1	1
CHEMBL2436868	S(=O)(=O)(N)C1=CNC=CC1[NH+]1CC[NH+](CC1)Cc1cc2OCOc2cc1	1
CHEMBL447810	Oc1cc([NH+]([O-])[O-])cc([NH+]([O-])[O-])c1C(=O)[O-]	1
CHEMBL3121765	Brc1ccc(cc1)C=1Sc2n(N=1)c(nn2)-c1ccc(S(=O)(=O)N)cc1	1
CHEMBL3298344	Brc1ccc(cc1)-c1cn(c(\N=C\OCC)c1C#N)-c1ccc(S(=O)(=O)N)cc1	1
CHEMBL3298347	Brc1ccc(cc1)-c1c2-c3nc(nn3C=Nc2n(c1)-c1ccc(S(=O)(=O)N)cc1)C(OCC)=O	1
CHEMBL2070212	O=C/1N(c2c(cccc2)\C\1=C(\[O-])/C(OC)=O)c1ccccc1	1
CHEMBL373325	S(=O)(=O)(N)c1ccc(cc1)CCNC(=O)c1ccc(cc1)B1OC(C)(C)C(O1)(C)C	1
CHEMBL2019140	Clc1ccc(cc1)C=1C(=O)c2cc(Cl)ccc2OC=1N	1
CHEMBL385451	S(CC(C)C)c1cc2NCNS(=O)(=O)c2cc1S(=O)(=O)N	1
CHEMBL330346	S(=O)(=O)(N)c1ccc(N2C(=O)c3c(nccc3)C2=O)cc1	1
CHEMBL571385	S(=O)(=O)(N)c1cc(N=Nc2ccc(O)cc2)ccc1	1
CHEMBL2314156	S(=O)(=O)(N)c1ccc(NC(=O)c2nn(c(-c3ccccc3)c2C(=O)[O-])-c2cc(N\N=C(/C(=O)CCC)\C(OCC)=O)ccc2)cc1	1
CHEMBL2314157	S(=O)(=O)(N)c1ccc(NC(=O)c2nn(c(-c3ccccc3)c2C(=O)[O-])-c2cc(N\N=C(/C(=O)C(C)C)\C(OC)=O)ccc2)cc1	1
CHEMBL2407316	S1(Oc2cc(OC(=O)C)ccc2C=C1)(=O)=O	1
CHEMBL2314152	S(=O)(=O)(N)c1ccc(NC(=O)c2nn(c(-c3ccccc3)c2C(=O)[O-])-c2cc(NN=C(C(=O)c3ccccc3)C(=O)c3ccccc3)ccc2)cc1	1
CHEMBL1807497	S(=O)(=O)(NC1OC(COC(=O)C)C(OC(=O)C)C(OC(=O)C)C1OC(=O)C)N	1
CHEMBL3235168	Clc1ccc(cc1)C(=O)CN(\C=C\C(=O)C(F)(F)F)c1ccc(S(=O)(=O)N)cc1	1
CHEMBL2407312	S1(Oc2cc(OC)ccc2CC1)(=O)=O	1
CHEMBL166686	Brc1ccc(NS(=O)(=O)N)cc1	1
CHEMBL573381	S(=O)(=O)(N)c1ccc(cc1)CCNC(=O)Cc1ccncc1	1
CHEMBL294009	O1c2c(cccc2)C(=O)C(O)=C1c1ccccc1	1
CHEMBL195947	S(=O)(=O)(N)c1cc2S(=O)(=O)C=C(c2cc1)C	1
CHEMBL195946	S(=O)(=O)(N)c1cc2S(=O)(=O)C=Cc2cc1	1
CHEMBL1923676	Clc1ccc(cc1)C1N(S(=O)(=O)N)CCc2c1ccc(OC)c2	1
CHEMBL2208446	S(=O)(=O)(N)C1=CN(C=CC1=O)Cc1nc(nc(n1)N)N1N=C(CC1)C	1
CHEMBL2208444	S(=O)(=O)(N)C1=CN(C=CC1=O)Cc1nc(nc(n1)N)N(C)C	1
CHEMBL2326518	S1(Oc2c(cc(-n3nnc(c3)C[NH+](CC)CC)cc2)C=C1)(=O)=O	1
CHEMBL2208442	S(=O)(=O)(N)C1=CN(C=CC1=O)CC1CC1	1
CHEMBL2208440	S(=O)(=O)(N)C1=CN(C=CC1=O)CCCC#N	1
CHEMBL366276	S(=O)(=O)(N)c1ccc(cc1)CNc1nc(Oc2ccccc2)nc(Oc2ccccc2)n1	1
CHEMBL193396	S(=O)(=O)(NCc1ccccc1)NO	1
CHEMBL1688309	S(OCC1OC(OC(=O)C)C(OC(=O)C)C(OC(=O)C)C1OC(=O)C)(=O)(=O)N	1
CHEMBL2443314	S(=O)(=O)(N)c1ccc(cc1)CCNc1nc(F)nc(F)n1	1
CHEMBL1083756	S(=O)(=O)(N)c1ccc(NC(=O)C(CC)CC)cc1	1
CHEMBL3261397	n1c2c(nnc1Nc1ccccc1)n(nc2C)C	1
CHEMBL185041	S(=O)(=O)(N)c1cc2CC(NC(=O)C(CCCC)CCCC)Cc2cc1	1
CHEMBL3104059	Clc1cc(SCc2ccc(cc2)C(F)(F)F)c(S(=O)(=O)NC(NCc2ccc(S(=O)(=O)N)cc2)=N)cc1C	1
CHEMBL3104054	Clc1cc(SCc2cc(ccc2)C(F)(F)F)c(S(=O)(=O)NC(Nc2sc(S(=O)(=O)N)nn2)=N)cc1C	1
CHEMBL3104057	Clc1cc(SCc2ccc(cc2)C(F)(F)F)c(S(=O)(=O)NC(Nc2ccccc2S(=O)(=O)N)=N)cc1C	1
CHEMBL3104056	Clc1cc(SCc2ccc(cc2)C(F)(F)F)c(S(=O)(=O)NC(Nc2cc(S(=O)(=O)N)ccc2)=N)cc1C	1
CHEMBL3104053	Clc1cc(SCc2cc(ccc2)C(F)(F)F)c(S(=O)(=O)NC(NCc2ccc(S(=O)(=O)N)cc2)=N)cc1C	1
CHEMBL3104052	Clc1cc(SCc2cc(ccc2)C(F)(F)F)c(S(=O)(=O)NC(NNc2ccc(S(=O)(=O)N)cc2)=N)cc1C	1
CHEMBL194634	Brc1ccc(S(=O)(=O)Nc2sc(S(=O)(=O)N)nn2)cc1	1
CHEMBL3126825	Clc1ccc(cc1)-c1nn(cc1C(=O)N)-c1ccc(S(=O)(=O)N)cc1	1
CHEMBL2333416	S(CCO)c1c(F)c(F)c(S(=O)(=O)N)c(F)c1F	1
CHEMBL3087318	S(=O)(=O)(N)c1cc(NC(=O)Cn2ccnc2[NH+]([O-])[O-])ccc1	1
CHEMBL3087319	S(=O)(=O)(N)c1ccc(NC(=S)NCCn2c(ncc2[NH+]([O-])[O-])C)cc1	1
CHEMBL3087316	S(=O)(=O)(N)c1ccc(cc1)CNC(=O)Cn1ccnc1[NH+]([O-])[O-]	1
CHEMBL3087317	S(=O)(=O)(N)c1ccc(cc1)CCNC(=O)Cn1ccnc1[NH+]([O-])[O-]	1
CHEMBL2333958	N1(CCc2ccccc2-c2ccccc2)C(C=C(C=C1C)C)C	1
CHEMBL32051	O=C([O-])c1ccc(NCc2ccccc2)cc1	1
CHEMBL190278	S(=O)(=O)(N)c1ccc(Nc2nc(nc(n2)NCC[NH+](CC)CC)NCC[NH+](CC)CC)cc1	1
CHEMBL360097	s1c(nnc1S(=O)(=O)N)NC(=O)CC[NH+]1CC[NH+](CC1)C	1
CHEMBL1089637	S(=O)(=O)(N)c1ccc(NC2OCC(O)C(O)C2O)cc1	1
CHEMBL468729	Clc1ccc(cc1)C1N(S(=O)(=O)N)CCc2c1cc(OC)c(OC)c2	1
CHEMBL1643290	S(=O)(=O)(N)c1ccc(NC(=O)NC(c2ccccc2)c2ccccc2)cc1	1
CHEMBL1643293	S(=O)(=O)(N)c1ccc(NC(=O)Nc2cc(cc(c2)C(F)(F)F)C(F)(F)F)cc1	1
CHEMBL1643292	Ic1ccc(NC(=O)Nc2ccc(S(=O)(=O)N)cc2)cc1	1
CHEMBL1643297	S(=O)(=O)(N)c1ccc(NC(=O)Nc2ccc(cc2)CCCC)cc1	1
CHEMBL1643299	S(=O)(=O)(N)c1ccc(NC(=O)Nc2ccc(cc2)CCCCCCCC)cc1	1
CHEMBL1643298	S(=O)(=O)(N)c1ccc(NC(=O)Nc2ccc(OCCCC)cc2)cc1	1
CHEMBL3104055	Clc1cc(SCc2ccc(cc2)C(F)(F)F)c(S(=O)(=O)NC(Nc2ccc(S(=O)(=O)N)cc2)=N)cc1C	1
CHEMBL511554	S(=O)(=O)(N)N1CCc2c(cc(OC)c(OC)c2)C1c1cc(N)ccc1	1
CHEMBL472077	S(=O)(=O)(N)c1ccc(-n2nnc(c2)COC2OC(CO)C(OC(=O)C)C(O)C2O)cc1	1
CHEMBL941	O=C(Nc1cc(Nc2nc(ccn2)-c2cccnc2)c(cc1)C)c1ccc(cc1)C[NH+]1CC[NH+](CC1)C	1
CHEMBL363543	S(=O)(=O)(N)c1ccc(Nc2nc(OCC)nc(OCC)n2)cc1	1
CHEMBL1165695	S1c2c(S(=O)(=O)N=C1NNC=1C=CNCC=1S(=O)(=O)N)cncc2	1
CHEMBL179801	P(=O)([O-])([O-])c1ccccc1	1
CHEMBL3264978	S(=O)(=O)(N)c1ccc(cc1)C[NH2+]Cc1cc(OC)ccc1O	1
CHEMBL3104050	Clc1cc(SCc2cc(ccc2)C(F)(F)F)c(S(=O)(=O)NC(Nc2cc(S(=O)(=O)N)ccc2)=N)cc1C	1
CHEMBL3297803	Brc1ccc(cc1)-c1c2C3=NC(=CC(=NN3C=Nc2n(c1)-c1ccc(S(=O)(=O)N)cc1)C)c1ccccc1	1
CHEMBL3297802	Brc1ccc(cc1)-c1c2c(n(c1)-c1ccc(S(=O)(=O)N)cc1)N=CN(\N=C(/CC(=O)c1ccccc1)\C)C2=N	1
CHEMBL277836	S(=O)(=O)(N)c1ccc(N=Nc2ccc(N(C)C)cc2)cc1	1
CHEMBL194350	S(=O)(=O)(N)c1ccc(cc1)C\N=C(\S)/Nc1ccccc1	1
CHEMBL568854	s1c2S(=O)(=O)C(CC(N(C(=O)CCCCCO[NH+]([O-])[O-])CC)c2cc1S(=O)(=O)N)C	1
CHEMBL1673089	O=C(\C=C(/[O-])\C(=O)[O-])c1c2c(n(c1)Cc1ccccc1)cccc2	1
CHEMBL420610	s1c2cc(N3C(=O)c4c(nccc4)C3=O)ccc2nc1S(=O)(=O)N	1
CHEMBL2377772	S(=O)(=O)(N)c1ccc(cc1)CN1C(=O)c2c(ccc([NH+]([O-])[O-])c2)C1=O	1
CHEMBL2331768	S(=O)(=O)(Nc1ccc(NC(=O)Nc2ccccc2-c2ccccc2)cc1)N	1
CHEMBL2331769	S(=O)(=O)(Nc1ccc(NC(=O)Nc2cc(ccc2OC)C)cc1)N	1
CHEMBL2331765	S(=O)(=O)(Nc1ccc(NC(=O)NCCc2ccccc2)cc1)N	1
CHEMBL2331766	S(=O)(=O)(Nc1ccc(NC(=O)Nc2cc(cc(c2)C)C)cc1)N	1
CHEMBL2331767	S(=O)(=O)(Nc1ccc(NC(=O)Nc2ccc(OC)cc2C)cc1)N	1
CHEMBL2331760	Clc1cc(C)c(NC(=O)Nc2ccc(NS(=O)(=O)N)cc2)cc1	1
CHEMBL2331761	S(=O)(=O)(Nc1ccc(NC(=O)NCc2ccccc2)cc1)N	1
CHEMBL66879	Oc1ccc(cc1)\C=C\C(=O)[O-]	1
CHEMBL592384	O1c2c(C(=O)c3c1ccc(O)c3C(=O)[O-])c(OC)cc(c2)C	1
CHEMBL1164420	S(CC#N)c1ccncc1S(=O)(=O)N	1
CHEMBL2387070	S(=O)(=O)(NCCc1ccccc1OC)N	1
CHEMBL232816	Clc1cc(S(=O)(=O)N)ccc1NC(=S)NCC12OC(OC1C1OC(OC1CO2)(C)C)(C)C	1
CHEMBL2380737	S=C([S-])OC	1
CHEMBL2337536	S(=O)(=O)(N)c1ccc(NC(=O)C2=Cc3c(OC2=N)cccc3)cc1	1
CHEMBL2337533	S(=O)(=O)(N)c1ccc(NC(=O)\C(=C\C=C\c2ccccc2)\C#N)cc1	1
CHEMBL2337532	S(=O)(=O)(N)c1ccc(NC(=O)\C(=C\c2ccc(N(C)C)cc2)\C#N)cc1	1
CHEMBL2380739	S=C([S-])OC(C)C	1
CHEMBL2337538	S(=O)(=O)(N)c1ccc(NC(=O)\C(=C(\[S-])/Nc2ccccc2)\C#N)cc1	1
CHEMBL570257	S(=O)(=O)(N)c1cc(N=Nc2ccc(NCS(=O)(=O)[O-])cc2)ccc1	1
CHEMBL190733	Clc1nc(nc(n1)NCC(OC)=O)NCCc1ccc(S(=O)(=O)N)cc1	1
CHEMBL3110153	Brc1cc(ccc1)C1=NOC(C1)(C(=O)N[O-])C	1
CHEMBL178403	S(=O)(=O)(N)c1ccc(N/C(/S)=N/Nc2ccccc2F)cc1	1
CHEMBL183913	S(=O)(=O)(N)c1ccc(N(N)C)cc1	1
CHEMBL2336626	S(=O)(=O)(N)c1ccc(-n2nc(cc2-c2cc3c(cc2)cccc3)CO)cc1	1
CHEMBL2336627	S(=O)(=O)(N)c1ccc(-n2nc(cc2-c2cc3c(cc(OC)cc3)cc2)CO)cc1	1
CHEMBL2336620	Brc1ccc(cc1)-c1n(nc(c1)CO)-c1ccc(S(=O)(=O)N)cc1	1
CHEMBL2336621	S(=O)(=O)(N)c1ccc(-n2nc(cc2-c2ccc(cc2)C#N)CO)cc1	1
CHEMBL519447	S(Cc1nnn(c1)-c1ccc(S(=O)(=O)N)cc1)C1OC(COC(=O)C)C(OC(=O)C)C(OC(=O)C)C1OC(=O)C	1
CHEMBL583171	s1cccc1CC(=O)NCCc1ccc(S(=O)(=O)N)cc1	1
CHEMBL180012	Clc1ccc(S(=O)([O-])=NC(=O)[N-]NC(=O)c2ccccc2S(=O)(=O)N)cc1	1
CHEMBL3104156	Clc1cc(SCC2=CC(=O)Nc3c2cccc3)c(S(=O)(=O)NC(Nc2ccc(S(=O)(=O)N)cc2)=N)cc1C	1
CHEMBL179136	Clc1cc(NC(=O)[N-]NC(=O)c2ccc(S(=O)(=O)N)cc2)ccc1Cl	1
CHEMBL180936	S(=O)(=O)(N)c1ccc(cc1)CCNC(=S)NC(=O)C([NH3+])CCC[NH2+][C-](N)N	1
CHEMBL521690	S(=O)(=O)(N)c1cc2c([nH]c(C(=O)[N-]N3C(C=C(C=C3C)C)C)c2-c2cc(OC)ccc2)cc1	1
CHEMBL58323	O(CC(NC(=O)C)C(=O)NCc1ccccc1)C	1
CHEMBL2333972	ClC(F)(CNS(=O)(=O)c1ccc(N)cc1)C	1
CHEMBL193008	S(=O)(=O)(N)c1ccc(cc1)CCNc1nc(nc(n1)NCc1c(O)c(ncc1CO)C)NCc1c(O)c(ncc1CO)C	1
CHEMBL2333976	ClC(CNS(=O)(=O)c1ccc(N)cc1)=C	1
CHEMBL2333974	ClC(F)CCNS(=O)(=O)c1ccc(N)cc1	1
CHEMBL575341	Oc1ccc(cc1)\C=N\c1ccc(cc1)C(OC)=O	1
CHEMBL364081	S(=O)(=O)(Nc1ccc(S(=O)(=O)N)cc1)c1ccc(N/C(/S)=N/CC[NH+](C)C)cc1	1
CHEMBL106848	S(CCO)c1ccc(S(=O)(=O)N)cc1	1
CHEMBL186504	S(=O)(=O)(N)c1ccc(cc1)CNc1nc(nc(n1)NC)NC	1
CHEMBL2337524	S(OCC1OC(O)C(O)C(O)C1O)(=O)(=O)N	1
CHEMBL395981	s1c(nnc1S(=O)(=O)N)NS(=O)(=O)c1cc(F)c(NC(=S)NCC23OC(OC2C2OC(OC2CO3)(C)C)(C)C)cc1	1
CHEMBL181825	S(=O)(=O)(N)c1ccc(cc1)CCN/C(/S)=N\CC[NH+](C)C	1
CHEMBL1956757	S(=O)(=O)(N)c1ccc(cc1)CCNC(=S)NC1OC(COC(=O)C)C(OC2OC(COC(=O)C)C(OC(=O)C)C(OC(=O)C)C2OC(=O)C)C(OC(=O)C)C1OC(=O)C	1
CHEMBL926	Oc1cc(ccc1O)CC[NH2+]C(CCc1ccc(O)cc1)C	1
CHEMBL468094	S(=O)(=O)(N)c1cc2c([nH]c(C(=O)[N-]N3C(C=C(C=C3C)C)C)c2-c2cc(F)ccc2)cc1	1
CHEMBL2216818	S1CC(=O)N(C1c1ccccc1)c1ccc(S(=O)(=O)N)cc1	1
CHEMBL2436869	S(=O)(=O)(N)C1=CNC=CC1[NH+]1CCC(CC1)Cc1ccccc1	1
CHEMBL1084063	S(=O)(=O)(N)c1ccc(NC(=O)C(CCC)CC)cc1	1
CHEMBL1084064	S(=O)(=O)(N)c1ccc(NC(=O)C(C(C)C)CCC)cc1	1
CHEMBL1270137	S(=O)(=O)(N)c1ccc(-n2c(cc(C(=O)NCC[NH+](C)C)c2C)-c2ccccc2)cc1	1
CHEMBL425044	S(=O)(=O)(N)c1ccc(NC(=O)c2ccc(cc2)C(C)(C)C)cc1	1
CHEMBL3291093	Clc1cc(Cl)c(S(=O)(=O)N)cc1-c1oc(nn1)-c1ccc(Cl)cc1	1
CHEMBL3291090	Clc1cc(Cl)c(S(=O)(=O)N)cc1-c1oc(nn1)Nc1ccccc1	1
CHEMBL3291096	Clc1cc(Cl)c(S(=O)(=O)N)cc1NC(=O)Nc1ccccc1	1
CHEMBL3291097	Clc1cc(Cl)c(S(=O)(=O)N)cc1NC(=O)Nc1ccc(Cl)cc1	1
CHEMBL3291094	Clc1cc(Cl)c(S(=O)(=O)N)cc1-c1oc(nn1)-c1ccc(cc1)C	1
CHEMBL3291098	Clc1cc(Cl)c(S(=O)(=O)N)cc1NC(=O)Nc1ccc(S(=O)(=O)N)cc1	1
CHEMBL3291099	Clc1cc(Cl)c(S(=O)(=O)N)cc1NC(=O)NCc1ccccc1	1
CHEMBL1688307	S(OCC1OC(OC(=O)CC)C(OC(=O)CC)C(OC(=O)CC)C1OC(=O)CC)(=O)(=O)N	1
CHEMBL2048926	S(=O)(=O)(N)c1ccc(cc1)C1=NCCc2c1ccc(OCC)c2	1
CHEMBL2048924	S(=O)(=O)(N)c1ccc(cc1)C(=O)NCCc1cc(O)ccc1	1
CHEMBL2048923	S(=O)(=O)(N)c1ccc(cc1)C(=O)NCCc1cc(OCCC)ccc1	1
CHEMBL2164729	S(=O)(=O)(N)c1ccc(NS(=O)(=O)N)cc1	1
CHEMBL191380	S(=O)(=O)(N)c1ccc(cc1)CNc1nc(nc(n1)NCC)NCC	1
CHEMBL484530	S(=O)(=O)(Cc1nnn(c1)-c1ccc(S(=O)(=O)N)cc1)C1OC(CO)C(O)C(O)C1O	1
CHEMBL3298348	Brc1ccc(cc1)-c1c2-c3nc(nn3C=Nc2n(c1)-c1ccc(S(=O)(=O)N)cc1)CC(OCC)=O	1
CHEMBL463133	Clc1cc(ccc1O)CC(NC(=O)\C=C\C(OC)=O)C(=O)[O-]	1
CHEMBL198913	S(=O)(=O)(N)Cc1cc2OC(=O)C=C(c2cc1)C	1
CHEMBL3298343	Brc1ccc(cc1)-c1cn(c(N)c1C#N)-c1ccc(S(=O)(=O)N)cc1	1
CHEMBL2336612	S(=O)(=O)(N)c1ccc(-n2nc(-c3cc4c(cc3)cccc4)c(c2)CO)cc1	1
CHEMBL1089372	S(=O)(=O)(NCCc1ccc(S(=O)(=O)N)cc1)C1OC(CO)C(O)C(O)C1O	1
CHEMBL1089370	S(=O)(=O)(NCCc1ccc(S(=O)(=O)N)cc1)C1OC(C(OC)=O)C(OC(=O)C)C(OC(=O)C)C1OC(=O)C	1
CHEMBL327669	S(=O)(=O)(N)c1ccccc1NC(=O)c1nc(ccc1)C(=O)[O-]	1
CHEMBL1270243	S(=O)(=O)(N)c1ccc(-n2c(cc(C(=O)NCC[NH+]3CCCCC3)c2C)-c2ccccc2)cc1	1
CHEMBL1270532	S(=O)(=O)(N)c1ccc(-n2c(cc(C(=O)NCC[NH+]3CCCCC3)c2C)-c2cc3c(cc2)cccc3)cc1	1
CHEMBL2325979	s1c(nnc1S(=O)(=O)N)NC(=O)C[NH2+]CC1C(C\C=C/CCCC(=O)[O-])C(O)CC1O	1
CHEMBL1643291	Brc1ccc(NC(=O)Nc2ccc(S(=O)(=O)N)cc2)cc1	1
CHEMBL496880	S(=O)(Cc1nnn(c1)-c1ccc(S(=O)(=O)N)cc1)C1OC(CO)C(O)C(O)C1O	1
CHEMBL2332772	S(=O)(=O)(N)c1ccccc1N1S(=O)(=O)c2c(S1(=O)=O)cccc2	1
CHEMBL2332771	S(=O)(=O)(N)c1cc(N2S(=O)(=O)c3c(S2(=O)=O)cccc3)ccc1	1
CHEMBL1276023	s1c(nnc1S(=O)(=O)N)NC(=O)c1nn(c(-c2ccccc2)c1C(OCC)=O)-c1cc(N\N=C(\C(=O)C)/C(OC(C)(C)C)=O)ccc1	1
CHEMBL1276021	s1c(nnc1S(=O)(=O)N)NC(=O)c1nn(c(-c2ccccc2)c1C(OCC)=O)-c1cc(N\N=C(/C(=O)C)\C(OCC)=O)ccc1	1
CHEMBL563360	S(=O)(=O)(N)c1ccc(cc1)CC\N=C\c1cc(ccc1)C(=O)[O-]	1
CHEMBL1643296	S(=O)(=O)(N)c1ccc(NC(=O)Nc2ccc(cc2)C(C)C)cc1	1
CHEMBL479836	Clc1c(ccc(/C(=N/O)/C)c1O)-c1cc(F)c(O)cc1	1
CHEMBL2407707	S1CC(=O)N(C1c1ccc(F)cc1)c1ccc(S(=O)(=O)N)cc1	1
CHEMBL234737	S(=O)(=O)(N)c1ccc(cc1)CCNC(=O)C[NH+](Cc1ccccc1)CC(=O)N[O-]	1
CHEMBL1762658	O=C([O-])c1ccc(N)cc1	1
CHEMBL183705	s1c(nnc1S(=O)(=O)N)NC(=O)C[NH+]1CC[NH+](CC1)Cc1ccccc1	1
CHEMBL1762654	Ic1ccc(cc1)C(=O)[O-]	1
CHEMBL1762653	Brc1ccc(cc1)C(=O)[O-]	1
CHEMBL2424827	Brc1c(Br)c(Br)c2c(c1Br)C(=O)N(c1ccc(S(=O)(=O)N)cc1F)C2=O	1
CHEMBL362989	S(=O)(=O)(Nc1ccc(S(=O)(=O)N)cc1)c1ccc(N/C(/S)=N/CC[NH+]2CCOCC2)cc1	1
CHEMBL1836629	Ic1n(nnc1CSC1OC(CO)C(O)C(O)C1O)-c1ccc(S(=O)(=O)N)cc1	1
CHEMBL215548	Clc1cc(SSc2cc(Cl)c(cc2S(=O)(=O)N)C(=O)NCc2ccccc2)c(S(=O)(=O)N)cc1C(=O)NCc1ccccc1	1
CHEMBL3126815	S(=O)(=O)(N)c1ccc(-n2nc(-c3ccc(cc3)C)c(c2)C(OC)=O)cc1	1
CHEMBL3126814	S(=O)(=O)(N)c1ccc(-n2nc(-c3ccccc3)c(c2)C(OC)=O)cc1	1
CHEMBL3126817	Brc1ccc(cc1)-c1nn(cc1C(OC)=O)-c1ccc(S(=O)(=O)N)cc1	1
CHEMBL203498	S(=O)(=O)(Nc1ccc(S(=O)(=O)N)cc1)c1ccc(cc1)C(C)(C)C	1
CHEMBL254833	S(=O)(=O)(N)c1ccc(cc1)CCNC(=S)Nc1ccccc1	1
CHEMBL254835	S(=O)(=O)(Nc1cc(S(=O)(=O)N)ccc1)c1ccc(NC(=O)N)cc1	1
CHEMBL254834	Clc1cc(NC(=O)NC(=S)NCCc2ccc(S(=O)(=O)N)cc2)ccc1Cl	1
CHEMBL2148104	S=C(Nc1cc(C(=O)[O-])c(cc1)C=1c2c(OC3=CC(=O)C=CC=13)cc(O)cc2)Nc1ccc(OS(=O)(=O)N)cc1	1
CHEMBL569460	S=C([S-])N(C)C	1
CHEMBL413357	S(=O)(=O)(N)c1ccc(N/C(/S)=N/C(C(O)c2ccc([NH+]([O-])[O-])cc2)CO)cc1	1
CHEMBL593165	Oc1ccccc1\C=N\CCC\N=C\c1ccccc1O	1
CHEMBL360356	Clc1ccccc1-c1sc(S(=O)(=O)N)nn1	1
CHEMBL180195	S(=O)(=O)(N)c1ccc(cc1)CC\N=C(/S)\NNc1ccc(cc1)C(=O)[O-]	1
CHEMBL2333587	Oc1cccc(O)c1C(OCC)=O	1
CHEMBL2333584	Oc1ccc(O)cc1C(OCC)=O	1
CHEMBL2333585	Oc1ccc(O)cc1C(OC(C)C)=O	1
CHEMBL2333588	Oc1cccc(O)c1C(OC(C)C)=O	1
CHEMBL2333589	Oc1cc(ccc1O)C(OC(C)C)=O	1
CHEMBL511186	S(=O)(=O)(NCc1ccc(S(=O)(=O)N)cc1)c1ccc(F)cc1	1
CHEMBL3298349	Brc1ccc(cc1)-c1c2-c3nc(nn3C=Nc2n(c1)-c1ccc(S(=O)(=O)N)cc1)CC(=O)C	1
CHEMBL371870	S(=O)(=O)(N)C(F)(F)c1ccccc1	1
CHEMBL3261396	S(=O)(=O)(C)c1nc2c(nn1)n(nc2C)C	1
CHEMBL449635	O(C)c1ccc(cc1)C(=O)N	1
CHEMBL3120738	S(=O)(=O)(N)c1ccc(Nc2nc(nc(n2)Nc2cc(ccc2)C)N2CCOCC2)cc1	1
CHEMBL390035	S(=O)(=O)(N)c1ccc(cc1)CCNC(=S)NCC12OC(OC1C1OC(OC1CO2)(C)C)(C)C	1
CHEMBL195509	S(=O)(=O)(Nc1ccc(S(=O)(=O)N)cc1)c1ccc(N/C(/S)=N/CC[NH+]2CC[NH+](CC2)C)cc1	1
CHEMBL189065	s1c(nnc1S(=O)(=O)N)NS(=O)(=O)c1ccc(\N=C(/S)\Nc2ccc(cc2)B2OC(C)(C)C(O2)(C)C)cc1	1
CHEMBL2111555	S(=O)(=O)(N)c1ccc(NC2OC(C)C(O)C(O)C2O)cc1	1
CHEMBL2111554	S(=O)(=O)(N)c1ccc(NC2OC(CO)C(O)C(O)C2O)cc1	1
CHEMBL2337133	S(=O)(=O)(N)c1ccc(NC(=O)\C(=C\c2cc(OC)c(OC)cc2OC)\C#N)cc1	1
CHEMBL2337132	S(=O)(=O)(N)c1ccc(NC(=O)\C(=C\c2cc(OC)c(OC)c(OC)c2)\C#N)cc1	1
CHEMBL582841	s1c(nnc1S(=O)(=O)N)NC(=O)Cc1ccccc1	1
CHEMBL7204	S(=O)(=O)(N)c1ccc(NN)cc1	1
CHEMBL584387	Brc1cc(S(=O)(=O)N)ccc1NC(=O)Cc1sccc1	1
CHEMBL191884	S(=O)(=O)(N)c1ccc(cc1)CNc1nc(nc(n1)NC(C)C)NC(C)C	1
CHEMBL204954	S(=O)(=O)(CNc1ccc(S(=O)(=O)N)cc1)c1ccc(cc1)C(C)(C)C	1
CHEMBL607813	O(C)c1c2Cc3c([nH]c4c3cccc4)-c2ccc1	1
CHEMBL2314154	S(=O)(=O)(N)c1ccc(NC(=O)c2nn(c(-c3ccccc3)c2C(=O)[O-])-c2cc(N\N=C(/C(=O)c3ccccc3)\C(OCC)=O)ccc2)cc1	1
CHEMBL2314155	S(=O)(=O)(N)c1ccc(NC(=O)c2nn(c(-c3ccccc3)c2C(=O)[O-])-c2cc(N\N=C(/C(=O)C)\C(OCC)=O)ccc2)cc1	1
CHEMBL478518	Oc1c(cc(cc1C(C)C)-c1cc(C(C)C)c(O)c(c1)C(C)C)C(C)C	1
CHEMBL2314151	S(=O)(=O)(N)c1ccc(NC(=O)c2nn(c(-c3ccccc3)c2C(=O)[O-])-c2cc(NN=C(C(=O)C)C(=O)C)ccc2)cc1	1
CHEMBL1807499	S(=O)(=O)(NC1OC(C)C(OC(=O)C)C(OC(=O)C)C1OC(=O)C)N	1
CHEMBL26780	S(OCC12OC(OC1C1OC3(OC1CO2)CCCC3)(C)C)(=O)(=O)N	1
CHEMBL593972	Oc1cc2Cc3c([nH]c4c3cccc4)-c2cc1	1
CHEMBL225018	S(=O)(=O)(N)c1ccc(-n2nnc(c2)CO)cc1	1
CHEMBL3121755	S1CC(=Nn2c1nnc2-c1ccc(S(=O)(=O)N)cc1)c1ccc(OC)cc1	1
CHEMBL2314159	S(=O)(=O)(N)c1ccc(NC(=O)c2nn(c(-c3ccccc3)c2C(=O)[O-])-c2cc(N=Nc3ccc(O)cc3)ccc2)cc1	1
CHEMBL3235169	S(=O)(=O)(N)c1ccc(N(\C=C\C(=O)C(F)(F)F)CC(=O)c2ccc(F)cc2)cc1	1
CHEMBL3235165	S(=O)(=O)(N)c1ccc(N(\C=C\C(=O)C(F)(F)F)Cc2ccccc2)cc1	1
CHEMBL3298345	Brc1ccc(cc1)-c1c2c(n(c1)-c1ccc(S(=O)(=O)N)cc1)N=CN(N)C2=N	1
CHEMBL3235167	S(=O)(=O)(N)c1ccc(N(\C=C\C(=O)C(F)(F)F)CC(=O)c2ccccc2)cc1	1
CHEMBL188512	S(=O)(=O)(N)c1ccc(N/C(/S)=N/C(CC(C)C)C(=O)[O-])cc1	1
CHEMBL363874	S(=O)(=O)(N)c1ccc(cc1)CNc1nc(nc(n1)N)N	1
CHEMBL466647	S(=O)(=O)(N)N1CCc2c(cc(OC)c(OC)c2)C1c1ccc([NH+]([O-])[O-])cc1	1
CHEMBL217232	S(=O)(=O)(N)c1ccc(cc1)C(=O)NCc1nnn(c1)C1OC(CO)C(O)C(O)C1NC(=O)C	1
CHEMBL1978880	Oc1ccc(O)cc1C(OC)=O	1
CHEMBL1347917	S(=O)(=O)(N)c1ccc(NC(=O)\C(=C\c2occc2)\C#N)cc1	1
CHEMBL513185	S(=O)(=O)(N)c1ccc(-n2nnc(c2)-c2ccc(OC)cc2)cc1	1
CHEMBL227566	Clc1ccc(cc1)CONCC(=O)N[O-]	1
CHEMBL227565	S(=O)(=O)(N(OCCCCCCCCCCCCCC)CC(=O)N[O-])c1ccc(OC)cc1	1
CHEMBL2424828	Brc1c(Br)c(Br)c2c(c1Br)C(=O)N(c1ccc(S(=O)(=O)N)cc1Cl)C2=O	1
CHEMBL2419977	S(=O)(=O)(N)c1ccc(NC(=O)c2ccc(N3C4=C(C(C5=C3CC(CC5=O)(C)C)c3cc([NH+]([O-])[O-])ccc3)C(=O)CC(C4)(C)C)cc2)cc1	1
CHEMBL366082	Clc1cc(S(=O)(=O)N)ccc1\N=C(/S)\N=C\1/C=C(C(=O)[O-])C(C=C/1)=C1c2c(Oc3c1ccc(O)c3)cc(O)cc2	1
CHEMBL215105	S(=O)(=O)(N)c1ccc(cc1)C(=O)NCc1nnn(c1)C1OC(COC(=O)C)C(OC2OC(COC(=O)C)C(OC(=O)C)C(OC(=O)C)C2OC(=O)C)C(OC(=O)C)C1OC(=O)C	1
CHEMBL2377770	Clc1c(Cl)c(Cl)c2c(c1Cl)C(=O)N(C2=O)c1ccc(S(=O)(=O)N)cc1	1
CHEMBL1615215	S(=O)(=O)(N)c1ccc(NC(=O)NC2CCCC2)cc1	1
CHEMBL1956768	S(=O)(=O)(N)c1ccc(cc1)CNC(=S)NC1OC(CO)C(OC2OC(CO)C(O)C(O)C2O)C(O)C1O	1
CHEMBL1956766	S(=O)(=O)(N)c1ccc(cc1)C(=O)N[N-]C(=S)NC1OC(CO)C(O)C(O)C1O	1
CHEMBL1956765	S(=O)(=O)(N)c1ccc(cc1)CCNC(=S)NC1OC(CO)C(O)C(O)C1O	1
CHEMBL1956760	S(=O)(=O)(N)c1ccc(cc1)CNC(=S)NC1OC(CO)C(O)C(O)C1O	1
CHEMBL361827	S(=O)(=O)(N)c1ccc(N/C(/S)=N/Nc2c(F)c(F)c(F)c(F)c2F)cc1	1
CHEMBL2331608	S(=O)(=O)(N)c1ccc(-n2nc(cc2-c2ccc(cc2)-c2ccccc2)CO)cc1	1
CHEMBL475776	s1c(nnc1NS(=O)(=O)N)-c1ccccc1	1
CHEMBL475775	s1c(nnc1NS(=O)(=O)N)C(C)(C)C	1
CHEMBL377326	s1c(nnc1S(=O)(=O)N)NC(=O)CCS	1
CHEMBL353498	S(=O)(=O)(N)c1ccc(cc1)CCNC(=O)c1ccccc1SSc1ccccc1C(=O)NCCc1ccc(S(=O)(=O)N)cc1	1
CHEMBL386318	S(=O)(=O)(N)c1ccc(cc1)C(=O)NCc1nnn(c1)C1OCC(OC(=O)C)C(OC(=O)C)C1OC(=O)C	1
CHEMBL573212	S(=O)(=O)(N)c1ccc(cc1)C\N=C\c1cc(OC)ccc1O	1
CHEMBL180943	S(=O)(=O)(N)c1ccc(NC(=O)C[NH+]2CCOCC2)cc1	1
CHEMBL193178	S(=O)(=O)(N)c1ccc(cc1)CNc1nc(nc(n1)N(CC)CC)N(CC)CC	1
CHEMBL183945	S(=O)(=O)(N)c1ccc(cc1)CNc1nc(OCC)nc(OCC)n1	1
CHEMBL359997	S(=O)(=O)(N)c1ccc(cc1)CCNC=1NC(=O)NC(=O)N=1	1
CHEMBL3233061	S(=O)(=O)(N1CCCC1)c1ccc(Nc2nc3c(nn2)n(nc3C)C)cc1	1
CHEMBL1270438	S(=O)(=O)(N)c1ccc(-n2c(cc(C(=O)N3CC[NH+](CC3)C)c2C)-c2cc3c(cc2)cccc3)cc1	1
CHEMBL407716	S(=O)(=O)(N)c1ccc(cc1)-c1nnn(c1)C1OC(CO)C(OC2OC(CO)C(O)C(O)C2O)C(O)C1O	1
CHEMBL1985188	Oc1ccccc1\C=N\c1ccccc1\N=C\c1ccccc1O	1
CHEMBL214745	S(=O)(=O)(N)c1ccc(cc1)CCNC(=O)c1ccccc1S	1
CHEMBL1270340	S(=O)(=O)(N)c1ccc(-n2c(cc(C(=O)NCC[NH+]3CCOCC3)c2C)-c2ccccc2)cc1	1
CHEMBL369953	S(=O)(=O)(N)Cc1ccccc1	1
CHEMBL2419979	Clc1ccc(cc1)C1C2=C(N(C3=C1C(=O)CC(C3)(C)C)c1ccc(cc1)C(=O)Nc1ccc(S(=O)(=O)N)cc1)CC(CC2=O)(C)C	1
CHEMBL2208445	S(=O)(=O)(N)C1=CN(C=CC1=O)Cc1nc(nc(n1)N)N(CC)c1ccccc1	1
CHEMBL11185	S(Oc1cc2OC(=O)C=C(c2cc1)C)(=O)(=O)N	1
CHEMBL2208441	S(=O)(=O)(N)C1=CN(C=CC1=O)CC(OCC)=O	1
CHEMBL26590	S(OCC12OC(OC1C1OCOC1CO2)(C)C)(=O)(=O)N	1
CHEMBL2436870	S(=O)(=O)(N)c1cnccc1-n1nc(cc1C)C	1
CHEMBL380158	Clc1cc(S(=O)(=O)C(C(OC)=O)C)c(S(=O)(=O)N)cc1C	1
CHEMBL274704	S(=O)(=O)(N)c1ccc(N=Nc2ccc(NCS(=O)(=O)[O-])cc2)cc1	1
CHEMBL2407709	Clc1cc(ccc1)C1SCC(=O)N1c1ccc(S(=O)(=O)N)cc1	1
CHEMBL1083381	S(=O)(=O)(N)c1ccc(NC(=O)C(C(CC)C)CC)cc1	1
CHEMBL1956744	S(=O)(=O)(N)c1ccc(cc1)CNC(=S)NC1OC(COC(=O)C)C(OC(=O)C)C(OC(=O)C)C1OC(=O)C	1
CHEMBL1956745	S(=O)(=O)(N)c1ccc(cc1)CCNC(=S)NC1OC(COC(=O)C)C(OC(=O)C)C(OC(=O)C)C1OC(=O)C	1
CHEMBL1956747	S(=O)(=O)(N)c1ccc(NC(=S)NC2OC(COC(=O)C)C(OC(=O)C)C(OC(=O)C)C2OC(=O)C)cc1	1
CHEMBL1091806	S(=O)(=O)(NCc1ccc(S(=O)(=O)N)cc1)C1OC(CO)C(O)C(O)C1O	1
CHEMBL3298354	Brc1ccc(cc1)-c1c2C3=NC(=CC(=NN3C=Nc2n(c1)-c1ccc(S(=O)(=O)N)cc1)C)C	1
CHEMBL1566387	ClC1=C(N2CC[NH+](CC2)CC)C(=O)N(C1=O)c1ccc(Cl)nc1	0
CHEMBL470962	O(C)c1cc2c(nc(nc2NC2CCCCC2)N2CCC([NH+]3CCCC3)CC2)cc1OC	0
CHEMBL445517	S(=O)(=O)(N)c1ccc(-n2nnc(c2)-c2ccccc2C)cc1	0
CHEMBL445519	FC1(F)C[NH+](CCC1c1ccc(Nc2nc3N(C=C(C(=O)NOC)C(=O)c3cn2)c2cc3CCCc3cc2)cc1)C	0
CHEMBL218287	Clc1sc2[nH]c(cc2c1)C(=O)NC1Cc2c(NC1=O)cccc2	0
CHEMBL248560	s1cc(nc1-c1cccnc1)-c1ccc(cc1)CC[NH2+]CC(O)c1cccnc1	0
CHEMBL1082707	O=C(N1CCCC1C#N)C[NH2+]C1CC2C(C1)CN(C2)C(=O)N1CCCC1	0
CHEMBL507592	o1nc(cc1CCCCC(=O)NC1CCCC1)C(=O)N[O-]	0
CHEMBL99451	o1cncc1-c1ccc(NC(=O)\C=C\c2ccccc2)cc1OC	0
CHEMBL128690	O(CCCc1nc[nH]c1)c1ccc(cc1)C(=O)C1CCC1	0
CHEMBL253373	Fc1ccccc1COC(=O)C=1NC(=O)C=CC=1	0
CHEMBL95374	O(C)c1cc(CC(=O)NC(C(C)C)C(=O)NC(C(O)CC(=O)NCCCC)CC(C)C)c(cc1)C	0
CHEMBL549319	O=C(N1CCCCC1)c1ccc(nc1)C#Cc1ccccc1	0
CHEMBL1433128	S1\C(=C/c2cc(OCC)c(O)cc2)\C(=O)N(C(C(=O)[O-])c2ccccc2)C1=S	0
CHEMBL184380	Fc1ccccc1CC([NH3+])CC(=O)N1CC[NH+](CC1Cc1ccccc1)Cc1ccccc1	0
CHEMBL543660	S(Oc1c2CC([NH+](CCC)CCC)CCc2c(F)cc1)(=O)(=O)C(F)(F)F	0
CHEMBL249747	o1c(ccc1C#N)C(=O)Nc1cc(O)ccc1N1CCCCC1	0
CHEMBL184388	Fc1ccc(cc1)-c1ccc(cc1)C(=O)NC1CC[NH+](C1)Cc1ccccc1	0
CHEMBL1988608	O=C1C(=O)C(NCc2cc(NC(=O)C)ccc2)=C1Nc1cc2c([nH]nc2)cc1	0
CHEMBL2260934	Clc1c(OCC([NH+]2CC[NH+](CC2)C)c2ccccc2)cccc1Cl	0
CHEMBL370655	Clc1cc(NC2=C3C=C(NC=C3NC=C2C#N)NCCC[NH+]2CC[NH+](CC2)C)ccc1F	0
CHEMBL88703	S(=O)(=O)(N(C(C(=O)NC(Cc1ccccc1)C=O)COCc1ccccc1)C)C	0
CHEMBL3087180	O=C(Nc1ccccc1)N1CCC(CC1)Cc1nc2c(cc1)cccc2	0
CHEMBL161556	Clc1ccc(cc1[NH+]([O-])[O-])CN1C(=O)C=CN(CC(=O)[O-])C1=O	0
CHEMBL364123	O(C)c1c(OC)cc(cc1OC)C(=O)c1c2c([nH]c1)cc(OC)cc2	0
CHEMBL378383	Fc1ccc(cc1)C(=O)COc1n(nc(c1)-c1[nH]c2N(CCC)C(=O)N(CCC)C(=O)c2n1)C	0
CHEMBL166955	S(CCC([NH3+])C(O)C(=O)NOc1ccccc1)CC	0
CHEMBL1944860	S=C1N(CCc2c1n(c1c2c(F)cc(F)c1)CC(=O)[O-])CCc1ccccc1	0
CHEMBL545760	O(CCc1ccccc1)c1cc(ccc1OC)CC([NH2+]CCC)C	0
CHEMBL2158026	S(C)c1ccccc1OCC[NH+]1CCC(CC1)CNC(=O)c1ccccc1OCC	0
CHEMBL233145	O1CCCC1CNC(=O)c1ccc(cc1)\C=C\c1cc(O)c(O)cc1	0
CHEMBL571981	S1c2c(NC1SC[NH+](C)C)cccc2	0
CHEMBL205463	Brc1ccc(Nc2oc(nn2)-c2n(cnc2NCc2ccncc2)C)cc1	0
CHEMBL305637	S(Oc1ccc(cc1)C(OCCCCCCCCCC)=O)(=O)(=O)N	0
CHEMBL2037353	Clc1cc(ccc1)CN1C(=O)N(SC1=O)c1ccc(cc1)C	0
CHEMBL1981103	OC1CC\C(=C\C2C3(C(C(C)C(=C2)C)C(NC3=O)CC(C)C)C(=O)\C=C\C1O)\C	0
CHEMBL2011186	O1CC(C(=O)c2c1cccc2)c1cccnc1	0
CHEMBL2037355	S1N(c2ccc(cc2)C)C(=O)N(Cc2ccc(OC)cc2)C1=O	0
CHEMBL2172121	Clc1cc2CCN(S(=O)(=O)c3cc(ccc3)C(=O)[O-])Cc2cc1	0
CHEMBL415446	s1c(ccc1C)C(NC=1C(=O)C(=O)C=1Nc1cccc(C(=O)N(C)C)c1O)CC	0
CHEMBL2172123	Ic1cc2CCN(S(=O)(=O)c3cc(ccc3)C(=O)[O-])Cc2cc1	0
CHEMBL1541336	Clc1cc(C(Nc2ccc(OC)cc2)C)c(O)cc1	0
CHEMBL118894	FC(F)(F)c1ccc(Nc2[nH]nc(C)c2CO)cc1	0
CHEMBL466116	FC(F)(F)c1cc(ccc1)CNC(=O)c1cc2nc-3n(c2cc1)C(C(CC)C)C(=O)Nc1c-3cc(NCCOCCOCC[NH3+])cc1	0
CHEMBL53610	Clc1c(Nc2ccccc2-c2oc(nn2)NC#N)c(Cl)ccc1C	0
CHEMBL491228	s1c2c(cc1-c1n[n-]nn1)c(Oc1ccc(cc1)-c1ccc(cc1)C(=O)N)cnc2	0
CHEMBL1270554	O=C(Nc1cc(ccc1CNc1cc(ccc1)[C-]([NH3+])N)C(=O)[O-])c1ccc(N2CCC[NH+](CC2)C)cc1	0
CHEMBL258223	s1c(cnc1NC(C)C)C(=O)Nc1cc(ccc1C)C(=O)Nc1n(ncc1)C	0
CHEMBL543889	Fc1c2c(ccc1)C(=O)C(CC2)C1CC[NH+](CC1)CCc1ccccc1	0
CHEMBL3137807	Clc1cc(NC(=O)CCC(C)C2CCC3C4C(CC(=O)C23C)C2(C(CC4=O)CC(=O)CC2)C)c(S(=O)(=O)N)cc1S(=O)(=O)N	0
CHEMBL264923	S(CC([NH3+])C(=O)[O-])C1(c2c(-c3c1cccc3)cccc2)c1ccccc1	0
CHEMBL264926	s1cc(cc1)-c1ccc(cc1)CC(NC(=O)CCCCCCCC(=O)N[O-])C(OC)=O	0
CHEMBL156433	O(C)c1cc2c3c4c(c5c6c(n(c5c3n(c2cc1)CCCC#N)C)cccc6)C(=O)NC4=O	0
CHEMBL462608	OCC(NC(=O)CCC\C=C/C\C=C/C\C=C/C\C=C/CCc1ccccc1)C	0
CHEMBL47814	[N+]1(CCN(C[CH-]1)c1ccccc1)(C)C	0
CHEMBL1325818	Clc1cc2nc(sc2cc1)SCC(=O)c1oc2c(c1)cccc2	0
CHEMBL1092786	Fc1c(cccc1F)-c1cc(ccc1)C1(N=C(N)N(C)C1=O)c1ccncc1	0
CHEMBL598257	O=C1N(C)C(=NC1(c1cc(ccc1)-c1cccnc1)c1cc(ncc1)C)N	0
CHEMBL1791001	O(C(C)(C)C)C(=O)NC(C(CC)C)C(=O)NC(Cc1c2c([nH]c1)cccc2)C=O	0
CHEMBL1589694	S1\C(=C/c2ccc(cc2)C)\C(=O)N(CCCC(=O)Nc2ccc(cc2)C(OCC)=O)C1=S	0
CHEMBL3109938	Clc1cc(ccc1Nc1ncc2cc(n(c2c1)C(OC(C)(C)C)=O)-c1cn(nc1)C)C(=O)N1CCC([NH+](C)C)CC1	0
CHEMBL2441433	O=C(N1CC[NH+](CC1)CCc1ccc([NH+]([O-])[O-])cc1)Cc1ccc(-n2nnnc2)cc1	0
CHEMBL56673	O=C1N(CCC)C(=O)N(c2[nH]c(nc12)C1CC([NH3+])CCC1)CCC	0
CHEMBL1409822	S1\C(=C/c2ccc(cc2)C)\C(=O)N(CCCC(=O)NNC(=O)c2ccccc2O)C1=S	0
CHEMBL3261013	Clc1c(ccc(OC)c1OC)C1C2C(C1C)C(OC1=C2C(=O)Nc2c1cccc2)(C)C	0
CHEMBL305985	Clc1cc2c(OC(CC2(O)CC(=O)[O-])C)cc1CC	0
CHEMBL3194421	S(=O)(=O)(N1CCOCC1)c1ccc(NC(=S)[N-]\N=C\c2cc(O)c(O)cc2)cc1	0
CHEMBL2393403	Fc1ccc(N2CCN(CC2)c2nc(Nc3cc(OC)ccc3)c3c([nH]nc3)n2)cc1	0
CHEMBL1083126	O=C1N(C(CN1C)c1ccccc1)C1CC[NH+](CC1)C1(CCN(CC1)C(=O)c1c(cc(nc1C)C#N)C)C	0
CHEMBL2113536	O1C(COC)C(O)C(O)C1n1c2ncnc(N)c2nc1	0
CHEMBL1773749	O1C(CC2(C3C(CCC2C1=O)(C)C(CC(OC(=O)C)C3=O)C(OC)=O)C)C=1C2OC(C=1)c1c2cccc1	0
CHEMBL2035609	Clc1ccccc1C=1NC(=O)c2oc3c(cc(OC(F)(F)F)cc3)c2N=1	0
CHEMBL1782566	FC(F)(F)c1cc(N2CCN(CC2)C(=O)C2(CC([NH2+]C3CCOCC3OC)CC2)C(C)C)cnc1	0
CHEMBL101167	O(Cc1cccnc1)C(=O)NCc1ccc(cc1)C(=O)Nc1cc(ccc1N)C	0
CHEMBL1215038	FCCCOc1ccccc1C[NH+]1CC[NH+](CC1)Cc1oc2c(c1)cccc2	0
CHEMBL554419	o1c2c(cc1)c(ncc2)N1CC[NH+](CC1)CCCCN1C(=O)CC(CC1=O)(C)C	0
CHEMBL494131	O1c2cc(ccc2OC1)C(=O)NCc1cc(ccc1C)-c1cc(ccc1)C[NH+]1CC[NH2+]CC1	0
CHEMBL3260949	Clc1c(Oc2ccc(NC(=O)CS(=O)(=O)Nc3ccc(cc3)C)cc2F)ccnc1N	0
CHEMBL98852	S(=O)(=O)(CC(N([O-])C=O)C=C1CCC(=O)CC1)c1ccc(OCc2cc(nc3c2cccc3)C)cc1	0
CHEMBL244075	FC(F)(F)c1ccc(cc1)-c1ccc(N\C(=N\C#N)\N)cc1	0
CHEMBL272491	Fc1cccc(-c2cc(F)c(cc2)CNC(=O)C(O)C(C)(C)C)c1C(OC)=O	0
CHEMBL271695	O=C1NC(=O)C(n2cc(c3c2cccc3)CCC[NH+](C)C)=C1c1c2c([nH]c1)cccc2	0
CHEMBL3105881	Fc1ccccc1-c1nc2n(ccc2cc1)C(=O)N	0
CHEMBL1728361	Oc1cc(C[NH2+]C2CCCCC2)c(O)cc1C[NH2+]C1CCCCC1	0
CHEMBL585708	OC(C(n1cc(c2c1cccc2)C)c1ccccc1)C[NH2+]C	0
CHEMBL2326614	Clc1sc(S(=O)(=O)Nc2nn(c3c2c(ccc3)C(O)(C)C)Cc2cc(ccc2)CNC(=O)C)cc1	0
CHEMBL2336337	Oc1ccc(cc1)\C=C\C(=O)NCc1ccccc1	0
CHEMBL565553	Fc1cc2c3CC(CCc3[nH]c2cc1)CC[NH+]1CCC(Oc2c3OC(=O)Nc3ccc2)CC1	0
CHEMBL2326611	Clc1sc(S(=O)(=O)Nc2nn(c3c2c(ccc3)CO)Cc2cc(ccc2)CNC(=O)C)cc1	0
CHEMBL226088	OC(C=C)C1C2C3C(CC2)C1(CCCC3(C)C)C	0
CHEMBL242424	O=C(Nc1nc2c(c3c1nn(c3)-c1cc(ccc1)C)cccc2)c1ccccc1	0
CHEMBL1973711	Clc1cc2C3=C(C(Oc2cc1)=N)C(=O)NC(O)=C3C#N	0
CHEMBL2036007	P(=O)(C)(C)c1ccc(Nc2nc(nc3n(cnc23)CC)C(C)C)cc1	0
CHEMBL595407	O1c2c(cc(OC)c(OC)c2)C(=O)C=C1c1ccc(N(CC)CC)cc1	0
CHEMBL2332535	Clc1ccccc1\C=C\1/CN(C\C(=C/c2ccccc2Cl)\C/1=O)C(=O)C=C	0
CHEMBL481413	O=C(N)C(NC(=O)C([NH3+])CCCNC(N[NH+]([O-])[O-])=N)CC[NH3+]	0
CHEMBL508881	O(Cc1ccccc1)c1ccc(NC(=O)C([NH3+])C)cc1	0
CHEMBL2087888	S(OC1C(OS(=O)(=O)[O-])C(OC(OC)C1OS(=O)(=O)[O-])CNC(=O)CN(C(=O)C)c1ccccc1)(=O)(=O)[O-]	0
CHEMBL2419097	S1S(=O)(=O)CC(O)C1	0
CHEMBL1939674	S(=O)(=O)(C)c1ccc(cc1)-c1n(c(C)c(c1)CC(OCCO[NH+]([O-])[O-])=O)-c1ccc(SC)cc1	0
CHEMBL494885	O(C(c1ccccc1)[C-]1[NH2+]CCN1)c1ccccc1	0
CHEMBL257474	Fc1cc(N2C(c3ccc(cc3O)C)C(OC2=O)C(O)CCc2ccccc2)ccc1	0
CHEMBL1271604	Clc1c(cccc1C(F)(F)F)CNC(=O)C1N(C)C(=O)NC1	0
CHEMBL1081426	s1c(nnc1NCC([NH3+])Cc1ccccc1)-c1cc2c([nH]nc2CC)cc1	0
CHEMBL1084411	[NH+]1(CC[NH+](CC1)C)Cc1nc(ccc1)\C=C\C=1CNC=C(C#N)C=1Nc1ccc2[nH]ccc2c1C	0
CHEMBL2047231	O(C)c1c(OC)cc(cc1OC)CNc1nc(ncc1)NC1CC[NH+](CC1)Cc1ccccc1	0
CHEMBL444040	Brc1cc(F)c(cc1)CN1C(=O)C2(CC(=O)NC2=O)c2c(ccc(Cl)c2)C1=O	0
CHEMBL136214	O1c2c(OCC1)cccc2CCCCNC(=O)C	0
CHEMBL194412	O(C)c1cc2c([nH]c(CC)c2C2CC[NH2+]CC2)cc1	0
CHEMBL307176	O(C(=O)C)C1(CCC2C3C(CCC12C)C1(C(=CC(=O)CC1)C(C3)=C)C)C(=O)C	0
CHEMBL94934	Fc1ccc(cc1C)C1([NH2+]CC(=O)N(c2c1cccc2)Cc1ccc(OC)cc1)C(Oc1nc(cc(n1)C)C)C(=O)[O-]	0
CHEMBL372716	s1cc(cc1)C(=O)C(=O)c1ccsc1	0
CHEMBL1084251	s1c2cc(ccc2cc1C(=O)NC1(CCCC1)C(=O)NC(Cc1ccccc1)CCC[NH+]1CCN(CC1)C=O)C	0
CHEMBL498379	s1c2c(nc1N1CCOc3c1cc(cc3)-c1nnc(N3CC[NH+](CC3)C)cc1)CC(NC2=O)(C)C	0
CHEMBL74339	OC1CCC2C3C(CCC12C)C1(C(=CCCC1)C(C3)CC)C	0
CHEMBL1916266	S(=O)(=O)(Nc1n(ncc1C(=O)NC(CC)CC)-c1ncccc1)c1ccc(cc1)C	0
CHEMBL2022161	FC(F)(F)c1cc(NC(=O)NC2=NC(=O)CCN2)ccc1	0
CHEMBL1760322	Fc1c(cc(OC(CCCC[NH2+]Cc2ccc(F)cc2)C(=O)N[O-])cc1C)C	0
CHEMBL386371	s1c(cnc1Nc1ncccc1)C(=O)Nc1c(cc(cc1C)C)C	0
CHEMBL26326	O=C(NC(CCCCCCCCCCC(=O)[O-])C(=O)[O-])c1ccc(N(Cc2nc3c(nc(nc3N)N)nc2)C)cc1	0
CHEMBL361527	O(c1ccc(N2C3(C(CC2=O)CC)C(=O)NC(=O)NC3=O)cc1)c1ccccc1	0
CHEMBL93923	Fc1ccc(-n2cc(c3cc(ccc23)-c2nn(cc2)C)C2CC[NH+](CC2)CCN2CCNC2=O)cc1	0
CHEMBL1420033	o1cccc1-c1[nH]nc(n1)N1C(=O)c2c(ccc(c2)C(=O)[O-])C1=O	0
CHEMBL2376163	s1c(Cc2ccccc2)c(nc1NC(=O)C)CCc1ccc(N[C-]([NH3+])N)cc1	0
CHEMBL2024589	O=C1Nc2c(CN1C1CCN(CC1)C(=O)CC(Cc1cc(c3[nH]ncc3c1)C)c1ncc(cc1)C=O)cccc2	0
CHEMBL1939581	Clc1cc(OC)ccc1C=1NC(=O)c2n(N=1)c(cc2C(CC)CC)C	0
CHEMBL2022519	Fc1ccc(cc1)C[NH+]1CCN(CC1)C(=O)CCC(=O)NCC(=O)N1CCCC1C#N	0
CHEMBL2207641	O(C)c1ccccc1N1CC[NH+](CC1)Cc1cc(c2-c1ccccc2)C[NH+]1CCN(CC1)c1ccccc1OC	0
CHEMBL1779540	O=C1CC(Cc2n-3c(CCC[NH+]4CC(NC(=O)C)CC4CNc4cc-3ccc4C(=O)N)c(c12)C)(C)C	0
CHEMBL1161897	Oc1nc(nc2c1[nH]cc2C[NH+]1CCCC1C[NH3+])N	0
CHEMBL3235541	Clc1cc(ccc1)CC(=O)Nc1sc2cc(OCC)ccc2n1	0
CHEMBL1161893	P(OC1C(OP(=O)([O-])[O-])C(OC(OC2C(OCC2OP(=O)([O-])[O-])Cc2ccccc2)C1O)CO)(=O)([O-])[O-]	0
CHEMBL198869	Oc1cc(cc(-n2nc(nn2)-c2ncccc2)c1)C#N	0
CHEMBL294353	O1CC(OCc2ccc(cc2)-c2ccccc2)C(CC\C=C/CCC(=O)[O-])C1c1cccnc1	0
CHEMBL428963	[nH]1c(nnc1C)-c1ccccc1Nc1ncnc2[nH]ccc12	0
CHEMBL1424992	S(Cc1cccnc1)c1ncnc2n(ncc12)-c1ccc(cc1C)C	0
CHEMBL1580446	O(C)c1ccc(cc1)C(=O)n1cnnc1N	0
CHEMBL423208	S=C1n2c(cc3c2cc(OCc2ncccc2)cc3OC)C(=O)N1CC	0
CHEMBL2153826	S(=O)(=O)(C)c1ccc(cc1)-c1n(c(C)c(c1)C([NH3+])C(OCCCO[NH+]([O-])[O-])=O)-c1cc(F)ccc1	0
CHEMBL569364	O=C(N(CCC)C1CC[NH2+]C1)c1ccccc1C(C)C	0
CHEMBL286772	S(=O)(=O)(N1CCC(CC1C(=O)N[O-])C(OC)=O)c1ccc(Oc2ccc(F)cc2)cc1	0
CHEMBL354070	s1cncc1-c1n2c(nc1)C=C(C=C2)c1ccccc1	0
CHEMBL1790995	S\C(=N/C(C(CC)C)C(=O)NC(Cc1c2c([nH]c1)cccc2)C=O)\NCc1ccccc1	0
CHEMBL1668405	O=C(Nc1cccnc1)c1[nH]c2c(c1)cccc2	0
CHEMBL51547	O=C1c2cc(NC(=O)CC(NC(=O)C(NC(=O)C)CCC(=O)N)C(=O)[O-])ccc2-c2c(cccc2)C1=O	0
CHEMBL570586	Brc1cc(N\C(=N/C#N)\N2CC(N(CC2C)c2ncnc3[nH]cc(c23)C)C)ccc1	0
CHEMBL1836862	Fc1cc(ccc1N[C-]1[NH2+]C(=Cn2c1ncc2-c1cn[nH]c1)C)C(=O)N1CC[NH2+]CC1(C)C	0
CHEMBL330424	S(=O)([O-])(=NC(=O)C(N1N=C(C=CC1=O)C)c1cc2OCOc2cc1)c1ccc(cc1)C(C)C	0
CHEMBL459473	Clc1cc(S(=O)(=O)C(F)(C(OC)=O)C2Cc3c([nH]c4c3cc(Cl)cc4)C2)ccc1	0
CHEMBL72037	S(=O)(=O)(Nc1nc(nc(OCCOC(=O)Nc2ncccc2)c1Oc1ccccc1OC)N1CCOCC1)c1ncc(cc1)C(C)C	0
CHEMBL345500	S=C1N(CC)C(=O)C(=Cc2c3c([nH]c2)cccc3)C(=O)N1CC	0
CHEMBL1779383	Clc1cc2-c3n(nc(n3)C)C(SCC#N)=Nc2cc1	0
CHEMBL1779384	S(CC#N)C=1n2nc(nc2-c2cc(OC)ccc2N=1)C	0
CHEMBL1779386	S(CC#N)C=1n2nc(nc2-c2cc(N3CCOCC3)ccc2N=1)C	0
CHEMBL285212	O=C1N(CCC)C(=O)N(c2[nH]c(nc12)-c1cccnc1)C	0
CHEMBL59270	s1cc(nc1-c1ccc(S(=O)(=O)Nc2ccc(cc2)CC[NH2+]CC(O)c2cccnc2)cc1)CCc1ccccc1	0
CHEMBL13965	s1c(cnc1-c1ccc(S(=O)(=O)NC(CCC(=O)[O-])C(=O)[O-])cc1)-c1ccc(OC)cc1	0
CHEMBL221738	Clc1cc2c(cc(S(=O)(=O)NC3CCN(C(C(=O)N(C(C)C)CC)C)C3=O)cc2)cc1	0
CHEMBL1834645	FC(F)(F)c1cc2c(n(nc2NCC(=O)NC2C[NH+](C2)C2CCC(CC2)COCC=C)C)cc1	0
CHEMBL109166	Fc1ccccc1C(=O)Nc1ccc(cc1)C(=O)N1CCC2(C=C(CC2)C(=O)NCCO)Cc2c1cccc2	0
CHEMBL3127570	S1(Oc2c(cc(-n3nncc3-c3cc(ccc3)C(F)(F)F)cc2)C=C1)(=O)=O	0
CHEMBL345733	Clc1cc(ccc1Cl)C1(CCC(=O)N(C1)CC1CC1)CC[NH+]1CC([NH+]2CCN(S(=O)(=O)NC)CC2)C1	0
CHEMBL3093943	S(=O)(=O)(N1CC(C(=O)N2CCOCC2)C(C1)C(=O)NCC#N)c1ccccc1	0
CHEMBL2322625	S1C2=C(N=C(SCC(=O)Nc3ncc(cc3)-c3occc3)N(C2=O)c2ccccc2)CC1	0
CHEMBL259479	Clc1cc2sc(nc2cc1)N1CCN(CC1)C(=O)C(Oc1ccc(cc1)-c1[nH]c2c(N(CCC)C(=O)N(C)C2=O)c1)(C)C	0
CHEMBL374927	s1c(ccc1CC(=O)[O-])-c1ccccc1NC(=O)c1cc(ccc1)-c1cc(O)c(O)c(O)c1	0
CHEMBL1650097	Fc1cc(-c2nc(N3CC([NH+](C)C)CC3)c3c(n2)cccc3)c(O)cc1	0
CHEMBL521965	ClC=1SN(CCC(OC)=O)C(=O)C=1NC(OCc1ccccc1)=O	0
CHEMBL2323102	Clc1cc(-c2n(ncc2)C(F)F)c(Oc2ccc(S(=O)(=O)Nc3ncsc3)cc2C#N)cc1	0
CHEMBL2037519	s1c2c(nc1C(=O)CCC[NH+]1CCN(CC1)c1ncccn1)cccc2	0
CHEMBL2037515	O=C1N(C(C(=O)NC)c2ccc(nc2C)C)C(C(CC)CC)C(=O)NC1C1Cc2c(C1)cccc2	0
CHEMBL1497457	Brc1cc(\C=C\2/SC(=NC/2=O)N)c(OCC(OCC)=O)cc1	0
CHEMBL3218810	Clc1ccc(OC=2OC(=O)N(N=2)c2cc(O)ccc2)cc1	0
CHEMBL2037511	O1CCN(CC1)C(=O)C(N1C(C(CC)C)C(=O)NC(C2Cc3c(C2)cccc3)C1=O)c1ccc(nc1C)C	0
CHEMBL1645468	[NH2+]1C=Nn2c(c(cc2)C[NH+]2CCC([NH3+])CC2)[C-]1NC(C)C	0
CHEMBL597128	Clc1cc(Cl)ccc1C(=O)NC(CC(C)C)C(=O)NC(CCCNC(N[NH+]([O-])[O-])=N)C(=O)N[O-]	0
CHEMBL3110255	O=C(N1CCc2[nH]c3c(cc(NC)cc3)c2C1)C	0
CHEMBL1738935	s1c(CCOC)c(cc1S(=O)([O-])=NC(=O)Nc1nc(NC(=O)NC)cc(OC)c1)C	0
CHEMBL2323937	Clc1c(c2nc(n(c2cc1Cl)C1CCN(CC1)C(=O)Nc1ccccc1)NC(C)C)C(=O)N(C)C	0
CHEMBL597126	O(C)c1cc(ccc1OC)C(=O)NCc1cc(ccc1)C(=O)Nc1cc2CC[NH2+]Cc2cc1	0
CHEMBL568984	s1c2nc(N3CC(=O)NCC3)cc(c2c(N)c1C(=O)N)CCC	0
CHEMBL269861	o1c(cnc1C(=O)CCc1ccc(cc1)-c1ccc(cc1)C[NH+]1CCCC1)-c1nc(ccc1)C(=O)[O-]	0
CHEMBL2325435	O(C)c1ccc(cc1)C(CCC([NH3+])C(=O)[O-])(c1ccccc1)c1ccccc1	0
CHEMBL108145	O1C(=O)/C(/CC1(COC(=O)CC(C)C)CO)=C\CC(C)C	0
CHEMBL1783573	Brc1ccc(NC(=S)NCc2nc(Cl)cnc2N)cc1	0
CHEMBL1277474	Clc1ccc(NC(=O)C=2C(C3=C(NC=2C)CC(CC3=O)(C)C)c2ccccc2)cc1	0
CHEMBL152509	S1c2c(cccc2)C(c2c1cccc2)C[NH3+]	0
CHEMBL3195734	Brc1cc(\C=N\O)c(OCC(=O)[O-])cc1	0
CHEMBL3288335	FC(F)(F)c1ccccc1C1CCN(CC1)C(=O)c1cnccc1C(F)(F)F	0
CHEMBL405700	OC(C(NC(=O)C(Cc1cccnc1)c1n2c(nn1)C(=NC(=C2)c1cccnc1)CCC)CC1CCCCC1)CC(C(C)C)C(=O)NCC[NH+]1CC[NH2+]CC1	0
CHEMBL541308	Brc1c2c(ccc1)C(C[NH+]1C2CCC1)c1ccc(SC)cc1	0
CHEMBL587013	Clc1cc(cnc1N1CC[NH+](CC1)C1CC[NH+](CC1)Cc1ccccc1C#N)C(=O)NCCOc1ccccc1	0
CHEMBL132028	O(C)c1c(OC)cc(cc1OC)CCC(=O)N1CCN(CC1)C(=O)c1cc(OC)c(OC)c(OC)c1	0
CHEMBL1089474	O=C(N)c1c2nc([nH]c2ccc1)-c1ccc(cc1)C1[NH+](CCCC1)C(C)C	0
CHEMBL2018915	S(Cc1ccccc1)c1[nH]c2c(n1)cc(OC)cc2	0
CHEMBL2413230	s1cccc1-c1n2c(C=C3[NH+]([C-](C=C3)\C=C\c3ccc(OCC(=O)NCCNc4ncnc5n(cnc45)C4OC(C(=O)NCC)C(O)C4O)cc3)[B-]2(F)F)cc1	0
CHEMBL2151286	O(C)c1ccc(N=NC2=C3N(NC2=N)C=C2C(=N3)CCC2)cc1	0
CHEMBL1778656	FC(F)(F)c1cc(-c2cc(ccc2)C#N)c(OC(C(=O)[O-])C)cc1	0
CHEMBL574720	[NH+](CCC#Cc1ccc(cc1)C[NH+]1CCCCC1)(CC)CC	0
CHEMBL574050	Fc1cc(NC(=O)N2CCN(c3ccc(F)cc3)C2=O)ccc1Oc1c2cc(OCCC[NH+]3CCOCC3)c(OC)cc2ncc1	0
CHEMBL1940204	S(=O)(=O)(Nc1ccc(cc1F)C(C(=O)NCc1ccc(cc1)C1CCCC1)C)C	0
CHEMBL486149	Fc1ccc(cc1)-c1[nH]c(nc1)C(NC(=O)C1CC[NH+](CC1)C)CCCCCC(=O)C	0
CHEMBL361478	Fc1ccccc1C(=O)Nc1n(nc(c1)-c1ccccc1)-c1ccccc1	0
CHEMBL1940200	S(=O)(=O)(Nc1ccc(cc1F)C(C(=O)NCc1ccc(cc1)C)C)C	0
CHEMBL375296	[NH+]1(CCN(CC1)c1nc(nc(NC(C)c2ccccc2)c1)-n1c2c(nc1)ccnc2)C	0
CHEMBL1087727	O=C1c2c(nc(nc2-c2ccccc2)N)-c2c1ccc(c2)CNN1CCCCCC1	0
CHEMBL1080114	S(=O)(=O)(N1CCCCC1)c1ccc(cc1)\C=C\C=1C(Nc2ccc3[nH]ccc3c2C)=C(CNC=1C)C#N	0
CHEMBL7247	P(=O)([O-])(CCCCCCCn1c2nc(nc(O)c2nc1)N)CP(=O)([O-])[O-]	0
CHEMBL1915536	[NH2+](C)C1CN(C1)c1nc(nc(NCC(C)(C)C)c1)N	0
CHEMBL155522	O(CC\C=C/CCCCC)c1cc2c(cc(cc2)C(=O)N[O-])cc1	0
CHEMBL3084778	o1c2c(nc1C1CC1)c(ccc2)C(=O)NC1CC2[NH+](C(C1)CCC2)C	0
CHEMBL3287824	S(Cc1cc(ccc1OC)[C-]([NH3+])Nc1ccccc1)C1CCCC1	0
CHEMBL570772	s1c(ccc1C)C=1N=C2C(=NC(=O)N(C)C2=O)N(N=1)CC	0
CHEMBL20461	OB(O)CCc1ccccc1	0
CHEMBL311664	O(C)c1cc(ccc1)-c1nc(N)c2c(n1)n(C(C)c1ccccc1)c(C)c2C	0
CHEMBL2418352	O1CCN(CC1)c1nc(nc2n(CCO)c(nc12)C(O)(C)C)-c1cnc(nc1)N	0
CHEMBL3092364	s1c(-c2oc(nc2)C(C)(C)C)c(nc1N)C	0
CHEMBL1835119	O=C1N(CC(C)C)C(=O)N(C1)Cc1ccc(cc1)-c1nc(ccc1)C[NH+]1CCCCC1	0
CHEMBL1957608	Clc1cc(-n2nc(C)c(Cc3ccc(cc3)C(=O)NCC(O)(C)C)c2C)ccc1C#N	0
CHEMBL1415184	O=C(NC1CCCc2n(ncc12)-c1cccc(C)c1C)c1n(nc(c1)C)C	0
CHEMBL48225	Fc1ccc(cc1)C1CC2[NH+](C(CC2)C1C(OC)=O)CC=C	0
CHEMBL19470	[NH3+]CCN1C=C(C)C(=CC1)\C=C\c1c2c(ccc1)cccc2	0
CHEMBL1550184	[NH+]1(CCCC1)[C-]1CC(CC(N2CC(CC(C2)C)C)=C1)(C)C	0
CHEMBL15830	S=C(OCCCc1nc[nH]c1)Nc1ccccc1	0
CHEMBL562477	Clc1cc(C(=O)NC2CC[NH+](CC2)CCO)c(OC)cc1N	0
CHEMBL310313	P(Oc1ccc(cc1)CC(NC(=O)C)C(=O)NC(CCC(=O)N)c1onc(n1)Cc1c2c(ccc1)cccc2)(=O)([O-])[O-]	0
CHEMBL1608861	O1CCOc2c1cc(cc2)-c1nn(cc1C(OC(C)C)=O)-c1ccccc1	0
CHEMBL2011243	Brc1cc(cnc1Cl)Cn1ccnc1	0
CHEMBL2324373	s1c(ccc1C(=O)N(C)c1cc(ccc1)C(F)(F)F)-c1cc(OC)ccc1	0
CHEMBL35813	Brc1cc(ccc1)C(NC(=O)CNC(=O)Nc1cc(F)c(cc1)[C-]([NH3+])N)C	0
CHEMBL2011248	n1cc(ccc1-c1ccc(N)cc1)Cn1ccnc1	0
CHEMBL598675	O=C([O-])CC1CC2(CCN(CC2)C(=O)NC2C3CC4CC2CC(C3)C4)c2c1cccc2	0
CHEMBL1090816	OC(C([NH3+])c1ccccc1)(c1cccnc1)c1cccnc1	0
CHEMBL8634	O=C(NC(C(C)(C)C)C(=O)NC)C(CCc1ccc(cc1)CCC)CC(CCCC)C(=O)[O-]	0
CHEMBL172556	S(CC[NH+]1CCN(CC1)c1ccccc1OC)C1CCCc2c1cc(OC)cc2	0
CHEMBL1374054	Clc1cc(-c2oc(S)nn2)c(OC)cc1	0
CHEMBL44249	FC(F)(F)C=1C=C(N(CC(=O)NCc2ccc(nc2C)N)C(=O)C=1N)C	0
CHEMBL30537	Fc1ccc(cc1)CCCCNC(=O)c1nc(oc1)C1C2OC(CC2)C1Cc1ccccc1CCC(=O)[O-]	0
CHEMBL253857	s1c(Sc2cc(C(=O)NC(C)C)c(cc2)C)cnc1Nc1ncccc1	0
CHEMBL1527319	O=C1N(C=CC=C1NC(=O)C([NH2+]C)C)CC(=O)NC1CCCc2c1cccc2	0
CHEMBL448245	Clc1ccc(cc1)-c1n[nH]c(NC(=O)C)c1	0
CHEMBL537225	s1c2NC(=O)C(=Cc2c(N)c1C(=O)C1CCCCC1)C(=O)[O-]	0
CHEMBL2381299	Clc1cc(OCCCS(=O)(=O)C)ccc1-c1cc(ccc1)C1Oc2c(OC1)cc1c(OCC1CC(=O)[O-])c2	0
CHEMBL1780005	O(C)c1cc2C3[NH+](CC(CC(C)=C)C(O)C3)CCc2cc1OC	0
CHEMBL241553	FC(F)(F)c1ccc(Oc2ccc(OC(=O)N(C)c3cc(ccc3)C)cc2)nc1	0
CHEMBL384042	S1c2cc(OC)c(OC)cc2CNc2c1nc(nc2Nc1cc2CN=Nc2cc1)C	0
CHEMBL1086079	S(=O)(=O)(c1cc2c(cc1)C(CCC2)CN[C-]([NH3+])N)c1ccccc1	0
CHEMBL241228	S(c1ccc(O)cc1C[NH+](C)C)c1ccccc1N	0
CHEMBL1289466	Clc1cc(Cl)ccc1C1CCN(CC1)C(=O)COCc1ccncc1	0
CHEMBL593661	OCC1CCCN(C1)C(=O)NCc1ccccc1C	0
CHEMBL335167	O(C(=O)Nc1c(cccc1CC)CC)c1cc2c(N(C3[NH+](CCC23C)C)C)cc1	0
CHEMBL13358	O(CC(O)C[NH2+]CCc1cc(OC)c(OC)cc1)c1ccccc1C(OC)=O	0
CHEMBL112587	O=C1N(CC)C(=O)Nc2[nH]c(nc12)C1CCCCC1	0
CHEMBL249085	Clc1ccc(S(=O)(=O)N2C(CC(OC)CC2COC(=O)N2CC[NH+](CC2)CCO)CC)cc1	0
CHEMBL1822214	Clc1ncc(cc1NS(=O)(=O)c1ccc(F)cc1)-c1cc2c(snc2)cc1	0
CHEMBL1643230	BrC=1C(=Nc2n(ncc2-c2cn(nc2)C)C=1N)C1SCC[NH2+]C1	0
CHEMBL2164045	Fc1cnc(nc1)CCN1C(c2c(C1=O)c(O)ccc2)C(=O)NCc1ccc(OC(F)(F)F)cc1	0
CHEMBL2164047	Fc1ccc(nc1)CCN1C(c2c(cccc2)C1=O)C(=O)NCc1ccc(OC(F)(F)F)cc1	0
CHEMBL84340	O1c2c(ccc(O)c2)C(=O)C(C(C=2C(=O)c3c(OC=2[O-])cc(O)cc3)c2ncccc2)=C1[O-]	0
CHEMBL1643238	[NH2+]1CC(CCC1)C1=Nc2n(ncc2C#CC)C(N)=C1	0
CHEMBL134353	O(C)c1cc(NC(=O)N2CC(CCC2)C(=O)NC(C(C)c2c3c([nH]c2)cccc3)C(=O)NC(CCCC[NH3+])C(OC(C)(C)C)=O)ccc1	0
CHEMBL50557	Fc1ccccc1CC1CC[NH+](CC1)CCCNC(=O)Nc1cc(ccc1)C#N	0
CHEMBL2018377	FC(F)(F)c1cc(C(=O)NCC(=O)NC(C(O)(C)C)C[NH2+]Cc2ccc(cc2C)C)c(N)cc1	0
CHEMBL76494	O1CCn2c3CC[NH2+]CCc3c3c2c1ccc3	0
CHEMBL230175	FC(F)(F)c1ccccc1NC1CCN(CC1)C(=O)CNc1nccnc1C(=O)NC	0
CHEMBL1083133	Clc1cc2c(cc1NC(=O)C([NH3+])Cc1ccccc1)C=CNC2=O	0
CHEMBL2426360	O=C(N1CCC([NH+]2CCCC2)CC1)c1c2c(cccc2)c(cc1)C(=O)N1CCC([NH+]2CCCC2)CC1	0
CHEMBL191264	s1ccnc1C(=O)C(NC(=O)C(NC(=O)C(N[N-]C(=O)NC(Cc1ccccc1)C(OCC)=O)Cc1ccccc1)C(C)C)CCCN[C-]([NH3+])N	0
CHEMBL289689	S(=O)(=O)(Nc1ccc(cc1)CC[NH2+]CC(O)c1cccnc1)c1ccc(cc1)-c1nc(oc1)Cc1cc(F)c(F)cc1	0
CHEMBL3127564	S1(Oc2c(cc(-n3nnc(c3)-c3ccc(F)cc3)cc2)C=C1)(=O)=O	0
CHEMBL1432427	Clc1cc(C[NH+]2CC[NH+](CC2)CCO)c(O)c2ncccc12	0
CHEMBL2303987	O1C(CO)C(O)C(O)C(O)C1Oc1cc(O)cc(O)c1C(=O)CCc1cc(\N=C\c2ccc([NH+]([O-])[O-])cc2)c(O)cc1	0
CHEMBL248683	FC(F)(F)c1nc2c(cc1)c(ccc2OC)-c1oc(C(=O)N)c(n1)C[NH3+]	0
CHEMBL1432423	OCC1CCC[N+]2(CCCC[C-]12)C	0
CHEMBL238143	S(C)c1ccc(Oc2ccc(cc2C[NH2+]C)CCCC[NH+]2CC[NH+](CC2)C2CC2)cc1	0
CHEMBL72005	Clc1cc(Cl)ccc1-c1ccc(cc1)-c1n(nc(-n2nnnc2)c1)-c1cccnc1	0
CHEMBL284702	FC(F)(C(=O)C(NC(=O)CN1C(=NC=C(N)C1=O)c1cc(ccc1)C)Cc1ccccc1)C(=O)Nc1cc(ccc1)C(=O)[O-]	0
CHEMBL1682905	O=C1N(Cc2c1ccc1cc(ccc12)C(O)(C(C)C)c1nc[nH]c1)C	0
CHEMBL263000	O1c2cc(ccc2OC1)C1N(Cc2c1nc1c(cccc1)c2O)C(=O)C#Cc1ccccc1	0
CHEMBL181375	Brc1sc(nc1)NC(=O)N(Cc1ccsc1)c1ccc(S(=O)(=O)C)cc1	0
CHEMBL2234512	O1C2NC3=C(CCC3)C(N)=C2C(C(C(OCC)=O)=C1C)c1ccccc1	0
CHEMBL91258	Clc1cc(Cl)ccc1C=1CC2(CC=1c1ccc(S(=O)(=O)C)cc1)CC2	0
CHEMBL198859	O=C(NCC#N)C1(NC(=O)c2ccc(N(C)C)cc2)CCCCC1	0
CHEMBL1077662	S1CC(N(C1)C(=O)CN(N)C1CC[NH+](CC1)CC(=O)NC1CC1)C#N	0
CHEMBL1644088	o1ccc(C[NH3+])c1C[NH+](Cc1[nH]c2c(n1)cccc2)C1CCCc2c1nccc2	0
CHEMBL1077666	S(C)C1CC([NH2+]C1)C(=O)NC1(CC1Cc1ccccc1)C#N	0
CHEMBL561574	Clc1cc(S(=O)(=O)CCCCCC)ccc1C(=O)CC[NH+]1CCN(S(=O)(=O)CC)CC1	0
CHEMBL1773600	s1c2cc(ccc2nc1NC(=O)C)-c1nc(NS(=O)(=O)c2ccc(OC)cc2)cnc1	0
CHEMBL1922344	O1C(C(=O)[O-])C(O)C(O)C(O)C1Oc1cccc(NC(=O)c2ccc(OC)cc2)c1NC(=O)c1ccc(N2CCC[NH+](CC2)C)cc1	0
CHEMBL432388	P(=O)([O-])([O-])C(P(=O)([O-])[O-])(O)CC[NH+](CCCCCCOc1ccccc1)C	0
CHEMBL441406	S(=O)(=O)(NC(Cc1ccc(cc1)C([NH3+])NN)C(=O)N(C)C1CCCCC1)c1cc2c(cc1)cccc2	0
CHEMBL378955	S(=O)(=O)(C)c1ccc(cc1)CN(C(=O)C1NC(OCC)=C(C#N)C(N)=C1)C	0
CHEMBL1271836	Brc1cc(cc(c1)C)C(=O)Nc1cc2c(nc1)cccc2	0
CHEMBL117402	O(CCOc1cc2c(cc1)cccc2)c1ccc(cc1)CC(C(=O)N)C(=O)[O-]	0
CHEMBL605351	Clc1ccc(cc1)-c1nc(sc1CC(=O)[O-])Cc1ccc(Cl)cc1	0
CHEMBL91713	[NH3+][C-](Nc1cc(ccc1)CC)Nc1c2c(ccc1)cccc2	0
CHEMBL199453	FC(F)(F)c1nc(nc(N2CC[NH+](CC2)CCCCN2C=CC(=NC2=O)N2CCC2)c1)C(C)(C)C	0
CHEMBL2370649	BrCC(=O)Nc1ccc(cc1)CC(NC(=O)C(NC(=O)C(NC(=O)C([NH+](CC=C)CC=C)Cc1ccc(O)cc1)C)C)C(=O)NC(CC(C)C)C(=O)[O-]	0
CHEMBL392791	O(C)c1ccccc1NC1CC[NH+](CC1)CCCCN1C(=O)c2c(cccc2)C1=O	0
CHEMBL1830394	O=C(N[O-])\C=C\c1cc2nc(n(c2cc1)CC(C[NH+](C)C)(C)C)CC(C)C	0
CHEMBL311041	O(C(=O)C1CC1)C=1CC(CC(=O)C=1)(C)C	0
CHEMBL1830397	O=C(N[O-])\C=C\c1cc2nc(n(c2cc1)CC(C[NH+](C)C)(C)C)CC(C)(C)C	0
CHEMBL1221861	Clc1ccc(SCC[NH2+]CC(O)c2c3SC(=O)Nc3c(O)cc2)cc1	0
CHEMBL153177	[Se](CC(=O)C(F)(F)F)CCCCCC	0
CHEMBL584397	O=C1N2C(CCC(CNC(=O)NCC)C1NC(=O)C([NH3+])CC)CCC2C(=O)NC(c1ccccc1)c1ccccc1	0
CHEMBL115807	S(=O)(c1ccc(cc1)C1(OCCO1)C1CC[NH+](CC1)C1CCN(CC1)C(=O)c1ccccc1C)c1ccc(OC)cc1	0
CHEMBL443801	S(CC(O)CO)C1c2c(C(=O)c3c1cccc3O)c(O)ccc2	0
CHEMBL462147	Clc1cc(Cl)ccc1C(=O)NCC1(CCN(S(=O)(=O)CCC)CC1)C1CCCCC1OC(=O)C	0
CHEMBL1077598	O=C(NCCCCCC(=O)NC(CCCC[NH3+])C(=O)NCCCCCC(=O)NC(CCCN[C-]([NH3+])N)C(=O)NC(CCCN[C-]([NH3+])N)C(=O)N)c1ccccc1	0
CHEMBL2430876	Clc1ccc(cc1)C1=NC(c2n(-c3c1cc(OC)cc3)c(nn2)C)CC(=O)Nc1sccc1	0
CHEMBL105091	o1cccc1C(=O)Nc1nc2c([nH]cc2C2CC[NH+](CC2)C)cc1	0
CHEMBL2419150	Brc1ccc(cc1)\C=N\C=1N(CCc2ccccc2)C(SC=1C#N)=S	0
CHEMBL1669384	Clc1c2c(cc(OCc3cccnc3)c1)C=CN(CCC)C2=O	0
CHEMBL177385	Sc1ncnc2c1cc(cc2)CN(CC#C)c1ccc(cc1)C(=O)NC(CCC(=O)[O-])C(=O)[O-]	0
CHEMBL247265	Clc1cc(ccc1Cl)C1c2c(cc(OCCC[NH+](CC)CC)nc2)C[NH2+]C1	0
CHEMBL41943	FC(F)(F)Oc1ccc(cc1)-c1ccc(OCC(N([O-])C=O)CN2C(=O)C(NC2=O)(C)C)cc1	0
CHEMBL3262026	[NH3+]CC(Cc1nc(N)cc(c1)C)c1cc(cnc1)CCc1nc(N)cc(c1)C	0
CHEMBL41946	S\C(=N/CC1[NH+](CCC1)Cc1cccc(OC)c1O)\N1Cc2c(CC1CNC(=O)Nc1ccccc1)cccc2	0
CHEMBL604023	O1C(C(=O)NCC)C(O)C(O)C1n1c2nc(nc(N)c2nc1)C#Cc1ccc(N)cc1	0
CHEMBL202124	Clc1cc(ccc1)C#Cc1nc(sc1)C	0
CHEMBL566162	Clc1cc(ccc1)\C=C\C(=O)NC(Cc1[nH]cnc1)C(=O)NC(Cc1ccccc1)C(=O)NC(CCCN[C-]([NH3+])N)C(=O)N	0
CHEMBL157261	Clc1ccc(S(=O)([O-])=NC(=O)c2ccc(cc2)C(=O)NC(C(=O)NC(C(=O)N2CCCC2C(=O)NC(C(C)C)C(=O)C(OC)=O)C)C)cc1	0
CHEMBL2372866	O=C1c2c(cc(cc2)C(=O)NC(CCC(=O)N)C(=O)NC(CCC(=O)N)C(=O)NCC(=O)NC(CCC(=O)N)C(=O)N2CCCC2C(=O)[O-])-c2c(cccc2)C1=O	0
CHEMBL1089272	O(CC(=O)N(CC)c1ccc(OC)nc1)c1cc2c(cc1)cccc2	0
CHEMBL54020	O(C)c1c2c(ccc1)C(CCC2)CCC[NH+]1CC[NH+](CC1)Cc1ccccc1	0
CHEMBL608337	P(OCC1OC(n2cnc(C(=O)N)c2\C=C\C(=O)N(CC2=NC3C(N=C(NC3=O)N)C=C2)c2ccc(cc2)C(=O)NC(CCC(=O)[O-])C(=O)[O-])C(O)C1O)(=O)([O-])[O-]	0
CHEMBL100917	ON\C=N\c1ccccc1CCCC	0
CHEMBL1096516	[nH]1cc(nc1)CCNc1ccc(cc1)C(C)(C)C	0
CHEMBL1721827	s1c2CC(CCc2c2c1nc(nc2N1CCN(CC1)C(=O)C1CC1)C)C	0
CHEMBL543439	Clc1cc(OCC2CC[NH+](CC2)CC2CC2)ccc1Cl	0
CHEMBL242232	S(CC1CCCCC1)c1[nH]c(nn1)Nc1cc(OC)c(OC)cc1	0
CHEMBL392598	s1c(cnc1Oc1ccc(Oc2ccccc2)cc1)C#CC(Nc1nocc1)C	0
CHEMBL3091975	S(OC1CC2C(CCCC2)C1\C=C\c1ncc(cc1)-c1cc(F)ccc1)(=O)(=O)C	0
CHEMBL106771	O=C(\C=C\c1ccc([NH+]([O-])[O-])cc1)c1ccccc1	0
CHEMBL542219	s1cc(cc1S(=O)(=O)N)C(=O)c1cc(C[NH+](CC)CC)c(O)cc1	0
CHEMBL2179978	S(C1c2c(CCC([NH3+])C1=O)cccc2)c1ccccc1	0
CHEMBL346340	Oc1cc2c(CC3[NH+](CCC2(C)C3C)Cc2ccc(N)cc2)cc1	0
CHEMBL2069328	s1c(-c2ccc(cc2)C(=O)C)c(nc1NC(=O)NCCC(=O)NC(C)(C)C)C	0
CHEMBL414861	O(CC([NH3+])Cc1ccccc1)c1cc(NC(=O)c2ccncc2)cnc1	0
CHEMBL1098016	O1c2c(C=CC1=O)ccc(OC)c2C(=C(C)C)C=O	0
CHEMBL101203	Fc1ccc(cc1)-c1cn(c(C)c1CCC(O)CC(O)CC(=O)[O-])-c1ccccc1	0
CHEMBL1330249	O1c2c(C(=CC1=O)c1ccccc1)c(OC)cc(OC)c2C(CC(=O)N(CC)CC)c1cc(OC)c(OC)c(OC)c1	0
CHEMBL83569	[NH2+]1c2c(cc(cc2)C)C2C(CCC2)[C-]1N	0
CHEMBL89846	O(Cc1cc(C(=O)[O-])c(cc1)-c1ccccc1-c1n[n-]nn1)c1cc(nc2c1CCCC2)CC	0
CHEMBL323707	Clc1ccccc1C1\C(=C(\OC(C)C)/O)\C(=NC(C(=O)[O-])=C1C(=O)[O-])C	0
CHEMBL1668931	FC1(F)CCC(NC(=O)NC2CCN(CC2)C(=O)C)CC1	0
CHEMBL203908	Fc1ccc(-n2ncc(C(=O)c3cc(ccc3)CCC3(O)CCCC3)c2N)cc1	0
CHEMBL1923626	FC(F)(F)c1ccc(cc1)CC1NC(=O)C(N(C)C(=O)C([NH2+]CCOc2c(CCCNC1=O)cccc2)C1CC1)C	0
CHEMBL1800984	s1ccnc1NC(=O)C(C)(C)C1c2c(Oc3c1cccc3)cc(O)cc2	0
CHEMBL597948	Clc1cc(Nc2ncnc3c2cc(OCC#C)c(OC)c3)ccc1	0
CHEMBL1800982	Brc1cc(ccc1O)C(C(C(=O)Nc1scnn1)(C)C)c1ccccc1	0
CHEMBL323257	n1c(n(nc1N(C(C1CC1)C1CC1)CCC)C)-c1ccc(cc1C)C	0
CHEMBL13753	FC(F)(F)C(=O)C(NC(=O)CN1C(=CC2=C(NC(=O)N(CC(OCc3ccccc3)=O)C2=O)C1=O)c1ccccc1)C(C)C	0
CHEMBL221507	o1cccc1-c1nc2n(n1)C(N)=CC(=N2)N1CC2[NH+](CC1)C(CCC2)COc1cc2c([nH]cc2)cc1	0
CHEMBL387814	OC1(CCC2C3C(=C4C(=CC(=O)CC4)CC3)C(CC12C)c1ccc(N(Cc2ccc(cc2)C(=O)NCC(=O)[O-])C)cc1)C#CC	0
CHEMBL472899	S(=O)(=O)(N(CC(=O)N[O-])CC(=O)[O-])c1ccc(Oc2ccccc2)cc1	0
CHEMBL305843	S(=O)([O-])(=NC(=O)CC(CC)C)CC(=O)NC1(C2C(CC1OC(=O)CC(CC)C)C(=CN(C2)C)C(=O)N)C(=O)[O-]	0
CHEMBL442170	S1CC([NH2+]C1c1cccnc1)C(=O)c1c2c(n(c1)C(OC(C)(C)C)=O)cc(OC)cc2	0
CHEMBL2402753	Brc1ccccc1CC(=O)Nc1ccc(S(=O)(=O)N)cc1Br	0
CHEMBL182894	Brc1ccc(Oc2ccc(OC3(CCOCC)C(=O)C([NH3+])C(=O)NC3=O)cc2)cc1	0
CHEMBL1807604	O=C(NCC[NH+](C)C)c1cc(C)c(cc1)-c1n2[NH2+][C-](NCC3CC3)C=Cc2nc1	0
CHEMBL578615	OCC(NC(=O)c1cc(NC(=O)N2CCN(CC2C)c2ncnc3[nH]cc(c23)C)ccc1)CO	0
CHEMBL1939112	Clc1cc(NS(=O)(=O)c2cc3CCC(=O)Nc3cc2NC(CO)C)ccc1C	0
CHEMBL1939113	Clc1cc(NS(=O)(=O)c2cc3CCC(=O)Nc3cc2NC(CO)C)ccc1F	0
CHEMBL3126306	S(=O)(=O)(Nc1cc(ccc1C(=O)[O-])-c1c2c(cccc2)c(cc1)C)c1cc(N2CCOCC2)ccc1	0
CHEMBL282967	Fc1ccc(cc1)C1=NC=C(N)C(=O)N1CC(=O)NC(C(=O)c1oc(nn1)-c1ccc(OC)cc1)C(C)C	0
CHEMBL47715	Clc1ccc(N2CC(OC2=O)C[NH+]2CCC(O)(CC2)c2cc3OCOc3cc2)cc1	0
CHEMBL303441	O(Cc1ccccc1)c1c(C)c(ccc1C)C[C-]1[NH2+]CCN1	0
[truncated: 15,942 more rows]
