# Supplementary material for: Deep-learning: investigating deep neural networks hyper-parameters and comparison of performance to shallow methods for modeling bioactivity data
Source: J Cheminform. 2017 Jun 28;9:42. doi: 10.1186/s13321-017-0226-y (PMC5489441; doi:10.1186/s13321-017-0226-y)
Supplement: Supplementary file 1 — Additional file 1. Raw data used in this project. [file 13321_2017_226_MOESM1_ESM.zip › CHEMBL218_cl.csv]

CID	SMILES	Activity
CHEMBL494207	CNC(=O)[C@@H](NC(=O)N1C(=O)N(CCN2CCOCC2)c3ccccc13)C(C)(C)C	1
CHEMBL2180226	CC(C)(C)OC(=O)N1CCC(CC1)Nc2ncnc3c2nc(c4ccccc4Cl)n3c5ccc(Cl)cc5	1
CHEMBL2180223	CCCCNC(=O)NC1(CCN(CC1)c2ncnc3c2nc(c4ccccc4Cl)n3c5ccc(Cl)cc5)c6ccccc6	1
CHEMBL2180222	CCCNC(=O)NC1(CCN(CC1)c2ncnc3c2nc(c4ccccc4Cl)n3c5ccc(Cl)cc5)c6ccccc6	1
CHEMBL2180221	CC(C)NC(=O)NC1(CCN(CC1)c2ncnc3c2nc(c4ccccc4Cl)n3c5ccc(Cl)cc5)c6ccccc6	1
CHEMBL2180220	CCNC(=O)NC1(CCN(CC1)c2ncnc3c2nc(c4ccccc4Cl)n3c5ccc(Cl)cc5)c6ccccc6	1
CHEMBL601936	CC(C)(C)OC(=O)N1CCN(C[C@@H]2CC[C@H](N(C2)c3ccc(Cl)cc3)c4ccc(Cl)cc4Cl)CC1	1
CHEMBL507019	CCCCCN1C=C(C(=O)NC23CC4CC(CC(C4)C2)C3)C(=O)c5ccc(cc15)S(=O)(=O)c6ccccc6	1
CHEMBL271838	CC1(C)C(C(=O)c2cn(CC3CCOCC3)c4cc(Br)ccc24)C1(C)C	1
CHEMBL271839	Cc1ccc2c(cn(CC3CCOCC3)c2c1)C(=O)C4C(C)(C)C4(C)C	1
CHEMBL1950489	CC1CCN(CC1)C(=O)c2ccc3c(c2)c4CN(CCc4n3C)C5CCOCC5	1
CHEMBL1950488	CCS(=O)(=O)n1c2CCN(Cc2c3cc(ccc13)C(=O)N4CCC(C)CC4)C5CCOC5	1
CHEMBL1950485	CCNS(=O)(=O)n1c2CCN(Cc2c3cc(ccc13)C(=O)N4CCC(C)CC4)C5CCOCC5	1
CHEMBL1950487	CCCS(=O)(=O)n1c2CCN(Cc2c3cc(ccc13)C(=O)N4CCC(C)CC4)C5CCOC5	1
CHEMBL1950486	CC1CCN(CC1)C(=O)c2ccc3c(c2)c4CN(CCc4n3S(=O)(=O)n5ccnc5)C6CCOCC6	1
CHEMBL233636	CCCCCCC1(CCCCC1)c2ccc(c(O)c2)c3cc(C)cc(C)c3	1
CHEMBL233637	COC(=O)CCCCC(C)(C)c1ccc(c(O)c1)c2cc(C)cc(C)c2	1
CHEMBL233634	CCCCCCC1(CCCC1)c2ccc(c(O)c2)c3cc(C)cc(C)c3	1
CHEMBL3234708	CC1=C2CCCCN2C(=O)c3cc(OC(=O)C(C)(C)C)cc(OC(=O)C(C)(C)C)c13	1
CHEMBL233633	CCCCCCC1(CC1)c2ccc(c(O)c2)c3cc(C)cc(C)c3	1
CHEMBL3234707	CN(C)CCNC1=C(Br)C(=O)N(N=C1)C2CC(C)(C)CC(C)(C)C2	1
CHEMBL364300	CCN(C)S(=O)(=O)N\C(=N/C)\N1CC(C(=N1)c2ccc(Cl)cc2)c3ccccc3	1
CHEMBL1682272	CN(CC(=O)N)Cc1onc(n1)c2cn(CC3CCOCC3)c4c(Cl)cccc24	1
CHEMBL483670	CCCCCCC(C)(C)c1cc(O)cc(OCCCCCCCCCCCC(=O)NCC2CC2)c1	1
CHEMBL1076584	CN\C(=N/S(=O)(=O)N1CCC(F)(F)CC1)\C2=NN([C@@H](C2)c3ccccc3)c4ccc(Cl)cc4	1
CHEMBL2029720	Cn1c2CCC(Cc2c3cc(ccc13)C(=O)NCCCC(=O)NC4CC4)C5CCOCC5	1
CHEMBL2029721	CN(CC(=O)NC1CC1)C(=O)c2ccc3c(c2)c4CC(CCc4n3C)C5CCOCC5	1
CHEMBL2029722	CCN(CC(=O)NC1CC1)C(=O)c2ccc3c(c2)c4CC(CCc4n3C)C5CCOCC5	1
CHEMBL2029723	CN(CCC(=O)NC1CC1)C(=O)c2ccc3c(c2)c4CC(CCc4n3C)C5CCOCC5	1
CHEMBL2029724	CNC(=O)CCCN(C)C(=O)c1ccc2c(c1)c3CC(CCc3n2C)C4CCOCC4	1
CHEMBL2029725	CN(CC(=O)NC1CC1)C(=O)c2ccc3c(c2)c4C[C@@H](CCc4n3C)C5CCOCC5	1
CHEMBL2029726	CN(CC(=O)NC1CC1)C(=O)c2ccc3c(c2)c4C[C@H](CCc4n3C)C5CCOCC5	1
CHEMBL2029727	CCN(CC(=O)NC1CC1)C(=O)c2ccc3c(c2)c4C[C@@H](CCc4n3C)C5CCOCC5	1
CHEMBL2029728	CCN(CC(=O)NC1CC1)C(=O)c2ccc3c(c2)c4C[C@H](CCc4n3C)C5CCOCC5	1
CHEMBL2029729	CNC(=O)CCCN(C)C(=O)c1ccc2c(c1)c3C[C@@H](CCc3n2C)C4CCOCC4	1
CHEMBL276312	Clc1ccc(cc1)n2cc(nc2c3ccc(Cl)cc3Cl)C(=O)NC4CCCCC4	1
CHEMBL409669	CC1(C)C(C(=O)c2cn(CC3CCOCC3)c4c(F)c(F)c(F)c(F)c24)C1(C)C	1
CHEMBL383100	Clc1ccc(cc1)C2N(C(=O)N(C2=O)c3cccc(Cl)c3)c4cccc(Cl)c4	1
CHEMBL177393	Cc1c(nc(c2ccc(Cl)cc2Cl)n1c3ccc(Cl)cc3)C(=O)NC4CC5CCC4C5	1
CHEMBL559035	CC1CC(C)CN(C1)S(=O)(=O)c2ccc(F)c(c2)C(=O)NC(c3ccccc3)c4ccccc4	1
CHEMBL270987	COc1cc2c(cc1OCc3ccccc3)c(cn2CC4CCOCC4)C(=O)C5C(C)(C)C5(C)C	1
CHEMBL512531	CC1=CC[C@@H]2[C@@H](C1)c3c(O)cc(cc3OC2(C)C)C(C)(C)c4cccc(F)c4	1
CHEMBL16901	Oc1ccc(cc1CC=C)c2cc(CC=C)ccc2O	1
CHEMBL190316	Ic1ccc(cc1)C2(NC(=S)N(CC=C)C2=O)c3ccc(I)cc3	1
CHEMBL258539	Fc1ccc(cc1)[C@@]2(Oc3cc(F)c(cc3O2)C(=O)N4CCOCC4)c5ccc(Cl)cc5Cl	1
CHEMBL496919	CCNC1(CCN(CC1)c2cnc(c3ccc(F)cc3)c(n2)c4ccc(Cl)cc4Cl)C(=O)N	1
CHEMBL2010900	FC1(F)CN(C1)C(=O)c2c3CCOCc3sc2NC(=O)C45CC6CC(CC4C6)C5	1
CHEMBL269919	Cc1c(nn(c2ccc(F)cc2F)c1n3c(C)ccc3C)C(=O)NC4CCCCC4	1
CHEMBL2010902	CCCNC(=O)c1c2CCCCc2sc1NC(=O)C34CC5CC(CC3C5)C4	1
CHEMBL572613	Cc1c(nn(c2ccc(Cl)cc2Cl)c1n3cccc3)C(=O)Nc4ccc(Cl)cc4	1
CHEMBL393188	CSC(=S)N1CC2(CCCCC2)CS/C/1=N\c3ccccc3OC(F)(F)F	1
CHEMBL471988	CC1=CC[C@@H]2[C@@H](C1)c3c(O)cc(cc3OC2(C)C)C(C)(C)c4ccc(Cl)cc4	1
CHEMBL436471	Clc1ccc(cc1)n2c(Cl)c(nc2c3ccc(Cl)cc3Cl)C(=O)NN4CCCCC4	1
CHEMBL1631168	CCCCCNC(=O)c1nn(c2ccc(Cl)cc2Cl)c(c1C)n3c(C)ccc3C	1
CHEMBL1631169	Cc1c(nn(c2ccc(Cl)cc2Cl)c1n3c(C)ccc3C)C(=O)NCCCCCO	1
CHEMBL511150	Cc1ccc(NC(=O)C(C)(C(F)(F)F)C(F)(F)F)cc1S(=O)(=O)N2CCOCC2	1
CHEMBL1631162	CCCCCNC(=O)c1nn(c2ccc(Cl)cc2Cl)c(c1C)n3cccc3	1
CHEMBL1631163	Cc1c(nn(c2ccc(Cl)cc2Cl)c1n3cccc3)C(=O)NCCCCCO	1
CHEMBL1631160	CCCNC(=O)c1nn(c2ccc(Cl)cc2Cl)c(c1C)n3cccc3	1
CHEMBL1631161	CCCCNC(=O)c1nn(c2ccc(Cl)cc2Cl)c(c1C)n3cccc3	1
CHEMBL1631166	CCCNC(=O)c1nn(c2ccc(Cl)cc2Cl)c(c1C)n3c(C)ccc3C	1
CHEMBL1631167	CCCCNC(=O)c1nn(c2ccc(Cl)cc2Cl)c(c1C)n3c(C)ccc3C	1
CHEMBL1631164	CCCCCCNC(=O)c1nn(c2ccc(Cl)cc2Cl)c(c1C)n3cccc3	1
CHEMBL1631165	CCCCCCCNC(=O)c1nn(c2ccc(Cl)cc2Cl)c(c1C)n3cccc3	1
CHEMBL578003	COc1ccc(CCNC(=O)c2nn(c3ccc(Cl)cc3Cl)c(c2C)n4cccc4)cc1Cl	1
CHEMBL427497	Clc1ccc(cc1)n2c(Br)c(nc2c3ccc(Cl)cc3Cl)C(=O)NN4CCCCC4	1
CHEMBL229859	CN[C@H]1CCCC[C@@H]1NC(=O)c2cn(c3ccc(Cl)cc3)c(n2)c4ccc(Cl)cc4Cl	1
CHEMBL229858	N[C@H]1CCCC[C@@H]1NC(=O)c2cn(c3ccc(Cl)cc3)c(n2)c4ccc(Cl)cc4Cl	1
CHEMBL3109758	O[C@@H]1CCCC[C@@H]1NC(=O)c2cnc(OCC3CC3)c(c2)c4ccc(Cl)cc4	1
CHEMBL229698	Cc1ccc(c(C)c1)c2nc(cn2c3ccc(Cl)cc3)C(=O)NC4CCCCC4	1
CHEMBL3109755	C[C@](O)(CNC(=O)c1cnc(OCC2CC2)c(c1)c3ccc(Cl)cc3)C4CC4	1
CHEMBL3109754	Clc1ccc(cc1)c2cc(cnc2OCC3CC3)C(=O)NN4CCCCC4	1
CHEMBL3109757	O[C@H]1CCCC[C@H]1NC(=O)c2cnc(OCC3CC3)c(c2)c4ccc(Cl)cc4	1
CHEMBL3109756	O[C@H]1CCCC[C@@H]1NC(=O)c2cnc(OCC3CC3)c(c2)c4ccc(Cl)cc4	1
CHEMBL3109750	CS(=O)(=O)Nc1ccc(cc1)c2cc(cnc2OCC3CC3)C(=O)N[C@@H]4CCCC[C@H]4O	1
CHEMBL2063122	CC(=O)NC1CCCOc2c1nn(c3ccccc3Cl)c2c4ccc(Cl)cc4	1
CHEMBL574270	CC(NC(=O)c1nn(c2ccc(Cl)c(Cl)c2)c(c1C)n3c(C)ccc3C)c4ccccc4	1
CHEMBL2019090	CCC1=C(C)C=C(C(=O)NC2(CCCCC2)C(=O)O)C(=O)N1Cc3ccc(F)cc3	1
CHEMBL270749	Cc1nn(c2ccc(Cl)cc2)c(c1C(=O)NCc3ccc(Cl)c(Cl)c3)n4cccc4	1
CHEMBL578178	CC1(C)C(C(=O)c2cn(Cc3cccnc3)c4ccccc24)C1(C)C	1
CHEMBL180963	COc1ccc(cc1)S(=O)(=O)c2cc(OC)ccc2S(=O)(=O)c3ccc(cc3)[C@H](C)NS(=O)(=O)c4ccccc4	1
CHEMBL260284	O=C(N1CCOCC1)c2ccc3OC(Oc3c2)(c4ccccc4)c5ccccc5	1
CHEMBL409343	CCCCNC(=O)c1oc2ccc(cc2c1C)S(=O)(=O)N3CC(C)CC(C)C3	1
CHEMBL409441	CO[C@H]1CCCN1C(=O)c2cc3OC(Oc3cc2F)(c4ccc(F)cc4F)c5ccc(F)cc5F	1
CHEMBL522235	Clc1ccc(cc1)n2c(nc3c(ncnc23)N4CCCCC4)c5ccccc5Cl	1
CHEMBL1269776	CN(CCCCCCCCCCCN)CCCCCCCCCCCNC(=O)c1nn(c2ccc(Cl)cc2Cl)c(c1C)c3ccc(Cl)cc3	1
CHEMBL1269774	Cc1c(nn(c2ccc(Cl)cc2Cl)c1c3ccc(Cl)cc3)C(=O)NCCCCCCCCCCCNCCCCCCCCCCCN	1
CHEMBL1269775	CN(CCCCCCCCCN)CCCCCCCCCNC(=O)c1nn(c2ccc(Cl)cc2Cl)c(c1C)c3ccc(Cl)cc3	1
CHEMBL1269773	Cc1c(nn(c2ccc(Cl)cc2Cl)c1c3ccc(Cl)cc3)C(=O)NCCCCCCCCCNCCCCCCCCCN	1
CHEMBL474488	CCCCC\C=C/C\C=C/C\C=C/C\C=C/CCCC(=O)N[C@@H]1C[C@@H]1O	1
CHEMBL3114179	BrC1=CN(CCN2CCOCC2)C(=O)C(=C1)C(=O)NC3CCCCCC3	1
CHEMBL3114178	Fc1ccc(CN2C=C(Br)C=C(C(=O)NC3CCCCCC3)C2=O)cc1	1
CHEMBL3114173	CC1CCC(CC1)NC(=O)C2=CC=CN(Cc3ccccc3)C2=O	1
CHEMBL3114172	CC1CCC(CC1)NC(=O)C2=CC=CN(Cc3ccc(F)cc3)C2=O	1
CHEMBL3114175	CCCCN1C=CC=C(C(=O)NC2CCC(C)CC2)C1=O	1
CHEMBL287472	CCCCCCCn1nc(C(=O)NN2CCCCC2)c(C)c1c3ccccc3	1
CHEMBL259476	Cc1c(nn(c2ccc(Cl)cc2Cl)c1n3c(C)ccc3C)C(=O)NN4CCCCC4	1
CHEMBL571777	CC1(C)C(C(=O)c2cn(C[C@@H]3CCCO3)c4ccccc24)C1(C)C	1
CHEMBL175650	Cc1c(nc(c2ccc(Cl)cc2Cl)n1c3ccc(Cl)cc3)C(=O)NC4CCCCC4	1
CHEMBL478624	CC(C(=O)NCCC(c1ccccc1)c2ccccc2)(c3ccccc3)c4ccccc4	1
CHEMBL478625	OC(C(=O)NCCC(c1ccccc1)c2ccccc2)(c3ccccc3)c4ccccc4	1
CHEMBL381922	Brc1ccc(cc1)N2C(C(=O)N(C2=S)c3ccc(Br)cc3)c4ccccc4	1
CHEMBL260625	Fc1cc2OC(Oc2cc1C(=O)N3CCCCC3)(c4ccccc4)c5ccccc5	1
CHEMBL381634	CCCCC\C=C/C\C=C/C\C=C/C\C=C/CCCC(=O)NCc1cc(OC)ccc1OC	1
CHEMBL574052	Cc1c(nn(c2ccc(Cl)cc2Cl)c1n3c(C)ccc3C)C(=O)NC4CCCCCC4	1
CHEMBL574053	Cc1c(nn(c2ccc(F)cc2F)c1n3cccc3)C(=O)NCc4ccc(Cl)cc4	1
CHEMBL446993	O=C(NC1CCCCC1)C2=Cc3cccnc3N(Cc4ccccc4)C2=O	1
CHEMBL240313	C[C@H](CO)NC(=O)CCC\C=C/C\C=C/CCOc1cccc(c1)C(C)(C)CCCCO	1
CHEMBL375290	CCCCCCc1ccc(O)cc1OCCCCCCCCCCCCCCCC(=O)NC2CC2	1
CHEMBL2018779	CC(C)(NC(=O)C1=CC2=C(CCCCCC2)N(CC3CCCCC3)C1=O)C(=O)N4CCC(CC4)C(=O)NS(=O)(=O)C	1
CHEMBL2018778	CC(C)(NC(=O)C1=CC2=C(CCCCCC2)N(CC3CCCCC3)C1=O)C(=O)N4CCC(CC4)NS(=O)(=O)C	1
CHEMBL224904	Brc1ccc(cc1)C(NC(=S)Nc2ccccc2)c3ccc(Br)cc3	1
CHEMBL224905	Clc1ccc(NC(=S)NC(c2ccc(Cl)cc2)c3ccc(Cl)cc3)cc1	1
CHEMBL240315	C[C@H](CO)NC(=O)CCC\C=C/C\C=C/CCOc1cccc(c1)C(C)(C)CCCCN=[N+]=[N-]	1
CHEMBL240314	C[C@H](CO)NC(=O)CCC\C=C/C\C=C/CCOc1cccc(c1)C(C)(C)CCCCBr	1
CHEMBL476403	Clc1ccc(c(Cl)c1)n2nc(C(=O)NN3CCOCC3)c(C#N)c2c4ccc(I)cc4	1
CHEMBL476404	COc1ccc(cc1)c2c(C#N)c(nn2c3ccc(Cl)cc3Cl)C(=O)NN4CCCC4	1
CHEMBL1087721	OCc1c(nc(c2ccc(Cl)cc2Cl)n1c3ccc(Cl)cc3)C(=O)NN4CCCCC4	1
CHEMBL2336549	CCN(CC)c1ccc(CN(c2ncc(C)s2)S(=O)(=O)c3ccc(OC)cc3)cc1	1
CHEMBL2336548	CCN(CC)c1ccc(CN(C2CCCCC2)S(=O)(=O)c3ccc(cc3)C(C)C)cc1	1
CHEMBL231719	CSC(=S)N1CC2(CCCCC2)CS/C/1=N\c3cccc(c3)C(C)C	1
CHEMBL579247	Cc1c(nn(c2ccc(Cl)cc2Cl)c1n3cccc3)C(=O)NC4CCCC4	1
CHEMBL2336541	CCN(CC)c1ccc(CN(C2CCCC2)S(=O)(=O)c3ccc(C)cc3)cc1	1
CHEMBL2336540	CCN(CC)c1ccc(CN(c2ncc(C)s2)S(=O)(=O)c3ccc(C)cc3)cc1	1
CHEMBL2336543	CCN(CC)c1ccc(CN(c2ccccc2)S(=O)(=O)c3ccc(OC)cc3)cc1	1
CHEMBL175478	Cc1c(nc(c2ccc(Cl)cc2Cl)n1c3ccc(Cl)cc3)C(=O)NN4CCCCCC4	1
CHEMBL2336545	CCN(CC)c1ccc(CN(Cc2occc2)S(=O)(=O)c3ccc(OC)cc3)cc1	1
CHEMBL2336544	CCN(CC)c1ccc(CN(c2ccccc2)S(=O)(=O)c3ccc(cc3)C(C)C)cc1	1
CHEMBL2336547	CCN(CC)c1ccc(CN(C2CCCCC2)S(=O)(=O)c3ccc(OC)cc3)cc1	1
CHEMBL2336546	CCN(CC)c1ccc(CN(Cc2occc2)S(=O)(=O)c3ccc(cc3)C(C)C)cc1	1
CHEMBL204188	FC(F)(F)CN1C=Nc2c(nn(c3ccccc3Cl)c2c4ccc(Cl)cc4)C1=O	1
CHEMBL260095	Cc1c(nn(c2c(Cl)cc(Cl)cc2Cl)c1n3cccc3)C(=O)NN4CCCCC4	1
CHEMBL599071	Cc1nc(C(=O)NC23CC4CC(CC(C4)C2)C3)c(C)n1c5ccccc5	1
CHEMBL599070	Cc1nc(C(=O)NCC2C[C@H]3C[C@@H](C2)C3(C)C)c(C)n1c4ccccc4	1
CHEMBL434069	CCCCC\C=C/C\C=C/C\C=C/C\C=C/CCCC(=O)NCc1ccc(O)cc1	1
CHEMBL1091814	Clc1ccc(C(N2CCN(CC2)C(=O)NC3CCCCC3)c4ccc(Oc5ccccc5)cc4)c(Cl)c1	1
CHEMBL476317	ClC(C(=O)NCCC(c1ccccc1)c2ccccc2)(c3ccccc3)c4ccccc4	1
CHEMBL1091812	Cc1ccc(cc1)C(N2CCN(CC2)C(=O)NN3CCCCC3)c4ccc(Cl)cc4Cl	1
CHEMBL1091813	COc1ccc(cc1)C(N2CCN(CC2)C(=O)NC3CCCCC3)c4ccc(Cl)cc4Cl	1
CHEMBL285259	CCCCCn1nc(C(=O)NN2CCCCC2)c(C)c1c3ccc(Br)cc3	1
CHEMBL1087032	CCCCNC(=O)N1CCN(CC1)C(c2ccccc2)c3ccccc3	1
CHEMBL228798	CCCCCOC(=O)c1cc(O)c(c(O)c1)c2cc(C)cc(C)c2	1
CHEMBL1079628	CN\C(=N/S(=O)(=O)c1ccc(F)cc1)\C2=NN(C(C2)c3ccccc3)c4ccc(Cl)cc4	1
CHEMBL434390	CCCCCCC(C)(C)c1ccc(c(CN)c1)c2cc(C)cc(C)c2	1
CHEMBL122972	CCCCC\C=C/C\C=C/C\C=C/C\C=C/CCCC(=O)OC(CO)CO	1
CHEMBL575186	Cc1c(nn(c2ccc(Cl)c(Cl)c2)c1n3cccc3)C(=O)NCCc4ccc(Cl)cc4	1
CHEMBL575184	Cc1ccc(C)n1c2c(C)c(nn2c3ccc(Cl)cc3Cl)C(=O)NCCc4ccc(Cl)cc4	1
CHEMBL2180231	CCCCNC(=O)N1CCC(CC1)Nc2ncnc3c2nc(c4ccccc4Cl)n3c5ccc(Cl)cc5	1
CHEMBL529436	Clc1ccc(cc1)C(N2CCN(CC2)C(=O)NC3CCCCC3)c4ccc(Cl)cc4Cl	1
CHEMBL202583	FCCN1C=Nc2c(nn(c3ccccc3Cl)c2c4ccc(Cl)cc4)C1=O	1
CHEMBL406924	Cc1c(nn(c2ccc(Cl)cc2Cl)c1n3cccc3)C(=O)NC4CCCCC4	1
CHEMBL225506	CCCCCc1cc(O)cc(OCCCCCCCCCCC(=O)NC2CC2)c1	1
CHEMBL387646	Clc1ccccc1c2nc(cn2c3cccnc3)C(=O)NC4CCCCC4	1
CHEMBL224748	Brc1ccc(cc1)C(NC(=O)Nc2ccccc2)c3ccc(Br)cc3	1
CHEMBL458142	CCOc1ccc(Cc2nc3cc(ccc3n2CC4CC4)N(C)C(=O)N5CCCCC5)cc1	1
CHEMBL2030935	CC(C)NC(=O)N1CCC[C@H](C1)NC(=O)c2nn(c3ccc(Cl)cc3Cl)c(c2C)c4ccc(Cl)cc4	1
CHEMBL263390	Brc1cc2OC(Oc2cc1C(=O)N3CCOCC3)(c4ccccc4)c5ccccc5	1
CHEMBL263391	COc1ccc(cc1)C2(Oc3cc(F)c(cc3O2)C(=O)N4CCCCC4)c5ccc(Cl)cc5Cl	1
CHEMBL1950490	Cn1c2CCN(Cc2c3cc(ccc13)C(=O)N4CCCCC4)C5CCOCC5	1
CHEMBL198182	CCCCCCCC\C=C\C(=O)NCCc1ccc(OC)cc1	1
CHEMBL399316	CCS(=O)(=O)n1c2CN(Cc2c3cc(ccc13)C(=O)N4CCC(F)CC4)C5CCCC5	1
CHEMBL496659	CCCCCN1C=C(C(=O)NC23CC4CC(CC(C4)C2)C3)C(=O)c5ccc(cc15)[S+]([O-])c6ccccc6	1
CHEMBL360697	COc1ccc(cc1)S(=O)(=O)c2cc(OC)ccc2S(=O)(=O)c3ccc(cc3)[C@H](C)NC(=O)c4ccc(C)cc4	1
CHEMBL481888	CSC(=S)N1CC2(CCCCC2)CO/C/1=N\c3ccc(C#N)c4CCCCc34	1
CHEMBL237897	CCCCCCC(C)(C)c1ccc(c(O)c1)c2cccc(N)c2	1
CHEMBL237895	CCCCCCC(C)(C)c1ccc(c(O)c1)c2ccc(OC)c(OC)c2	1
CHEMBL583654	Cc1ccc(cc1CCCN2CCOCC2)C(=O)NC3[C@@]4(C)CC[C@H](C4)C3(C)C	1
CHEMBL511134	CCOc1ccc(Cc2nc3cc(ccc3n2CC45CC6CC(CC(C6)C4)C5)C(=O)N(CC)CC)cc1	1
CHEMBL2326287	CCN(CC)c1ccc(CN(c2ccc(Cl)cc2)S(=O)(=O)c3ccc(Cl)cc3)cc1	1
CHEMBL1668396	CC1(C)C(C(=O)c2cn(CC3CCOCC3)c4c(COc5ccccc5)cccc24)C1(C)C	1
CHEMBL1668395	CCCCCn1c(C)c(C(=O)c2ccc(CCCC)c3ccc(C)cc23)c4ccccc14	1
CHEMBL389198	OC1CCCCC1NC(=O)c2cn(c3ccc(Cl)cc3)c(n2)c4ccc(Cl)cc4Cl	1
CHEMBL2326289	CCN(CC)c1ccc(CN(c2ccc(Cl)cc2)S(=O)(=O)c3ccc(C)cc3)cc1	1
CHEMBL563400	CC(N1C(=O)C2CCCCC2C1=O)C(=O)N3c4ccccc4C(C)(CC3(C)C)c5ccc(Cl)cc5	1
CHEMBL572192	CC1(C)C(C(=O)c2cn(CCC3CCOCC3)c4ccccc24)C1(C)C	1
CHEMBL2087099	CCCCCn1cc(C(=O)C(=O)NC23CC4CC(CC(C4)C2)C3)c5cc(ccc15)c6occc6	1
CHEMBL1800182	C[C@H](CO)NC(=O)CCC\C=C/C\C=C/C\C=C/C\C=C/CCCCOC(=O)CCCCCNC(=O)CCCC[C@@H]1SC[C@@H]2NC(=O)N[C@H]12	1
CHEMBL2087092	CCn1cc(CC(=O)NC23CC4CC(CC(C4)C2)C3)c5cc(ccc15)c6ccccc6	1
CHEMBL2087093	CCCn1cc(CC(=O)NC23CC4CC(CC(C4)C2)C3)c5cc(ccc15)c6ccccc6	1
CHEMBL2087090	CCCCCn1cc(CC(=O)NC23CC4CC(CC(C4)C2)C3)c5cc(ccc15)c6occc6	1
CHEMBL2087091	Cn1cc(CC(=O)NC23CC4CC(CC(C4)C2)C3)c5cc(ccc15)c6ccccc6	1
CHEMBL400399	CCCN1Cc2c(C1)n(c3ccc(cc23)C(=O)N4CCC(C)CC4)S(=O)(=O)CC	1
CHEMBL2087097	CCCCCn1cc(CC(=O)NC23CC4CC(CC(C4)C2)C3)c5cc(ccc15)c6ccccc6	1
CHEMBL2087094	C=CCn1cc(CC(=O)NC23CC4CC(CC(C4)C2)C3)c5cc(ccc15)c6ccccc6	1
CHEMBL1641947	CCCCCN1C=C(C(=O)NC2CCCCC2)C(=O)C=C1c3ccccc3	1
CHEMBL1641946	CCCCCCN1C=C(C(=O)NC23CC4CC(CC(C4)C2)C3)C(=O)C=C1c5ccccc5	1
CHEMBL1641945	CCCCCN1C=C(C(=O)NC23CC4CC(CC(C4)C2)C3)C(=O)C=C1c5ccccc5	1
CHEMBL1641943	CCCCCN1C=C(C(=O)NCC23CC4CC(C)(CC(C)(C4)C2)C3)C(=O)C=C1c5ccccc5	1
CHEMBL1641942	CCCCCN1C=C(C(=O)NCC23CC4CC(CC(C4)C2)C3)C(=O)C=C1c5ccccc5	1
CHEMBL197040	C\N=C(/NS(=O)(=O)N1CCCCCC1)\N2CC(C(=N2)c3ccc(Cl)cc3)c4ccccc4	1
CHEMBL1641940	CCCCCN1C=C(C(=O)NC(C)C23CC4CC(CC(C4)C2)C3)C(=O)C=C1c5ccccc5	1
CHEMBL524804	CCC(=O)NC1CCN(CC1)c2cnc(c3ccc(cc3)C(F)(F)F)c(n2)c4ccncc4Cl	1
CHEMBL1641948	CCCCCN1C=C(C(=O)N[C@@H]2CCCc3ccccc23)C(=O)C=C1c4ccccc4	1
CHEMBL120669	CCCCCCC1(CC1(Cl)Cl)c2cc(O)c3[C@@H]4CC(=CC[C@H]4C(C)(C)Oc3c2)C	1
CHEMBL208548	C[C@H](CO)NC(=O)CCC\C=C/C\C=C/C\C=C/C\C=C/CCOC(=O)c1cc(I)ccc1N=[N+]=[N-]	1
CHEMBL471992	CCOc1ccc(Cc2nc3cc(ccc3n2Cc4ccccc4)C(=O)N(CC)CC)cc1	1
CHEMBL2022692	OC1=C(C(=O)NC2CCCCC2)C(=O)N(CCN3CCOCC3)c4ncccc14	1
CHEMBL472897	CCCCC\C=C/C\C=C/C\C=C/C\C=C/CCCC(=O)Nc1ccc2[nH]ncc2c1	1
CHEMBL2022694	OC1=C(C(=O)NC2CCCCCC2)C(=O)N(CCN3CCOCC3)c4ncccc14	1
CHEMBL2022696	Fc1ccc(CN2C=CC=C(C(=O)NC3CCCCC3)C2=O)cc1	1
CHEMBL577361	Cc1c(nn(c2ccc(Cl)c(Cl)c2)c1n3c(C)ccc3C)C(=O)NCc4ccc(Cl)cc4	1
CHEMBL2022698	Fc1ccc(CN2C=CC=C(C(=O)NC3CCCCCC3)C2=O)cc1	1
CHEMBL472898	CCCCC\C=C/C\C=C/C\C=C/C\C=C/CCCC(=O)Nc1ccc(O)c(OC)c1	1
CHEMBL1269019	Cc1c(nn(c2ccc(Cl)cc2Cl)c1c3ccc(Cl)cc3)C(=O)NCCCNCCCNC(=O)c4nn(c5ccc(Cl)cc5Cl)c(c4C)c6ccc(Cl)cc6	1
CHEMBL524731	CCCCCN1C=C(C(=O)NC23CC4CC(CC(C4)C2)C3)C(=O)c5cc(\C=C\c6ccc(OC)cc6)ccc15	1
CHEMBL518982	CC(C)(C)N1CCc2c(nn(c3ccccc3Cl)c2c4ccc(Cl)cc4)C1=O	1
CHEMBL244403	CCCCCOc1ccc(C(=O)c2cccc3ccccc23)c4ccccc14	1
CHEMBL270082	CC1(C)C(C(=O)c2cn(CC3CCOCC3)c4c(O)cccc24)C1(C)C	1
CHEMBL3109748	COc1ccc(cc1)c2cc(cnc2OCC3CC3)C(=O)N[C@@H]4CCCC[C@H]4O	1
CHEMBL3109749	O[C@@H]1CCCC[C@H]1NC(=O)c2cnc(OCC3CC3)c(c2)c4ccc(cc4)C#N	1
CHEMBL3109746	O[C@@H]1CCCC[C@H]1NC(=O)c2cnc(OCC3CC3)c(c2)c4ccc(cc4)C(F)(F)F	1
CHEMBL3109747	O[C@@H]1CCCC[C@H]1NC(=O)c2cnc(OCC3CC3)c(c2)c4ccc(OC(F)(F)F)cc4	1
CHEMBL3109744	O[C@@H]1CCCC[C@H]1NC(=O)c2cnc(OCC3CC3)c(c2)c4cc(ccc4Cl)C(F)(F)F	1
CHEMBL3109745	O[C@@H]1CCCC[C@H]1NC(=O)c2cnc(OCC3CC3)c(c2)c4ccc(F)cc4	1
CHEMBL3109743	O[C@@H]1CCCC[C@H]1NC(=O)c2cnc(OCC3CC3)c(c2)c4cccc(Cl)c4	1
CHEMBL2206849	CCCn1c(C)c(C(=O)c2cccc3cccc(I)c23)c4ccccc14	1
CHEMBL232116	CSC(=S)N1CC2(CCCCC2)CS/C/1=N\c3cccc4CCCCc34	1
CHEMBL232118	CSC(=S)N1CC2(CCCCC2)CS/C/1=N\c3ccc4CCCCc4c3	1
CHEMBL389175	Clc1ccc(cc1)n2cc(nc2c3ccccc3Cl)C(=O)NC4CCCCC4	1
CHEMBL389174	Fc1ccc(c(F)c1)c2nc(cn2c3ccc(Cl)cc3)C(=O)NC4CCCCC4	1
CHEMBL382444	CCCCC\C=C/C\C=C/C\C=C/C\C=C/CCCC(=O)NOCCO	1
CHEMBL396695	CN(CCCNC(=O)c1cnc(c2ccc(C)cc2)c(n1)c3ccc(C)cc3)c4ccccc4	1
CHEMBL372650	C\N=C(/NS(=O)(=O)N(C)C)\N1CC(C(=N1)c2ccc(Cl)cc2)c3ccccc3	1
CHEMBL436801	CCCCCOC(=O)c1cc(O)c(c(OC)c1)c2cc(C)cc(C)c2	1
CHEMBL1928337	CCCCC\C=C/C\C=C/C\C=C/C\C=C/CCCC(=O)NC1=C(C)N(C)N(C1=O)c2ccccc2	1
CHEMBL490648	CCCCCCC(C)(C)c1cc(O)cc(OCCCCCCCC(=O)NC2CC2)c1	1
CHEMBL270955	CC1(C)C(C(=O)c2cn(CC3CCOCC3)c4ccc(O)cc24)C1(C)C	1
CHEMBL484952	CCCCNC(=O)c1ccc2Sc3ccccc3C(=Nc2c1)c4ccc(Cl)cc4	1
CHEMBL1668516	CC1=CC[C@@H]2[C@@H](C1)c3c(OC(=O)CCCN4CCOCC4)cc(cc3OC2(C)C)C(C)(C)CCCCC#N	1
CHEMBL1668511	CCC1CCC(CC1)C(=O)c2cn(CCN3CCOCC3)c4ccccc24	1
CHEMBL1668513	CCC(C)(C)C(=O)Cc1cc(C)c(C)c(c1)S(=O)(=O)N2CCCCCC2	1
CHEMBL1668512	Cc1ccc(cc1S(=O)(=O)N2CCOCC2)C(=O)NC3[C@]4(C)CC[C@H](C4)C3(C)C	1
CHEMBL3114169	Ic1cccc(CN2C=CC=C(C(=O)NC3CCCCCC3)C2=O)c1	1
CHEMBL388398	Brc1ccc(NC(=O)NC(c2ccc(I)cc2)c3ccc(I)cc3)cc1	1
CHEMBL388399	Brc1ccc(cc1)C2(NC(=S)N(C2=O)c3ccccc3)c4ccc(Br)cc4	1
CHEMBL410339	Fc1ccc(c(F)c1)C2(Oc3cc(F)c(cc3O2)C(=O)N4CCCCC4)c5ccc(F)cc5F	1
CHEMBL410337	COc1ccc(cc1)C2C(CCS(=O)(=O)c3ccccc3)C(=O)N2c4ccccc4	1
CHEMBL388393	CCCCCCc1c(O)cccc1OCCCCCCCCCCC(=O)NCc2ccc(OC)c(O)c2	1
CHEMBL259463	CC1(C)C(C(=O)c2cn(CC3CCOCC3)c4ccc(Br)cc24)C1(C)C	1
CHEMBL259462	CC1(C)C(C(=O)c2cn(CC3CCOCC3)c4ccc(N)cc24)C1(C)C	1
CHEMBL306529	CCCCCn1c(C)c(C(=O)c2cccc3ccccc23)c4ccccc14	1
CHEMBL2087089	C=CCn1cc(CC(=O)NC23CC4CC(CC(C4)C2)C3)c5cc(ccc15)c6occc6	1
CHEMBL1909849	CCc1c(nn(c2ccc(Cl)cc2Cl)c1n3cccc3)C(=O)NCc4ccc(Cl)c(Cl)c4	1
CHEMBL1909848	Cc1c(nn(c2ccc(Cl)cc2Cl)c1n3cc4CCCCc4c3)C(=O)NC5CCCCC5	1
CHEMBL261381	Cc1c(nn(c2ccc(Cl)c(Cl)c2)c1n3cccc3)C(=O)NN4CCCCC4	1
CHEMBL261382	Cc1c(nn(c2ccc(Cl)cc2Cl)c1n3c(C)ccc3C)C(=O)NC4CCCCC4	1
CHEMBL1909843	Cc1c(nn(c2ccc(Cl)cc2Cl)c1n3cccc3Cl)C(=O)NCc4ccc(Cl)c(Cl)c4	1
CHEMBL522553	Cn1nnc(n1)[C@@H](NC(=O)N2C(=O)N(CCN3CCOCC3)c4ccccc24)C(C)(C)C	1
CHEMBL1909847	Cc1c(nn(c2ccc(Cl)cc2Cl)c1n3cc4CCCCc4c3)C(=O)NCc5ccc(Cl)c(Cl)c5	1
CHEMBL1909846	Cc1c(nn(c2ccc(Cl)cc2Cl)c1n3c(Cl)ccc3Cl)C(=O)NC4CCCCC4	1
CHEMBL1909845	Cc1c(nn(c2ccc(Cl)cc2Cl)c1n3c(Cl)ccc3Cl)C(=O)NCc4ccc(Cl)c(Cl)c4	1
CHEMBL1909844	Cc1c(nn(c2ccc(Cl)cc2Cl)c1n3cccc3Cl)C(=O)NC4CCCCC4	1
CHEMBL373056	CCCCCCCC\C=C\C(=O)NCCc1cc(OC)cc(OC)c1	1
CHEMBL522395	CCNC1(CCN(CC1)c2cnc(c3ccc(Cl)cc3)c(n2)c4ccncc4)C(=O)N	1
CHEMBL571730	Clc1ccc(cc1)C2=NN(CC2c3ccccc3)\C(=N\S(=O)(=O)c4ccc(Cl)cc4)\NCCCCNc5c6CCCCc6nc7ccccc57	1
CHEMBL189160	Brc1ccc(cc1)C2(NC(=O)N(Cc3ccccc3)C2=O)c4ccc(Br)cc4	1
CHEMBL230992	Cc1c2C(=O)N(CCc2n(c1c3ccc(Cl)cc3)c4ccccc4Cl)C5CCCCC5	1
CHEMBL230990	Cc1c2C(=O)N(CCc2n(c1c3cccnc3)c4ccc(Cl)cc4Cl)C5CCCCC5	1
CHEMBL230991	Cc1cn(c2CCN(C3CCCCC3)C(=O)c12)c4ccc(Cl)cc4Cl	1
CHEMBL498411	CN1CCN(CC1)c2ncnc3c2nc(c4ccc(Cl)cc4Cl)n3c5ccc(Cl)cc5	1
CHEMBL32362	CCCc1ccc(O)c(c1)c2cc(CCC)ccc2O	1
CHEMBL204339	FC(F)(F)CCN1C=Nc2c(nn(c3ccccc3Cl)c2c4ccc(Cl)cc4)C1=O	1
CHEMBL399948	CCS(=O)(=O)n1c2CN(Cc2c3cc(ccc13)C(=O)N4CCC(CC4)OC)C5CCCC5	1
CHEMBL574045	Cc1ccc(C)n1c2c(C)c(nn2c3ccc(Cl)c(Cl)c3)C(=O)NCCc4ccc(Cl)cc4	1
CHEMBL574046	Cc1ccc(C)n1c2c(C)c(nn2c3ccc(F)cc3F)C(=O)NCCc4ccc(Cl)cc4	1
CHEMBL1086605	Fc1ccc(C(N2CCN(CC2)C(=O)NC3CCCCC3)c4ccccc4)c(Cl)c1	1
CHEMBL1814459	CCCCCN1C=C(C(=O)NC23CC4CC(CC(C4)C2)C3)C(=O)c5cccc(c15)[N+](=O)[O-]	1
CHEMBL600885	Clc1ccc(cc1)N2C[C@H](CNC(=O)C3CC3)CC[C@H]2c4ccc(Cl)cc4Cl	1
CHEMBL231721	COc1ccccc1\N=C\2/SCC3(CCCCC3)CN2C(=S)SC	1
CHEMBL2336552	Cc1ccc(cc1)S(=O)(=O)N(Cc2ccccc2)Cc3ccc(cc3)N4CCCCC4	1
CHEMBL1909852	CCc1c(nn(c2ccc(Cl)cc2Cl)c1n3c(C)ccc3C)C(=O)NC4CCCCC4	1
CHEMBL3220952	O=C1N2CCCCSC2=NC1(c3ccccc3)c4ccccc4	1
CHEMBL555869	CC(C)(C)c1ccc(cc1)C(=O)N2C(CSC2c3cccc(F)c3)C(=O)NCc4ccccn4	1
CHEMBL568796	CC1(C)C(C(=O)c2cn(CCc3nsc(Cl)n3)c4ccccc24)C1(C)C	1
CHEMBL259042	Cc1c(nn(c2ccc(Cl)c(Cl)c2)c1n3c(C)ccc3C)C(=O)NCc4ccc(Cl)c(Cl)c4	1
CHEMBL409491	CC1(C)C(C(=O)c2cn(CC3CCOCC3)c4cc(O)ccc24)C1(C)C	1
CHEMBL1223775	CCCCC1=NN(C(=O)N[C@H]2C[C@H]3CC[C@]2(C)C3(C)C)C(C)(C)C1c4ccccc4	1
CHEMBL1223776	CCCCCN1N=C(CC1c2ccccc2)C(=O)NC3C4CC5CC(CC3C5)C4	1
CHEMBL571342	CC1(C)C(C(=O)c2cn(CCc3ccsc3)c4ccccc24)C1(C)C	1
CHEMBL1973869	[O-][N+](=O)c1ccc2c(c1)c(OCc3ccccc3)nn2Cc4ccccc4	1
CHEMBL1223778	CCCCCN1N=C(CC1c2ccccc2)C(=O)N[C@H]3C[C@H]4CC[C@]3(C)C4(C)C	1
CHEMBL570908	CC1(C)C(C(=O)c2cn(Cc3ccncc3)c4ccccc24)C1(C)C	1
CHEMBL570909	CN1CCN(CCn2cc(C(=O)C3C(C)(C)C3(C)C)c4ccccc24)CC1	1
CHEMBL570907	O=C(C1CCCC1)c2cn(CC3CCOCC3)c4ccccc24	1
CHEMBL201383	Clc1ccc(cc1)N2C(C(=O)N(C2=O)c3ccc(Cl)cc3)c4ccc(Br)cc4	1
CHEMBL385508	Cc1ccc2C(=O)C(=CN(CCN3CCOCC3)c2n1)C(=O)NC4CCCC4	1
CHEMBL483749	O=C(NN1CCCCC1)c2ccc3Sc4ccccc4C(=Nc3c2)C5CCCCC5	1
CHEMBL383580	C\N=C(/NS(=O)(=O)N1CCSCC1)\N2CC(C(=N2)c3ccc(Cl)cc3)c4ccccc4	1
CHEMBL1258979	CC(=C[C@H]1C[C@]2(C)[C@H](CC[C@@]3(C)[C@H]2CC[C@H]4Cc5c([nH]c6ccccc56)[C@]34C)O1)C	1
CHEMBL398446	COc1ccc2C(=O)C(=CN(CCN3CCOCC3)c2c1)C(=O)NC4CCCCC4	1
CHEMBL3259829	CCCN1N=C2N(N(Cc3ccc(nc3C)C(F)(F)F)C(=O)C(=C2c4ccc(Cl)cc4)c5ccc(cc5)C#N)C1=O	1
CHEMBL395026	Cc1c(nc(c2ccccc2Cl)n1c3ccc(Cl)cc3)C(=O)N[C@H]4CCCC[C@@H]4O	1
CHEMBL476232	COc1ccc(cc1)c2c(C#N)c(nn2c3ccc(F)cc3Cl)C(=O)NN4CCCCC4	1
CHEMBL521157	CCCCCCCCCCC[C@@H](C[C@@H]1OC(=O)[C@H]1CCCCCC)OC(=O)[C@@H](NC=O)C(C)CC	1
CHEMBL250608	CCS(=O)(=O)n1c2CN(CC=C)Cc2c3cc(ccc13)C(=O)N4CCC(C)CC4	1
CHEMBL250609	CCS(=O)(=O)n1c2CN(Cc2c3cc(ccc13)C(=O)N4CCC(C)CC4)C(C)C	1
CHEMBL459730	N\C(=N/S(=O)(=O)c1ccc(cc1)C#N)\N2C[C@@H](C(=N2)c3ccc(Cl)cc3)c4ccccc4	1
CHEMBL250607	CCS(=O)(=O)n1c2CN(Cc2c3cc(ccc13)C(=O)N4CCC(C)CC4)C5CCCCO5	1
CHEMBL272035	Cc1c(nn(c2ccc(Cl)c(Cl)c2)c1n3cccc3)C(=O)NCc4ccc(Cl)c(Cl)c4	1
CHEMBL245742	C[C@H](NS(=O)(=O)C(F)(F)F)c1ccc(cc1)S(=O)(=O)c2ccc(Cl)cc2S(=O)(=O)c3ccccc3F	1
CHEMBL578421	CN\C(=N/S(=O)(=O)N1CCC(F)(F)CC1)\N2CC(C(=N2)c3ccc(Cl)cc3)c4ccccc4	1
CHEMBL369314	CCN(CC)C(=O)c1nc(c2ccc(Cl)cc2Cl)n(c1C)c3ccc(Cl)cc3	1
CHEMBL246478	CC(C)CCNC(=O)c1cnc(c2ccc(C)cc2)c(n1)c3ccc(C)cc3	1
CHEMBL249786	CCS(=O)(=O)n1c2CN(Cc2c3cc(ccc13)C(=O)N(C)C(C)C)C4CCCC4	1
CHEMBL246476	CCNC(=O)c1cnc(c2ccc(C)cc2)c(n1)c3ccc(C)cc3	1
CHEMBL246477	CC(C)NC(=O)c1cnc(c2ccc(C)cc2)c(n1)c3ccc(C)cc3	1
CHEMBL199914	COc1ccc(cc1)N2C(C(=O)N(C2=S)c3ccc(OC)cc3)c4ccccc4	1
CHEMBL371614	CC(C)N1C(=S)NC(C1=O)(c2ccc(Br)cc2)c3ccc(Br)cc3	1
CHEMBL407462	CC1CC(C)CN(C1)S(=O)(=O)c2ccc3oc(C(=O)NCc4ccc(F)cc4)c(C)c3c2	1
CHEMBL2326290	CCN(CC)c1ccc(CN(c2ccc(Cl)cc2)S(=O)(=O)c3cccc(C)c3)cc1	1
CHEMBL2326294	CCN(CC)c1ccc(CN(c2ccc(C)cc2)S(=O)(=O)c3ccccc3)cc1	1
CHEMBL2326295	CCN(CC)c1ccc(CN(c2ccc(C)cc2)S(=O)(=O)c3ccc(F)cc3)cc1	1
CHEMBL2326296	CCN(CC)c1ccc(CN(c2ccc(C)cc2)S(=O)(=O)c3ccc(Cl)cc3)cc1	1
CHEMBL2326297	CCN(CC)c1ccc(CN(c2ccc(C)cc2)S(=O)(=O)c3ccc(OC)cc3)cc1	1
CHEMBL2326298	CCN(CC)c1ccc(CN(c2ccc(C)cc2)S(=O)(=O)c3ccc(C)cc3)cc1	1
CHEMBL2326299	CCN(CC)c1ccc(CN(c2ccc(C)cc2)S(=O)(=O)c3cccc(C)c3)cc1	1
CHEMBL225242	Cc1ccc(cc1)c2ncc(nc2c3ccc(C)cc3)C(=O)Nc4ccccc4	1
CHEMBL466623	O=C(NC1CCCCC1)C2=Cc3cccnc3N(CCN4CCOCC4)C2=O	1
CHEMBL1800731	CCCCC\C=C/C\C=C/C\C=C/C\C=C/CCCCOC(CO)COC(=O)CCCCCNC(=O)CCCC[C@@H]1SC[C@@H]2NC(=O)N[C@H]12	1
CHEMBL1800732	CCCCC\C=C/C\C=C/C\C=C/C\C=C/CCCCOC(CO)COC(=O)CCCC#C	1
CHEMBL589093	Clc1ccc(cc1)N2C[C@@H](CC[C@H]2c3ccc(Cl)cc3Cl)S(=O)(=O)N4CCCCC4	1
CHEMBL1641955	CCCCCN1C=C(C(=O)NC23CC4CC(CC(C4)C2)C3)C(=O)C=C1c5cccc(Cl)c5	1
CHEMBL1641956	CCCCCN1C=C(C(=O)NC23CC4CC(CC(C4)C2)C3)C(=O)C=C1c5ccccc5Cl	1
CHEMBL1641957	CCCCCN1C=C(C(=O)NC23CC4CC(CC(C4)C2)C3)C(=O)C=C1c5ccc(C)cc5	1
CHEMBL1641958	CCCCCN1C=C(C(=O)NC23CC4CC(CC(C4)C2)C3)C(=O)C=C1c5ccc(OC)cc5	1
CHEMBL2163950	O=C(NC1CCCCCC1)C2=CN3C(COc4cccc(C2=O)c34)c5ccccc5	1
CHEMBL576977	COc1ccc(CCNC(=O)c2nn(c3ccc(F)cc3F)c(c2C)n4c(C)ccc4C)cc1Cl	1
CHEMBL497681	CCCCCN1C=C(C(=O)N[C@H](C)c2ccccc2)C(=O)c3ccc(OCC)cc13	1
CHEMBL368660	Cc1c(nc(c2ccc(Cl)cc2Cl)n1c3ccc(Cl)cn3)C(=O)NN4CCCCC4	1
CHEMBL233184	CCCCCCC(C)(C)c1ccc(c(COC(=O)CN2CCOCC2)c1)c3cc(C)cc(C)c3	1
CHEMBL233185	CCCCCCC(C)(C)c1ccc(c(CN2CCOCC2)c1)c3cc(C)cc(C)c3	1
CHEMBL233181	CCCCCCC(C)(C)c1ccc(c2cc(C)cc(C)c2)c(c1)C(=O)N	1
CHEMBL233182	CCCCCCC(C)(C)c1ccc(c(CO)c1)c2cc(C)cc(C)c2	1
CHEMBL512063	C[C@@H]1CC[C@H](CC1)NC(=O)C2=Cc3cccnc3N(Cc4ccc(F)cc4)C2=O	1
CHEMBL271782	Cc1c(nn(c2c(Cl)cc(Cl)cc2Cl)c1n3c(C)ccc3C)C(=O)NC4CCCCC4	1
CHEMBL271783	Cc1c(nn(c2ccc(Cl)cc2)c1n3cccc3)C(=O)NCC4CCCCC4	1
CHEMBL481716	CSC(=S)N1CC2(CCCCC2)CO/C/1=N\c3ccc(N(C)C)c4ccccc34	1
CHEMBL2180209	CCCCNC(=O)NC1CCN(CC1)c2ncnc3c2nc(c4ccccc4Cl)n3c5ccc(Cl)cc5	1
CHEMBL3109779	O[C@@H]1CCCC[C@H]1NC(=O)c2cnc(OCc3ccccn3)c(c2)c4ccc(Cl)cc4	1
CHEMBL3109778	O[C@@H]1CCCC[C@H]1NC(=O)c2cnc(OCc3cccnc3)c(c2)c4ccc(Cl)cc4	1
CHEMBL3109773	O[C@@H]1CCCC[C@H]1NC(=O)c2cnc(OCC(F)(F)F)c(c2)c3ccc(Cl)cc3	1
CHEMBL3109772	COCCOc1ncc(cc1c2ccc(Cl)cc2)C(=O)N[C@@H]3CCCC[C@H]3O	1
CHEMBL3109771	O[C@@H]1CCCC[C@H]1NC(=O)c2cnc(OCC3CC3)c(c2)c4ccc(Cl)cc4	1
CHEMBL3109770	CC(C)Oc1ncc(cc1c2ccc(Cl)cc2)C(=O)N[C@@H]3CCCC[C@H]3O	1
CHEMBL3109777	O[C@@H]1CCCC[C@H]1NC(=O)c2cnc(OCc3ccncc3)c(c2)c4ccc(Cl)cc4	1
CHEMBL3109776	O[C@@H]1CCCC[C@H]1NC(=O)c2cnc(OCc3ncccn3)c(c2)c4ccc(Cl)cc4	1
CHEMBL3109775	Cc1cc(COc2ncc(cc2c3ccc(Cl)cc3)C(=O)N[C@@H]4CCCC[C@H]4O)on1	1
CHEMBL3109774	O[C@@H]1CCCC[C@H]1NC(=O)c2cnc(OCc3ccccc3)c(c2)c4ccc(Cl)cc4	1
CHEMBL3116281	COc1ccc(COc2nn(Cc3ccc(OC)cc3)c4ccccc24)cc1	1
CHEMBL585177	Cc1c(nn(c2ccc(F)cc2F)c1n3cccc3)C(=O)NCCc4ccc(Cl)cc4Cl	1
CHEMBL175292	Cc1c(nc(c2ccc(Cl)cc2Cl)n1c3ccc(Br)cc3)C(=O)NN4CCCCC4	1
CHEMBL558564	Cl.Cl.Clc1ccc(cc1)c2nc(nn2c3ccc(Cl)cc3Cl)C(=O)NN4CCCCC4	1
CHEMBL523708	O=C(N[C@@H]1CCCc2ccccc12)N3C(=O)N(CCN4CCOCC4)c5ccccc35	1
CHEMBL256036	CC1CC(C)CN(C1)S(=O)(=O)c2ccc3oc(C(=O)NCCc4ccccc4)c(C)c3c2	1
CHEMBL569300	CC1(C)C(C(=O)c2cn(CCc3cccs3)c4ccccc24)C1(C)C	1
CHEMBL569301	CSCCCCn1cc(C(=O)C2C(C)(C)C2(C)C)c3ccccc13	1
CHEMBL411631	COc1cccc2c(cn(CC3CCOCC3)c12)C(=O)C4C(C)(C)C4(C)C	1
CHEMBL270546	CC1(C)C(C(=O)c2cn(CC3CCOCC3)c4cc(OCc5ccccc5)ccc24)C1(C)C	1
CHEMBL1209708	COc1cccc2c(cn(CC3CCCCC3)c12)C(=O)N4C[C@@H](C)N(C)[C@@H](C)C4	1
CHEMBL196048	CCN(CC)S(=O)(=O)N\C(=N/C)\N1CC(C(=N1)c2ccc(Cl)cc2)c3cccnc3	1
CHEMBL514886	CCCCCCCCCCC[C@@H](C[C@@H]1OC(=O)[C@H]1CCCCCC)OC(=O)CCNC=O	1
CHEMBL1080917	CN\C(=N/S(=O)(=O)N1CCC(F)(F)CC1)\N2C[C@H](C(=N2)c3ccc(Cl)cc3)c4ccccc4	1
CHEMBL397311	CN(Cc1ccccc1)C(=O)c2cnc(c3ccc(C)cc3)c(n2)c4ccc(C)cc4	1
CHEMBL566248	CCC(C)(C)C(=O)Nc1cc(CN2CCOCC2)c(C)cn1	1
CHEMBL1909854	CCc1ccc(CC)n1c2c(C)c(nn2c3ccc(Cl)c(Cl)c3)C(=O)NC4CCCCC4	1
CHEMBL1909855	Cc1c(nn(c2ccc(Cl)c(Cl)c2)c1n3cccc3Cl)C(=O)NCc4ccc(Cl)c(Cl)c4	1
CHEMBL1909856	Cc1c(nn(c2ccc(Cl)c(Cl)c2)c1n3cccc3Cl)C(=O)NC4CCCCC4	1
CHEMBL1909857	Cc1c(nn(c2ccc(Cl)c(Cl)c2)c1n3c(Cl)ccc3Cl)C(=O)NCc4ccc(Cl)c(Cl)c4	1
CHEMBL1909850	CCc1c(nn(c2ccc(Cl)cc2Cl)c1n3cccc3)C(=O)NC4CCCCC4	1
CHEMBL1909851	CCc1c(nn(c2ccc(Cl)cc2Cl)c1n3c(C)ccc3C)C(=O)NCc4ccc(Cl)c(Cl)c4	1
CHEMBL521944	CC(C)CCOc1cc(O)cc(OCCCCCCCCCCC(=O)NC2CC2)c1	1
CHEMBL1909858	Cc1c(nn(c2ccc(Cl)c(Cl)c2)c1n3c(Cl)ccc3Cl)C(=O)NC4CCCCC4	1
CHEMBL1909859	CCc1c(nn(c2ccc(Cl)c(Cl)c2)c1n3cccc3)C(=O)NCc4ccc(Cl)c(Cl)c4	1
CHEMBL425217	CCCCC\C=C/C\C=C/C\C=C/C\C=C/CCCC(=O)NCCc1ccc(OC)cc1OC	1
CHEMBL572854	Cc1c(nn(c2ccc(Cl)cc2Cl)c1n3c(C)ccc3C)C(=O)NCc4ccc(Cl)cc4	1
CHEMBL2160219	CN(CCCCCCCOc1ccc(cc1)c2oc3ccccc3c2C(=O)c4ccc(cc4)c5ccccc5)Cc6ccccc6	1
CHEMBL602105	CCC(C)(C)C(=O)Nc1cc(C)c(C)c(c1)S(=O)(=O)N2CCCCC2	1
CHEMBL262865	CC1(C)C(C(=O)c2cn(CCN3CCOCC3)c4ccccc24)C1(C)C	1
CHEMBL497321	CCCCCN1C=C(C(=O)NC23CC4CC(CC(C4)C2)C3)C(=O)c5cc(F)c(cc15)n6cccc6	1
CHEMBL497325	CCCCCN1C=C(C(=O)N[C@H](C)c2ccccc2)C(=O)c3ccc(F)cc13	1
CHEMBL497326	CCCCCN1C=C(C(=O)N[C@H](C)c2ccccc2)C(=O)c3ccc(cc13)N4CCCC4	1
CHEMBL467896	Fc1ccc(CN2C(=O)C(=Cc3cccnc23)C(=O)NC4CCCCCC4)cc1	1
CHEMBL489252	CCCCCCC(C)(C)c1cc(O)cc(OCCCCCCCCCCCC(=O)NC2CC2)c1	1
CHEMBL489251	CCCCCCC(C)(C)c1cc(O)cc(OCCCCCCCCCCC(=O)NC2CC2)c1	1
CHEMBL400887	CC1CCN(CC1)C(=O)c2ccc3c(c2)c4CN(Cc4n3Cc5ccccc5)C6CCCC6	1
CHEMBL568564	CC1CCCCC1(C)C(=O)Nc2cc(CN3CCOCC3)c(C)cn2	1
CHEMBL3116287	CCCCCOc1nn(CCCCC)c2ccc(cc12)[N+](=O)[O-]	1
CHEMBL3116286	C(Cn1nc(OCc2ccc3ccccc3c2)c4ccccc14)N5CCCCC5	1
CHEMBL3116284	C(Cn1nc(OCc2cccc3ccccc23)c4ccccc14)N5CCCCC5	1
CHEMBL3116283	C(Cn1nc(OCc2cccc3ccccc23)c4ccccc14)N5CCCC5	1
CHEMBL590795	CC(C)(C)CC(=O)N1CCN(C[C@@H]2CC[C@H](N(C2)c3ccc(Cl)cc3)c4ccc(Cl)cc4Cl)CC1	1
CHEMBL224105	CCCCCc1cc(O)cc(OCCCCCC(=O)NC2CC2)c1	1
CHEMBL3116289	CCCCCn1nc(OCc2ccc(OC)cc2)c3cc(ccc13)[N+](=O)[O-]	1
CHEMBL2336566	CCN(CC)c1ccc(CN(Cc2ccccc2)S(=O)(=O)c3ccc(OC)cc3)cc1	1
CHEMBL2336565	CCN(CC)c1ccc(CN(Cc2ccccc2)S(=O)(=O)c3ccc(cc3)C(C)C)cc1	1
CHEMBL1080916	CN\C(=N/S(=O)(=O)N1CCC(F)(F)CC1)\N2C[C@@H](C(=N2)c3ccc(Cl)cc3)c4ccccc4	1
CHEMBL2336562	CCN(CC)c1ccc(CN(Cc2ccccc2)S(=O)(=O)c3ccc(F)cc3)cc1	1
CHEMBL2336561	CCN(CC)c1ccc(CN(Cc2ccccc2)S(=O)(=O)c3ccc(Cl)cc3)cc1	1
CHEMBL555873	COC(=O)c1c(C)oc(C)c1S(=O)(=O)N2CCN(CC2)C3c4ccccc4c5ccccc35	1
CHEMBL570792	CCc1cnc(NC(=O)C(C)(C)CC)cc1CN2CCOCC2	1
CHEMBL391136	CCCCCCC(C)(C)c1ccc(c(O)c1)c2ccc(N)cc2	1
CHEMBL1801346	C[C@@H](NC(=O)C1(CC1)NC(=O)c2cncc(O)c2)c3ccc(cc3F)n4nc(Cl)c5ccccc45	1
CHEMBL1801345	C[C@@H](NC(=O)C1(CC1)NC(=O)c2cncc(C)c2)c3ccc(cc3F)n4nc(Cl)c5ccccc45	1
CHEMBL1801344	C[C@@H](NC(=O)C1(CC1)NC(=O)c2ccc(Br)nc2)c3ccc(cc3F)n4nc(Cl)c5ccccc45	1
CHEMBL1801343	C[C@@H](NC(=O)C1(CC1)NC(=O)c2ccc(C)nc2)c3ccc(cc3F)n4nc(Cl)c5ccccc45	1
CHEMBL391133	CNC(=O)CCCCC(C)(C)c1ccc(c(O)c1)c2cc(C)cc(C)c2	1
CHEMBL175291	Cc1c(nc(c2ccc(Cl)cc2Cl)n1c3ccc(Cl)cc3)C(=O)N4CCc5ccccc5C4	1
CHEMBL1801340	C[C@@H](NC(=O)C1(CC1)NC(=O)c2snnc2C)c3ccc(cc3F)n4nc(Cl)c5ccccc45	1
CHEMBL146346	CCCCC\C=C/C\C=C/C\C=C/C\C=C/CCCCOC(CO)CO	1
CHEMBL1801349	C[C@@H](NC(=O)C1(CC1)NC(=O)c2cncc(Cl)c2)c3ccc(cc3F)n4nc(Cl)c5ccccc45	1
CHEMBL1801348	C[C@@H](NC(=O)C1(CC1)NC(=O)c2cncc(F)c2)c3ccc(cc3F)n4nc(Cl)c5ccccc45	1
CHEMBL3221200	Clc1ccccc1COc2cccc(\C=C\3/N=C4SCCCCN4C3=O)c2	1
CHEMBL3221201	Clc1ccc(COc2cccc(\C=C\3/N=C4SCCCCN4C3=O)c2)c(Cl)c1	1
CHEMBL3221202	Fc1ccc(COc2cccc(\C=C\3/N=C4SCCCCN4C3=O)c2)cc1	1
CHEMBL3221203	CCOC(=O)COc1cccc(\C=C\2/N=C3SCCCCN3C2=O)c1	1
CHEMBL250767	COc1ccc2C(=O)C(=CN(Cc3ccccc3)c2c1)C(=O)NC4CCCCC4	1
CHEMBL250769	O=C(NC1CCCCCC1)C2=CN(CCN3CCOCC3)c4ccccc4C2=O	1
CHEMBL250768	O=C(NC1CCCCCC1)C2=CN(Cc3ccccc3)c4ccccc4C2=O	1
CHEMBL515866	Cc1ccc(NC(=O)C2(C)CCCCC2)cc1S(=O)(=O)N3CCOCC3	1
CHEMBL2338173	O=C(NC12CC3CC(CC(C3)C1)C2)c4nn(CCN5CCOCC5)c6ccccc46	1
CHEMBL369072	Clc1ccc(cc1)n2c(C#N)c(nc2c3ccc(Cl)cc3Cl)C(=O)NN4CCCCC4	1
CHEMBL497811	CCCn1cc(C(=O)c2ccc(C)c3ccccc23)c4ccccc14	1
CHEMBL1287846	COc1cccc2c(cn(CC3CCCCC3)c12)C(=O)N4CCN5CCCC[C@H]5C4	1
CHEMBL1287847	O=C(N1CCN2CCCC[C@H]2C1)c3cn4[C@@H](COc5cccc3c45)C6CCCCC6	1
CHEMBL194351	C\N=C(/NS(=O)(=O)N1CCOCC1)\N2CC(C(=N2)c3ccc(Cl)cc3)c4ccccc4	1
CHEMBL231118	CCc1c(nc(c2ccccc2Cl)n1c3ccc(Br)cc3)C(=O)N[C@H]4CCCC[C@@H]4O	1
CHEMBL1093377	Clc1ccc(C(N2CCN(CC2)C(=S)NC3CCCCC3)c4ccccc4)c(Cl)c1	1
CHEMBL230466	Cc1ccc(cc1)c2c(C)c3C(=O)N(CCc3n2c4ccc(Cl)cc4Cl)C5CCCCC5	1
CHEMBL496497	CC(C)(C)[C@H](NC(=O)N1C(=O)N(CC2CCCO2)c3ccccc13)C(=O)N	1
CHEMBL1093378	Clc1cccc(c1)C(N2CCN(CC2)C(=O)NC3CCCCC3)c4ccc(Cl)cc4Cl	1
CHEMBL1834014	Cc1c(nn(c2ccc(Cl)cc2Cl)c1c3ccc(Cl)cc3)C(=O)NCCCCCCCNS(=O)(=O)N	1
CHEMBL383287	Brc1ccc(cc1)N2C(C(=O)N(C2=O)c3ccc(Br)cc3)c4ccccc4	1
CHEMBL427843	CCCCCCC(C)(C)c1ccc(c(O)c1)c2cccc(OC)c2OC	1
CHEMBL234175	CSC(=S)N1CC2(CCCCC2)CS/C/1=N\c3cccc4CCCc34	1
CHEMBL576366	Cc1c(nn(c2ccc(Cl)cc2Cl)c1n3cccc3)C(=O)NCCc4ccc(Cl)cc4	1
CHEMBL173662	Cc1c(nc(c2ccc(Cl)cc2Cl)n1c3ccc(Cl)cc3)C(=O)N4CCC(O)CC4	1
CHEMBL1801354	C[C@@H](NC(=O)C1(CC1)NC(=O)c2cncc(Cl)n2)c3ccc(cc3F)n4nc(Cl)c5ccccc45	1
CHEMBL395322	O[C@H]1[C@H](Cc2ccccc12)NC(=O)c3cn(c4ccc(Cl)cc4)c(n3)c5ccccc5Cl	1
CHEMBL395321	O[C@H]1Cc2ccccc2[C@H]1NC(=O)c3cn(c4ccc(Cl)cc4)c(n3)c5ccccc5Cl	1
CHEMBL525067	CC(C)(c1ccccc1)c2cc(O)c(c(O)c2)c3cc(Cl)cc(Cl)c3	1
CHEMBL567594	CC(C(=O)Nc1ccc2CCCC(N3CCOCC3)c2c1)(C(F)(F)F)C(F)(F)F	1
CHEMBL231201	Cc1c2C(=O)N(CCc2n(c1c3ccc(Cl)cc3)c4ccccc4Cl)N5CCCCC5	1
CHEMBL199671	Brc1ccc(cc1)C2N(C(=O)N(C2=O)c3ccccc3)c4ccccc4	1
CHEMBL231202	COc1ccc(cc1)c2c(C)c3C(=O)N(CCc3n2c4ccccc4Cl)N5CCCCC5	1
CHEMBL382728	C[C@H](NS(=O)(=O)C)c1ccc(cc1)S(=O)(=O)c2ccc(Cl)cc2S(=O)(=O)c3ccccc3F	1
CHEMBL516368	Cc1ccc(NC(=O)c2ccccc2Cl)cc1S(=O)(=O)N3CCOCC3	1
CHEMBL257715	COc1ccccc1CNC(=O)c2oc3ccc(cc3c2C)S(=O)(=O)N4CC(C)CC(C)C4	1
CHEMBL257714	CC1CC(C)CN(C1)S(=O)(=O)c2ccc3oc(C(=O)NCc4ccc(C)cc4)c(C)c3c2	1
CHEMBL257713	CCOc1ccccc1CNC(=O)c2oc3ccc(cc3c2C)S(=O)(=O)N4CC(C)CC(C)C4	1
CHEMBL1081304	CN\C(=N/S(=O)(=O)c1cccc(Cl)c1)\C2=NN(C(C2)c3ccccc3)c4ccc(Cl)cc4Cl	1
CHEMBL558598	Cl.Cc1c(nn(c2ccc(Cl)cc2Cl)c1c3ccc(Cl)cc3)C(=O)NN4CCCCC4	1
CHEMBL609266	Clc1ccc(cc1)N2C[C@@H](CC[C@H]2c3ccc(Cl)cc3Cl)C(=O)NC4CCC4	1
CHEMBL1801347	COc1cncc(c1)C(=O)NC2(CC2)C(=O)N[C@H](C)c3ccc(cc3F)n4nc(Cl)c5ccccc45	1
CHEMBL562123	CC(C)CN(CC(=O)N1CCc2sccc2C1c3ccc(F)cc3)C(=O)c4occc4	1
CHEMBL272176	CC1(C)C(C(=O)c2cn(CC3CCOCC3)c4cc(O)c(O)cc24)C1(C)C	1
CHEMBL404574	CC1CC(C)CN(C1)S(=O)(=O)c2ccc3oc(C(=O)NC4CCCCC4)c(C)c3c2	1
CHEMBL1631299	Cc1c(nn(c2ccc(Cl)cc2Cl)c1n3c(C)ccc3C)C(=O)NCCC(C)(C)C	1
CHEMBL391134	CCCCCCC(C)(C)c1ccc(c(O)c1)c2cccc(C)c2C	1
CHEMBL395923	Cc1ccc(cc1)c2ncc(nc2c3ccc(C)cc3)C(=O)NCC4CCCCC4	1
CHEMBL1800727	CCCCC\C=C/C\C=C/C\C=C/C\C=C/CCCC(=O)N[C@H](C)COC(=O)CCCCCNC(=O)CCCC[C@@H]1SC[C@@H]2NC(=O)N[C@H]12	1
CHEMBL511575	CN(CCCCCCCOc1ccc(cc1)c2oc3ccccc3c2C(=O)c4ccccc4)Cc5ccccc5	1
CHEMBL1800728	CCCCC\C=C/C\C=C/C\C=C/C\C=C/CCCC(=O)N[C@H](C)COC(=O)CCCC#C	1
CHEMBL1800729	CCCCC\C=C/C\C=C/C\C=C/C\C=C/CCCC(=O)N[C@H](C)COC(=O)[C@H](Cc1ccc(cc1)C(=O)c2ccccc2)NC(=O)CCCC#C	1
CHEMBL269851	COc1ccc2c(cn(CC3CCOCC3)c2c1)C(=O)C4C(C)(C)C4(C)C	1
CHEMBL199870	CCCCCCCC\C=C/CCCCCCCCCCCC(=O)NCCc1cc(OC)cc(OC)c1	1
CHEMBL199873	CCCCC\C=C/C\C=C/C\C=C/C\C=C/CCCC(=O)Nc1ccc(cc1)N2CCOCC2	1
CHEMBL1801342	C[C@@H](NC(=O)C1(CC1)NC(=O)c2cccnc2)c3ccc(cc3F)n4nc(Cl)c5ccccc45	1
CHEMBL524822	CCCCCn1c(C)c(C(=O)c2c(OC)ccc3ccccc23)c4ccccc14	1
CHEMBL1801341	C[C@@H](NC(=O)C1(CC1)NC(=O)c2cn[nH]c2)c3ccc(cc3F)n4nc(Cl)c5ccccc45	1
CHEMBL231933	COc1ccc(cc1)\N=C\2/SCC3(CCCCC3)CN2C(=S)SC	1
CHEMBL231932	COc1cccc(c1)\N=C\2/SCC3(CCCCC3)CN2C(=S)SC	1
CHEMBL231935	CSC(=S)N1CC2(CCCCC2)CS/C/1=N\c3ccc(cc3)C(F)(F)F	1
CHEMBL231934	CCCc1ccc(cc1)\N=C\2/SCC3(CCCCC3)CN2C(=S)SC	1
CHEMBL247515	CC(CCc1ccccc1)NC(=O)c2cnc(c3ccc(C)cc3)c(n2)c4ccc(C)cc4	1
CHEMBL247516	CC(COc1c(C)cccc1C)NC(=O)c2cnc(c3ccc(C)cc3)c(n2)c4ccc(C)cc4	1
CHEMBL247517	CCC(COCc1ccccc1)NC(=O)c2cnc(c3ccc(C)cc3)c(n2)c4ccc(C)cc4	1
CHEMBL371881	CCCCC\C=C/C\C=C/C\C=C/C\C=C/CCCC(=O)NCCc1ccc(OC)cc1	1
CHEMBL577384	CN\C(=N/S(=O)(=O)c1ccc(Cl)cc1)\N2CCC(C(=N2)c3ccc(Cl)cc3)c4ccccc4	1
CHEMBL1834277	Cc1c(nn(c2ccc(Cl)cc2Cl)c1c3ccc(Cl)cc3)C(=O)NC[C@@H]4CC[C@H](CNS(=O)(=O)N)CC4	1
CHEMBL484393	CCCCCCCCCCC[C@@H](C[C@@H]1OC(=O)[C@H]1CCCCCC)OC(=O)[C@@H]2CCC(=O)N2	1
CHEMBL484392	CCCCCCCCCCC[C@@H](C[C@@H]1OC(=O)[C@H]1CCCCCC)OC(=O)[C@@H]2CCCN2C=O	1
CHEMBL392842	CCc1ccc(cc1)\N=C\2/SCC3(CCCCC3)CN2C(=S)SC	1
CHEMBL392841	CSC(=S)N1CC2(CCCCC2)CS/C/1=N\c3ccc(cc3)C(C)C	1
CHEMBL199702	CCCCCCCC\C=C/CCCCCCCC(=O)NCCc1ccc(OC)cc1	1
CHEMBL272616	Cc1c(nn(c2ccc(F)cc2F)c1n3c(C)ccc3C)C(=O)NN4CCCCC4	1
CHEMBL474300	Cc1ccc(cc1S(=O)(=O)N2CCOCC2)c3nc(CC(C)(C)C)c[nH]3	1
CHEMBL256752	C[C@@]12CC[C@@H](C1)C(C)(C)[C@H]2NC(=O)c3ccc(Br)c(c3)S(=O)(=O)N4CCCCC4	1
CHEMBL256753	C[C@@]12CC[C@@H](C1)C(C)(C)[C@H]2NC(=O)c3ccc(Br)c(c3)S(=O)(=O)N4CCCC4	1
CHEMBL3109765	O[C@@H]1CCCC[C@H]1NC(=O)c2cnc(OC3CCCCC3)c(c2)c4ccc(Cl)cc4	1
CHEMBL3109766	O[C@@H]1CCCC[C@H]1NC(=O)c2cnc(Oc3ccccc3)c(c2)c4ccc(Cl)cc4	1
CHEMBL3109767	O[C@@H]1CCCC[C@H]1NC(=O)c2cnc(OC3CCCC3)c(c2)c4ccc(Cl)cc4	1
CHEMBL3109760	O[C@@H]1CCCC[C@H]1NC(=O)c2ccc(OCC3CC3)c(n2)c4ccc(Cl)cc4	1
CHEMBL3109761	O[C@@H]1CCCC[C@H]1NC(=O)c2cnc(OCC3CC3)c(n2)c4ccc(Cl)cc4	1
CHEMBL3109768	O[C@@H]1CCCC[C@H]1NC(=O)c2cnc(OC3CCC3)c(c2)c4ccc(Cl)cc4	1
CHEMBL3109769	CCCCOc1ncc(cc1c2ccc(Cl)cc2)C(=O)N[C@@H]3CCCC[C@H]3O	1
CHEMBL232130	CCOc1ccccc1\N=C\2/SCC3(CCCCC3)CN2C(=S)SC	1
CHEMBL232131	CSC(=S)N1CC2(CCCCC2)CS/C/1=N\c3ccccc3C(F)(F)F	1
CHEMBL203380	CCCCC\C=C/C\C=C/C\C=C/C\C=C/CCCC(=O)ONCCO	1
CHEMBL466429	Fc1ccc(CCNC(=O)C2=Cc3cccnc3N(Cc4ccccc4)C2=O)cc1	1
CHEMBL271158	CC1(C)C(C(=O)c2cn(CC3CCOCC3)c4ccccc24)C1(C)C	1
CHEMBL409927	OC(CC[C@H]1[C@@H](N(C1=O)c2ccc(F)cc2)c3ccc(O)cc3)c4ccc(F)cc4	1
CHEMBL2063238	CC(C)C(=O)N[C@H]1CCCOc2c1nn(c3ccccc3Cl)c2c4ccc(Cl)cc4	1
CHEMBL195958	CN\C(=N/S(=O)(=O)N1CCCCC1)\N2CC(C(=N2)c3ccc(Cl)cc3)c4ccccc4	1
CHEMBL2063235	CCC(=O)NC1CCCOc2c1nn(c3ccccc3Cl)c2c4ccc(Cl)cc4	1
CHEMBL2063236	CC(C)C(=O)NC1CCCOc2c1nn(c3ccccc3Cl)c2c4ccc(Cl)cc4	1
CHEMBL2063237	CC(C)C(=O)N[C@@H]1CCCOc2c1nn(c3ccccc3Cl)c2c4ccc(Cl)cc4	1
CHEMBL200143	CCCCCN1C=C(C(=O)N[C@H](C)c2ccccc2)C(=O)c3ccccc13	1
CHEMBL190043	Clc1ccc(cc1)C2(NC(=S)N(Cc3ccccc3)C2=O)c4ccc(Cl)cc4	1
CHEMBL460545	Oc1cc(cc(O)c1c2cc(Cl)cc(Cl)c2)C(=O)c3ccccc3	1
CHEMBL372697	CC\N=C(/NS(=O)(=O)N(CC)CC)\N1CC(C(=N1)c2ccc(Cl)cc2)c3ccccc3	1
CHEMBL484888	CCCCCCC(C)(C)c1cc(O)cc(OCCCCCCCCCCC(=O)NCC2CC2)c1	1
CHEMBL484887	CCCCCCC(C)(C)c1cc(O)cc(OCCCCCCCC(=O)NCC2CC2)c1	1
CHEMBL498783	CCNC1(CN(C1)c2cnc(c3ccc(cc3)C(F)(F)F)c(n2)c4ccnc(Cl)c4)C(=O)N	1
CHEMBL187349	CCCCC\C=C/C\C=C/C\C=C/C\C=C/CCCC(=O)OCCN	1
CHEMBL425912	C\N=C(/NS(=O)(=O)N1CCS(=O)(=O)CC1)\N2CC(C(=N2)c3ccc(Cl)cc3)c4ccccc4	1
CHEMBL570623	CN(C)CCN1CCN(CC1)\C(=N/S(=O)(=O)c2ccc(Cl)cc2)\N3CC(C(=N3)c4ccc(Cl)cc4)c5ccccc5	1
CHEMBL568221	Cc1c(nn(c2ccccc2Cl)c1c3ccc(Cl)cc3)c4cn(cn4)c5ccccc5	1
CHEMBL3116291	[O-][N+](=O)c1ccc2c(c1)c(OCc3cccc4ccccc34)nn2CCN5CCCC5	1
CHEMBL3116292	[O-][N+](=O)c1ccc2c(c1)c(OCc3cccc4ccccc34)nn2Cc5cccc6ccccc56	1
CHEMBL201520	FC(F)(F)CN1C=NC2C(N=C(N2c3ccc(Cl)cc3)c4ccccc4Cl)C1=O	1
CHEMBL3116294	[O-][N+](=O)c1ccc2c(c1)c(OCc3ccc4ccccc4c3)nn2CCN5CCCCC5	1
CHEMBL3116295	[O-][N+](=O)c1ccc2c(c1)c(OCc3ccc4ccccc4c3)nn2CCN5CCOCC5	1
CHEMBL224113	Clc1ccc(NC(=O)NC(c2ccc(Cl)cc2)c3ccc(Cl)cc3)cc1	1
CHEMBL19847	CCCCCCC1(CC1)c2cc(O)c3[C@@H]4CC(=CC[C@H]4C(C)(C)Oc3c2)C	1
CHEMBL2336573	CCN(CC)c1ccc(CN(Cc2ccccc2)S(=O)(=O)c3ccc(C)cc3)cc1	1
CHEMBL495891	CCNC1(CCN(CC1)c2cnc(c3ccc(OCC)cc3)c(n2)c4ccccc4Cl)C(=O)N	1
CHEMBL495892	CCNC1(CCN(CC1)c2cnc(c3ccc(OCC)cc3)c(n2)c4ccc(OCC)cc4)C(=O)N	1
CHEMBL1823117	CCCCCc1cc(O)c(C\C=C(/C)\CC\C=C(/C)\CCC=C(C)C)c(O)c1	1
CHEMBL1080908	CN\C(=N/S(=O)(=O)N1CCC(CC1)C(F)(F)F)\N2C[C@H](C(=N2)c3ccc(Cl)cc3)c4ccccc4	1
CHEMBL596579	Fc1ccccc1S(=O)(=O)c2cc(Cl)ccc2S(=O)(=O)N3CCC4(CC3)CC4NS(=O)(=O)C(F)(F)F	1
CHEMBL475909	Clc1ccc(cc1)C(C(=O)NCCC(c2ccccc2)c3ccccc3)c4ccccc4	1
CHEMBL475904	CCCCC\C=C/C\C=C/C\C=C/C\C=C/CCCC(=O)N[C@@H]1C[C@H]1O	1
CHEMBL1952280	CN(Cc1ccccc1)C(=O)N2CC(C2)O[C@@H](c3ccc(Cl)cc3)c4cccnc4Cl	1
CHEMBL177990	FCc1c(nc(c2ccc(Cl)cc2Cl)n1c3ccc(Cl)cc3)C(=O)NN4CCCCC4	1
CHEMBL2170526	CCCCCN1C=C(C(=O)NC23CC4CC(CC(C4)C2)C3)C(=O)C(=C1C)C5CC5	1
CHEMBL598463	Cc1nc(C(=O)NCc2ccccc2C(F)(F)F)c(C)n1c3ccccc3	1
CHEMBL240527	CCCCCCC(C)(C)c1cccc(OCC\C=C/C\C=C/C\C=C/CCCC(=O)N[C@H](C)CO)c1	1
CHEMBL1828805	CCCCCn1cc(C(=O)Nc2cccc3ccccc23)c4ccccc14	1
CHEMBL1801351	C[C@@H](NC(=O)C1(CC1)NC(=O)c2ccnnc2)c3ccc(cc3F)n4nc(Cl)c5ccccc45	1
CHEMBL1801352	C[C@@H](NC(=O)C1(CC1)NC(=O)c2cncnc2)c3ccc(cc3F)n4nc(Cl)c5ccccc45	1
CHEMBL1801353	C[C@@H](NC(=O)C1(CC1)NC(=O)c2cnccn2)c3ccc(cc3F)n4nc(Cl)c5ccccc45	1
CHEMBL1828801	CCCCCn1cc(C(=O)c2ccccc2c3ccccc3)c4ccccc14	1
CHEMBL1828800	CCCCCn1cc(C(=O)c2cccc(c2)c3ccccc3)c4ccccc14	1
CHEMBL1828803	COCCn1cc(C(=O)c2cccc(c2)c3ccccc3)c4ccccc14	1
CHEMBL1223715	CCCCCC1=NN(CC1c2ccccc2)C(=O)c3cccc4ccccc34	1
CHEMBL519635	CSC(=S)N1CC2(CCCCC2)CO/C/1=N\c3ccc(c4ccccc34)[N+](=O)[O-]	1
CHEMBL1828809	CCCCCn1cc(C(=O)c2cccc3ccccc23)c4cccnc14	1
CHEMBL575401	Cc1c(nn(c2ccc(F)cc2F)c1n3cccc3)C(=O)NCCc4ccc(Cl)cc4	1
CHEMBL439375	Cc1ccccc1c2nc(cn2c3ccc(Cl)cc3)C(=O)NC4CCCCC4	1
CHEMBL1814470	CCCCCOc1cccc2C(=O)C(=CNc12)C(=O)NC34CC5CC(CC(C5)C3)C4	1
CHEMBL370560	Clc1ccc(cc1)c2c3N=CN(C4CCCCC4)C(=O)c3nn2c5ccccc5Cl	1
CHEMBL590346	Clc1ccc(CNC(=O)[C@@H]2CC[C@H](N(C2)c3ccc(Cl)cc3)c4ccc(Cl)cc4Cl)cc1	1
CHEMBL3116278	C(Oc1nn(CC2CCCCC2)c3ccccc13)C4CCCCC4	1
CHEMBL3116279	C(Oc1nn(Cc2ccccc2)c3ccccc13)c4ccccc4	1
CHEMBL595035	CCCC(C)(C)C(=O)Nc1cc(C)c(C)c(c1)S(=O)(=O)N2CCOCC2	1
CHEMBL250626	CC1CCN(CC1)C(=O)c2ccc3c(c2)c4CN(Cc4n3S(=O)(=O)c5ccccc5)C6CCCC6	1
CHEMBL391003	Clc1ccc(cc1)C(NC(=S)Nc2ccccc2)c3ccc(Cl)cc3	1
CHEMBL514324	Cc1ccc(cc1S(=O)(=O)N2CCOCC2)c3cc(CC4CCCCC4)[nH]n3	1
CHEMBL334533	CCCCCCC(C)(C)c1cc(O)c2[C@H]3CC(=CC[C@@H]3C(C)(C)Oc2c1)CO	1
CHEMBL461855	N\C(=N/S(=O)(=O)c1ccc(cc1)C#N)\N2C[C@H](C(=N2)c3ccc(Cl)cc3)c4ccccc4	1
CHEMBL410912	Cc1c(nn(c2ccc(F)cc2F)c1n3cccc3)C(=O)NC4CCCCC4	1
CHEMBL426585	CCc1c(nc(c2ccc(Cl)cc2Cl)n1c3ccc(Cl)cc3)C(=O)NN4CCCCC4	1
CHEMBL594553	Cc1cc(NC(=O)C(C)(C)C)cc(c1C)S(=O)(=O)N2CCOCC2	1
CHEMBL2023049	OC(=O)c1cccc(NC(=O)C2=CC3=C(CCCCCC3)N(CC4CCCCC4)C2=O)c1	1
CHEMBL2023048	OC(=O)c1ccccc1NC(=O)C2=CC3=C(CCCCCC3)N(CC4CCCCC4)C2=O	1
CHEMBL2023047	OC(=O)[C@H](Cc1ccccc1)NC(=O)C2=CC3=C(CCCCCC3)N(CC4CCCCC4)C2=O	1
CHEMBL2023046	OC(=O)[C@H](NC(=O)C1=CC2=C(CCCCCC2)N(CC3CCCCC3)C1=O)c4ccccc4	1
CHEMBL2023045	OC(=O)[C@@H](NC(=O)C1=CC2=C(CCCCCC2)N(CC3CCCCC3)C1=O)c4ccccc4	1
CHEMBL2023044	CC(C)[C@H](NC(=O)C1=CC2=C(CCCCCC2)N(CC3CCCCC3)C1=O)C(=O)O	1
CHEMBL199649	CCCCCCCC\C=C/CCCCCCCC(=O)NCCc1ccc(OC)cc1OC	1
CHEMBL271565	CC1(C)C(C(=O)c2cn(CC3CCOCC3)c4c(OCc5ccccc5)cccc24)C1(C)C	1
CHEMBL506652	CC(C)(C)[C@H](NC(=O)N1C(=O)N(CCC(C)(C)O)c2ccccc12)C(=O)N	1
CHEMBL472680	Cc1ccc(cc1S(=O)(=O)N2CCOCC2)c3noc(CC4CCCCC4)n3	1
CHEMBL180748	CCCC(=O)N[C@@H](C)c1ccc(cc1)S(=O)(=O)c2ccc(OC)cc2S(=O)(=O)c3ccc(OC)cc3	1
CHEMBL404697	CC(C)(C)CNC(=O)c1ccc(Br)c(c1)S(=O)(=O)N2CCCC2	1
CHEMBL2179762	Cc1ccc(cc1)C(NC(=O)Cc2ccccc2)NC(=O)Cc3ccccc3	1
CHEMBL592470	Fc1ccc(C[C@H]2CC[C@@H](N(C2=O)c3ccc(Cl)cc3)c4ccc(Cl)cc4)cc1F	1
CHEMBL592471	Fc1ccc(C[C@@H]2CC[C@@H](N(C2=O)c3ccc(Cl)cc3)c4ccc(Cl)cc4)cc1F	1
CHEMBL592472	Fc1ccc(C[C@H]2CC[C@@H](N(C2)c3ccc(Cl)cc3)c4ccc(Cl)cc4)cc1F	1
CHEMBL495407	O=C(NC1CCOc2ccccc12)N3C(=O)N(CCN4CCOCC4)c5ccccc35	1
CHEMBL550309	Cc1ccc(cc1)C2N(C(=O)CN(C3CC3)C(=O)C4CCCC4)c5ccccc5n6cccc26	1
CHEMBL428610	Clc1ccc(cc1)n2nc(cc2n3cccc3)C(=O)NN4CCCCC4	1
CHEMBL272944	CC1CC(C)CN(C1)S(=O)(=O)c2ccc3oc(C(=O)N4CCCCCC4)c(C)c3c2	1
CHEMBL3114347	CC1CCC(CC1)NC(=O)c2cccnc2OCc3ccccc3	1
CHEMBL286188	Cc1c(nn(c2ccc(Cl)cc2Cl)c1c3ccc(Br)cc3)C(=O)NN4CCCCC4	1
CHEMBL557921	CCOC(=O)N1CCN(CC1)C(=O)c2cc(nn2c3ccc(C)cc3C)c4ccccc4Cl	1
CHEMBL484163	CCN1CCc2c(nn(c3ccccc3Cl)c2c4ccc(Cl)cc4)C1=O	1
CHEMBL362480	COc1ccc(cc1)S(=O)(=O)c2cc(OC)ccc2S(=O)(=O)c3ccc(cc3)[C@H](C)NS(=O)(=O)c4ccc(Cl)c(Cl)c4	1
CHEMBL400051	CC1CCN(CC1)C(=O)c2ccc3c(c2)c4CN(Cc4n3C(=O)C)C5CCCC5	1
CHEMBL192436	Brc1ccc(cc1)C2(NC(=S)N(Cc3ccccc3)C2=O)c4ccc(Br)cc4	1
CHEMBL404211	CC1CCN(CC1)C(=O)c2ccc3c(c2)c4CN(Cc4n3S(=O)(=O)C5CC5)C6CCCC6	1
CHEMBL472115	CC1=CC[C@@H]2[C@@H](C1)c3c(O)cc(cc3OC2(C)C)C(C)(C)c4ccc(cc4)C#N	1
CHEMBL2087112	CCCCCn1cc(CC(=O)NC23CC4CC(CC(C4)C2)C3)c5cc(Br)ccc15	1
CHEMBL2087110	CCCCCn1cc(C(=O)NC23CC4CC(CC(C4)C2)C3)c5ccc(cc15)c6ccccc6	1
CHEMBL496770	Clc1ccc(cc1)n2c(nc3c(NN4CCCCC4)ncnc23)c5ccc(Cl)cc5Cl	1
CHEMBL359712	COc1ccc(cc1)S(=O)(=O)c2cc(OC)ccc2S(=O)(=O)c3ccc(cc3)[C@H](C)NC(=O)C	1
CHEMBL569547	CC(C)(O)CN\C(=N/S(=O)(=O)c1ccc(Cl)cc1)\N2CC(C(=N2)c3ccc(Cl)cc3)c4ccccc4	1
CHEMBL256749	COc1cccc(CNC(=O)c2ccc(Br)c(c2)S(=O)(=O)N3CCCCC3)c1	1
CHEMBL256748	Brc1ccc(cc1S(=O)(=O)N2CCCCC2)C(=O)NCc3cccnc3	1
CHEMBL232129	CSC(=S)N1CC2(CCCCC2)CS/C/1=N\c3ccc(OC(F)(F)F)cc3	1
CHEMBL3114351	Ic1ccc(CN2C=CC=C(C(=O)NC3CCCCCC3)C2=O)cc1	1
CHEMBL3114350	Clc1ccc(CN2C=CC=C(C(=O)NC3CCCCCC3)C2=O)cc1	1
CHEMBL271527	CC1(C)C(C(=O)c2cn(CC3CCOCC3)c4cc(ccc24)S(=O)(=O)C)C1(C)C	1
CHEMBL426923	CCCCCCc1ccc(O)cc1OCCCCCCCCCCC(=O)NC2CC2	1
CHEMBL1950354	CC1CCN(CC1)C(=O)c2ccc3c(c2)c4CN(CCc4n3S(=O)(=O)N(C)C)C5CCCC5	1
CHEMBL2296782	Cc1c(nn(CCCCCCl)c1c2ccccc2)C(=O)Nc3ccc(cc3)c4ccsc4	1
CHEMBL2296783	CN(C(=O)c1nn(c2ccc(Cl)cc2Cl)c(c1C)c3ccc(Br)cc3)c4ccccc4	1
CHEMBL2296780	[O-][N+](=O)c1ccc2c(CCCc3c(nn(c23)c4ccc(Cl)cc4Cl)C(=O)NN5CCCCC5)c1	1
CHEMBL2296781	OCc1c(nn(c2ccc(Cl)cc2Cl)c1c3ccc(Br)cc3)C(=O)NC4CCCCC4	1
CHEMBL2296786	COc1ccc(cc1)c2c(F)c(nn2c3ccc(Cl)cc3Cl)C(=O)NN4CCCCC4	1
CHEMBL2296787	Cc1ccc(Cn2nc(C(=O)NC3CC4CCC3(C)C4(C)C)c(C)c2c5ccc(Cl)c(C)c5)cc1	1
CHEMBL2296784	Cc1c(nn(c2ccc(Cl)cc2Cl)c1c3ccccc3Br)C(=O)NN4CCOCC4	1
CHEMBL2296785	COCc1c(nn(c1C2C3(C)CCC(C3)C2(C)C)c4ccc(Cl)cc4Cl)C(=O)NC5CCCCC5	1
CHEMBL180920	Oc1ccc(CC=C)cc1c2cc(CC=C)ccc2O	1
CHEMBL490046	Oc1cc(O)cc(OCCCCCCCCCCC(=O)NC2CC2)c1	1
CHEMBL1950356	CC1CCN(CC1)C(=O)c2ccc3c(c2)c4CN(CCc4n3C(=O)N(C)C)C5CCOCC5	1
CHEMBL2163927	CC(C)[C@H]1COc2cccc3C(=O)C(=CN1c23)C(=O)NC45CC6CC(CC(C6)C4)C5	1
CHEMBL2163926	CC(C)[C@@H]1COc2cccc3C(=O)C(=CN1c23)C(=O)NC45CC6CC(CC(C6)C4)C5	1
CHEMBL1631298	CCC(C)(C)NC(=O)c1nn(c2ccc(Cl)cc2Cl)c(c1C)n3c(C)ccc3C	1
CHEMBL398646	O=C1N(N=C2C1=CN(Cc3ccccc3)c4ccccc24)C5CCCCC5	1
CHEMBL3114826	CCCCC\C=C/C\C=C/CCCCCCCC(=O)N[C@H](CO)Cc1ccc(O)cc1	1
CHEMBL3114822	OCCCCCCCCCCCCCCCN[C@H](CO)Cc1ccc(O)cc1	1
CHEMBL2063241	COCC(=O)NC1CCCOc2c1nn(c3ccccc3Cl)c2c4ccc(Cl)cc4	1
CHEMBL2063240	Clc1ccc(cc1)c2c3OCCCC(NC(=O)C4CCOCC4)c3nn2c5ccccc5Cl	1
CHEMBL1631292	CCCCCCCNC(=O)c1nn(c2ccc(F)cc2F)c(c1C)n3c(C)ccc3C	1
CHEMBL2063242	CCOCC(=O)NC1CCCOc2c1nn(c3ccccc3Cl)c2c4ccc(Cl)cc4	1
CHEMBL2063245	CCNC(=O)NC1CCCOc2c1nn(c3ccccc3Cl)c2c4ccc(Cl)cc4	1
CHEMBL2063244	CC(C)OC(=O)NC1CCCOc2c1nn(c3ccccc3Cl)c2c4ccc(Cl)cc4	1
CHEMBL2063247	Clc1ccc(cc1)c2c3OCCCC(NC(=O)c4ccon4)c3nn2c5ccccc5Cl	1
CHEMBL2063246	Clc1ccc(cc1)c2c3OCCCC(NC(=O)C4(CC4)C#N)c3nn2c5ccccc5Cl	1
CHEMBL471366	CC1=CC[C@@H]2[C@@H](C1)c3c(O)cc(cc3OC2(C)C)C(C)(C)c4cccc(c4)C#N	1
CHEMBL471367	CC1=CC[C@@H]2[C@@H](C1)c3c(O)cc(cc3OC2(C)C)C(C)(C)c4ccc(cc4)C(=O)N	1
CHEMBL194566	CCN(CC)S(=O)(=O)N\C(=N/C(C)C)\N1CC(C(=N1)c2ccc(Cl)cc2)c3ccccc3	1
CHEMBL2181544	CCCCC1(CCCC1)c2cc(O)c3C=C(Cc4ccccc4O)C(=O)Oc3c2	1
CHEMBL15478	CN(C1CCCCC1)C(=O)c2nn(c3ccc(Cl)cc3Cl)c(c2C)c4ccc(Cl)cc4	1
CHEMBL2181541	CCCCCCCC(C)(C)c1cc(OC)c2C=C(Cc3ccccc3OC)C(=O)Oc2c1	1
CHEMBL394332	CC(C)C[C@H](CO)NC(=O)c1cnc(c2ccc(C)cc2)c(n1)c3ccc(C)cc3	1
CHEMBL2181543	CCCCC1(CCCC1)c2cc(OC)c3C=C(Cc4ccccc4OC)C(=O)Oc3c2	1
CHEMBL2181542	CCCCCCCC(C)(C)c1cc(O)c2C=C(Cc3ccccc3O)C(=O)Oc2c1	1
CHEMBL381560	Clc1ccc(cc1)C2N(C(=O)N(C2=O)c3ccc(Cl)cc3)c4ccc(Cl)cc4	1
CHEMBL250965	Nc1ccc2C(=O)C=C(N(Cc3ccccc3)c2n1)C(=O)NC4CCCCC4	1
CHEMBL250966	Clc1ccc2C3=NN(C4CCCCC4)C(=O)C3=CN(Cc5ccccc5)c2c1	1
CHEMBL197099	C\N=C(/NS(=O)(=O)N1CCCCCCC1)\N2CC(C(=N2)c3ccc(Cl)cc3)c4ccccc4	1
CHEMBL178428	Cc1c(nc(c2ccc(Cl)cc2Cl)n1c3ccc(Cl)cc3)C(=O)OC(C)(C)C	1
CHEMBL574722	Cc1c(nn(c2ccc(Cl)cc2Cl)c1n3cccc3)C(=O)NCc4ccc(Cl)cc4	1
CHEMBL411054	O=S(=O)(N1CCCCC1)c2ccc3OC(Oc3c2)(c4ccccc4)c5ccccc5	1
CHEMBL401480	CC(C)S(=O)(=O)n1c2CN(Cc2c3cc(ccc13)C(=O)N4CCC(C)CC4)C5CCCC5	1
CHEMBL396799	Cc1c2C(=O)N(CCc2n(c1c3ccc(F)cc3)c4ccc(Cl)cc4Cl)C5CCCCC5	1
CHEMBL396798	Cc1c2C(=O)N(CCc2n(c1c3ccc(Cl)cc3)c4ccc(Cl)cc4Cl)C5CCCCC5	1
CHEMBL250565	COc1ccc2C(=O)C(=CN(Cc3ccccc3)c2n1)C(=O)NC4CCCCC4	1
CHEMBL602128	CCC(C)(C)C(=O)Nc1cc(C)c(C)c(c1)S(=O)(=O)N2CCSC2	1
CHEMBL425762	CCC1=Nc2c(nn(c2c3ccc(Cl)cc3)c4ccccc4Cl)C(=O)N1CC(F)(F)F	1
CHEMBL410677	CC1(C)C(C(=O)c2cn(CC3CCOCC3)c4ccc(F)cc24)C1(C)C	1
CHEMBL2163938	CCCC1COc2cccc3C(=O)C(=CN1c23)C(=O)NC45CC6CC(C)(CC(C)(C6)C4)C5	1
CHEMBL1076884	Clc1ccc(C(N2CCN(CC2)C(=O)C3CCC3)c4ccccc4)c(Cl)c1	1
CHEMBL477642	Clc1ccc(cc1)c2c(C#N)c(nn2c3ccc(Cl)cc3Cl)C(=O)NN4CCCCC4	1
CHEMBL461737	Clc1ccc(c(Cl)c1)n2ncc(C(=O)NN3CCCCC3)c2c4ccc(I)cc4	1
CHEMBL372530	CCCCCCCC\C=C/CCCCCCCC(=O)NCc1ccc(OC)cc1	1
CHEMBL232336	CSC(=S)N1CC2(CCCCC2)CS/C/1=N\c3cccc4nsnc34	1
CHEMBL1081992	CN\C(=N/S(=O)(=O)N1CCC(CC1)C(F)(F)F)\C2=NN(C(C2)c3ccccc3)c4ccc(Cl)cc4	1
CHEMBL1081993	CN\C(=N/S(=O)(=O)N1CCC(F)(F)CC1)\C2=NN(C(C2)c3ccccc3)c4ccc(Cl)cc4	1
CHEMBL570659	O=C(C1CCCCCC1)c2cn(CCN3CCOCC3)c4ccccc24	1
CHEMBL360306	CCCCS(=O)(=O)N[C@@H](C)c1ccc(cc1)S(=O)(=O)c2ccc(OC)cc2S(=O)(=O)c3ccc(OC)cc3	1
CHEMBL470965	CCOc1ccc(Cc2nc3cc(ccc3n2CC4CCCCC4)C(=O)N(CC)CC)cc1	1
CHEMBL261595	COc1ccc(cc1)[C@@H]2[C@@H](CCCc3cccnc3)C(=O)N2c4ccccc4	1
CHEMBL568230	CC(C)c1cnc([nH]1)c2nn(c3ccc(Cl)cc3Cl)c(c2C)c4ccc(Cl)cc4	1
CHEMBL598252	Cc1nc(C(=O)NC2C3CC4CC(C3)C2C4)c(C)n1c5ccccc5	1
CHEMBL390000	COc1ccc(cc1)c2c(C)c3C(=O)N(CCc3n2c4ccccc4C)N5CCCCC5	1
CHEMBL1080157	CN\C(=N/S(=O)(=O)N1CCC(CC1)C(F)(F)F)\C2=NN([C@@H](C2)c3ccccc3)c4ccc(Cl)cc4	1
CHEMBL1080156	CN\C(=N/S(=O)(=O)N1CCC(CC1)C(F)(F)F)\C2=NN([C@H](C2)c3ccccc3)c4ccc(Cl)cc4	1
CHEMBL178372	CCCCCOc1c(OC)ccc2C=C(C(=O)NCc3ccc4OCOc4c3)C(=O)Nc12	1
CHEMBL579241	CCCn1cc(C(=O)C2C(C)(C)C2(C)C)c3ccccc13	1
CHEMBL500856	Cc1ccc(cc1S(=O)(=O)N2CCOCC2)c3nc(c[nH]3)C(C)(C)C	1
CHEMBL475910	Brc1ccc(cc1)C(C(=O)NCCC(c2ccccc2)c3ccccc3)c4ccccc4	1
CHEMBL201602	CC1=Nc2c(nn(c3ccccc3Cl)c2c4ccc(Cl)cc4)C(=O)N1CC(F)(F)F	1
CHEMBL2170530	CCCCCN1C=C(C(=O)NC23CC4CC(CC(C4)C2)C3)C(=O)C(=C1C)I	1
CHEMBL2152808	CC1(C)C2CC[C@](C)(C2)[C@@H]1NC(=O)C3=CN(CCCCO)c4cc(F)ccc4C3=O	1
CHEMBL2152809	CN1C=C(C(=O)N[C@H]2[C@]3(C)CCC(C3)C2(C)C)C(=O)c4ccc(Sc5ccccc5)cc14	1
CHEMBL15874	Cc1c(nn(c2ccc(Cl)cc2Cl)c1c3ccc(Cl)cc3)C(=O)NC4CCCCC4	1
CHEMBL3116301	Brc1ccc2c(c1)c(OCc3ccc4ccccc4c3)nn2CCN5CCCCC5	1
CHEMBL575382	Cc1ccc(C)n1c2c(C)c(nn2c3ccc(Cl)c(Cl)c3)C(=O)NC45CC6CC(CC(C6)C4)C5	1
CHEMBL1828812	CCCCCn1cc(C(=O)c2cccc3ccccc23)c4cnccc14	1
CHEMBL1828810	COCCn1cc(C(=O)c2cccc3ccccc23)c4cccnc14	1
CHEMBL579249	Cc1c(nn(c2ccc(Cl)c(Cl)c2)c1n3c(C)ccc3C)C(=O)NC4CCCCCC4	1
CHEMBL2336542	CCN(CC)c1ccc(CN(CC=C)S(=O)(=O)c2ccc(C)cc2)cc1	1
CHEMBL2152830	CCCCCN1C=C(C(=O)NCc2ccc(Cl)c(Cl)c2)C(=O)c3ccc(Sc4ccccc4)cc13	1
CHEMBL198079	CCCCC\C=C/C\C=C/C\C=C/C\C=C/CCCC(=O)NCc1ccc(OC)cc1	1
CHEMBL1814468	CCCCCN1C(=O)C(=Cc2ccccc12)C(=O)NC34CC5CC(CC(C5)C3)C4	1
CHEMBL1814463	CCC1COc2cccc3C(=O)C(=CN1c23)C(=O)NC45CC6CC(CC(C6)C4)C5	1
CHEMBL1928336	CCCCC\C=C/C\C=C/C\C=C/C\C=C/CCCC(=O)N(C)C1=C(C)N(C)N(C1=O)c2ccccc2	1
CHEMBL1814467	CCCCCN1C(=O)C(=C(O)c2cc(ccc12)c3occc3)C(=O)NC45CC6CC(CC(C6)C4)C5	1
CHEMBL199907	CCCCCN1C=C(C(=O)Nc2cccc3ccccc23)C(=O)c4ccccc14	1
CHEMBL199906	CCCCCCCC\C=C/CCCCCCCCCCCC(=O)Nc1ccc(cc1)N2CCOCC2	1
CHEMBL3233403	Cl.CC1=CC[C@@H]2[C@@H](C1)c3c(OC(=O)CCCN4CCOCC4)cc(cc3OC2(C)C)C(C)(C)CCCCC#N	1
CHEMBL224259	CCCCCc1cc(O)cc(OCCCCCCCCCCC(=O)NCCO)c1	1
CHEMBL576549	Cc1c(nn(c2ccc(Cl)c(Cl)c2)c1n3cccc3)C(=O)NC4CCCCCC4	1
CHEMBL413775	COC(=O)c1c(F)cccc1c2ccc(CNC(=O)C3(CC3)NC(=O)C(F)(F)F)c(F)c2	1
CHEMBL519043	CCCCCCC(C)(C)c1cc(O)cc(OCCCCCCCCCCC(=O)NCc2ccc(O)c(OC)c2)c1	1
CHEMBL591352	Clc1ccc(cc1)N2C[C@H](CCNS(=O)(=O)C3CC3)CC[C@H]2c4ccc(Cl)cc4Cl	1
CHEMBL432857	Cc1c(nn(C2CCCCC2)c1c3ccccc3)C(=O)NN4CCCCC4	1
CHEMBL1215944	CCCCCN1C=C(C(=O)NC23CC4CC(CC(C4)C2)C3)C(=O)c5cc(I)ccc15	1
CHEMBL2381811	CCCCCN1C=C(C(=O)NC2CCCCCC2)C(=O)n3nc(cc13)C(C)(C)C	1
CHEMBL2381810	CCCCCN1C=C(C(=O)NC2CCCCC2)C(=O)n3nc(cc13)C(C)(C)C	1
CHEMBL2381812	CCCCCN1C=C(C(=O)NC23CC4CC(CC(C4)C2)C3)C(=O)n5nc(cc15)C(C)(C)C	1
CHEMBL406675	CC1CC(C)CN(C1)S(=O)(=O)c2ccc3oc(C(=O)NCc4ccccc4Cl)c(C)c3c2	1
CHEMBL467476	CC1CCC(CC1)NC(=O)C2=Cc3cccnc3N(Cc4ccccc4)C2=O	1
CHEMBL467475	O=C(NC1CCCCCC1)C2=Cc3cccnc3N(CCN4CCOCC4)C2=O	1
CHEMBL454951	Clc1ccc(cc1)c2c(cnn2c3ccc(Cl)cc3Cl)C(=O)NC4CC4	1
CHEMBL1257246	CC(=CCC[C@]1(C)[C@@H](O)CC[C@@]2(C)[C@H]1CC[C@H]3Cc4c([nH]c5ccccc45)[C@]23C)C	1
CHEMBL201862	CC(C)N1C=Nc2c(nn(c3ccccc3Cl)c2c4ccc(Cl)cc4)C1=O	1
CHEMBL515102	Cc1ccc(cc1S(=O)(=O)N2CCOCC2)c3nnn(CC(C)(C)C)n3	1
CHEMBL484504	Cc1c(nn(c1c2ccc(Cl)cc2Cl)c3ccc(Cl)cc3Cl)C(=O)NN4CCCCC4	1
CHEMBL484505	Cc1cc(Cl)ccc1c2c(C)c(nn2c3ccc(Cl)cc3Cl)C(=O)NN4CCCCC4	1
CHEMBL484506	Cc1cc(Cl)ccc1c2c(C)c(nn2c3c(Cl)cc(Cl)cc3Cl)C(=O)NN4CCCCC4	1
CHEMBL1828632	CCCCCn1cc(C(=O)c2cccc3ccccc23)c4ccncc14	1
CHEMBL576142	Cc1ccc(C)n1c2c(C)c(nn2c3ccc(F)cc3F)C(=O)NC4CCCC4	1
CHEMBL576140	Cc1ccc(C)n1c2c(C)c(nn2c3ccc(Cl)cc3Cl)C(=O)Nc4ccc(Cl)cc4	1
CHEMBL246063	Cc1ccc(cc1)c2ncc(nc2c3ccc(C)cc3)C(=O)NCCCc4ccccc4	1
CHEMBL1270270	Cc1c(nn(c2ccc(Cl)cc2Cl)c1c3ccc(Cl)cc3)C(=O)NCCNCCN	1
CHEMBL592264	CCC(C)(C)C(=O)Nc1cc(C)c(C)c(c1)S(=O)(=O)NC2CCCC2	1
CHEMBL484215	CCCCCCCCCCC[C@@H](C[C@@H]1OC(=O)[C@H]1CCCCCC)OC(=O)[C@@H](NC(=O)C)C(C)CC	1
CHEMBL272203	Cc1c(nn(c2ccc(Cl)c(Cl)c2)c1n3cccc3)C(=O)NC4CCCCC4	1
CHEMBL947	CCCCCCC(C)(C)c1cc(O)c2[C@@H]3CC(=O)CC[C@H]3C(C)(C)Oc2c1	1
CHEMBL472856	Cc1ccc(NC(=O)C2C(C)(C)C2(C)C)cc1S(=O)(=O)N3CCOCC3	1
CHEMBL2326311	CCN(CC)c1ccc(CN([C@@]23C[C@@H]4C[C@@H](C[C@@H](C4)C2)C3)S(=O)(=O)c5cccc(C)c5)cc1	1
CHEMBL595452	Fc1ccccc1S(=O)(=O)c2cc(Cl)ccc2S(=O)(=O)N[C@@H]3CC[C@@H](CC3)NS(=O)(=O)C(F)(F)F	1
CHEMBL595451	Fc1ccccc1S(=O)(=O)c2cc(Cl)ccc2S(=O)(=O)N3CCC(C3)NS(=O)(=O)C(F)(F)F	1
CHEMBL294013	CCCCCCC(C)(C)c1cc(OC)c2[C@@H]3CC(=C)CC[C@H]3C(C)(C)Oc2c1	1
CHEMBL559476	CCCNC(=O)N1CCN(CC1)c2nc(Cc3ccccc3)c4COC(C)(C)Cc4c2C#N	1
CHEMBL2087108	CCCCCn1cc(C(=O)NC23CC4CC(CC(C4)C2)C3)c5cc(ccc15)c6occc6	1
CHEMBL2087109	CCCCCn1cc(C(=O)NC23CC4CC(CC(C4)C2)C3)c5cc(ccc15)c6cccs6	1
CHEMBL572000	COCCCn1cc(C(=O)C2C(C)(C)C2(C)C)c3ccccc13	1
CHEMBL2087101	C=CCn1cc(C(=O)C(=O)NC23CC4CC(CC(C4)C2)C3)c5cc(ccc15)c6occc6	1
CHEMBL443842	CSC(=S)N1CC2(CCCCC2)CS/C/1=N\c3ccccc3C(C)C	1
CHEMBL2087104	C=CCn1cc(C(=O)NC23CC4CC(CC(C4)C2)C3)c5cc(ccc15)c6ccccc6	1
CHEMBL2087106	C=CCn1cc(C(=O)NC23CC4CC(CC(C4)C2)C3)c5cc(ccc15)c6occc6	1
CHEMBL2087107	CCCCCn1cc(C(=O)NC23CC4CC(CC(C4)C2)C3)c5cc(ccc15)c6ccccc6	1
CHEMBL569082	CC1(C)C(C(=O)c2cn(CCCC(F)(F)F)c3ccccc23)C1(C)C	1
CHEMBL475100	Cc1ccc(cc1S(=O)(=O)N2CCOCC2)c3nnn(CC4CCCCC4)n3	1
CHEMBL3114349	O=C(NC1CCCCCC1)C2=CC=CN(Cc3ccccc3)C2=O	1
CHEMBL466651	CC1CCC(CC1)NC(=O)C2=Cc3cccnc3N(Cc4ccc(F)cc4)C2=O	1
CHEMBL3114344	CCOC(=O)\C=C\C1=CN(Cc2ccc(F)cc2)C(=O)C(=C1)C(=O)NC3CCCCCC3	1
CHEMBL3114345	O=C(NC1CCCCCC1)c2cccnc2OCc3ccccc3	1
CHEMBL3114346	CC1CCC(CC1)NC(=O)c2cccnc2OCc3ccc(F)cc3	1
CHEMBL245876	Cc1ccc(cc1S(=O)(=O)N2CCCCC2)C(=O)Oc3cccc4cccnc34	1
CHEMBL3114341	Fc1ccc(CN2C=C(C=C(C(=O)NC3CCCCCC3)C2=O)c4ccc(F)cc4)cc1	1
CHEMBL3114342	Fc1ccc(cc1)C2=CN(CCN3CCOCC3)C(=O)C(=C2)C(=O)NC4CCCCCC4	1
CHEMBL3114343	Fc1ccc(CN2C=C(\C=C\c3ccccc3)C=C(C(=O)NC4CCCCCC4)C2=O)cc1	1
CHEMBL574959	COc1cc(CNC(=O)c2nn(c3ccc(Cl)cc3Cl)c(c2C)n4cccc4)c(Br)c(OC)c1OC	1
CHEMBL2163935	CCCC1COc2cccc3C(=O)C(=CN1c23)C(=O)NC4CCCCC4	1
CHEMBL2163937	CCCC1COc2cccc3C(=O)C(=CN1c23)C(=O)NC45CC6CC(CC(C6)C4)C5	1
CHEMBL2163930	CCC1COc2cccc3C(=O)C(=CN1c23)C(=O)NC4C5CC6CC(CC4C6)C5	1
CHEMBL2163932	CCC1COc2cccc3C(=O)C(=CN1c23)C(=O)Nc4ccncc4	1
CHEMBL2163933	CCC1COc2cccc3C(=O)C(=CN1c23)C(=O)Nc4nccs4	1
CHEMBL1923774	CCCCCCC(C)(C)c1cc(O)cc(OCCCCCCCCCCCCOC(CO)CO)c1	1
CHEMBL1081213	CN\C(=N/S(=O)(=O)N1CCC(CC1)C(F)(F)F)\N2CC(C(=N2)c3ccc(Cl)cc3)c4ccccc4	1
CHEMBL1923771	CCCCCCC(C)(C)c1cc(O)cc(OCCCCCCOC(CO)CO)c1	1
CHEMBL2163939	CCCC1COc2ccc(C)c3C(=O)C(=CN1c23)C(=O)NC4CCCCC4	1
CHEMBL1923773	CCCCCCC(C)(C)c1cc(O)cc(OCCCCCCCCCCOC(CO)CO)c1	1
CHEMBL1923772	CCCCCCC(C)(C)c1cc(O)cc(OCCCCCCCCOC(CO)CO)c1	1
CHEMBL2063252	Clc1ccc(cc1)c2c3OCCCC(N4CCCC4=O)c3nn2c5ccccc5Cl	1
CHEMBL1801084	COc1cc(on1)C(=O)NC2(CC2)C(=O)N[C@H](C)c3ccc(cc3F)n4nc(C)c5CCCCc45	1
CHEMBL2063250	CS(=O)(=O)CC(=O)NC1CCCOc2c1nn(c3ccccc3Cl)c2c4ccc(Cl)cc4	1
CHEMBL2063251	CC(C)C(=O)N(C)C1CCCOc2c1nn(c3ccccc3Cl)c2c4ccc(Cl)cc4	1
CHEMBL457232	CCCCCCCCCCC[C@@H](C[C@@H]1OC(=O)[C@H]1CCCCCC)OC(=O)[C@@H](NC=O)C(C)C	1
CHEMBL471374	CCOc1ccc(Cc2nc3cc(ccc3n2CC4CCOCC4)C(=O)N(CC)CC)cc1	1
CHEMBL255096	Cc1ccc(cc1S(=O)(=O)N2CCOCC2)C(=O)N[C@H]3CC4CC[C@@]3(C)C4(C)C	1
CHEMBL2181552	COc1cccc(CC2=Cc3c(OC)cc(CBr)cc3OC2=O)c1	1
CHEMBL577165	Cc1c(nn(c2ccc(Cl)c(Cl)c2)c1n3cccc3)C(=O)NC4CCCC4	1
CHEMBL469896	CSC(=S)N1CC2(CCCCC2)CO/C/1=N\c3cccc4nonc34	1
CHEMBL469895	COc1ccccc1\N=C\2/OCC3(CCCCC3)CN2C(=S)SC	1
CHEMBL597438	CCCCc1c(nc(C)n1c2ccccc2)C(=O)NC34CC5CC(CC(C5)C3)C4	1
CHEMBL247712	Cc1ccc(cc1)c2ncc(nc2c3ccc(C)cc3)C(=O)NCCO	1
CHEMBL259425	O=C(N1CCCCC1)c2ccc3OC(Oc3c2)(c4ccccc4)c5ccccc5	1
CHEMBL234897	CCCCCCC(C)(C)c1ccc(c(O)c1)c2ccccc2N	1
CHEMBL411041	Cc1c(nn(c2c(Cl)cc(Cl)cc2Cl)c1n3cccc3)C(=O)NCc4ccc(Cl)c(Cl)c4	1
CHEMBL568682	Cc1ccc(cc1N2CCOCC2)C(=O)NC3[C@@]4(C)CC[C@H](C4)C3(C)C	1
CHEMBL572860	Cc1c(nn(c2ccc(F)cc2F)c1n3c(C)ccc3C)C(=O)NC4CCCCCC4	1
CHEMBL568683	Cc1ccc(cc1CCC(=O)N2CCOCC2)C(=O)NC3[C@@]4(C)CC[C@H](C4)C3(C)C	1
CHEMBL474506	Cc1ccc(cc1S(=O)(=O)N2CCOCC2)c3cc([nH]n3)C(C)(C)C	1
CHEMBL232328	CSC(=S)N1CC2(CCCCC2)CS/C/1=N\c3cccc4ccccc34	1
CHEMBL497318	CCCCCc1cc(O)c(C\C=C(/C)\CCC=C(C)C)c(O)c1	1
CHEMBL578576	CC(C)n1cnc(c1)c2nn(c3ccc(Cl)cc3Cl)c(c2C)c4ccc(Cl)cc4	1
CHEMBL349955	Cc1c(nn(c2ccc(Cl)cc2Cl)c1c3ccc(N)cc3)C(=O)NN4CCCCC4	1
CHEMBL1682275	OCCNC(=O)C1CCN(Cc2onc(n2)c3cn(CC4CCOCC4)c5c(Cl)cccc35)CC1	1
CHEMBL410248	Fc1cc2OC(Oc2cc1C(=O)N3CCOCC3)(c4ccccc4)c5ccccc5	1
CHEMBL410247	Fc1ccc(c(F)c1)C2(Oc3cc(F)c(cc3O2)S(=O)(=O)N4CCOCC4)c5ccc(F)cc5F	1
CHEMBL584742	CC1(C)C(C(=O)c2cn(CCN3CCOC3=O)c4ccccc24)C1(C)C	1
CHEMBL200121	CCCCCCCC\C=C/CCCCCCCCCCCC(=O)NCCc1ccc(OC)cc1OC	1
CHEMBL228456	CCCCCCc1c(O)cccc1OCCCCCCCC(=O)NC2CC2	1
CHEMBL228457	CCCCCCc1c(O)cccc1OCCCCCCCCCCC(=O)NCC2CC2	1
CHEMBL228455	CCCCCCc1c(O)cccc1OCCCCCCCC(=O)NCCO	1
CHEMBL201291	Clc1cccc(c1)N2C(C(=O)N(C2=O)c3cccc(Cl)c3)c4ccccc4	1
CHEMBL255474	Cc1ccc(cc1S(=O)(=O)N2CCOCC2)C(=O)N[C@H]3[C@]4(C)CC[C@@H](C4)C3(C)C	1
CHEMBL557442	Cc1cccc(C)c1N(C(=O)C(N2CCOCC2)c3ccc(cc3)[N+](=O)[O-])C(=O)c4ccccc4Cl	1
CHEMBL478160	Cc1cc(Cl)cc(C)c1c2c(C)c(nn2c3ccc(Cl)cc3Cl)C(=O)NN4CCCCC4	1
CHEMBL574172	CN\C(=N/S(=O)(=O)N1CCC(F)(F)CC1)\N2CCC(C(=N2)c3ccc(Cl)cc3)c4ccccc4	1
CHEMBL489622	CC(C)CCOc1cc(O)cc(OCCCCCCCCCCC(=O)NCCO)c1	1
CHEMBL489623	CCCCCCCOc1cc(O)cc(OCCCCCCCCCCC(=O)NCCO)c1	1
CHEMBL224627	Clc1ccc(NC(=O)NC(c2ccc(Br)cc2)c3ccc(Br)cc3)cc1	1
CHEMBL583229	Cc1c(nn(c2ccccc2Cl)c1c3ccc(Cl)cc3)c4cn(cn4)C5CC5	1
CHEMBL2316297	CCCCCN1C=C(C(=O)N[C@@H]2CC[C@H](C)CC2)C(=O)c3c(C)nn(C)c13	1
CHEMBL2152827	CCCCCN1C=C(C(=O)NOCc2ccccc2)C(=O)c3ccc(Sc4ccccc4)cc13	1
CHEMBL2316295	CCCCCN1C=C(C(=O)NCC2CCCCC2)C(=O)c3c(C)nn(C)c13	1
CHEMBL567532	CCc1c(nc(c2ccccc2Cl)n1c3ccc(Cl)cc3)C(=O)NCCCCCCCNc4c5CCCCc5nc6ccccc46	1
CHEMBL2152822	CCCCCN1C=C(C(=O)NN(C)C)C(=O)c2ccc(Sc3ccccc3)cc12	1
CHEMBL2152823	CCCCCN1C=C(C(=O)NC(CC)CO)C(=O)c2ccc(Sc3ccccc3)cc12	1
CHEMBL2152820	CCCCCN1C=C(C(=O)NCc2ccc(Cl)c(Cl)c2)C(=O)c3ccc(Br)cc13	1
CHEMBL2152821	CCCCCN1C=C(C(=O)NC(C)C)C(=O)c2ccc(Sc3ccccc3)cc12	1
CHEMBL482357	CSC(=S)N1CC2(CCCCC2)CO/C/1=N\c3ccc(C#N)c4ccccc34	1
CHEMBL482356	CSC(=S)N1CC2(CCCCC2)CO/C/1=N\c3ccc(Cl)c4ccccc34	1
CHEMBL575178	Cc1c(nn(c2ccc(Cl)cc2Cl)c1n3cccc3)C(=O)NCCc4ccc(Cl)cc4Cl	1
CHEMBL2152828	CCCCCN1C=C(C(=O)NCCN2CCOCC2)C(=O)c3ccc(Sc4ccccc4)cc13	1
CHEMBL2152829	CCCCCN1C=C(C(=O)NOC)C(=O)c2ccc(Sc3ccccc3)cc12	1
CHEMBL487463	CC1=CC[C@@H]2[C@@H](C1)c3c(O)cc(cc3OC2(C)C)C(C)(C)c4ccc(Br)cc4	1
CHEMBL487464	CC1=CC[C@@H]2[C@@H](C1)c3c(O)cc(cc3OC2(C)C)C(C)(C)c4cccc(Br)c4	1
CHEMBL1088376	CSc1c(nn(c2ccc(Cl)cc2Cl)c1c3ccc(Cl)cc3)C(=O)NN4CCCCCC4	1
CHEMBL2316279	CCCCCN1C=C(C(=O)NC2CCCCC2)C(=O)c3c(C)noc13	1
CHEMBL2316274	CCCCCN1C=C(C(=O)NC23CC4CC(CC(C4)C2)C3)C(=O)c5cnn(C)c15	1
CHEMBL2316271	CCCCCN1C=C(C(=O)NC23CC4CC(CC(C4)C2)C3)C(=O)c5c1n(C)nc5C(C)(C)C	1
CHEMBL2316273	CCCCCN1C=C(C(=O)NC2CCCCCC2)C(=O)c3cnn(C)c13	1
CHEMBL2316272	CCCCCN1C=C(C(=O)NC2CCCCC2)C(=O)c3cnn(C)c13	1
CHEMBL564929	Cc1ccc(cc1)C(=O)n2cc(\C=N\Nc3nc(nc(n3)N4CCOCC4)N5CCOCC5)c6ccccc26	1
CHEMBL604704	Fc1ccccc1S(=O)(=O)c2cc(Cl)ccc2S(=O)(=O)N3C[C@@H]4[C@H](C3)[C@H]4NS(=O)(=O)C(F)(F)F	1
CHEMBL567228	Cl.CN(C)CCCN\C(=N/S(=O)(=O)c1ccc(Cl)cc1)\N2CC(C(=N2)c3ccc(Cl)cc3)c4ccccc4	1
CHEMBL195445	CCCCN1C(=S)NC(C1=O)(c2ccc(I)cc2)c3ccc(I)cc3	1
CHEMBL2381806	CCCCCN1C=C(C(=O)NC2CCC(C)CC2)C(=O)n3nc(C)cc13	1
CHEMBL2381807	CCCCCN1C=C(C(=O)NC2CCCCC2)C(=O)n3nc(CC)cc13	1
CHEMBL2381804	CCCCCN1C=C(C(=O)NC23CC4CC(CC(C4)C2)C3)C(=O)n5nc(C)cc15	1
CHEMBL2381805	CCCCCN1C=C(C(=O)NCc2ccccc2)C(=O)n3nc(C)cc13	1
CHEMBL2381802	CCCCCN1C=C(C(=O)NC2CCCCC2)C(=O)n3nc(C)cc13	1
CHEMBL2381803	CCCCCN1C=C(C(=O)NC2CCCCCC2)C(=O)n3nc(C)cc13	1
CHEMBL2381801	Cc1c(C(=O)c2ccc3ccccc3c2)c4cccc5OC[C@@H](CN6CCOCC6)n1c45.CS(=O)(=O)O	1
CHEMBL590569	NC[C@@H]1CC[C@H](N(C1)c2ccc(Cl)cc2)c3ccc(Cl)cc3Cl	1
CHEMBL2381808	CCCCCN1C=C(C(=O)NC2CCCCCC2)C(=O)n3nc(CC)cc13	1
CHEMBL2381809	CCCCCN1C=C(C(=O)NC23CC4CC(CC(C4)C2)C3)C(=O)n5nc(CC)cc15	1
CHEMBL3234035	CCCCCCC(C)(C)c1cc(O)c([C@H]2CC(=O)[C@H]3C[C@@H]2C3(C)C)c(OC(=O)\C=C\C(=O)O)c1	1
CHEMBL3234037	CCCCCCC(C)(C)c1cc(OC)c(c(OC)c1)[C@]2(O)CCC[C@@H](C)C2	1
CHEMBL32929	CCCn1nc(C(=O)NN2CCCCC2)c(C)c1c3ccccc3	1
CHEMBL190461	CCCCCc1cc(O)c([C@@H]2C=C(C)CC[C@H]2C(=C)C)c(O)c1	1
CHEMBL482741	CC(C)N1CCOc2c(nn(c3ccccc3Cl)c2c4ccc(Cl)cc4)C1=O	1
CHEMBL482742	FC(F)(F)CN1CCOc2c(nn(c3ccccc3Cl)c2c4ccc(Cl)cc4)C1=O	1
CHEMBL583680	CC1(C)C(C(=O)c2cn(C[C@H]3CCCO3)c4ccccc24)C1(C)C	1
CHEMBL594535	Fc1ccccc1S(=O)(=O)c2cc(Cl)ccc2S(=O)(=O)NCCCCNS(=O)(=O)C(F)(F)F	1
CHEMBL600064	CC(C)CNS(=O)(=O)[C@@H]1CC[C@H](N(C1)c2ccc(Cl)cc2)c3ccc(Cl)cc3Cl	1
CHEMBL361957	COc1ccc(cc1)S(=O)(=O)c2cc(OC)ccc2S(=O)(=O)c3ccc(cc3)[C@H](C)NC(=O)Cc4ccccc4	1
CHEMBL1209710	C[C@H]1CN(CCN1C)C(=O)c2cn3[C@@H](COc4cccc2c34)C5CCCCC5	1
CHEMBL176022	Cc1c(nc(c2ccc(Cl)cc2Cl)n1c3ccc(Cl)cc3)C(=O)NC4CCCCCC4	1
CHEMBL231096	COc1ccc(cc1)c2c(C)c3C(=O)N(CCc3n2c4ccccc4Cl)C5CCCCC5	1
CHEMBL197969	CCCCC\C=C/C\C=C/C\C=C/C\C=C/CCCC(=O)N1CCN(CC1)c2ccc(Cl)cc2	1
CHEMBL271824	Cc1c(nn(c2ccc(Cl)c(Cl)c2)c1n3c(C)ccc3C)C(=O)NC4CCCCC4	1
CHEMBL362822	COc1ccc(cc1)S(=O)(=O)c2cc(OC)ccc2S(=O)(=O)c3ccc(cc3)[C@H](C)NC(=O)c4ccc(Cl)c(Cl)c4	1
CHEMBL472661	CCCCCCCC\C=C/CCCCCCCC(=O)N[C@@H]1C[C@@H]1O	1
CHEMBL472662	CCCCCCCC\C=C/CCCCCCCC(=O)N[C@@H]1C[C@H]1O	1
CHEMBL584105	CC(=O)CCCCn1cc(C(=O)C2C(C)(C)C2(C)C)c3ccccc13	1
CHEMBL1087875	Clc1ccc(cc1Cl)C(N2CCN(CC2)C(=O)NC3CCCCC3)c4ccccc4	1
CHEMBL1087874	Clc1ccc(Cl)c(c1)C(N2CCN(CC2)C(=O)NC3CCCCC3)c4ccccc4	1
CHEMBL1076636	CN\C(=N/S(=O)(=O)N1CCC(F)CC1)\N2CC(C(=N2)c3ccc(Cl)cc3)c4ccccc4	1
CHEMBL593434	C[C@H]1CC(CNS(=O)(=O)C(F)(F)F)CCN1S(=O)(=O)c2ccc(Cl)cc2S(=O)(=O)c3ccccc3F	1
CHEMBL272189	CC1(C)C(C(=O)c2cn(CC3CCOCC3)c4ccc(cc24)c5ccccc5)C1(C)C	1
CHEMBL1270463	Cc1c(nn(c2ccc(Cl)cc2Cl)c1c3ccc(Cl)cc3)C(=O)NCCCCCCCNCCCCCCCN	1
CHEMBL232929	CSC(=S)N1CC2(CCCC2)CS/C/1=N\c3ccccc3C(C)C	1
CHEMBL285153	Cc1c(nn(c2ccc(Cl)cc2Cl)c1c3ccccc3)C(=O)NN4CCCCC4	1
CHEMBL498131	CCCCCN1C=C(C(=O)NC23CC4CC(CC(C4)C2)C3)C(=O)c5c(OC)ccc(OC)c15	1
CHEMBL2326307	CCN(CC)c1ccc(CN([C@@]23C[C@@H]4C[C@@H](C[C@@H](C4)C2)C3)S(=O)(=O)c5ccc(F)cc5)cc1	1
CHEMBL2326302	CCN(CC)c1ccc(CN(C(=O)Cc2ccc(Cl)cc2)c3ccc(C)cc3)cc1	1
CHEMBL2326303	CCN(CC)c1ccc(CN(C(=O)C2CCCCC2)c3ccc(C)cc3)cc1	1
CHEMBL595460	C[C@H]1CN(CC[C@@H]1CNS(=O)(=O)C(F)(F)F)S(=O)(=O)c2ccc(Cl)cc2S(=O)(=O)c3ccccc3F	1
CHEMBL2387075	CCCCN1C(=O)C(=CC2=C1CCC2)C(=O)NCc3ccccc3	1
CHEMBL2387074	CCCCN1C(=C(C)C=C(C(=O)NCc2ccccc2)C1=O)CC	1
CHEMBL57367	CCCCCCC(C)(C)c1cc(OC)c2[C@@H]3CC(=CC[C@H]3C(C)(C)Oc2c1)C	1
CHEMBL2387076	CCCCN1C2=C(CCCC2)C=C(C(=O)NCc3ccccc3)C1=O	1
CHEMBL2387073	CCCCN1C(=C(C)C=C(C(=O)NCc2ccccc2)C1=O)C	1
CHEMBL2326309	CCN(CC)c1ccc(CN([C@@]23C[C@@H]4C[C@@H](C[C@@H](C4)C2)C3)S(=O)(=O)c5ccc(OC)cc5)cc1	1
CHEMBL508336	Fc1ccc(CN2C(=O)C(=Cc3cccnc23)C(=O)NC4CCCCC4)cc1	1
CHEMBL1223835	CCCCCN1N=C(CC1c2ccccc2F)C(=O)N[C@H]3C[C@H]4CC[C@]3(C)C4(C)C	1
CHEMBL577040	CC(C)n1cnc(c1C)c2nn(c3ccc(Cl)cc3Cl)c(c2C)c4ccc(Cl)cc4	1
CHEMBL391858	CCCCCCC(C)(C)c1cccc(OCC\C=C/C\C=C/CCCC(=O)N[C@H](C)CO)c1	1
CHEMBL271988	Cc1c(nn(c2ccc(Cl)cc2)c1n3cccc3)C(=O)NN4CCCCC4	1
CHEMBL607977	Clc1ccc(cc1)N2C[C@@H](CC[C@H]2c3ccc(Cl)cc3Cl)S(=O)(=O)NC4CCCCC4	1
CHEMBL2152811	CCCN1C=C(C(=O)N[C@H]2[C@]3(C)CCC(C3)C2(C)C)C(=O)c4ccc(Sc5ccccc5)cc14	1
CHEMBL488933	CCCCCCC(C)(C)c1cc(O)cc(OCCCCCCCCCCC(=O)NCCc2ccc(O)c(O)c2)c1	1
CHEMBL271500	CC1CC(C)CN(C1)S(=O)(=O)c2ccc3oc(C(=O)NC4CCCC4)c(C)c3c2	1
CHEMBL2019086	OC(=O)C1(CCCCC1)NC(=O)C2=CC3=C(CCCCCC3)N(Cc4ccc(F)cc4)C2=O	1
CHEMBL388987	N[C@@H]1CCCC[C@H]1NC(=O)c2cn(c3ccc(Cl)cc3)c(n2)c4ccc(Cl)cc4Cl	1
CHEMBL574965	COc1cc(CNC(=O)c2nn(c3ccc(Cl)cc3Cl)c(c2C)n4c(C)ccc4C)c(Br)c(OC)c1OC	1
CHEMBL177403	Clc1ccc(cc1)c2sc(nc2c3ccc(Cl)cc3Cl)C(=O)NN4CCCCC4	1
CHEMBL2152810	CCN1C=C(C(=O)N[C@H]2[C@]3(C)CCC(C3)C2(C)C)C(=O)c4ccc(Sc5ccccc5)cc14	1
CHEMBL2163941	O=C(NC1CCCCC1)C2=CN3C(COc4cccc(C2=O)c34)C5CC5	1
CHEMBL2163940	CCCC1COc2ccc(C)c3C(=O)C(=CN1c23)C(=O)NC45CC6CC(CC(C6)C4)C5	1
CHEMBL2163943	O=C(NC12CC3CC(CC(C3)C1)C2)C4=CN5C(COc6cccc(C4=O)c56)C7CC7	1
CHEMBL2163942	O=C(NC1CCCCCC1)C2=CN3C(COc4cccc(C2=O)c34)C5CC5	1
CHEMBL2163945	CC1(C)COc2cccc3C(=O)C(=CN1c23)C(=O)NC45CC6CC(CC(C6)C4)C5	1
CHEMBL2163944	CC(C)C1COc2cccc3C(=O)C(=CN1c23)C(=O)NC45CC6CC(CC(C6)C4)C5	1
CHEMBL2163947	CCC1COc2c(F)c(F)cc3C(=O)C(=CN1c23)C(=O)NC45CC6CC(CC(C6)C4)C5	1
CHEMBL2163946	CCC1COc2c(F)ccc3C(=O)C(=CN1c23)C(=O)NC45CC6CC(CC(C6)C4)C5	1
CHEMBL2163949	O=C(NC1CCCCC1)C2=CN3C(COc4cccc(C2=O)c34)c5ccccc5	1
CHEMBL2163948	CCC1COc2c(OC)ccc3C(=O)C(=CN1c23)C(=O)NC45CC6CC(CC(C6)C4)C5	1
CHEMBL1923764	CCCCCCC(C)(C)c1cc(O)cc(OCCCCCCCCCCCC(=O)OC(CO)CO)c1	1
CHEMBL1923765	CCCCCc1cc(O)cc(OCCCCCCOC(CO)CO)c1	1
CHEMBL1923762	CCCCCCC(C)(C)c1cc(O)cc(OCCCCCCCC(=O)OC(CO)CO)c1	1
CHEMBL1923763	CCCCCCC(C)(C)c1cc(O)cc(OCCCCCCCCCCC(=O)OC(CO)CO)c1	1
CHEMBL1923760	CCCCCCc1ccc(O)cc1OCCCCCCCC(=O)OC(CO)CO	1
CHEMBL1923761	CCCCCCc1ccc(O)cc1OCCCCCCCCCCC(=O)OC(CO)CO	1
CHEMBL461598	Clc1ccc(c(Cl)c1)n2ncc(C(=O)NC3CC3)c2c4ccc(Br)cc4	1
CHEMBL409150	Cc1c(nn(c2ccc(F)cc2F)c1n3c(C)ccc3C)C(=O)NCc4ccc(Cl)c(Cl)c4	1
CHEMBL579193	Cc1ccc(cc1CN2CCOCC2)C(=O)NC3[C@@]4(C)CC[C@H](C4)C3(C)C	1
CHEMBL404650	Cc1ccc(cc1S(=O)(=O)N2CCOCC2)C(=O)N[C@@H]3[C@]4(C)CC[C@@H](C4)C3(C)C	1
CHEMBL180788	COc1ccc(cc1)S(=O)(=O)c2cc(OC)ccc2S(=O)(=O)c3ccc(cc3)[C@H](C)NC(=O)C(C)(C)C	1
CHEMBL579194	CC1CCCCC1C(=O)Nc2cc(CN3CCOCC3)c(C)c(c2)C(F)(F)F	1
CHEMBL256503	CC(C)(C)CNC(=O)c1ccc(Br)c(c1)S(=O)(=O)N2CCOCC2	1
CHEMBL2022365	OC1=C(C(=O)NC2CCCCC2)C(=O)N(Cc3ccccc3)c4ncccc14	1
CHEMBL398114	Cc1ccc(cc1)c2ncc(nc2c3ccc(C)cc3)C(=O)NCCOc4ccccc4	1
CHEMBL418721	Cc1c(nc(c2ccc(Cl)cc2Cl)n1c3ccc(Cl)cc3)C(=O)NN4CC5CCCC5C4	1
CHEMBL2022364	O=C(NC1CCCCCC1)C2=Cc3ccccc3N(CCN4CCOCC4)C2=O	1
CHEMBL229965	O[C@H]1CCC[C@@H]1NC(=O)c2cn(c3ccc(Cl)cc3)c(n2)c4ccccc4Cl	1
CHEMBL514845	Clc1ccc(c(Cl)c1)n2nc(C(=O)NN3CCCCC3)c(C#N)c2c4ccc(I)cc4	1
CHEMBL229966	O[C@@H]1CCC[C@H]1NC(=O)c2cn(c3ccc(Cl)cc3)c(n2)c4ccccc4Cl	1
CHEMBL271610	Clc1ccc(cc1)n2nc(C(=O)NN3CCCCC3)c(C#N)c2n4cccc4	1
CHEMBL271611	Cc1c(nn(c2c(Cl)cc(Cl)cc2Cl)c1n3c(C)ccc3C)C(=O)NN4CCCCC4	1
CHEMBL2022362	O=C(NC1CCCCC1)C2=Cc3ccccc3N(CCN4CCOCC4)C2=O	1
CHEMBL522906	CC(C)(C)[C@H](NC(=O)N1C(=O)N(CC2(O)CCOCC2)c3ccccc13)C(=O)N	1
CHEMBL393343	CCCCCCC(C)(C)c1ccccc1\C=C/C\C=C/C\C=C/CCCC(=O)N[C@H](C)CO	1
CHEMBL1834020	Cc1c(nn(c2ccc(Cl)cc2Cl)c1c3ccc(Cl)cc3)C(=O)NCC4CCC(CNS(=O)(=O)N)CC4	1
CHEMBL1834021	Cc1c(nn(c2ccc(Cl)cc2Cl)c1c3ccc(Cl)cc3)C(=O)NC[C@@H]4CC[C@H](CNS(=O)(=O)C)CC4	1
CHEMBL393344	C[C@H](CO)NC(=O)CCC\C=C/C\C=C/CCOc1cccc(c1)C(C)(C)CCCC#N	1
CHEMBL367672	Cc1c(nc(c2ccc(Cl)cc2Cl)n1c3ccc(Cl)cc3)C(=O)NN4CCOCC4	1
CHEMBL569524	CC1(C)C(C(=O)c2cn(CCc3ccncc3)c4ccccc24)C1(C)C	1
CHEMBL410655	CC1(C)C(C(=O)c2cn(CC3CCOCC3)c4cc(ccc24)C#N)C1(C)C	1
CHEMBL474080	Cc1ccc(cc1S(=O)(=O)N2CCOCC2)c3cc(CC(C)(C)C)[nH]n3	1
CHEMBL230782	COc1ccc(cc1OC)c2c(C)c3C(=O)N(CCc3n2c4ccc(Cl)cc4Cl)C5CCCCC5	1
CHEMBL230784	Cc1c2C(=O)N(CCc2n(c1c3cccc(N)c3)c4ccc(Cl)cc4Cl)C5CCCCC5	1
CHEMBL232132	CSC(=S)N1CC2(CCCCC2)CS/C/1=N\c3cccc(C)c3C	1
CHEMBL574740	Cc1c(nn(c2ccc(Cl)c(Cl)c2)c1n3cccc3)C(=O)Nc4ccc(Cl)cc4	1
CHEMBL259562	CC(=O)SC(CCc1ccccc1)[C@@H]2[C@H](N(C2=O)c3ccc(F)cc3)c4ccc(O)cc4	1
CHEMBL603529	Clc1ccc(cc1)N2C[C@H](CCNS(=O)(=O)c3cccnc3)CC[C@H]2c4ccc(Cl)cc4Cl	1
CHEMBL1631300	CCCCCCC(C)NC(=O)c1nn(c2ccc(Cl)cc2Cl)c(c1C)n3c(C)ccc3C	1
CHEMBL1631301	Cc1c(nn(c2ccc(F)cc2F)c1n3c(C)ccc3C)C(=O)NCCC(C)(C)C	1
CHEMBL200049	CCCCC\C=C/C\C=C/C\C=C/C\C=C/CCCC(=O)N1CCN(CC1)c2ccc(F)cc2	1
CHEMBL519288	CCC(CC)(CC)c1cc(on1)\N=C\2/OCC3(CCCCC3)CN2C(=S)SC	1
CHEMBL3085420	O=C([C@@H]1CC12CCCCC2)c3cn(CC4CCOCC4)c5ccccc35	1
CHEMBL3085421	O=C([C@@H]1CC12CCCCC2)c3cn(CCN4CCOCC4)c5ccccc35	1
CHEMBL201667	Brc1ccc(cc1)C2N(C(=S)N(C2=O)c3ccccc3)c4ccccc4	1
CHEMBL410496	Clc1ccc(cc1)n2nc(cc2n3cccc3)C(=O)NC4CCCCC4	1
CHEMBL485013	CC(C)N1CCc2c(nn(c3ccccc3Cl)c2c4ccc(Cl)cc4)C1=O	1
CHEMBL2018661	CN(C)CCNC(=O)C(C)(C)NC(=O)C1=CC2=C(CCCCCC2)N(CC3CCCCC3)C1=O	1
CHEMBL2018660	CC(C)(NC(=O)C1=CC2=C(CCCCCC2)N(CC3CCCCC3)C1=O)C(=O)NCCOCCO	1
CHEMBL2018662	CC(=O)NCCNC(=O)C(C)(C)NC(=O)C1=CC2=C(CCCCCC2)N(CC3CCCCC3)C1=O	1
CHEMBL2018665	CC(C)(NC(=O)C1=CC2=C(CCCCCC2)N(CC3CCCCC3)C1=O)C(=O)N4CCC(CC4)C(=O)O	1
CHEMBL2018664	CC(C)(NC(=O)C1=CC2=C(CCCCCC2)N(CC3CCCCC3)C1=O)C(=O)N4CCC(O)CC4	1
CHEMBL2018666	CC(C)(NC(=O)C1=CC2=C(CCCCCC2)N(CC3CCCCC3)C1=O)C(=O)N4CCC(CC4)C(=O)N	1
CHEMBL520509	CC(C)CCNC(=O)c1ccc2Sc3ccccc3C(=Nc2c1)c4ccccn4	1
CHEMBL1788275	CN\C(=N/S(=O)(=O)N1CCCCC1)\N2C[C@H](C(=N2)c3ccc(Cl)cc3)c4ccccc4	1
CHEMBL476576	Cc1ccc(cc1)C(C(=O)NCCC(c2ccccc2)c3ccccc3)c4ccccc4	1
CHEMBL1223588	CCCCCC1=NN(CC1c2ccccc2)C(=O)N[C@H]3C[C@H]4CC[C@]3(C)C4(C)C	1
CHEMBL470231	Cc1ccc(NC(=O)C2CCCCC2)cc1S(=O)(=O)N3CCOCC3	1
CHEMBL470233	Cc1ccc(NC(=O)c2cccc(Cl)c2)cc1S(=O)(=O)N3CCOCC3	1
CHEMBL575164	COc1ccc(CCNC(=O)c2nn(c3ccc(F)cc3F)c(c2C)n4cccc4)cc1Cl	1
CHEMBL575163	Cc1c(nn(c2ccc(F)cc2F)c1n3cccc3)C(=O)NCCc4ccc(Cl)c(Cl)c4	1
CHEMBL2316280	CCCCCN1C=C(C(=O)NC2CCCCCC2)C(=O)c3c(C)noc13	1
CHEMBL2152812	CCCCN1C=C(C(=O)N[C@H]2[C@]3(C)CCC(C3)C2(C)C)C(=O)c4ccc(Sc5ccccc5)cc14	1
CHEMBL2316282	CCCCCN1C=C(C(=O)NC2CCCCC2)C(=O)c3c(C)csc13	1
CHEMBL2316283	CCCCCN1C=C(C(=O)NC2CCCCCC2)C(=O)c3c(C)csc13	1
CHEMBL2316284	CCCCCN1C=C(C(=O)NC23CC4CC(CC(C4)C2)C3)C(=O)c5c(C)csc15	1
CHEMBL2316285	CCCCCN1C=C(C(=O)NC2CCCCC2)C(=O)c3c(C)nn(C)c13	1
CHEMBL2152815	CN(C)CCN1C=C(C(=O)N[C@H]2[C@]3(C)CCC(C3)C2(C)C)C(=O)c4ccc(Sc5ccccc5)cc14	1
CHEMBL2152814	Cc1cccc(CN2C=C(C(=O)N[C@H]3[C@]4(C)CCC(C4)C3(C)C)C(=O)c5ccc(Sc6ccccc6)cc25)c1	1
CHEMBL2152819	CCCCCN1C=C(C(=O)NCc2ccc(Cl)c(Cl)c2)C(=O)c3ccc(cc13)c4ccccc4	1
CHEMBL2152818	C[C@@]12CCC(C1)C(C)(C)[C@H]2NC(=O)C3=CN(CCCCO)c4cc(Sc5ccccc5)ccc4C3=O	1
CHEMBL1224629	CCCCCC1=NN(CC1c2ccccc2)C(=O)NC34CC5CC(CC(C5)C3)C4	1
CHEMBL1631289	Cc1c(nn(c2ccc(Cl)cc2Cl)c1n3cccc3)C(=O)NCCC(C)(C)C	1
CHEMBL2316268	CCCCCN1C=C(C(=O)NC2CCCCC2)C(=O)c3c(CC)nn(C)c13	1
CHEMBL2316269	CCCCCN1C=C(C(=O)NC23CC4CC(CC(C4)C2)C3)C(=O)c5c(CC)nn(C)c15	1
CHEMBL2316264	CCCCCN1C=C(C(=O)Nc2ccccc2)C(=O)c3c(C)nn(C)c13	1
CHEMBL2316262	CCCCCN1C=C(C(=O)NC23CC4CC(CC(C4)C2)C3)C(=O)n5nc(nc15)c6ccccc6	1
CHEMBL2316261	CCCCCN1C=C(C(=O)NC23CC4CC(CC(C4)C2)C3)C(=O)n5ncnc15	1
CHEMBL197601	CCCCC\C=C/C\C=C/C\C=C/C\C=C/CCCC(=O)NCc1ccc(OC)cc1OC	1
CHEMBL202419	CCN1C=Nc2c(nn(c3ccccc3Cl)c2c4ccc(Cl)cc4)C1=O	1
CHEMBL3221198	Clc1ccc(COc2cccc(\C=C\3/N=C4SCCCCN4C3=O)c2)cc1	1
CHEMBL3221199	Clc1cccc(COc2cccc(\C=C\3/N=C4SCCCCN4C3=O)c2)c1	1
CHEMBL3221196	O=C1N2CCCCSC2=N/C/1=C\c3cccc(Oc4ccccc4)c3	1
CHEMBL3221197	O=C1N2CCCCSC2=N/C/1=C\c3cccc(OCc4ccccc4)c3	1
CHEMBL3221190	Clc1ccc(COc2cccc(\C=C\3/N=C4SCCCN4C3=O)c2)c(Cl)c1	1
CHEMBL272350	CC1CC(C)CN(C1)S(=O)(=O)c2ccc3oc(C(=O)NCc4ccccc4)c(C)c3c2	1
CHEMBL478210	COc1ccc(cc1)C(C(=O)NCCC(c2ccccc2)c3ccccc3)c4ccccc4	1
CHEMBL496507	CCNC1(CCN(CC1)c2cnc(c3ccc(Cl)cc3)c(n2)c4ccnc(Cl)c4)C(=O)N	1
CHEMBL496506	CCNC1(CCN(CC1)c2cnc(c3ccc(Cl)cc3)c(n2)c4ccc(cc4)C#N)C(=O)N	1
CHEMBL496508	CCNC1(CCN(CC1)c2cnc(c3ccc(cc3)C(F)(F)F)c(n2)c4ccnc(Cl)c4)C(=O)N	1
CHEMBL2152826	CCCCCN1C=C(C(=O)NN2CCCCC2)C(=O)c3ccc(Sc4ccccc4)cc13	1
CHEMBL2316296	CCCCCN1C=C(C(=O)N[C@@H]2CC[C@@H](C)CC2)C(=O)c3c(C)nn(C)c13	1
CHEMBL514490	CC1CCCCC1C(=O)Nc2ccc(C)c(c2)S(=O)(=O)N3CCOCC3	1
CHEMBL2152824	CCCCCN1C=C(C(=O)N2CCC[C@H]2C(=O)N)C(=O)c3ccc(Sc4ccccc4)cc13	1
CHEMBL472679	Cc1ccc(cc1S(=O)(=O)N2CCOCC2)c3noc(CC(C)(C)C)n3	1
CHEMBL2152825	CCCCCN1C=C(C(=O)NC2CN3CCC2CC3)C(=O)c4ccc(Sc5ccccc5)cc14	1
CHEMBL2316292	Cc1nn(C)c2N(Cc3ccccc3)C=C(C(=O)NC4CCCCC4)C(=O)c12	1
CHEMBL2030933	Cc1c(nn(c2ccc(Cl)cc2Cl)c1c3ccc(Cl)cc3)C(=O)N[C@@H]4CCCN(C4)S(=O)(=O)C	1
CHEMBL1098696	C[S+]([O-])c1c(nn(c2ccc(Cl)cc2Cl)c1c3ccc(Cl)cc3)C(=O)NN4CCCCC4	1
CHEMBL2030930	Cc1c(nn(c2ccc(Cl)cc2Cl)c1c3ccc(Cl)cc3)C(=O)N[C@@H]4CCCN(C4)C(=O)OC(C)(C)C	1
CHEMBL2030937	CCCCNC(=O)N1CCC[C@H](C1)NC(=O)c2nn(c3ccc(Cl)cc3Cl)c(c2C)c4ccc(Cl)cc4	1
CHEMBL2030936	CCCNC(=O)N1CCC[C@H](C1)NC(=O)c2nn(c3ccc(Cl)cc3Cl)c(c2C)c4ccc(Cl)cc4	1
CHEMBL387645	CCc1ccccc1c2nc(cn2c3ccc(Cl)cc3)C(=O)NC4CCCCC4	1
CHEMBL2030939	CCOC(=O)N1CCC[C@H](C1)NC(=O)c2nn(c3ccc(Cl)cc3Cl)c(c2C)c4ccc(Cl)cc4	1
CHEMBL589842	Fc1ccc(C[C@H]2CC[C@@H](N(C2=O)c3ccc(Cl)cc3)c4ccc(Cl)cc4Cl)cc1F	1
CHEMBL511021	CCN(CC)C(=O)c1ccc2c(c1)nc(Cc3ccc(OCC4CC4)cc3)n2CCC(C)C	1
CHEMBL1801079	COc1cc(on1)C(=O)NC2(CC2)C(=O)N[C@H](C)c3ccc(cc3F)n4nc(C#N)c5ccccc45	1
CHEMBL1801078	COc1cc(on1)C(=O)NC2(CC2)C(=O)N[C@H](C)c3ccc(cc3F)n4nc(OC)c5ccccc45	1
CHEMBL1801075	COc1cc(on1)C(=O)NC2(CC2)C(=O)N[C@H](C)c3ccc(cc3F)n4nc(c5ccccc5)c6ccccc46	1
CHEMBL1801074	COc1cc(on1)C(=O)NC2(CC2)C(=O)N[C@H](C)c3ccc(cc3F)n4nc(C5CC5)c6ccccc46	1
CHEMBL1801077	COc1cc(on1)C(=O)NC2(CC2)C(=O)N[C@H](C)c3ccc(cc3F)N4NC(=O)c5ccccc45	1
CHEMBL1801076	COc1cc(on1)C(=O)NC2(CC2)C(=O)N[C@H](C)c3ccc(cc3F)n4nc(Br)c5ccccc45	1
CHEMBL482355	CSC(=S)N1CC2(CCCCC2)CO/C/1=N\c3ccc(F)c4ccccc34	1
CHEMBL1801073	CCc1nn(c2ccc([C@@H](C)NC(=O)C3(CC3)NC(=O)c4onc(OC)c4)c(F)c2)c5ccccc15	1
CHEMBL1801072	COc1cc(on1)C(=O)NC2(CC2)C(=O)N[C@H](C)c3ccc(cc3F)n4nc(C)c5ccccc45	1
CHEMBL584889	Cc1c(nn(c2ccc(Cl)cc2Cl)c1c3ccc(Cl)cc3)c4cn(cn4)C(C)(C)c5ccccc5	1
CHEMBL2326286	CCN(CC)c1ccc(CN(c2ccc(Cl)cc2)S(=O)(=O)c3ccc(F)cc3)cc1	1
CHEMBL247552	Cc1ccc(cc1)c2ncc(nc2c3ccc(C)cc3)C(=O)N[C@@H]4CCCC[C@@H]4CO	1
CHEMBL247553	CC(C)C[C@H](NC(=O)c1cnc(c2ccc(C)cc2)c(n1)c3ccc(C)cc3)C(=O)N	1
CHEMBL2326285	CCN(CC)c1ccc(CN(c2ccc(Cl)cc2)S(=O)(=O)c3ccccc3)cc1	1
CHEMBL2316299	CCCCCN1C=C(C(=O)NC23CC4CC(CC(C4)C2)C3)C(=O)c5c(C)nn(C)c15	1
CHEMBL442447	CC(NC(=O)c1ccc(C)c(c1)S(=O)(=O)N2CCOCC2)C34CC5CC(CC(C5)C3)C4	1
CHEMBL2316298	CCCCCN1C=C(C(=O)NC2CCCCCC2)C(=O)c3c(C)nn(C)c13	1
CHEMBL180465	COc1ccc(cc1)S(=O)(=O)c2cc(OC)ccc2S(=O)(=O)c3ccc(cc3)[C@H](C)NS(=O)(=O)C	1
CHEMBL475610	CSC(=O)N1CC2(CCCCC2)CO/C/1=N\c3cccc4ccccc34	1
CHEMBL475611	CSC(=S)N1CC2(CCCCC2)CO/C/1=N\c3ccccc3	1
CHEMBL223990	CCCCCCc1ccc(O)cc1OCCCCCCCCCCC(=O)NCCO	1
CHEMBL223991	CCCCCCc1ccc(OCCCCCC(=O)NC2CC2)cc1O	1
CHEMBL408968	Cc1c(nn(c2ccc(F)cc2F)c1n3cccc3)C(=O)NN4CCCCC4	1
CHEMBL1910034	Cc1ccc(cc1)[C@@H](N2CCN(CC2)C(=O)NC3CCCCC3)c4ccc(Cl)cc4Cl	1
CHEMBL1910035	Cc1ccc(cc1)[C@H](N2CCN(CC2)C(=O)NC3CCCCC3)c4ccc(Cl)cc4Cl	1
CHEMBL408964	COc1cccc2c1c(cn2CC3CCOCC3)C(=O)C4C(C)(C)C4(C)C	1
CHEMBL56799	CCCCCCC(C)(C)c1ccc(c(O)c1)c2cc(C)cc(C)c2	1
CHEMBL574971	Cc1ccc(C)n1c2c(C)c(nn2c3ccc(F)cc3F)C(=O)NCCc4ccc(Cl)c(Cl)c4	1
CHEMBL574970	COc1cc(CNC(=O)c2nn(c3ccc(F)cc3F)c(c2C)n4c(C)ccc4C)c(Br)c(OC)c1OC	1
CHEMBL2163952	CC12CC3CC(C)(C1)CC(C3)(C2)NC(=O)C4=CN5C(COc6cccc(C4=O)c56)c7ccccc7	1
CHEMBL2163953	CC1Oc2cccc3C(=O)C(=CN(C1c4ccccc4)c23)C(=O)NC5CCCCC5	1
CHEMBL516388	Cc1ccc(cc1S(=O)(=O)N2CCOCC2)C(=O)N[C@H]3[C@@]4(C)CC[C@H](C4)C3(C)C	1
CHEMBL2163951	O=C(NC12CC3CC(CC(C3)C1)C2)C4=CN5C(COc6cccc(C4=O)c56)c7ccccc7	1
CHEMBL2163956	Cc1ccc(cc1)C2COc3cccc4C(=O)C(=CN2c34)C(=O)NC5CCCCC5	1
CHEMBL2163957	Cc1ccc(cc1)C2COc3cccc4C(=O)C(=CN2c34)C(=O)NC56CC7CC(CC(C7)C5)C6	1
CHEMBL2163954	CC1Oc2cccc3C(=O)C(=CN(C1c4ccccc4)c23)C(=O)NC56CC7CC(CC(C7)C5)C6	1
CHEMBL2163958	Cc1cc2OCC(N3C=C(C(=O)NC4CCCCC4)C(=O)c(c1)c23)c5ccccc5	1
CHEMBL516381	Clc1ccc(c(Cl)c1)n2ncc(C(=O)NC3CCCCCC3)c2c4ccc(I)cc4	1
CHEMBL1923757	CCCCCc1cc(O)cc(OCCCCCCCCCCC(=O)OC(CO)CO)c1	1
CHEMBL1923756	CCCCCc1cc(O)cc(OCCCCCCCC(=O)OC(CO)CO)c1	1
CHEMBL524087	Clc1ccc(cc1)n2c(nc3c(NC4CCCCC4)ncnc23)c5ccc(Cl)cc5Cl	1
CHEMBL1668506	CC1=C(S\C(=N/C(=O)c2ccc(OC(F)(F)F)cc2)\N1CC3CC3)C(C)(C)C	1
CHEMBL2206848	CCCn1cc(C(=O)c2cccc3cccc(I)c23)c4ccccc14	1
CHEMBL2206833	CCCn1c(C)c(C(=O)c2ccc(Br)c3ccccc23)c4ccccc14	1
CHEMBL496293	CCNC1(CCN(CC1)c2cnc(c3ccc(Cl)cc3)c(n2)c4ccc(Cl)cc4Cl)C(=O)N	1
CHEMBL474897	Cc1ccc(cc1S(=O)(=O)N2CCOCC2)c3nc(CC(C)(C)C)cs3	1
CHEMBL474896	Cc1ccc(cc1S(=O)(=O)N2CCOCC2)c3nc(CC4CCCCC4)cs3	1
CHEMBL527071	CC(C)CCN1C(=O)N(C(=O)N[C@H](C(=O)N)C(C)(C)C)c2ccccc12	1
CHEMBL2017678	COc1cccc2c(cn(CC3CCOCC3)c12)c4nsc(CN5CCN(CC(=O)N)CC5)n4	1
CHEMBL1081832	CN\C(=N/S(=O)(=O)N1CCC(F)CC1)\C2=NN(C(C2)c3ccccc3)c4ccc(Cl)cc4	1
CHEMBL229913	CN[C@@H]1CCCC[C@H]1NC(=O)c2cn(c3ccc(Cl)cc3)c(n2)c4ccc(Cl)cc4Cl	1
CHEMBL229914	O[C@H]1CCCC[C@@H]1NC(=O)c2cn(c3ccc(Cl)cc3)c(n2)c4ccccc4Cl	1
CHEMBL229915	O[C@@H]1CCCC[C@H]1NC(=O)c2cn(c3ccc(Cl)cc3)c(n2)c4ccccc4Cl	1
CHEMBL3260755	CCN1N=C2N(N(Cc3ccc(cc3)C#N)C(=O)C(=C2c4ccc(Cl)cc4)c5cnn(C)c5)C1=O	1
CHEMBL3260754	CCN1N=C2N(N(Cc3ccc(nc3C)C(F)(F)F)C(=O)C(=C2c4ccc(Cl)cc4)c5ccncc5F)C1=O	1
CHEMBL3260756	CCN1N=C2N(N(Cc3ccc(cc3)C#N)C(=O)C(=C2c4ccc(Cl)cc4)c5cnc(nc5)N(C)C)C1=O	1
CHEMBL3260751	CCN1N=C2N(N(Cc3ccc(cc3)C#N)C(=O)C(=C2c4ccc(Cl)cc4)c5ccc(cc5)C#N)C1=O	1
CHEMBL3260750	CCN1N=C2N(N(Cc3ccc(nc3C)C(F)(F)F)C(=O)C(=C2c4ccc(C)cc4)c5ccc(cc5)C#N)C1=O	1
CHEMBL3260753	CCN1N=C2N(N(Cc3ccc(nc3C)C(F)(F)F)C(=O)C(=C2c4ccc(Cl)cc4)c5cnc(C)nc5)C1=O	1
CHEMBL3260752	CCN1N=C2N(N(Cc3ccc(nc3C)C(F)(F)F)C(=O)C(=C2c4ccc(Cl)cc4)c5ccc(CO)nc5)C1=O	1
CHEMBL524884	CCCCCN1C=C(C(=O)NC23CC4CC(CC(C4)C2)C3)C(=O)c5cc(ccc15)C(F)(F)F	1
CHEMBL1834019	Cc1c(nn(c2ccc(Cl)cc2Cl)c1c3ccc(Cl)cc3)C(=O)NCC4CCC(CNS(=O)(=O)C)CC4	1
CHEMBL584261	CC(C)n1cnc(c1)c2nn(c3ccccc3Cl)c(c2C)c4ccc(Cl)cc4	1
CHEMBL1834013	Cc1c(nn(c2ccc(Cl)cc2Cl)c1c3ccc(Cl)cc3)C(=O)NCCCCCCCNS(=O)(=O)C	1
CHEMBL368547	Cc1c(nc(c2ccc(Cl)cc2Cl)n1c3ccc(Cl)cc3)C(=O)NC4CCCC4	1
CHEMBL1081306	CN\C(=N/S(=O)(=O)c1ccc(cc1)C(F)(F)F)\C2=NN(C(C2)c3ccccc3)c4ccc(Cl)cc4Cl	1
CHEMBL1081305	CN\C(=N/S(=O)(=O)c1ccc(Cl)cc1)\C2=NN(C(C2)c3ccccc3)c4ccc(Cl)cc4Cl	1
CHEMBL94239	Cc1c(nn(c2ccc(Cl)cc2Cl)c1c3ccc(Cl)cc3)C(=O)NN	1
CHEMBL203925	CCCN1C=Nc2c(nn(c3ccccc3Cl)c2c4ccc(Cl)cc4)C1=O	1
CHEMBL409217	Fc1ccc(c(F)c1)C2(Oc3cc(F)c(cc3O2)C(=O)N4CCOCC4)c5ccc(F)cc5F	1
CHEMBL570660	CC1(CC1(Cl)Cl)C(=O)c2cn(CC3CCOCC3)c4ccccc24	1
CHEMBL1215991	CCCCCN1C=C(C(=O)N[C@H]2C(C)(C)[C@H]3CC[C@]2(C)C3)C(=O)c4cc(Br)ccc14	1
CHEMBL1215993	CCCCCN1C=C(C(=O)NC2CCCCC2)C(=O)c3cc(Br)ccc13	1
CHEMBL1215992	CCCCCN1C=C(C(=O)NN2CCCCC2)C(=O)c3cc(Br)ccc13	1
CHEMBL2316291	CCCCCCN1C=C(C(=O)NC2CCCCC2)C(=O)c3c(C)nn(C)c13	1
CHEMBL261037	Fc1ccc(cc1)[C@]2(Oc3cc(F)c(cc3O2)C(=O)N4CCOCC4)c5ccc(Cl)cc5Cl	1
CHEMBL1909957	CCc1c(nn(c2ccc(Cl)c(Cl)c2)c1n3c(C)ccc3C)C(=O)NC4CCCCC4	1
CHEMBL1080545	CN\C(=N/S(=O)(=O)N1CCC(CC1)C(F)(F)F)\N2C[C@@H](C(=N2)c3ccc(Cl)cc3)c4ccccc4	1
CHEMBL2206860	CCCCCn1c(C)c(C(=O)c2ccc(Cl)c3ccccc23)c4ccccc14	1
CHEMBL2206861	CCCn1cc(C(=O)c2ccc(Br)c3ccccc23)c4ccccc14	1
CHEMBL250808	CCCCN1Cc2c(C1)n(c3ccc(cc23)C(=O)N4CCC(C)CC4)S(=O)(=O)CC	1
CHEMBL250809	CCS(=O)(=O)n1c2CN(CC3CC3)Cc2c4cc(ccc14)C(=O)N5CCC(C)CC5	1
CHEMBL2087096	C=CCCn1cc(CC(=O)NC23CC4CC(CC(C4)C2)C3)c5cc(ccc15)c6ccccc6	1
CHEMBL220360	C[C@H](NC(=O)C(C)(C)Oc1ccc(cn1)C(F)(F)F)[C@@H](Cc2ccc(Cl)cc2)c3cccc(c3)C#N	1
CHEMBL568467	Cc1cc(NC(=O)C(C)(C(F)(F)F)C(F)(F)F)cc(CN2CCOCC2)c1C	1
CHEMBL426455	CCCCN1C(=O)NC(C1=O)(c2ccc(I)cc2)c3ccc(I)cc3	1
CHEMBL569994	CC1(C)C(C(=O)c2cn(CC3CCOC3)c4ccccc24)C1(C)C	1
CHEMBL565742	CC(C)c1ncc([nH]1)c2nn(c3ccc(Cl)cc3Cl)c(c2C)c4ccc(Cl)cc4	1
CHEMBL569992	O=C(c1cn(CC2CCOCC2)c3ccccc13)C45CC6CC(CC(C6)O4)C5	1
CHEMBL1087644	Clc1ccc(C(N2CCN(CC2)C(=O)C3CCCCC3)c4ccccc4)c(Cl)c1	1
CHEMBL1223590	CCCCC1=NN(CC1c2cccc(F)c2)C(=O)NC(C)(C)c3ccc(F)cc3	1
CHEMBL1223591	CCCCC1=NN(CC1c2ccccc2F)C(=O)NC(C)(C)c3ccc(F)cc3	1
CHEMBL1223592	CCCCC1=NN(CC1c2ccsc2)C(=O)NC(C)(C)c3ccccc3	1
CHEMBL425047	CC(F)(F)CN1C=Nc2c(nn(c3ccccc3Cl)c2c4ccc(Cl)cc4)C1=O	1
CHEMBL2152805	CN(C)CCN1C=C(C(=O)N[C@@H]2C(C)(C)C3CC[C@]2(C)C3)C(=O)c4ccc(F)cc14	1
CHEMBL2152806	COCCN1C=C(C(=O)N[C@@H]2C(C)(C)C3CC[C@]2(C)C3)C(=O)c4ccc(F)cc14	1
CHEMBL2152807	C[C@@]12CCC(C1)C(C)(C)[C@H]2NC(=O)C3=CN(C=C)c4cc(F)ccc4C3=O	1
CHEMBL2152800	CCN1C=C(C(=O)N[C@H]2[C@]3(C)CCC(C3)C2(C)C)C(=O)c4ccc(F)cc14	1
CHEMBL2152801	CCCN1C=C(C(=O)N[C@@H]2C(C)(C)C3CC[C@]2(C)C3)C(=O)c4ccc(F)cc14	1
CHEMBL2152802	CCCCN1C=C(C(=O)N[C@@H]2C(C)(C)C3CC[C@]2(C)C3)C(=O)c4ccc(F)cc14	1
CHEMBL2152803	CCCCCN1C=C(C(=O)N[C@@H]2C(C)(C)C3CC[C@]2(C)C3)C(=O)c4ccc(F)cc14	1
CHEMBL571131	CC1(C)C(C(=O)c2cn(CCCCCO)c3ccccc23)C1(C)C	1
CHEMBL564343	COc1ccc(cc1)C2N(CCc3sccc23)C(=O)CN(C(C)C)C(=O)C4CCCCC4	1
CHEMBL1224630	CCCCCC1=NN(CC1c2ccccc2)C(=O)NC3C4CC5CC(CC3C5)C4	1
CHEMBL1224631	CCCCCC1=NN(CC1c2ccccc2)C(=O)NC[C@@H]3CC[C@H]4C[C@@H]3C4(C)C	1
CHEMBL2387186	CCCCN1C(=O)C(=CC2=C1CCCCCC2)C(=O)NCCc3ccccc3	1
CHEMBL2316259	CCCCCN1C=C(C(=O)NC23CC4CC(CC(C4)C2)C3)C(=O)c5c(C)c(C)sc15	1
CHEMBL234239	CCCCCCC(C)(C)c1ccc(c(N)c1)c2cc(C)cc(C)c2	1
CHEMBL1801080	COc1cc(on1)C(=O)NC2(CC2)C(=O)N[C@H](C)c3ccc(cc3F)n4cccn4	1
CHEMBL1801081	COc1cc(on1)C(=O)NC2(CC2)C(=O)N[C@H](C)c3ccc(cc3F)n4ccc(n4)c5ccccc5	1
CHEMBL1801082	COc1cc(on1)C(=O)NC2(CC2)C(=O)N[C@H](C)c3ccc(cc3F)n4cc(cn4)c5ccccc5	1
CHEMBL1801083	COc1cc(on1)C(=O)NC2(CC2)C(=O)N[C@H](C)c3ccc(cc3F)n4ncc5CCCCc45	1
CHEMBL564901	CCCCCn1c(C)c(C(=O)c2ccc(CCC)c3ccccc23)c4ccccc14	1
CHEMBL1801085	COc1cc(on1)C(=O)NC2(CC2)C(=O)N[C@H](C)c3ccc(cc3F)n4nc(Cl)c5ccccc45	1
CHEMBL1801086	C[C@@H](NC(=O)C1(CC1)NC(=O)c2cncs2)c3ccc(cc3F)n4nc(Cl)c5ccccc45	1
CHEMBL1801087	COc1ncc(s1)C(=O)NC2(CC2)C(=O)N[C@H](C)c3ccc(cc3F)n4nc(Cl)c5ccccc45	1
CHEMBL198132	CCCCCCCC\C=C\C(=O)Nc1ccc(OC)cc1	1
CHEMBL396984	CCCCc1c(nc(c2ccccc2Cl)n1c3ccc(Cl)cc3)C(=O)N[C@H]4CCCC[C@@H]4O	1
CHEMBL570874	O=C(C1CCCCC1)c2cn(CCN3CCOCC3)c4ccccc24	1
CHEMBL570876	CC1(C)C(C(=O)c2cn(CCN3CCCCC3)c4ccccc24)C1(C)C	1
CHEMBL570877	COC(=O)CCn1cc(C(=O)C2C(C)(C)C2(C)C)c3ccccc13	1
CHEMBL15848	CCCCC\C=C/C\C=C/C\C=C/C\C=C/CCCC(=O)NCCO	1
CHEMBL1088223	C[S+]([O-])c1c(nc(c2ccc(Cl)cc2Cl)n1c3ccc(Cl)cc3)C(=O)NN4CCCCC4	1
CHEMBL1088222	CS(=O)(=O)c1c(nc(c2ccc(Cl)cc2Cl)n1c3ccc(Cl)cc3)C(=O)NN4CCCCC4	1
CHEMBL1088221	CSc1c(nc(c2ccc(Cl)cc2Cl)n1c3ccc(Cl)cc3)C(=O)NN4CCCCC4	1
CHEMBL1088220	Clc1ccc(cc1)n2c(I)c(nc2c3ccc(Cl)cc3Cl)C(=O)NN4CCCCC4	1
CHEMBL267227	CCCCCc1cc(O)c2[C@@H]3CC(=CC[C@H]3C(C)(C)Oc2c1)C	1
CHEMBL3086345	CCCCCCC(C)(C)C1=CC(=O)C2=C(OC(C)(C)c3cn(CC)nc23)C1=O	1
CHEMBL3086346	CCCCCCC(C)(C)C1=CC(=O)C2=C(OC(C)(C)c3c[nH]nc23)C1=O	1
CHEMBL594513	Fc1ccccc1S(=O)(=O)c2cc(Cl)ccc2S(=O)(=O)N[C@@H]3CC[C@H](CC3)NS(=O)(=O)C(F)(F)F	1
CHEMBL482566	Clc1cccc(CNC(=O)c2ccc3Sc4ccccc4C(=Nc3c2)N5CCCCC5)c1	1
CHEMBL482567	FC1(F)CCN(CC1)C2=Nc3cc(ccc3Sc4ccccc24)C(=O)NCc5cccc(Cl)c5	1
CHEMBL258753	Fc1ccc(cc1)C2(Oc3cc(F)c(cc3O2)C(=O)N4CCCCC4)c5ccc(Cl)cc5Cl	1
CHEMBL1270662	CN(CCCCCCCN)CCCCCCCNC(=O)c1nn(c2ccc(Cl)cc2Cl)c(c1C)c3ccc(Cl)cc3	1
CHEMBL560462	O=C(Nc1ccccc1Oc2ccccc2)c3ccc(cc3)S(=O)(=O)N4CCc5ccccc45	1
CHEMBL560463	COc1ccccc1NC(=O)C(C)Sc2nc(nc3CC(C)(C)OCc23)c4ccc(C)cc4	1
CHEMBL1950333	CC1CCN(CC1)C(=O)c2ccc3c(c2)c4CN(CCc4n3CC=C)C5CCCC5	1
CHEMBL1950330	CC1CCN(CC1)C(=O)c2ccc3c(c2)c4CN(CC5CC5)CCc4n3CC=C	1
CHEMBL1950335	CC1CCN(CC1)C(=O)c2ccc3c(c2)c4CN(CCc4n3CC=C)C5CCCCC5	1
CHEMBL2030929	CCOC(=O)N1CCC[C@@H](C1)NC(=O)c2nn(c3ccc(Cl)cc3Cl)c(c2C)c4ccc(Cl)cc4	1
CHEMBL2030926	CCCNC(=O)N1CCC[C@@H](C1)NC(=O)c2nn(c3ccc(Cl)cc3Cl)c(c2C)c4ccc(Cl)cc4	1
CHEMBL195050	CCN(CC)S(=O)(=O)N\C(=N/C)\N1CC(C(=N1)c2ccc(Cl)cc2)c3ccccc3	1
CHEMBL466047	C[C@@H]1CC[C@@H](CC1)NC(=O)C2=Cc3cccnc3N(Cc4ccc(F)cc4)C2=O	1
CHEMBL569299	CC1(C)C(C(=O)c2cn(CCCO)c3ccccc23)C1(C)C	1
CHEMBL515022	FCOc1ccc(cc1)c2c(C#N)c(nn2c3ccc(Cl)cc3Cl)C(=O)NN4CCCCC4	1
CHEMBL196989	C\N=C(/NS(=O)(=O)N1CCCC1)\N2CC(C(=N2)c3ccc(Cl)cc3)c4ccccc4	1
CHEMBL575396	Cc1c(nn(c2ccc(F)cc2F)c1n3cccc3)C(=O)Nc4ccc(Cl)cc4	1
CHEMBL576227	Cc1ccc(cc1CC(=O)N2CCOCC2)C(=O)NC3C4(C)CCC(C4)C3(C)C	1
CHEMBL264521	CCCCCN1C=C(C(=O)NC2C3CC4CC(CC2C4)C3)C(=O)c5ccccc15	1
CHEMBL453106	CN1CCN(CC1)NC(=O)c2cnn(c3ccc(Cl)cc3Cl)c2c4ccc(Br)cc4	1
CHEMBL160963	Clc1ccc(cc1)c2cc(nn2c3ccc(Cl)cc3Cl)C(=O)NN4CCCCC4	1
CHEMBL2022695	O=C(NC1CCCCC1)C2=CC=CN(Cc3ccccc3)C2=O	1
CHEMBL2436755	Clc1ccc(cc1)n2c(nc3c(ncnc23)N4CCC(CC4)NC(=O)Oc5ccccc5)c6ccccc6Cl	1
CHEMBL2436754	CCOC(=O)NC1CCN(CC1)c2ncnc3c2nc(c4ccccc4Cl)n3c5ccc(Cl)cc5	1
CHEMBL2436757	CCCCC(=O)NC1CCN(CC1)c2ncnc3c2nc(c4ccccc4Cl)n3c5ccc(Cl)cc5	1
CHEMBL2436756	Clc1ccc(cc1)n2c(nc3c(ncnc23)N4CCC(CC4)NC(=O)C5CCCCC5)c6ccccc6Cl	1
CHEMBL2436759	CC(C)CC(=O)NC1CCN(CC1)c2ncnc3c2nc(c4ccccc4Cl)n3c5ccc(Cl)cc5	1
CHEMBL2436758	Clc1ccc(cc1)n2c(nc3c(ncnc23)N4CCC(CC4)NC(=O)CC5CCCCC5)c6ccccc6Cl	1
CHEMBL585095	Cc1c(nn(c2ccc(Cl)cc2Cl)c1c3ccc(Cl)cc3)c4cn(cn4)C5CCCCC5	1
CHEMBL2022699	O=C(NC1CCCCCC1)C2=CC=CN(CCN3CCOCC3)C2=O	1
CHEMBL258244	Cc1ccc(cc1S(=O)(=O)N2CCOCC2)C(=O)NC34CC5CC(CC(C5)C3)C4	1
CHEMBL2387183	CCCCN1C2=C(CCCCCC2)C=C(C(=O)NC3CCCCC3)C1=O	1
CHEMBL2387182	CCCCN1C2=C(CCCCCC2)C=C(C(=O)NC(C)C)C1=O	1
CHEMBL2387185	CCCCN1C(=O)C(=CC2=C1CCCCCC2)C(=O)NC(C)(C)c3ccccc3	1
CHEMBL258242	Cc1ccc(cc1S(=O)(=O)N2CCOCC2)C(=O)NC(C(C)(C)C)C(C)(C)C	1
CHEMBL258243	Cc1ccc(cc1S(=O)(=O)N2CCOCC2)C(=O)NCC34CC5CC(CC(C5)C3)C4	1
CHEMBL575395	Cc1ccc(C)n1c2c(C)c(nn2c3ccc(Cl)c(Cl)c3)C(=O)NC4CCCC4	1
CHEMBL2029362	Cc1c(nn(c2ccc(Cl)cc2Cl)c1c3ccc(Cl)cc3)C(=O)N4CCC(CC4)(NS(=O)(=O)C)c5ccccc5	1
CHEMBL3116293	CCCCCn1nc(OCc2ccc3ccccc3c2)c4cc(ccc14)[N+](=O)[O-]	1
CHEMBL256962	C[C@@]12CC[C@@H](C1)C(C)(C)[C@H]2NC(=O)c3ccc(Br)c(c3)S(=O)(=O)N4CCOCC4	1
CHEMBL2163965	O=C(NC1CCCC1)C2=CN3C(COc4cccc(C2=O)c34)c5ccccc5	1
CHEMBL2163964	CCC1COc2cccc3C(=O)C(=CN1c23)C(=O)NC4CCCCCC4	1
CHEMBL2163963	CCC1COc2cccc3C(=O)C(=CN1c23)C(=O)NC4CCCCC4	1
CHEMBL2163960	CC1COc2cccc3C(=O)C(=CN1c23)C(=O)NC4CCCCC4	1
CHEMBL594536	Fc1ccccc1S(=O)(=O)c2cc(Cl)ccc2S(=O)(=O)N3CC(CCNS(=O)(=O)C(F)(F)F)C3	1
CHEMBL3116298	Nc1ccc2c(c1)c(OCc3ccccc3)nn2Cc4ccccc4	1
CHEMBL515604	CSC(=O)N1CC2(CCCCC2)CN/C/1=N\c3cccc4ccccc34	1
CHEMBL226223	Cc1ccc(cc1)c2ncc(nc2c3ccc(C)cc3)C(=O)NN4CCCCC4	1
CHEMBL3260748	CC(C)N1N=C2N(N(Cc3ccc(nc3C)C(F)(F)F)C(=O)C(=C2c4ccc(Cl)cc4)c5ccc(cc5)C#N)C1=O	1
CHEMBL3260749	CCN1N=C2N(N(Cc3ccc(C)cc3)C(=O)C(=C2c4ccc(Cl)cc4)c5ccc(cc5)C#N)C1=O	1
CHEMBL3260746	CCN1N=C2N(N(Cc3ccc(nc3C)C(F)(F)F)C(=O)C(=C2c4ccc(Cl)cc4)c5ccc(C#N)c(C)c5)C1=O	1
CHEMBL3260747	CCN1N=C2N(N(Cc3ccc(nc3CC)C(F)(F)F)C(=O)C(=C2c4ccc(Cl)cc4)c5ccc(cc5)C#N)C1=O	1
CHEMBL3260744	CCN1N=C2N(N(Cc3ccc(nc3C)C(F)(F)F)C(=O)C(=C2c4ccc(Cl)cc4)c5ccncc5C)C1=O	1
CHEMBL3260745	CCN1N=C2N(N(Cc3ccc(nc3C)C(F)(F)F)C(=O)C(=C2c4ccc(Cl)cc4)c5ccc(cc5)C#N)C1=O	1
CHEMBL3260742	CCN1N=C2N(N(Cc3ccc(nc3)C(F)(F)F)C(=O)C(=C2c4ccc(Cl)cc4)c5ccncc5)C1=O	1
CHEMBL3260743	CCN1N=C2N(N(Cc3ccc(nc3C)C(F)(F)F)C(=O)C(=C2c4ccc(Cl)cc4)c5ccncc5)C1=O	1
CHEMBL3260740	CN1N=C2N(N(Cc3ccc(nc3)C(F)(F)F)C(=O)C(=C2c4ccc(Cl)cc4)c5ccncc5)C1=O	1
CHEMBL3260741	CN1N=C2N(N(Cc3ccc(nc3C)C(F)(F)F)C(=O)C(=C2c4ccc(Cl)cc4)c5ccncc5)C1=O	1
CHEMBL1834008	[I-].Cc1ccc(NC(=O)c2nn(c(c2C)c3ccc(Cl)cc3)c4ccc(Cl)cc4Cl)c[n+]1C	1
CHEMBL234845	CCCCCCC(C)(C)c1ccc(c(O)c1)c2cccc(OC)c2	1
CHEMBL434941	Clc1ccc(cc1)C2(NC(=S)N(CCc3ccccc3)C2=O)c4ccc(Cl)cc4	1
CHEMBL234842	CNC(=O)CCC(C)(C)c1ccc(c(O)c1)c2cc(C)cc(C)c2	1
CHEMBL471295	CC1=CC[C@@H]2[C@@H](C1)c3c(O)cc(cc3OC2(C)C)C(C)(C)c4cccc(C)c4	1
CHEMBL1834006	Cc1c(nn(c2ccc(Cl)cc2Cl)c1c3ccc(Cl)cc3)C(=O)Nc4cc[n+]([O-])cc4	1
CHEMBL1834007	Cc1ccc(NC(=O)c2nn(c3ccc(Cl)cc3Cl)c(c2C)c4ccc(Cl)cc4)cn1	1
CHEMBL229584	Fc1ccc(cc1)n2cc(nc2c3ccc(Cl)cc3Cl)C(=O)NC4CCCCC4	1
CHEMBL229583	COc1ccc(cc1)n2cc(nc2c3ccc(Cl)cc3Cl)C(=O)NC4CCCCC4	1
CHEMBL578848	Cc1c(nn(c2ccc(Cl)c(Cl)c2)c1n3cccc3)C(=O)NC45CC6CC(CC(C6)C4)C5	1
CHEMBL474692	Cc1ccc(NC(=O)C2CCCCC2(C)C)cc1S(=O)(=O)N3CCOCC3	1
CHEMBL603736	CCC(C)(C)C(=O)Nc1cc2CCCc2c(c1)S(=O)(=O)N3CCOCC3	1
CHEMBL1088161	Fc1cc(Cl)ccc1C(N2CCN(CC2)C(=O)NC3CCCCC3)c4ccccc4	1
CHEMBL570690	COCCn1cc(C(=O)C2C(C)(C)C2(C)C)c3ccccc13	1
CHEMBL2030764	CCCCNC(=O)N1CCC(CC1)NC(=O)c2nn(c3ccc(Cl)cc3Cl)c(c2C)c4ccc(Cl)cc4	1
CHEMBL250810	CCS(=O)(=O)n1c2CN(CC3CCCCC3)Cc2c4cc(ccc14)C(=O)N5CCC(C)CC5	1
CHEMBL181675	COc1ccc(cc1)S(=O)(=O)c2cc(OC)ccc2S(=O)(=O)c3ccc(cc3)[C@H](C)NS(=O)(=O)Cc4ccccc4	1
CHEMBL2206853	CCCn1cc(C(=O)c2ccc(F)c3ccccc23)c4ccccc14	1
CHEMBL2206851	CCCCCn1c(C)c(C(=O)c2cccc3cccc(I)c23)c4ccccc14	1
CHEMBL2206850	CCCCCn1cc(C(=O)c2cccc3cccc(I)c23)c4ccccc14	1
CHEMBL2206857	CCCn1cc(C(=O)c2ccc(Cl)c3ccccc23)c4ccccc14	1
CHEMBL2206856	CCCCCn1c(C)c(C(=O)c2ccc(F)c3ccccc23)c4ccccc14	1
CHEMBL2206855	CCCCCn1cc(C(=O)c2ccc(F)c3ccccc23)c4ccccc14	1
CHEMBL1086903	O=C(NC1CCCCC1)N2CCN(CC2)C(c3ccccc3)c4ccccc4	1
CHEMBL1631297	Cc1ccc(C)n1c2c(C)c(nn2c3ccc(Cl)cc3Cl)C(=O)NC(C)(C)C	1
CHEMBL2206859	CCCCCn1cc(C(=O)c2ccc(Cl)c3ccccc23)c4ccccc14	1
CHEMBL2206858	CCCn1c(C)c(C(=O)c2ccc(Cl)c3ccccc23)c4ccccc14	1
CHEMBL250491	CCCS(=O)(=O)n1c2CN(Cc2c3cc(ccc13)C(=O)N4CCC(C)CC4)C5CCCC5	1
CHEMBL250493	CCS(=O)(=O)n1c2CN(Cc2c3cc(ccc13)C(=O)N4CCCCC4)C5CCCC5	1
CHEMBL1087521	Clc1ccc(C(N2CCN(CC2)C(=O)C3CCCC3)c4ccccc4)c(Cl)c1	1
CHEMBL1087251	Fc1cc(Br)ccc1C(N2CCN(CC2)C(=O)NC3CCCCC3)c4ccccc4	1
CHEMBL1087250	Clc1cccc(Cl)c1C(N2CCN(CC2)C(=O)NC3CCCCC3)c4ccccc4	1
CHEMBL574036	Cc1ccc(C)n1c2c(C)c(nn2c3ccc(F)cc3F)C(=O)NCCc4ccc(Cl)cc4Cl	1
CHEMBL574031	Cc1c(nn(c2ccc(Cl)cc2Cl)c1n3cccc3)C(=O)NCCc4ccc(Cl)c(Cl)c4	1
CHEMBL574032	Cc1ccc(C)n1c2c(C)c(nn2c3ccc(Cl)cc3Cl)C(=O)NCCc4ccc(Cl)c(Cl)c4	1
CHEMBL1354658	FC(F)(F)CCCS(=O)(=O)Oc1cccc(Oc2cccc(c2C#N)C(F)(F)F)c1	1
CHEMBL373196	Clc1ccc(cc1)N2C(C(=O)N(C2=S)c3ccc(Cl)cc3)c4ccccc4	1
CHEMBL380610	CCCCCN1C=C(C(=O)NC2CCCc3ccccc23)C(=O)c4ccccc14	1
CHEMBL255681	CC1CCCC(C)C1NC(=O)c2ccc(C)c(c2)S(=O)(=O)N3CCOCC3	1
CHEMBL519863	COC(C)(C)CN1CCc2c(nn(c3ccccc3Cl)c2c4ccc(Cl)cc4)C1=O	1
CHEMBL489835	OCCNC(=O)CCCCCCCCCCOc1cc(O)cc(O)c1	1
CHEMBL518595	Oc1ccc(cc1)C(C(=O)NCCC(c2ccccc2)c3ccccc3)c4ccccc4	1
CHEMBL1952279	CN(Cc1ccccc1)C(=O)N2CC(C2)O[C@H](c3ccc(Cl)cc3)c4cccnc4Cl	1
CHEMBL2016599	CC(C)(NC(=O)C1=CC2=C(CCCCCC2)N(CC3CCCCC3)C1=O)C(=O)NCC(=O)N	1
CHEMBL478856	Clc1ccc(CC(=O)NCCC(c2ccccc2)c3ccccc3)cc1	1
CHEMBL602591	CCC(C)(C)C(=O)Nc1cc(C)c(C)c(c1)S(=O)(=O)N2CCCCCC2	1
CHEMBL373223	CCCCC\C=C/C\C=C/C\C=C/C\C=C/CCCC(=O)N1CCN(CC1)c2ccc(C)c(C)c2	1
CHEMBL1088349	CCSc1c(nc(c2ccc(Cl)cc2Cl)n1c3ccc(Cl)cc3)C(=O)NN4CCCCC4	1
CHEMBL518206	CCOc1ccc(Cc2nc3cc(ccc3n2CC4CC4)N(C)C(=O)c5cccs5)cc1	1
CHEMBL1093078	Clc1ccc(C(N2CCN(CC2)C(=O)NN3CCCCC3)c4ccccc4)c(Cl)c1	1
CHEMBL1084695	Fc1ccc(cc1)C(N2CCN(CC2)C(=O)NC3CCCCC3)c4ccc(Cl)cc4Cl	1
CHEMBL478643	Brc1ccc(cc1)C(C(=O)NCCCc2ccccc2)c3ccccc3	1
CHEMBL234207	CCCCCCC(C)(C)c1ccc(c(O)c1)c2cccnc2	1
CHEMBL1254015	[11CH3]OCCN1C(=C(C)S/C/1=N\C(=O)C2C(C)(C)C2(C)C)C	1
CHEMBL234209	CCCCCCC(C)(C)c1ccc(c(OC)c1)c2cc(C)cc(C)c2	1
CHEMBL365241	Ic1ccc(cc1)C2(NC(=O)N(CC=C)C2=O)c3ccc(I)cc3	1
CHEMBL374369	CCCCCCc1c(O)cccc1OCCCCCCCCCCCC(=O)NC2CC2	1
CHEMBL483144	CCCCCCCCCCCCCCCC(=O)N[C@H]1C[C@@H]1O	1
CHEMBL513597	C[C@H](CO)NC(=O)CCC\C=C/C\C=C/C\C=C/C\C=C/CCOC(=O)c1cccc2OC(C)(Oc12)C(C)(C)C	1
CHEMBL483143	CCCCCCCCCCCCCCCC(=O)N[C@H]1C[C@H]1O	1
CHEMBL590551	CC(=O)N1CCN(C[C@@H]2CC[C@H](N(C2)c3ccc(Cl)cc3)c4ccc(Cl)cc4Cl)CC1	1
CHEMBL175369	COc1ccc(cc1)n2c(C)c(nc2c3ccc(Cl)cc3Cl)C(=O)NN4CCCCC4	1
CHEMBL175368	Cc1c(nc(c2ccc(Cl)cc2Cl)n1c3ccc(F)cc3)C(=O)NN4CCCCC4	1
CHEMBL555341	CCOC(=O)CN1C(Nc2ccc(Br)cc2C1c3ccccc3)c4ccc(F)cc4	1
CHEMBL482771	CCCCNC(=O)c1ccc2Sc3ccccc3C(=Nc2c1)c4ccccc4Cl	1
CHEMBL364312	CCCCN1C(=S)NC(C1=O)(c2ccc(Br)cc2)c3ccc(Br)cc3	1
CHEMBL471296	CC1=CC[C@@H]2[C@@H](C1)c3c(O)cc(cc3OC2(C)C)C(C)(C)c4cc(C)cc(C)c4	1
CHEMBL471297	CCc1ccc(cc1)C(C)(C)c2cc(O)c3[C@@H]4CC(=CC[C@H]4C(C)(C)Oc3c2)C	1
CHEMBL496091	FC(F)(F)c1ccc(cc1)c2ncc(nc2c3ccncc3Cl)N4CCS(=O)(=O)CC4	1
CHEMBL228372	CCCCOC(=O)c1cc(O)c(c(O)c1)c2cc(C)cc(C)c2	1
CHEMBL230356	Cc1c2C(=O)N(CCc2n(c1c3ccc(Cl)cc3)c4ccc(Cl)cc4Cl)N5CCCCC5	1
CHEMBL571330	CN1CCCCC1Cn2cc(C(=O)C3C(C)(C)C3(C)C)c4ccccc24	1
CHEMBL224697	Clc1ccc(NC(=S)NC(c2ccc(Br)cc2)c3ccc(Br)cc3)cc1	1
CHEMBL2163574	C[C@H]1COc2cccc3C(=O)C(=CN1c23)C(=O)NC4CCCCC4	1
CHEMBL2163577	CC[C@@H]1COc2cccc3C(=O)C(=CN1c23)C(=O)NC4CCCCCC4	1
CHEMBL2163573	C[C@@H]1COc2cccc3C(=O)C(=CN1c23)C(=O)NC4CCCCC4	1
CHEMBL2163578	CC[C@H]1COc2cccc3C(=O)C(=CN1c23)C(=O)NC4CCCCCC4	1
CHEMBL2163579	CC[C@@H]1COc2cccc3C(=O)C(=CN1c23)C(=O)NC45CC6CC(CC(C6)C4)C5	1
CHEMBL412262	CN\C(=N/S(=O)(=O)c1ccc(Cl)cc1)\N2C[C@@H](C(=N2)c3ccc(Cl)cc3)c4ccccc4	1
CHEMBL1801350	C[C@@H](NC(=O)C1(CC1)NC(=O)c2cncc(Br)c2)c3ccc(cc3F)n4nc(Cl)c5ccccc45	1
CHEMBL1828804	COCCn1cc(C(=O)c2ccccc2c3ccccc3)c4ccccc14	1
CHEMBL195396	CC(C)CN1C(=S)NC(C1=O)(c2ccc(Cl)cc2)c3ccc(Cl)cc3	1
CHEMBL1828806	CCCCCn1cc(C(=O)Nc2ccc3ccccc3c2)c4ccccc14	1
CHEMBL1223716	CCCCC1=NN(C(=O)NC(C)(C)c2ccccc2)C(C)(C)C1c3ccccc3	1
CHEMBL1801355	C[C@@H](NC(=O)C1(CC1)NC(=O)C(F)(F)F)c2ccc(cc2F)n3nc(Cl)c4ccccc34	1
CHEMBL30008	Fc1ccc(cc1)C(N2CCN(C\C=C\c3ccccc3)CC2)c4ccc(F)cc4	1
CHEMBL596387	CC1(CNS(=O)(=O)C(F)(F)F)CCN(CC1)S(=O)(=O)c2ccc(Cl)cc2S(=O)(=O)c3ccccc3F	1
CHEMBL566057	CCCC(C)(C)C(=O)Nc1cc(CN2CCOCC2)c(C)cn1	1
CHEMBL250026	CC1CCN(CC1)C(=O)c2ccc3c(c2)c4CN(Cc4n3CC=C)C5CCCC5	1
CHEMBL600242	Fc1ccc(C[C@H]2CC[C@@H](N(C2)c3ccc(Cl)cc3Cl)c4ccc(Cl)cc4)cc1F	1
CHEMBL568468	CC1CCCCC1C(=O)Nc2cc(C)c(C)c(CN3CCOCC3)c2	1
CHEMBL551462	COc1ccc(cc1)C2C(C(=O)Nc3cccc(C)n3)c4ccccc4C(=O)N2C5CCCCC5	1
CHEMBL272882	COc1ccc2c(c1)c(cn2CC3CCOCC3)C(=O)C4C(C)(C)C4(C)C	1
CHEMBL2019082	OC(=O)[C@@H](NC(=O)C1=CC2=C(CCCCCC2)N(CC3CCCCC3)C1=O)C4CCCCC4	1
CHEMBL576855	Cc1ccc(NC(=O)C(C)(C(F)(F)F)C(F)(F)F)cc1CN2CCOCC2	1
CHEMBL576673	Clc1ccc(cc1)C2=NN(CC2c3ccccc3)\C(=N\S(=O)(=O)c4ccc(Cl)cc4)\NCCCCN5CCCC5	1
CHEMBL573087	Cc1c(nn(c2ccc(F)cc2F)c1n3cccc3)C(=O)NC4CCCC4	1
CHEMBL1807842	[11CH3]Oc1ccc2c(c1)c(CCN3CCOCC3)c(C)n2C(=O)c4cccc(Cl)c4Cl	1
CHEMBL1807841	Cc1c(CCN2CCOCC2)c3cc(OCC[18F])ccc3n1C(=O)c4cccc(Cl)c4Cl	1
CHEMBL272868	CC1(C)C(C(=O)c2cn(CC3CCOCC3)c4cc5OCOc5cc24)C1(C)C	1
CHEMBL2296776	CCCCCCCn1nc(cc1c2ccccc2)C(=O)NN3CCCCC3	1
CHEMBL2296775	CCCCCn1nc(cc1c2ccccc2)C(=O)NN3CCCCC3	1
CHEMBL2296774	[O-][N+](=O)c1cccc2c1CCCc3c(nn(c23)c4ccc(Cl)cc4Cl)C(=O)NN5CCCCC5	1
CHEMBL2296779	Cc1c(NC(=O)N2CCCCC2)nn(c3ccc(Cl)cc3Cl)c1c4ccc(Br)cc4	1
CHEMBL525791	Cc1ccc(NC(=O)[C@@H]2C[C@@]3(C)CC[C@]2(C)O3)cc1S(=O)(=O)N4CCOCC4	1
CHEMBL1088506	CSc1c(nc(c2ccc(Cl)cc2Cl)n1c3ccc(Cl)cc3)C(=O)NN4CCCC4	1
CHEMBL1088507	CSc1c(nc(c2ccc(Cl)cc2Cl)n1c3ccc(Cl)cc3)C(=O)NN4CCCCCC4	1
CHEMBL259699	Fc1ccc(cc1)C2(Oc3cc(F)c(cc3O2)C(=O)N4CCOCC4)c5ccc(F)cc5	1
CHEMBL229750	COc1ccc(cc1)n2cc(nc2c3ccccc3Cl)C(=O)NC4CCCCC4	1
CHEMBL229751	Fc1ccc(cc1)n2cc(nc2c3ccccc3Cl)C(=O)NC4CCCCC4	1
CHEMBL570198	CC1(C)C(C(=O)c2cn(CCn3cccc3)c4ccccc24)C1(C)C	1
CHEMBL2063120	Cl.NC1CCCOc2c1nn(c3ccccc3Cl)c2c4ccc(Cl)cc4	1
CHEMBL2063121	Cl.CNC1CCCOc2c1nn(c3ccccc3Cl)c2c4ccc(Cl)cc4	1
CHEMBL602241	NCC[C@@H]1CC[C@H](N(C1)c2ccc(Cl)cc2)c3ccc(Cl)cc3Cl	1
CHEMBL512343	CC1=CC[C@@H]2[C@@H](C1)c3c(O)cc(cc3OC2(C)C)C(C)(C)c4ccccc4C	1
CHEMBL573796	COc1ccc(CCNC(=O)c2nn(c3ccc(Cl)cc3Cl)c(c2C)n4c(C)ccc4C)cc1Cl	1
CHEMBL379667	Clc1ccc(cc1)c2c3N=CN(Cc4ccccc4)C(=O)c3nn2c5ccccc5Cl	1
CHEMBL411481	COc1ccc(cc1)c2oc3cc(OC)ccc3c2C(=O)c4ccc(cc4)C#N	1
CHEMBL475093	Cc1ccc(cc1S(=O)(=O)N2CCOCC2)c3nc(cs3)C(C)(C)C	1
CHEMBL453846	CCN(CC)C(=O)c1ccc2c(c1)nc(Cc3ccc(OC(C)C)cc3)n2CCC(C)C	1
CHEMBL439657	Cc1c(nc(c2ccc(Cl)cc2)n1c3ccc(Cl)cc3Cl)C(=O)NN4CCCCC4	1
CHEMBL589579	CC(C)(C)CCN1CCN(C[C@@H]2CC[C@H](N(C2)c3ccc(Cl)cc3)c4ccc(Cl)cc4Cl)CC1	1
CHEMBL449624	CSC(=S)N1CC2(CCCCC2)CO/C/1=N\c3cc(on3)C(C)(C)C	1
CHEMBL456341	CCCCCCC(C)(C)c1cc(O)c2[C@@H]3CC(=CC[C@H]3C(C)(C)Oc2c1)C(=O)O	1
CHEMBL224058	Oc1ccc(NC(=O)CCCCCCCCCCCCCCCOc2cccc(O)c2)cc1	1
CHEMBL229802	CC1CCC(CC1)n2cc(nc2c3ccccc3Cl)C(=O)NC4CCCCC4	1
CHEMBL229803	CN(C1CCCCC1)C(=O)c2cn(c3ccc(Cl)cc3)c(n2)c4ccccc4Cl	1
CHEMBL229801	COc1ccccc1c2nc(cn2c3ccc(Cl)cc3)C(=O)NC4CCCCC4	1
CHEMBL259684	Cc1c(nn(c2ccc(Cl)cc2Cl)c1n3cccc3)C(=O)NCc4ccc(Cl)c(Cl)c4	1
CHEMBL189676	CCc1c(nn(c2ccc(Cl)cc2Cl)c1c3ccc(Br)cc3)C(=O)NN4CCCCC4	1
CHEMBL394295	Cc1ccc(cc1)c2ncc(nc2c3ccc(C)cc3)C(=O)N[C@@H]4CCCC[C@H]4CO	1
CHEMBL1668515	Cc1nc(C(=O)NC23CC4CC(CC2C4)C3)c(C)n1c5ccccc5	1
CHEMBL1668514	CCC(C)(C)C(=O)Cc1cc(C)c(C)c(c1)S(=O)(=O)N2CCCCC2	1
CHEMBL2206846	CCCCCn1cc(C(=O)c2cccc3cccc(Br)c23)c4ccccc14	1
CHEMBL2206847	CCCCCn1c(C)c(C(=O)c2cccc3cccc(Br)c23)c4ccccc14	1
CHEMBL2206840	CCCn1cc(C(=O)c2cccc3cccc(Cl)c23)c4ccccc14	1
CHEMBL381136	O=C1C(N(C(=O)N1c2ccccc2)c3ccccc3)c4ccccc4	1
CHEMBL2206842	CCCCCn1cc(C(=O)c2cccc3cccc(Cl)c23)c4ccccc14	1
CHEMBL2206843	CCCCCn1c(C)c(C(=O)c2cccc3cccc(Cl)c23)c4ccccc14	1
CHEMBL398145	CSC(=S)N1CC2(CCCCC2)CS/C/1=N\c3cccc4ncccc34	1
CHEMBL399949	CCCCN(C)C(=O)c1ccc2c(c1)c3CN(Cc3n2S(=O)(=O)CC)C4CCCC4	1
CHEMBL2387078	CCCCN1C(=O)C(=CC2=C1CCCCCC2)C(=O)NCc3ccccc3	1
CHEMBL386832	Cc1c(\C=C\C2CCCCC2)nn(c3ccc(Cl)cc3Cl)c1c4ccc(Cl)cc4	1
CHEMBL425662	Clc1ccc(cc1)n2cc(nc2c3ccccc3)C(=O)NC4CCCCC4	1
CHEMBL2326300	CCN(CC)c1ccc(CN(c2ccc(C)cc2)S(=O)(=O)c3ccc(cc3)C(C)C)cc1	1
CHEMBL259339	Fc1ccc(cc1)C2=CCN(CC2)S(=O)(=O)c3ccc4OC(Oc4c3)(c5ccccc5)c6ccccc6	1
CHEMBL181677	CCC(=O)N[C@@H](C)c1ccc(cc1)S(=O)(=O)c2ccc(OC)cc2S(=O)(=O)c3ccc(OC)cc3	1
CHEMBL2181546	CCCCC1(CCCCC1)c2cc(O)c3C=C(Cc4ccccc4O)C(=O)Oc3c2	1
CHEMBL245665	CC(C)[C@H](CO)NC(=O)c1cnc(c2ccc(C)cc2)c(n1)c3ccc(C)cc3	1
CHEMBL39878	CCCCC\C=C/C\C=C/C\C=C/C\C=C/CCCC(=O)Nc1ccc(O)cc1	1
CHEMBL249827	CC1CCN(CC1)C(=O)c2ccc3c(c2)c4CN(Cc4n3C)C5CCCC5	1
CHEMBL516406	CSC(=S)N1CC2(CCCCC2)CO/C/1=N\c3cccc4ccccc34	1
CHEMBL1760646	COc1ccc(OC(F)(F)F)cc1Cn2c(cc3cc(ccc23)C#N)C(=O)NCC(C)(C)CO	1
CHEMBL1760645	CC(C)(CO)CNC(=O)c1cc2cc(ccc2n1Cc3cccc(OC(F)(F)F)c3)C#N	1
CHEMBL2326308	CCN(CC)c1ccc(CN([C@@]23C[C@@H]4C[C@@H](C[C@@H](C4)C2)C3)S(=O)(=O)c5ccc(Cl)cc5)cc1	1
CHEMBL410913	Cc1c(nn(c2ccc(F)cc2F)c1n3cccc3)C(=O)NCc4ccc(Cl)c(Cl)c4	1
CHEMBL491862	CCCCCCC(C)(C)c1cc(O)cc(OCCCCCCCC(=O)NCCO)c1	1
CHEMBL280065	CCCCCCCC\C=C/CCCCCCCC(=O)NCCO	1
CHEMBL476545	Clc1ccc(cc1)C(C(=O)NCCCc2ccccc2)c3ccccc3	1
CHEMBL2206854	CCCn1c(C)c(C(=O)c2ccc(F)c3ccccc23)c4ccccc14	1
CHEMBL570454	CC1(C)C(C(=O)c2cn(CC3OCCO3)c4ccccc24)C1(C)C	1
CHEMBL513298	CCCCN1C(=O)C(=Cc2cccnc12)C(=O)NC3CCCCC3	1
CHEMBL565969	Cc1ccc(cc1S(=O)(=O)N2CCOCC2)C(=O)NC3[C@@]4(C)CC[C@H](C4)C3(C)C	1
CHEMBL521668	O=C(N[C@@H]1CCCc2ccccc12)N3Cc4ccccc4N(CCN5CCOCC5)C3=O	1
CHEMBL200094	CCCCC\C=C/C\C=C/C\C=C/C\C=C/CCCC(=O)Nc1ccc(OC)cc1	1
CHEMBL563830	O=C(Nc1ccccc1)C2(CCCCC2)N(C(=O)c3ccc(cc3)n4cnnn4)c5ccccc5	1
CHEMBL593166	Cc1cc(NC(=O)C2C(C)(C)C2(C)C)cc(c1C)S(=O)(=O)N3CCOCC3	1
CHEMBL596401	CCC(C)(C)C(=O)Nc1cc(C)c(C)c(c1)S(=O)(=O)N2CCOCC2	1
CHEMBL567593	Cc1ccc(cc1CCN2CCOCC2)C(=O)NC3[C@@]4(C)CC[C@H](C4)C3(C)C	1
CHEMBL562519	CN(C(C(=O)Nc1ccc2OCCOc2c1)c3ccc(C)cc3)C(=O)\C=C/c4ccc5OCOc5c4	1
CHEMBL410441	CC1(C)C(C(=O)c2cn(CC3CCOCC3)c4cc(ccc24)C(F)(F)F)C1(C)C	1
CHEMBL224002	Oc1cccc(OCCCCCCCCCCCCCCCC(=O)NC2CC2)c1	1
CHEMBL180196	COc1ccc(cc1)S(=O)(=O)c2cc(OC)ccc2S(=O)(=O)c3ccc(cc3)[C@H](C)NS(=O)(=O)c4ccc(C)cc4	1
CHEMBL551122	CC1CN(CC(C)O1)c2ncnc(NC(c3ccccc3)c4ccccc4)c2[N+](=O)[O-]	1
CHEMBL591541	Clc1ccc(cc1)N2C[C@H](CNS(=O)(=O)c3cccc4ccccc34)CC[C@H]2c5ccc(Cl)cc5Cl	1
CHEMBL591540	Clc1ccc(cc1)N2C[C@H](CNS(=O)(=O)c3cccnc3)CC[C@H]2c4ccc(Cl)cc4Cl	1
CHEMBL591542	Clc1ccc(cc1)N2C[C@H](CNC(=O)c3ccc(cc3)C#N)CC[C@H]2c4ccc(Cl)cc4Cl	1
CHEMBL2018658	CC(C)(NC(=O)C1=CC2=C(CCCCCC2)N(CC3CCCCC3)C1=O)C(=O)NCCCO	1
CHEMBL2018659	CC(C)(NC(=O)C1=CC2=C(CCCCCC2)N(CC3CCCCC3)C1=O)C(=O)NCCCCCO	1
CHEMBL192991	Brc1ccc(cc1)C2(NC(=S)N(CC=C)C2=O)c3ccc(Br)cc3	1
CHEMBL1088245	CSc1c(nn(c2ccc(Cl)cc2Cl)c1c3ccc(Cl)cc3)C(=O)NN4CCCCC4	1
CHEMBL1088244	CSc1c(nn(c2ccc(Cl)cc2Cl)c1c3ccc(Cl)cc3)C(=O)NN4CCCC4	1
CHEMBL1836189	O=S(=O)(\C(=C\c1cn(CCN2CCOCC2)c3ccccc13)\C#N)c4ccccc4	1
CHEMBL2018655	COC(=O)C(C)(C)NC(=O)C1=CC2=C(CCCCCC2)N(CC3CCCCC3)C1=O	1
CHEMBL2018656	CC(C)(NC(=O)C1=CC2=C(CCCCCC2)N(CC3CCCCC3)C1=O)C(=O)O	1
CHEMBL2018657	CN(CCO)C(=O)C(C)(C)NC(=O)C1=CC2=C(CCCCCC2)N(CC3CCCCC3)C1=O	1
CHEMBL360138	Cc1c(nc(c2ccc(Cl)cc2Cl)n1c3ccc(Cl)cc3)C(=O)NOC(C)(C)C	1
CHEMBL238119	CCCCCCC(C)(C)c1ccc(c(O)c1)c2cccc(c2)C#N	1
CHEMBL592703	Clc1ccc(cc1)N2C[C@@H](CC[C@H]2c3ccc(Cl)cc3Cl)C(=O)NC4CCCCC4	1
CHEMBL228348	CCCCCc1cc(O)cc(OCCCCCCCCCCC(=O)NCC2CC2)c1	1
CHEMBL228349	CCCCCc1cc(O)cc(OCCCCCCCCCCC(=O)NCCc2ccc(O)c(O)c2)c1	1
CHEMBL228346	CCCCCc1cc(O)cc(OCCCCCCCC(=O)NCCO)c1	1
CHEMBL228347	CCCCCc1cc(O)cc(OCCCCCCCC(=O)NC2CC2)c1	1
CHEMBL550514	CC(C)N(CC(=O)N1C(c2ccc(F)cc2)c3cccn3c4ccccc14)C(=O)CC(C)(C)C	1
CHEMBL472506	CCOc1ccc(Cc2nc3cc(ccc3n2CC4CCC4)C(=O)N(CC)CC)cc1	1
CHEMBL571323	CCC(C)(C)C(=O)Nc1cc(C)c(C)c(c1)S(=O)(=O)NCC2CC2	1
CHEMBL230583	O[C@@H]1[C@H](Cc2ccccc12)NC(=O)c3cn(c4ccc(Cl)cc4)c(n3)c5ccccc5Cl	1
CHEMBL496555	CN1CCN(CC1)c2ncnc3c2nc(c4ccccc4Cl)n3c5ccc(Cl)cc5	1
CHEMBL473063	Cc1ccc(cc1S(=O)(=O)N2CCOCC2)C(=O)N[C@@H]3[C@@]4(C)CC[C@H](C4)C3(C)C	1
CHEMBL385768	Cc1c(\C=N\N2CCCCC2)nn(c3ccc(Cl)cc3Cl)c1c4ccc(Cl)cc4	1
CHEMBL3234671	COc1cccc2c(cn(CCN3CCOCC3)c12)C(=O)N[C@H]4[C@@]5(C)CC[C@H](C5)C4(C)C	1
CHEMBL1950351	CCS(=O)(=O)n1c2CCN(Cc2c3cc(ccc13)C(=O)N4CCC(C)CC4)C5CCOCC5	1
CHEMBL1950350	CCS(=O)(=O)n1c2CCN(Cc2c3cc(ccc13)C(=O)N4CCC(C)CC4)C5CCCC5	1
CHEMBL1950353	CC1CCN(CC1)C(=O)c2ccc3c(c2)c4CN(CCc4n3S(=O)(=O)c5ccccc5)C6CCOCC6	1
CHEMBL1950352	CC(C)S(=O)(=O)n1c2CCN(Cc2c3cc(ccc13)C(=O)N4CCC(C)CC4)C5CCOCC5	1
CHEMBL1950355	CC1CCN(CC1)C(=O)c2ccc3c(c2)c4CN(CCc4n3S(=O)(=O)N(C)C)C5CCOCC5	1
CHEMBL591056	CCCS(=O)(=O)NC[C@@H]1CC[C@H](N(C1)c2ccc(Cl)cc2)c3ccc(Cl)cc3Cl	1
CHEMBL1950357	CCOc1ccc(Cn2c3CCN(Cc3c4cc(ccc24)C(=O)N5CCC(C)CC5)C6CCOCC6)cc1	1
CHEMBL583855	CCc1c(nc(c2ccccc2Cl)n1c3ccc(Cl)cc3)C(=O)NN4CCCCC4	1
CHEMBL571095	Cc1ncsc1CCn2cc(C(=O)C3C(C)(C)C3(C)C)c4ccccc24	1
CHEMBL479094	[O-][N+](=O)c1ccc(cc1)C(C(=O)NCCC(c2ccccc2)c3ccccc3)c4ccccc4	1
CHEMBL483543	CC(F)(F)CN1CCc2c(nn(c3ccccc3Cl)c2c4ccc(Cl)cc4)C1=O	1
CHEMBL225003	Clc1ccc(cc1)N2C(=S)NC(C2=O)(c3ccc(Br)cc3)c4ccc(Br)cc4	1
CHEMBL201929	Clc1ccc(cc1)n2nc3C(=O)N(C=Nc3c2c4ccccc4Cl)C5CCCCC5	1
CHEMBL3093359	[11CH3]Oc1ccc(cc1)S(=O)(=O)c2cc(OC)ccc2S(=O)(=O)c3ccc(cc3)[C@H](C)NS(=O)(=O)C	1
CHEMBL201924	CCC(CC)N1C=Nc2c(nn(c3ccccc3Cl)c2c4ccc(Cl)cc4)C1=O	1
CHEMBL201923	Clc1ccc(cc1)c2c3N=CN(N4CCCCC4)C(=O)c3nn2c5ccccc5Cl	1
CHEMBL248125	CCCC(CO)NC(=O)c1cnc(c2ccc(C)cc2)c(n1)c3ccc(C)cc3	1
CHEMBL285932	Cc1c(nn(c2ccc(Cl)cc2Cl)c1c3ccc(I)cc3)C(=O)NN4CCCCC4	1
CHEMBL567731	CCC1(CCCC1)C(=O)Nc2cc(CN3CCOCC3)c(C)cn2	1
CHEMBL436309	Clc1ccc(cc1)C(NC(=O)Nc2ccc(Br)cc2)c3ccc(Cl)cc3	1
CHEMBL2347048	Cc1c(nn(c2ccccc2)c1c3ccccc3)C(=O)NN4CCCCC4	1
CHEMBL577791	Cc1ccc(C)n1c2c(C)c(nn2c3ccc(Cl)cc3Cl)C(=O)NCCc4ccc(Cl)cc4Cl	1
CHEMBL199402	CCCCCCCC\C=C/CCCCCCCC(=O)NCCc1cc(OC)cc(OC)c1	1
CHEMBL2347040	CCCCCc1cc(c2ccccc2)n(n1)c3ccccc3	1
CHEMBL589169	Clc1ccc(cc1)N2C[C@H](CNS(=O)(=O)C3CC3)CC[C@H]2c4ccc(Cl)cc4Cl	1
CHEMBL2347045	O=C(NN1CCCCC1)c2cc(c3ccccc3)n(n2)c4ccccc4	1
CHEMBL427100	CCCCCc1cc(O)cc(OCCCCCCCCCCC(=O)Nc2ccc(O)cc2)c1	1
CHEMBL573099	Cc1ccc(C)n1c2c(C)c(nn2c3ccc(F)cc3F)C(=O)Nc4ccc(Cl)cc4	1
CHEMBL573098	COc1cc(CNC(=O)c2nn(c3ccc(F)cc3F)c(c2C)n4cccc4)c(Br)c(OC)c1OC	1
CHEMBL272876	CC1(C)C(C(=O)c2cn(CC3CCOCC3)c4ccc(OCc5ccccc5)cc24)C1(C)C	1
CHEMBL1629731	CCC(C)(C)NC(=O)c1nn(c2ccc(Cl)cc2Cl)c(c1C)n3cccc3	1
CHEMBL475719	Cc1ccc(cc1S(=O)(=O)N2CCOCC2)c3cnc([nH]3)C(C)(C)C	1
CHEMBL199960	CCCCCCCC\C=C/CCCCCCCC(=O)Nc1ccc(OC)cc1	1
CHEMBL521467	CCCCCCCCCCC[C@@H](C[C@@H]1OC(=O)[C@H]1CCCCCC)OC(=O)[C@@H](NC(=O)C)C(C)C	1
CHEMBL256234	CC1CC(C)CN(C1)S(=O)(=O)c2ccc3oc(C(=O)N(C)CCc4ccccc4)c(C)c3c2	1
CHEMBL229749	Cc1ccc(cc1)n2cc(nc2c3ccccc3Cl)C(=O)NC4CCCCC4	1
CHEMBL518598	Clc1ccc(c(Cl)c1)n2nc(C(=O)NN3CCCCC3)c4CCCCc5cc(Cl)ccc5c24	1
CHEMBL2017684	NC(=O)CN1CCN(Cc2onc(n2)c3cn(CC4CCOCC4)c5c(Cl)cccc35)CC1	1
CHEMBL2017682	OCCNC(=O)[C@H]1CCCN(Cc2nc(ns2)c3cn(CC4CCS(=O)(=O)CC4)c5c(Cl)cccc35)C1	1
CHEMBL524058	CCCCCCC(C)(C)c1cc(OC)c(c(OC)c1)[C@@]2(O)CCC[C@@H](C)C2	1
CHEMBL247747	Cc1ccc(cc1)c2ncc(nc2c3ccc(C)cc3)C(=O)N[C@@H](C(=O)N)c4ccccc4	1
CHEMBL1923768	CCCCCc1cc(O)cc(OCCCCCCCCCCCCOC(CO)CO)c1	1
CHEMBL2177261	CCCCCc1cc(OC)c2C=C(Cc3cccc(Cl)c3)C(=O)Oc2c1	1
CHEMBL2177263	CCCCCCC(C)(C)c1cc(OC)c2C=C(Cc3ccccc3)C(=O)Oc2c1	1
CHEMBL2177262	CCCCCc1cc(O)c2C=C(Cc3cccc(Cl)c3)C(=O)Oc2c1	1
CHEMBL2177264	CCCCCCC(C)(C)c1cc(O)c2C=C(Cc3ccccc3)C(=O)Oc2c1	1
CHEMBL1923766	CCCCCc1cc(O)cc(OCCCCCCCCOC(CO)CO)c1	1
CHEMBL471122	CCCc1ccc(cc1)C(C)(C)c2cc(O)c3[C@@H]4CC(=CC[C@H]4C(C)(C)Oc3c2)C	1
CHEMBL471123	CC1=CC[C@@H]2[C@@H](C1)c3c(O)cc(cc3OC2(C)C)C(C)(C)c4ccc(F)cc4	1
CHEMBL409537	CC1(C)C(C(=O)c2cn(CCN3CCOCC3)c4cccc(NS(=O)(=O)C)c24)C1(C)C	1
CHEMBL2010898	CCCNC(=O)c1c2CCOCc2sc1NC(=O)C34CC5CC(CC3C5)C4	1
CHEMBL471129	CCOc1ccc(Cc2nc3cc(ccc3n2CC4CCCC4)C(=O)N(CC)CC)cc1	1
CHEMBL174163	Cc1c(nc(c2ccc(Cl)cc2Cl)n1c3ccc(cc3)C(F)(F)F)C(=O)NN4CCCCC4	1
CHEMBL488310	CCOc1ccc(Cc2nc3cc(ccc3n2C[C@H]4CCCCN4C)C(=O)N(CC)CC)cc1	1
CHEMBL2206839	CCCCCn1c(C)c(C(=O)c2ccc(I)c3ccccc23)c4ccccc14	1
CHEMBL2206838	CCCCCn1cc(C(=O)c2ccc(I)c3ccccc23)c4ccccc14	1
CHEMBL410728	Cc1c(nn(c2ccc(Cl)cc2Cl)c1n3cccc3)C(=O)NN4CCCCC4	1
CHEMBL1668508	OC[C@@H]1Cc2cccc(Oc3cccc(OS(=O)(=O)CCCC(F)(F)F)c3)c2C1	1
CHEMBL1668509	COc1ccc(OC)c2C(=O)C(=CNc12)C(=O)NC34CC5CC(CC(C5)C3)C4	1
CHEMBL497557	CC(C)C(=O)NC1CCN(CC1)c2cnc(c3ccc(cc3)C(F)(F)F)c(n2)c4ccncc4Cl	1
CHEMBL497556	CC(=O)NC1CCN(CC1)c2cnc(c3ccc(cc3)C(F)(F)F)c(n2)c4ccncc4Cl	1
CHEMBL410727	Cc1c(nn(c2ccc(Cl)cc2Cl)c1n3c(C)ccc3C)C(=O)NCc4ccc(Cl)c(Cl)c4	1
CHEMBL1668505	CC1=C(S\C(=N/C(=O)c2ccc(Br)cc2)\N1CC3CC3)C(C)(C)C	1
CHEMBL2206835	CCCCCn1c(C)c(C(=O)c2ccc(Br)c3ccccc23)c4ccccc14	1
CHEMBL2206834	CCCCCn1cc(C(=O)c2ccc(Br)c3ccccc23)c4ccccc14	1
CHEMBL2206837	CCCn1c(C)c(C(=O)c2ccc(I)c3ccccc23)c4ccccc14	1
CHEMBL2206836	CCCn1cc(C(=O)c2ccc(I)c3ccccc23)c4ccccc14	1
CHEMBL558709	Clc1ccc(cc1)[C@@H](OC2CN(C2)C(=O)N3CCCCC3)c4cccnc4Cl	1
CHEMBL565190	COc1ccc(cc1)C2N(C(=O)CN(C(C)C)C(=O)NC(C)(C)C)c3ccccc3n4cccc24	1
CHEMBL573546	C[C@H](NC(=O)c1nn(c2ccc(Cl)c(Cl)c2)c(c1C)n3cccc3)C4CCCCC4	1
CHEMBL393837	CC(C)C[C@@H](CO)NC(=O)c1cnc(c2ccc(Cl)cc2)c(n1)c3ccc(Cl)cc3	1
CHEMBL3109783	O[C@@H]1CCCC[C@H]1NC(=O)c2cnc(OCC3CC3)c(c2)c4ccccc4Cl	1
CHEMBL460797	N\C(=N/S(=O)(=O)c1ccc(I)cc1)\N2C[C@H](C(=N2)c3ccc(Cl)cc3)c4ccccc4	1
CHEMBL460796	N\C(=N/S(=O)(=O)c1ccc(I)cc1)\N2C[C@@H](C(=N2)c3ccc(Cl)cc3)c4ccccc4	1
CHEMBL475977	Clc1ccc(c(Cl)c1)n2nc(C(=O)NN3CCCCC3)c(C#N)c2c4ccc(Br)cc4	1
CHEMBL480579	CSC(=S)N1CC2(CCCCC2)CO/C/1=N\c3ccc(Cl)c4CCCCc34	1
CHEMBL480578	CSC(=S)N1CC2(CCCCC2)CO/C/1=N\c3cccc4CCCCc34	1
CHEMBL178799	Cc1c(nc(c2ccc(Cl)cc2Cl)n1c3ccc(Cl)cc3)C(=O)NCc4ccc(cc4)C(F)(F)F	1
CHEMBL1215892	CCCCCN1C=C(C(=O)NC23CC4CC(CC(C4)C2)C3)C(=O)c5cc(ccc15)c6cnn(CC(C)C)c6	1
CHEMBL511253	O=C(NC1CCCCCC1)C2=Cc3cccnc3N(Cc4ccccc4)C2=O	1
CHEMBL1215898	CCCCCN1C=C(C(=O)NC23CC4CC(CC(C4)C2)C3)C(=O)c5cc(ccc15)c6cc(C)c(OC)c(C)c6	1
CHEMBL1215899	CCCCCN1C=C(C(=O)NC23CC4CC(CC(C4)C2)C3)C(=O)c5cc(ccc15)c6ccc7cc(OC)ccc7c6	1
CHEMBL564177	CC(C)c1cccc(C(C)C)c1NC(=O)N2CCCN(CC2)c3nc(Cc4ccc(C)cc4)ns3	1
CHEMBL383636	Clc1ccc(cc1)C2N(C(=O)N(C2=O)c3ccccc3)c4ccccc4	1
CHEMBL270125	COc1cc2c(cc1O)c(cn2CC3CCOCC3)C(=O)C4C(C)(C)C4(C)C	1
CHEMBL2163580	CC[C@H]1COc2cccc3C(=O)C(=CN1c23)C(=O)NC45CC6CC(CC(C6)C4)C5	1
CHEMBL555563	Clc1ccc(cc1)[C@H](OC2CN(C2)C(=O)N3CCCCC3)c4cccnc4Cl	1
CHEMBL201680	Clc1ccc(cc1Cl)N2C(C(=O)N(C2=S)c3ccc(Cl)c(Cl)c3)c4ccccc4	1
CHEMBL374811	CCCCCCc1ccc(O)cc1OCCCCCCCCCCCCCCCC(=O)Nc2ccc(O)cc2	1
CHEMBL477004	COc1ccc(cc1)c2c(C#N)c(nn2c3ccc(F)cc3Br)C(=O)NN4CCCCC4	1
CHEMBL2030768	CC(=O)N1CCC[C@@H](C1)NC(=O)c2nn(c(c2C)c3ccc(Cl)cc3)c4ccc(Cl)cc4Cl	1
CHEMBL2030769	Cc1c(nn(c2ccc(Cl)cc2Cl)c1c3ccc(Cl)cc3)C(=O)N[C@H]4CCCN(C4)S(=O)(=O)C	1
CHEMBL411674	CC1(C)C(C(=O)c2cn(CC3CCOCC3)c4cc(Cl)ccc24)C1(C)C	1
CHEMBL590481	CC(C)CNC(=O)[C@@H]1CC[C@H](N(C1)c2ccc(Cl)cc2)c3ccc(Cl)cc3Cl	1
CHEMBL2030765	CCOC(=O)N1CCC(CC1)NC(=O)c2nn(c3ccc(Cl)cc3Cl)c(c2C)c4ccc(Cl)cc4	1
CHEMBL2030762	CC(C)NC(=O)N1CCC(CC1)NC(=O)c2nn(c3ccc(Cl)cc3Cl)c(c2C)c4ccc(Cl)cc4	1
CHEMBL2030763	CCCNC(=O)N1CCC(CC1)NC(=O)c2nn(c3ccc(Cl)cc3Cl)c(c2C)c4ccc(Cl)cc4	1
CHEMBL2030761	CCNC(=O)N1CCC(CC1)NC(=O)c2nn(c3ccc(Cl)cc3Cl)c(c2C)c4ccc(Cl)cc4	1
CHEMBL232538	CSC(=S)N1CC2(CCCCC2)CS/C/1=N\c3cccc4nonc34	1
CHEMBL396628	Cc1cc(C)cc(c1)c2ccc(cc2O)C(C)(C)CCCO	1
CHEMBL381858	FC(F)(F)CN1N=Cc2c(nn(c3ccccc3Cl)c2c4ccc(Cl)cc4)C1=O	1
CHEMBL228403	CCCCCc1cc(O)cc(OCCCCCCCCCCC(=O)NCc2ccc(OC)c(O)c2)c1	1
CHEMBL223223	CCCCCCc1ccc(O)cc1OCCCCCCCCCCC(=O)Nc2ccc(O)cc2	1
CHEMBL228405	CCCCCc1cc(O)cc(OCCCCCCCCCCCC(=O)NC2CC2)c1	1
CHEMBL228404	CCCCCc1cc(O)cc(OCCCCCCCCCCCC(=O)NCCO)c1	1
CHEMBL259654	Fc1ccc(c(F)c1)C2(Oc3cc(F)c(cc3O2)C(=O)N4CCC(F)(F)CC4)c5ccc(F)cc5F	1
CHEMBL259656	Fc1ccc(cc1)C2(Oc3cc(F)c(cc3O2)C(=O)N4CCOCC4)c5ccc(Cl)cc5Cl	1
CHEMBL526153	Brc1ccc2N(CCC=C)C=C(C(=O)NC34CC5CC(CC(C5)C3)C4)C(=O)c2c1	1
CHEMBL259651	CCCCCn1cc(C(=O)c2ccc3ccccc3c2)c4ccc(cc14)S(=O)(=O)C	1
CHEMBL259652	Clc1ccc(cc1)C2=CCN(CC2)C(=O)CC(c3ccccc3)c4ccccc4	1
CHEMBL592628	Fc1ccc(C[C@H]2CC[C@@H](N(C2)c3ccc(Cl)cc3)c4ccc(Cl)cc4Cl)cc1F	1
CHEMBL593625	Cc1cc(NC(=O)C(C)(C(F)(F)F)C(F)(F)F)cc(c1C)S(=O)(=O)N2CCOCC2	1
CHEMBL549501	CS\C(=N/S(=O)(=O)c1ccc(cc1)n2nc(cc2c3cccs3)C(F)(F)F)\N4CCCC4	1
CHEMBL1223650	CCCCCC1=NN(CC1c2ccccc2)C(=O)Nc3ccccc3C(F)(F)F	1
CHEMBL229967	O[C@@H]1Cc2ccccc2[C@@H]1NC(=O)c3cn(c4ccc(Cl)cc4)c(n3)c5ccccc5Cl	1
CHEMBL380415	Clc1ccc(cc1)N2C(C(=O)N(C2=O)c3ccc(Cl)cc3)c4ccccc4	1
CHEMBL73711	COc1ccc2c(c1)c(CCN3CCOCC3)c(C)n2C(=O)c4cccc(Cl)c4Cl	1
CHEMBL249024	CC1CCN(CC1)C(=O)c2ccc3c(c2)c4CN(Cc4n3S(=O)(=O)C)C5CCCC5	1
CHEMBL249025	CCS(=O)(=O)n1c2CN(Cc2c3cc(ccc13)C(=O)N4CCC(C)CC4)C5CCCC5	1
CHEMBL230571	Cc1c2C(=O)N(CCc2n(c1c3ccc(cc3)C(F)(F)F)c4ccc(Cl)cc4Cl)C5CCCCC5	1
CHEMBL230572	COc1ccc(cc1)c2c(C)c3C(=O)N(CCc3n2c4ccc(Cl)cc4Cl)C5CCCCC5	1
CHEMBL230573	Cc1c2C(=O)N(CCc2n(c1c3ccc(N)cc3)c4ccc(Cl)cc4Cl)C5CCCCC5	1
CHEMBL36250	Cc1c(nn(c2ccc(Cl)cc2)c1c3ccc(Cl)cc3)C(=O)NN4CCCCC4	1
CHEMBL181288	CCS(=O)(=O)N[C@@H](C)c1ccc(cc1)S(=O)(=O)c2ccc(OC)cc2S(=O)(=O)c3ccc(OC)cc3	1
CHEMBL591994	Clc1ccc(cc1)N2C[C@H](CCNS(=O)(=O)c3ccc(cc3)C#N)CC[C@H]2c4ccc(Cl)cc4Cl	1
CHEMBL1950342	CC1CCN(CC1)C(=O)c2ccc3[nH]c4CCN(Cc4c3c2)C5CCCC5	1
CHEMBL1950343	CC1CCN(CC1)C(=O)c2ccc3c(c2)c4CN(CCc4n3C)C5CCCC5	1
CHEMBL1950340	CCCn1c2CCN(Cc2c3cc(ccc13)C(=O)N4CCC(C)CC4)C5CCCC5	1
CHEMBL1950341	CCCn1c2CCN(Cc2c3cc(ccc13)C(=O)N4CCC(C)CC4)C5CCOCC5	1
CHEMBL1950346	CCCS(=O)(=O)n1c2CCN(Cc2c3cc(ccc13)C(=O)N4CCC(C)CC4)C5CCOCC5	1
CHEMBL1950347	CCCS(=O)(=O)n1c2CCN(Cc2c3cc(ccc13)C(=O)N4CCC(C)CC4)C5CCCC5	1
CHEMBL1950344	CCn1c2CCN(Cc2c3cc(ccc13)C(=O)N4CCC(C)CC4)C5CCCC5	1
CHEMBL1950345	CCCC(=O)n1c2CCN(Cc2c3cc(ccc13)C(=O)N4CCC(C)CC4)C5CCOCC5	1
CHEMBL1950348	CC1CCN(CC1)C(=O)c2ccc3c(c2)c4CN(CCc4n3S(=O)(=O)C)C5CCCC5	1
CHEMBL1950349	CC1CCN(CC1)C(=O)c2ccc3c(c2)c4CN(CCc4n3S(=O)(=O)C)C5CCOCC5	1
CHEMBL507572	CCCN(CCC)C(=O)c1ccc2c(c1)nc(Cc3ccc(OCC)cc3)n2CC4CC4	1
CHEMBL502133	O=C(Cc1ccccc1)NCCC(c2ccccc2)c3ccccc3	1
CHEMBL3127262	CCOc1ccc(Cc2nc3cc(ccc3n2CCC(C)C)C(=O)N(C)CC)cc1	1
CHEMBL2387538	COc1c(C)c(C)c2OC(=O)C(=Cc2c1C)Cc3ccccc3C	1
CHEMBL2387536	COc1c(C)c(C)c2OC(=O)C(=Cc2c1C)Cc3ccc(F)cc3	1
CHEMBL2387530	CCCCCc1cc(OC)c2C=C(Cc3ccc(Cl)cc3)C(=O)Oc2c1	1
CHEMBL2387533	COc1ccccc1CC2=Cc3c(C)c(OC)c(C)c(C)c3OC2=O	1
CHEMBL508362	Cc1ccc(cc1S(=O)(=O)N2CCOCC2)c3noc(n3)C(C)(C)C	1
CHEMBL2436760	Clc1ccc(cc1)n2c(nc3c(ncnc23)N4CCC(CC4)NC(=O)C5CCCC5)c6ccccc6Cl	1
CHEMBL2436761	CC(C)CCC(=O)NC1CCN(CC1)c2ncnc3c2nc(c4ccccc4Cl)n3c5ccc(Cl)cc5	1
CHEMBL2436762	Clc1ccc(cc1)n2c(nc3c(ncnc23)N4CCC(CC4)NC(=O)CC5CCCC5)c6ccccc6Cl	1
CHEMBL2436766	FC(F)(F)S(=O)(=O)NC1CCN(CC1)c2ncnc3c2nc(c4ccccc4Cl)n3c5ccc(Cl)cc5	1
CHEMBL2218896	CCCCCCC(C)(C)c1cc(O)c2C3CC(=O)CCC3C(C)(C)Oc2c1	1
CHEMBL562654	CC1=C(C(=O)N(Cc2ccccc2)C(=C1)c3ccccc3)S(=O)(=O)c4ccccc4	1
CHEMBL2029719	CCN(CCCC(=O)NC1CC1)C(=O)c2ccc3c(c2)c4CC(CCc4n3C)C5CCOCC5	1
CHEMBL2029718	CN(CCCC(=O)NC1CC1)C(=O)c2ccc3c(c2)c4CC(CCc4n3C)C5CCOCC5	1
CHEMBL1270563	CN(CCCCCN)CCCCCNC(=O)c1nn(c2ccc(Cl)cc2Cl)c(c1C)c3ccc(Cl)cc3	1
CHEMBL199410	Ic1cccc(c1)N2C(C(=O)N(C2=S)c3cccc(I)c3)c4ccccc4	1
CHEMBL591066	CC(=O)NCC[C@@H]1CC[C@H](N(C1)c2ccc(Cl)cc2)c3ccc(Cl)cc3Cl	1
CHEMBL591067	Clc1ccc(cc1)N2C[C@H](CCNC(=O)c3ccc(cc3)C#N)CC[C@H]2c4ccc(Cl)cc4Cl	1
CHEMBL181868	COc1ccc(cc1)C(=O)N[C@@H](C)c2ccc(cc2)S(=O)(=O)c3ccc(OC)cc3S(=O)(=O)c4ccc(OC)cc4	1
CHEMBL2022703	Fc1ccc(COc2ncccc2C(=O)NC3CCCCCC3)cc1	1
CHEMBL2022702	Fc1ccc(COc2ncccc2C(=O)NC3CCCCC3)cc1	1
CHEMBL2022700	Fc1ccc(COc2nc3ccccc3cc2C(=O)NC4CCCCC4)cc1	1
CHEMBL490035	CCCCCCC(C)(C)c1cc(O)cc(OCCCCCCCCCCCC(=O)NCCO)c1	1
CHEMBL411244	CC1(C)C(C(=O)c2cn(CC3CCOCC3)c4cc(ccc24)c5ccccc5)C1(C)C	1
CHEMBL1223777	CCCCCN1N=C(CC1c2ccccc2)C(=O)NC(C)(C)c3ccc(F)cc3	1
CHEMBL1270369	Cc1c(nn(c2ccc(Cl)cc2Cl)c1c3ccc(Cl)cc3)C(=O)NCCCCCNCCCCCN	1
CHEMBL1093735	Cc1ccc(cc1)C(N2CCN(CC2)C(=O)NC3CCCCC3)c4ccc(Cl)cc4Cl	1
CHEMBL2181539	CCCCCCC(C)(C)c1cc(OC)c2C=C(Cc3ccccc3OC)C(=O)Oc2c1	1
CHEMBL2381785	CCCCCN1C=C(C(=O)NC2CCCCCC2)C(=O)n3nc(cc13)c4ccccc4	1
CHEMBL2381784	CCCCCN1C=C(C(=O)NC2CCCCC2)C(=O)n3nc(cc13)c4ccccc4	1
CHEMBL389539	Cc1c2C(=O)N(CCc2n(c1c3ccc(Cl)cc3)c4c(Cl)cccc4Cl)C5CCCCC5	1
CHEMBL397387	Cc1ccc(cc1)c2ncc(nc2c3ccc(C)cc3)C(=O)N[C@@H]4CCCC[C@@H]4O	1
CHEMBL1428	COCCOC(=O)C1=C(C)NC(=C(C1c2cccc(c2)[N+](=O)[O-])C(=O)OC(C)C)C	1
CHEMBL552122	COc1ccccc1N2CCN(CC2)C(=O)C(C)Sc3nc(cc(n3)C(F)(F)F)c4ccccc4	1
CHEMBL379246	FC(F)(F)CN1C=Cc2c(nn(c3ccccc3Cl)c2c4ccc(Cl)cc4)C1=O	1
CHEMBL516057	Cc1ccc(NC(=O)[C@@H]2[C@@]3(C)CC[C@H](C3)C2(C)C)cc1S(=O)(=O)N4CCOCC4	1
CHEMBL556422	COc1ccc(c(OC)c1)c2cc(C(=O)N3CCN(CC3)C(=O)C)n(n2)c4cccc(C)c4	1
CHEMBL256110	Cc1ccc(cc1S(=O)(=O)N2CCOCC2)C(=O)NC3C4CC5CC(CC3C5)C4	1
CHEMBL1084429	FC(F)(F)c1ccc(cc1)C(N2CCN(CC2)C(=O)NC3CCCCC3)c4ccc(Cl)cc4Cl	1
CHEMBL1215955	CCCCCN1C=C(C(=O)NC23CC4CC(CC(C4)C2)C3)C(=O)c5cc(ccc15)n6cccc6	1
CHEMBL571550	CCCCn1cc(C(=O)C2C(C)(C)C2(C)C)c3ccccc13	1
CHEMBL245467	Cc1ccc(cc1)c2ncc(nc2c3ccc(C)cc3)C(=O)NC4Cc5ccccc5C4O	1
CHEMBL1215953	CCCCCN1C=C(C(=O)NC23CC4CC(CC(C4)C2)C3)C(=O)c5cc(ccc15)[S+]([O-])c6ccccc6	1
CHEMBL1088730	O=C(C1CCCCC1)N2CCN(CC2)C(c3ccccc3)c4ccccc4	1
CHEMBL245468	CC(C)C[C@@H](CO)NC(=O)c1cnc(c2ccc(C)cc2)c(n1)c3ccc(C)cc3	1
CHEMBL245469	CC(C)[C@@H](CO)NC(=O)c1cnc(c2ccc(C)cc2)c(n1)c3ccc(C)cc3	1
CHEMBL571559	CC1(C)C(C(=O)c2cn(CCN3CCCCCC3)c4ccccc24)C1(C)C	1
CHEMBL2022567	CC(C)(C=C)[C@@]12C[C@@H]3N([C@@H]1Nc4ccccc24)C(=O)[C@@H]5C[C@@]6([C@@H](Nc7ccccc67)N5C3=O)C(C)(C)C=C	1
CHEMBL578969	Cc1c(nn(c2ccccc2Cl)c1c3ccc(Cl)cc3)c4cn(cn4)C(C)(C)c5ccccc5	1
CHEMBL260810	Fc1ccc(cc1)C2(Oc3ccc(cc3O2)C(=O)N4CCOCC4)c5ccc(Cl)cc5Cl	1
CHEMBL411112	Clc1ccc(CNC(=O)c2nn(c3ccccc3)c(c2C#N)n4cccc4)cc1Cl	1
CHEMBL3114182	Fc1ccc(CN2C=C(C=C(C(=O)NC3CCCCCC3)C2=O)c4ccccc4)cc1	1
CHEMBL251004	CCS(=O)(=O)n1c2CN(Cc3ccccc3)Cc2c4cc(ccc14)C(=O)N5CCC(C)CC5	1
CHEMBL3114180	CCCCN1C=C(Br)C=C(C(=O)NC2CCCCCC2)C1=O	1
CHEMBL3114181	COc1ccc(cc1)C2=CN(Cc3ccc(F)cc3)C(=O)C(=C2)C(=O)NC4CCCCCC4	1
CHEMBL151167	CCCCC\C=C/C\C=C/C\C=C/C\C=C/CCCC(=O)NCCCl	1
CHEMBL251003	CCS(=O)(=O)n1c2CN(CCC3CCCCC3)Cc2c4cc(ccc14)C(=O)N5CCC(C)CC5	1
CHEMBL471671	Cc1ccc(NC(=O)C(C(C)(C)C)C(C)(C)C)cc1S(=O)(=O)N2CCOCC2	1
CHEMBL230800	CCc1c(nc(c2ccccc2Cl)n1c3ccc(Cl)cc3)C(=O)N[C@H]4CCCC[C@@H]4O	1
CHEMBL230801	CCCc1c(nc(c2ccccc2Cl)n1c3ccc(Cl)cc3)C(=O)N[C@H]4CCCC[C@@H]4O	1
CHEMBL230802	CC(C)c1c(nc(c2ccccc2Cl)n1c3ccc(Cl)cc3)C(=O)N[C@H]4CCCC[C@@H]4O	1
CHEMBL1760661	COc1ccc(OC(F)(F)F)cc1Cn2c(cc3cc(ccc23)C#N)C(=O)NCC(C)(C)O	1
CHEMBL1760662	COc1ccc(cc1Cn2c(cc3cc(ccc23)C#N)C(=O)NCC(C)(C)O)C(F)(F)F	1
CHEMBL1760663	CC(C)(O)CCNC(=O)c1cc2cc(ccc2n1Cc3cccc(OC(F)(F)F)c3)C#N	1
CHEMBL1760664	Cc1ccc(cc1Cn2c(cc3cc(ccc23)C#N)C(=O)NCCC(C)(C)O)C(F)(F)F	1
CHEMBL189056	CCN1C(=S)NC(C1=O)(c2ccc(Br)cc2)c3ccc(Br)cc3	1
CHEMBL570159	CCc1c(nc(c2ccccc2Cl)n1c3ccc(Cl)cc3)C(=O)NCCCCNc4c5CCCCc5nc6ccccc46	1
CHEMBL15399	Clc1ccc(cc1)n2cc(nc2c3ccc(Cl)cc3Cl)C(=O)NN4CCCCC4	1
CHEMBL498527	CCCCCN1C=C(C(=O)NC23CC4CC(CC(C4)C2)C3)C(=O)c5ccc(Sc6ccccc6)cc15	1
CHEMBL390544	Clc1ccc(cc1)n2cc(nc2c3cc(Cl)ccc3Cl)C(=O)NC4CCCCC4	1
CHEMBL390545	O[C@H]1Cc2ccccc2[C@@H]1NC(=O)c3cn(c4ccc(Cl)cc4)c(n3)c5ccccc5Cl	1
CHEMBL390543	Cc1ccc(cc1)n2cc(nc2c3ccc(Cl)cc3Cl)C(=O)NC4CCCCC4	1
CHEMBL2019079	OC(=O)CNC(=O)C1=CC2=C(CCCCCC2)N(CC3CCCCC3)C1=O	1
CHEMBL2019078	OC(=O)C1(CCCCCCC1)NC(=O)C2=CC3=C(CCCCCC3)N(CC4CCCCC4)C2=O	1
CHEMBL561663	CCOC(=O)N1CC=C2C(C1)C3(C(=O)N(Cc4ccccc4)c5ccccc35)C(=C(N)C2(C#N)C#N)C#N	1
CHEMBL476529	O=C(NCCC(c1ccccc1)c2ccccc2)C(c3ccccc3)c4ccccc4	1
CHEMBL2170549	CCCCCN1C=C(C(=O)NC2C3CC4CC(CC2C4)C3)C(=O)C=C1C(C)(C)C	1
CHEMBL2170548	CCCCCN1C=C(C(=O)NCC2CC2)C(=O)C=C1C(C)(C)C	1
CHEMBL2170547	CCCCCN1C=C(C(=O)Nc2ccccc2)C(=O)C=C1C(C)(C)C	1
CHEMBL2030759	Cc1c(nn(c2ccc(Cl)cc2Cl)c1c3ccc(Cl)cc3)C(=O)NC4CCN(CC4)C(=O)NC(C)(C)C	1
CHEMBL2030753	CCCCNC(=O)NC1(CCN(CC1)C(=O)c2nn(c3ccc(Cl)cc3Cl)c(c2C)c4ccc(Cl)cc4)c5ccccc5	1
CHEMBL2030752	Cc1c(nn(c2ccc(Cl)cc2Cl)c1c3ccc(Cl)cc3)C(=O)N4CCC(CC4)(NC(=O)NC5CCCCC5)c6ccccc6	1
CHEMBL2030751	CCCNC(=O)NC1(CCN(CC1)C(=O)c2nn(c3ccc(Cl)cc3Cl)c(c2C)c4ccc(Cl)cc4)c5ccccc5	1
CHEMBL2030750	CCNC(=O)NC1(CCN(CC1)C(=O)c2nn(c3ccc(Cl)cc3Cl)c(c2C)c4ccc(Cl)cc4)c5ccccc5	1
CHEMBL2030756	CC(=O)N1CCC(CC1)NC(=O)c2nn(c(c2C)c3ccc(Cl)cc3)c4ccc(Cl)cc4Cl	1
CHEMBL3290053	CCCCCCC(C)(C)c1cc(OC(=O)C)c2[C@@H]3CC(=CC[C@H]3C(C)(C)Oc2c1)C(=O)O	1
CHEMBL2030754	Cc1c(nn(c2ccc(Cl)cc2Cl)c1c3ccc(Cl)cc3)C(=O)NC4CCN(CC4)C(=O)OC(C)(C)C	1
CHEMBL571774	CC1(C)C(C(=O)c2cn(Cc3ccccc3)c4ccccc24)C1(C)C	1
CHEMBL2018780	CC(C)(NC(=O)C1=CC2=C(CCCCCC2)N(CC3CCCCC3)C1=O)C(=O)NN	1
CHEMBL2018781	CC(C)(NC(=O)C1=CC2=C(CCCCCC2)N(CC3CCCCC3)C1=O)C(=O)NNS(=O)(=O)C	1
CHEMBL571773	CCCCCn1cc(C(=O)C2C(C)(C)C2(C)C)c3ccccc13	1
CHEMBL240100	CCCCCCC(C)(C)c1ccc(OCC\C=C/C\C=C/CCCC(=O)N[C@H](C)CO)cc1	1
CHEMBL259646	COc1ccc(cc1)[C@@H]2[C@@H](Cc3oc4ccccc4c3)C(=O)N2c5ccccc5	1
CHEMBL250194	CCS(=O)(=O)n1c2CN(Cc2c3cc(ccc13)C(=O)N4CCC(C)CC4)C5CCOCC5	1
CHEMBL1828799	CCCCCn1cc(C(=O)c2ccc(cc2)c3ccccc3)c4ccccc14	1
CHEMBL466223	CC1CCC(CC1)NC(=O)C2=Cc3cccnc3N(CCN4CCOCC4)C2=O	1
CHEMBL411937	CC1(C)C(C(=O)c2cn(CCN3CCOCC3)c4cc(OCc5ccccc5)ccc24)C1(C)C	1
CHEMBL1223646	CCCCCC1=NN(CC1c2ccccc2)C(=O)NC3CCCCC3	1
CHEMBL1223647	CCCCCC1=NN(CC1c2ccccc2)C(=O)NC3CCCCCC3	1
CHEMBL1223648	CCCCCC1=NN(CC1c2ccccc2)C(=O)NC3CCCCCCC3	1
CHEMBL1223649	CCCCCC1=NN(CC1c2ccccc2)C(=O)NC3CCCc4ccccc34	1
CHEMBL1644675	FC(F)(F)c1cccc(c1)c2c[nH]c(n2)c3cccc(CN4CCOCC4)c3	1
CHEMBL250427	CCCCCc1cc(O)c2[C@@H]3C=C(C)CC[C@H]3C(C)(C)Cc2c1	1
CHEMBL232411	CCCCCCC(C)(C)c1ccc(c(O)c1)c2cc(C)ccc2C	1
CHEMBL232410	CCCCCCC(C)(C)c1ccc(c(O)c1)c2c(C)cccc2C	1
CHEMBL228508	CCCCCCc1c(O)cccc1OCCCCCCCCCCCC(=O)NCCO	1
CHEMBL228509	CCCCCCc1ccc(OCCCCCCCC(=O)NCCO)cc1O	1
CHEMBL2087102	C=CCn1cc(C(=O)C(=O)NC23CC4CC(CC(C4)C2)C3)c5cc(ccc15)c6ccccc6	1
CHEMBL405888	Clc1cc2OC(Oc2cc1C(=O)N3CCOCC3)(c4ccccc4)c5ccccc5	1
CHEMBL228507	CCCCCCc1c(O)cccc1OCCCCCCCCCCC(=O)NCCc2ccc(O)c(O)c2	1
CHEMBL491065	CC(C)CCOc1cc(O)cc(OCCCCCCCCCCC(=O)NCC2CC2)c1	1
CHEMBL234677	CCCCCCC(C)(C)c1ccc(c(O)c1)c2ccc(C)c(C)c2	1
CHEMBL391380	COC(=O)C(C)(C)c1ccc(c(O)c1)c2cc(C)cc(C)c2	1
CHEMBL234675	Cc1cc(C)cc(c1)c2ccc(cc2O)C(C)(C)CCCCCO	1
CHEMBL234678	CCCCCCC(C)(C)c1ccc(c(O)c1)c2ccccc2OC	1
CHEMBL2023577	OC(=O)Cc1ccc(NC(=O)C2=CC3=C(CCCCCC3)N(CC4CCCCC4)C2=O)cc1	1
CHEMBL2023576	OC(=O)Cc1cccc(NC(=O)C2=CC3=C(CCCCCC3)N(CC4CCCCC4)C2=O)c1	1
CHEMBL2023575	OC(=O)Cc1ccccc1NC(=O)C2=CC3=C(CCCCCC3)N(CC4CCCCC4)C2=O	1
CHEMBL2023574	OC(=O)c1ccc(NC(=O)C2=CC3=C(CCCCCC3)N(CC4CCCCC4)C2=O)cc1	1
CHEMBL175247	CCCCCCCCCCC[C@@H](C[C@@H]1OC(=O)[C@H]1CCCCCC)OC(=O)[C@H](CC(C)C)NC=O	1
CHEMBL1209573	CCN1CCN(CC1)C(=O)c2cn3[C@@H](COc4cccc2c34)C5CCCCC5	1
CHEMBL1801339	C[C@@H](NC(=O)C1(CC1)NC(=O)c2scnc2C)c3ccc(cc3F)n4nc(Cl)c5ccccc45	1
CHEMBL263129	Cc1cc2OC(Oc2cc1C(=O)N3CCOCC3)(c4ccccc4)c5ccccc5	1
CHEMBL263128	O=C(N1CCOCC1)c2cc3OC(Oc3cc2C#N)(c4ccccc4)c5ccccc5	1
CHEMBL1911374	FC(F)(F)c1ccc(CN2N=C3N(N=CC(=C3c4ccncc4)c5ccc(Cl)cc5)C2=O)cn1	1
CHEMBL575680	CN\C(=N/S(=O)(=O)N1CCCCC1)\N2CCC(C(=N2)c3ccc(Cl)cc3)c4ccccc4	1
CHEMBL2180205	CC(C)(C)OC(=O)NC1CCN(CC1)c2ncnc3c2nc(c4ccccc4Cl)n3c5ccc(Cl)cc5	1
CHEMBL234016	Cc1cc(C)cc(c1)c2ccc(cc2O)C(C)(C)CO	1
CHEMBL2180207	CC(C)NC(=O)NC1CCN(CC1)c2ncnc3c2nc(c4ccccc4Cl)n3c5ccc(Cl)cc5	1
CHEMBL234014	COC(=O)CCC(C)(C)c1ccc(c(O)c1)c2cc(C)cc(C)c2	1
CHEMBL271810	COC(=O)c1ccc2c(cn(CC3CCOCC3)c2c1)C(=O)C4C(C)(C)C4(C)C	1
CHEMBL2180208	CCCNC(=O)NC1CCN(CC1)c2ncnc3c2nc(c4ccccc4Cl)n3c5ccc(Cl)cc5	1
CHEMBL380937	FC(F)(F)CN1C=Nc2c(nn(c3ccc(Cl)cc3)c2c4ccccc4Cl)C1=O	1
CHEMBL271814	CC1(C)C(C(=O)c2cn(CCN3CCOCC3)c4cccc(N)c24)C1(C)C	1
CHEMBL428693	Cc1c(nn(c2ccc(Cl)cc2Cl)c1c3ccc(Cl)cc3)C(=O)Nc4ccncc4	1
CHEMBL510072	CCN(CC)C(=O)c1ccc2c(c1)nc(Cc3ccc(Oc4ccccc4)cc3)n2CCC(C)C	1
CHEMBL510854	CCOc1ccc(Cc2nc3cc(ccc3n2CC4CC4)C(=O)N(CC(F)(F)F)CC(F)(F)F)cc1	1
CHEMBL522123	Oc1cc(O)cc(OCCCCCCCCCCC(=O)NCC2CC2)c1	1
CHEMBL467680	C[C@@H]1CC[C@H](CC1)NC(=O)C2=Cc3cccnc3N(Cc4ccccc4)C2=O	1
CHEMBL467681	C[C@@H]1CC[C@@H](CC1)NC(=O)C2=Cc3cccnc3N(Cc4ccccc4)C2=O	1
CHEMBL285486	Cc1c(nn(c2ccc(Cl)cc2Cl)c1c3ccc(Br)cc3)C(=O)NCCO	1
CHEMBL385964	Cc1c(\C=C\N2CCCCC2)nn(c3ccc(Cl)cc3Cl)c1c4ccc(Cl)cc4	1
CHEMBL3235057	COc1cccc2c(nn(CCN3CCOCC3)c12)C(=O)N[C@H]4[C@@]5(C)CC[C@H](C5)C4(C)C	1
CHEMBL176198	Cc1c(nc(c2ccc(Cl)cc2Cl)n1c3ccc(Cl)cc3)C(=O)N[C@@H]4CC[C@@H](O)CC4	1
CHEMBL573805	Cc1ccc(C)n1c2c(C)c(nn2c3ccc(Cl)cc3Cl)C(=O)NC4CCCC4	1
CHEMBL328379	CCCCCCc1nc(c2ccc(Cl)cc2)n(n1)c3ccc(Cl)cc3Cl	1
CHEMBL562668	CCNC1(CCN(CC1)c2ncnc3c2nc(c4ccccc4Cl)n3c5ccc(Cl)cc5)C(=O)N	1
CHEMBL482985	CC(C)CN1CCc2c(nn(c3ccccc3Cl)c2c4ccc(Cl)cc4)C1=O	1
CHEMBL525528	CCCCCN1C=C(C(=O)NC23CC4CC(CC(C4)C2)C3)C(=O)c5ccc(F)cc15	1
CHEMBL2205591	FC(F)(F)c1ccccc1C(=O)Nc2sc3COCCc3c2C(=O)N4CC(F)(F)C4	1
CHEMBL404457	CC(NC(=O)c1ccc(C)c(c1)S(=O)(=O)N2CCOCC2)C(C)(C)C	1
CHEMBL409647	CC1(C)C(C(=O)c2cn(CC3CCOCC3)c4ccc(cc24)C#N)C1(C)C	1
CHEMBL489834	CCCCOc1cc(O)cc(OCCCCCCCCCCC(=O)NCCO)c1	1
CHEMBL519011	Cc1c(nn(c1c2ccc(Cl)cc2Cl)c3c(Cl)cc(Cl)cc3Cl)C(=O)NN4CCCCC4	1
CHEMBL1095690	Clc1ccc(C(N2CCN(CC2)C(=O)C34CC5CC(CC(C5)C3)C4)c6ccccc6)c(Cl)c1	1
CHEMBL1668507	COCCN1C(=C(S/C/1=N\C(=O)c2ccc(cc2)C(F)(F)F)C(C)(C)C)C	1
CHEMBL475772	CSC(=O)N1CC2(CCCCC2)CS/C/1=N\c3cccc4ccccc34	1
CHEMBL512511	CC1=CC[C@@H]2[C@@H](C1)c3c(O)cc(cc3OC2(C)C)C(C)(C)c4ccc(C)cc4	1
CHEMBL481508	CSC(=S)N1CC2(CCCCC2)CO/C/1=N\c3onc(c3)C(C)(C)C	1
CHEMBL376700	Clc1ccc(c(Cl)c1)n2nc(C(=O)NN3CCCCC3)c4CCCc5cc(Cl)ccc5c24	1
CHEMBL503518	Cc1ccc(cc1S(=O)(=O)N2CCOCC2)c3n[nH]c(CC4CCCCC4)n3	1
CHEMBL577686	CC1CCCCC1C(=O)Nc2ccc(C)c(CN3CCOCC3)c2	1
CHEMBL1081286	CN\C(=N/S(=O)(=O)c1ccc(Cl)cc1)\C2=NN(C(C2)c3ccccc3)c4ccc(Cl)cc4	1
CHEMBL1081285	CN\C(=N/S(=O)(=O)N1CCCCC1)\N2C[C@@H](C(=N2)c3ccc(Cl)cc3)c4ccccc4	1
CHEMBL458828	CCCCCCCCCCC[C@@H](C[C@@H]1OC(=O)[C@H]1CCCCCC)OC(=O)CNC(=O)C	1
CHEMBL262857	Fc1ccc(cc1)C2(Oc3cc(F)c(cc3O2)S(=O)(=O)N4CCOCC4)c5ccc(Cl)cc5Cl	1
CHEMBL408427	Fc1ccccc1C2(Oc3cc(F)c(cc3O2)C(=O)N4CCOCC4)c5ccc(Cl)cc5Cl	1
CHEMBL572887	Cc1c(nn(c2ccc(Cl)cc2Cl)c1n3cccc3)C(=O)NC4CCCCCC4	1
CHEMBL491658	CCCCCCC(C)(C)c1cc(O)cc(OCCCCCCCCCCC(=O)NCCO)c1	1
CHEMBL203044	COc1ccc(cc1)N2C(C(=O)N(C2=O)c3ccc(OC)cc3)c4ccccc4	1
CHEMBL2177249	CCCCCc1cc(OC)c2C=C(Cc3cccc(OC)c3)C(=O)Oc2c1	1
CHEMBL524456	CCCCCN1C=C(C(=O)NC23CC4CC(CC(C4)C2)C3)C(=O)c5cc(Sc6ccccc6)ccc15	1
CHEMBL409265	COc1ccc2c(cn(CCN3CCOCC3)c2c1)C(=O)C4C(C)(C)C4(C)C	1
CHEMBL396739	O[C@H]1CCCC[C@@H]1NC(=O)c2nc(c3ccccc3Cl)n(c2Br)c4ccc(Cl)cc4	1
CHEMBL229872	CCCCCc1ccc(OCCCCCCCCCCC(=O)NC2CC2)cc1O	1
CHEMBL1088728	Clc1ccc(C(N2CCN(CC2)C(=O)NC3CCCCC3)c4ccccc4)c(Cl)c1	1
CHEMBL1088729	S=C(NC1CCCCC1)N2CCN(CC2)C(c3ccccc3)c4ccccc4	1
CHEMBL303479	CCCCCCC1CCCc2c(O)c3[C@@H]4CC(=CC[C@H]4C(C)(C)Oc3cc12)C	1
CHEMBL485182	CCCC(=O)c1ccc2Sc3ccccc3C(=Nc2c1)c4ccc(Cl)cc4	1
CHEMBL485181	CC(C)CNC(=O)c1ccc2Sc3ccccc3C(=Nc2c1)c4ccc(Cl)s4	1
CHEMBL181633	COc1ccc(cc1)C(=O)c2c(C)n(CCN3CCOCC3)c4cc(I)ccc24	1
CHEMBL1668520	CC1=C(S\C(=N/S(=O)(=O)c2cccc3ccccc23)\N1C4CC4)C(C)(C)C	1
CHEMBL1668521	CCCCCCN1C=C(C(=O)NC2CCCCC2)C(=O)c3ccc(C)nc13	1
CHEMBL408430	CN1CCCCC1Cn2cc(C(=O)c3cc(ccc3I)[N+](=O)[O-])c4ccccc24	1
CHEMBL584528	CC1(CC(F)(F)C1(F)F)C(=O)c2cn(CC3CCOCC3)c4ccccc24	1
CHEMBL1668504	Cc1nc(C(=O)Nc2ccccc2C(F)(F)F)c(C)n1c3ccccc3	1
CHEMBL574499	Cc1c(nn(c2ccc(F)cc2F)c1n3c(C)ccc3C)C(=O)NCc4ccc(Cl)cc4	1
CHEMBL484929	CC(F)(F)CN1CCOc2c(nn(c3ccccc3Cl)c2c4ccc(Cl)cc4)C1=O	1
CHEMBL558785	Cl.Cl.Clc1ccc(cc1)n2nc(nc2c3ccc(Cl)cc3Cl)C(=O)NN4CCCCC4	1
CHEMBL2163929	O=C(NC12CC3CC(CC(C3)C1)C2)C4=CN5[C@H](Cc6ccccc6)COc7cccc(C4=O)c57	1
CHEMBL1950329	CCOc1ccc(Cc2nc3cc(ccc3n2CC4CCCCC4)N(C)S(=O)(=O)c5cccs5)nc1	1
CHEMBL599878	CCC(C)(C)C(=O)Nc1cc2CCCCc2c(c1)S(=O)(=O)N3CCOCC3	1
CHEMBL259253	CC1(C)C(C(=O)c2cn(CC3CCOCC3)c4cccc(O)c24)C1(C)C	1
CHEMBL259255	Cc1c(nn(c2ccc(Cl)c(Cl)c2)c1n3c(C)ccc3C)C(=O)NN4CCCCC4	1
CHEMBL554943	COc1cccc(c1)N2C(N(N=C2C(=O)C)c3ccc(Cl)cc3)c4ccc(cc4)N5CCOCC5	1
CHEMBL595268	CCCCC(C)(C)C(=O)Nc1cc(C)c(C)c(c1)S(=O)(=O)N2CCOCC2	1
CHEMBL598125	CC(C)CCNS(=O)(=O)[C@@H]1CC[C@H](N(C1)c2ccc(Cl)cc2)c3ccc(Cl)cc3Cl	1
CHEMBL2170550	CCCCCN1C=C(C(=O)NC(C)C23CC4CC(CC(C4)C2)C3)C(=O)C=C1C(C)(C)C	1
CHEMBL502276	CCCCCN1C=C(C(=O)NC23CC4CC(CC(C4)C2)C3)C(=O)c5cc(ccc15)C(C)C	1
CHEMBL2030744	Cc1c(nn(c2ccc(Cl)cc2Cl)c1c3ccc(Cl)cc3)C(=O)N4CCC(CC4)(NC(=O)NCc5ccccc5)c6ccccc6	1
CHEMBL2030746	Cc1c(nn(c2ccc(Cl)cc2Cl)c1c3ccc(Cl)cc3)C(=O)N4CCC(CC4)(NC(=O)Nc5ccc(F)cc5)c6ccccc6	1
CHEMBL2030747	CN(C)c1ccc(NC(=O)NC2(CCN(CC2)C(=O)c3nn(c4ccc(Cl)cc4Cl)c(c3C)c5ccc(Cl)cc5)c6ccccc6)cc1	1
CHEMBL2030740	Cc1c(nn(c1c2ccc(Cl)cc2)c3ccc(Cl)cc3Cl)C(=O)N4CCC(CC4)(NC(=O)OC(C)(C)C)c5ccccc5	1
CHEMBL2030741	Cc1c(nn(c2ccc(Cl)cc2Cl)c1c3ccc(Cl)cc3)C(=O)N4CCC(N)(CC4)c5ccccc5	1
CHEMBL2030742	CC(=O)NC1(CCN(CC1)C(=O)c2nn(c3ccc(Cl)cc3Cl)c(c2C)c4ccc(Cl)cc4)c5ccccc5	1
CHEMBL2030743	Cc1c(nn(c1c2ccc(Cl)cc2)c3ccc(Cl)cc3Cl)C(=O)N4CCC(CC4)(NC(=O)NC(C)(C)C)c5ccccc5	1
CHEMBL560383	Cc1cc(C)c(OCC(=O)Nc2sc3CCCCc3c2C(=O)NC4CCS(=O)(=O)C4)c(C)c1	1
CHEMBL2019087	OC(=O)C1(CCCCC1)NC(=O)C2=CC3=C(CCCCCC3)N(Cc4ccc(cc4)C#N)C2=O	1
CHEMBL579196	Cc1c(nn(c2ccc(Cl)cc2Cl)c1c3ccc(Cl)cc3)c4cn(cn4)C5CCC5	1
CHEMBL2030748	CCCCCCNC(=O)NC1(CCN(CC1)C(=O)c2nn(c3ccc(Cl)cc3Cl)c(c2C)c4ccc(Cl)cc4)c5ccccc5	1
CHEMBL2030749	CC(C)NC(=O)NC1(CCN(CC1)C(=O)c2nn(c3ccc(Cl)cc3Cl)c(c2C)c4ccc(Cl)cc4)c5ccccc5	1
CHEMBL2019080	OC(=O)C1(CCCC1)NC(=O)C2=CC3=C(CCCCCC3)N(CC4CCCCC4)C2=O	1
CHEMBL2019081	OC(=O)C1(CCCCC1)NC(=O)C2=CC3=C(CCCCCC3)N(CC4CCCCC4)C2=O	1
CHEMBL1224689	CCCCCC1=NN(CC1c2ccccc2)C(=O)NCc3ccccc3	1
CHEMBL1224688	CCCCCC1=NN(CC1c2ccccc2)C(=O)NCC3CCCCC3	1
CHEMBL2022361	Fc1ccc(CN2C(=O)C(=Cc3ccccc23)C(=O)NC4CCCCC4)cc1	1
CHEMBL2022360	O=C(NC1CCCCC1)C2=Cc3ccccc3N(Cc4ccccc4)C2=O	1
CHEMBL2022363	Fc1ccc(CN2C(=O)C(=Cc3ccccc23)C(=O)NC4CCCCCC4)cc1	1
CHEMBL2063248	Clc1ccc(cc1)c2c3OCCCC(NC(=O)c4oncc4)c3nn2c5ccccc5Cl	1
CHEMBL584738	CC[C@@H]1CC[C@H](CC1)C(=O)c2cn(CCN3CCOCC3)c4ccccc24	1
CHEMBL1224687	CCCCCC1=NN(CC1c2ccccc2)C(=O)NCC34CC5CC(CC(C5)C3)C4	1
CHEMBL561013	CCCCCn1cc(C(=O)c2cccc3ccccc23)c4ccccc14	1
CHEMBL201571	CCCCCN1C=C(C(=O)NC23CC4CC(CC(C4)C2)C3)C(=O)c5ccccc15	1
CHEMBL1631290	CCCCCCNC(=O)c1nn(c2ccc(F)cc2F)c(c1C)n3c(C)ccc3C	1
CHEMBL1631291	CCCCCCCNC(=O)c1nn(c2ccc(Cl)cc2Cl)c(c1C)n3c(C)ccc3C	1
CHEMBL2063243	COC(=O)NC1CCCOc2c1nn(c3ccccc3Cl)c2c4ccc(Cl)cc4	1
CHEMBL381892	Cc1ccc(cc1)N2C(C(=O)N(C2=S)c3ccc(C)cc3)c4ccccc4	1
CHEMBL1631293	CC(C)NC(=O)c1nn(c2ccc(Cl)cc2Cl)c(c1C)n3cccc3	1
CHEMBL1631294	Cc1c(nn(c2ccc(Cl)cc2Cl)c1n3cccc3)C(=O)NC(C)(C)C	1
CHEMBL2336528	COc1ccc(cc1)S(=O)(=O)N(Cc2ccc(cc2)N3CCCCC3)c4ccccc4	1
CHEMBL1223589	CCCCC1=NN(CC1c2ccccc2)C(=O)NC(C)(C)c3ccccc3	1
CHEMBL1631295	CCCCCCC(C)NC(=O)c1nn(c2ccc(Cl)cc2Cl)c(c1C)n3cccc3	1
CHEMBL1631296	CC(C)NC(=O)c1nn(c2ccc(Cl)cc2Cl)c(c1C)n3c(C)ccc3C	1
CHEMBL228510	CCCCCCc1ccc(OCCCCCCCC(=O)NC2CC2)cc1O	1
CHEMBL500415	Brc1ccc2N(CCCC=C)C=C(C(=O)NC34CC5CC(CC(C5)C3)C4)C(=O)c2c1	1
CHEMBL500414	CCCCCN1C=C(C(=O)NC23CC4CC(CC(C4)C2)C3)C(=O)c5cc(Oc6ccc(F)c(Cl)c6)ccc15	1
CHEMBL520349	CCCCNC(=O)c1ccc2Sc3ccccc3C(=Nc2c1)c4ccc(F)c(Cl)c4	1
CHEMBL239703	OS(=O)(=O)O.Clc1ccc(cc1)C2CC(=NN2c3ccc(Cl)cc3Cl)C(=O)NN4CCOCC4	1
CHEMBL520345	CCC(F)(F)CN1CCOc2c(nn(c2c3ccc(Cl)cc3)c4ccccc4Cl)C1=O	1
CHEMBL514215	COc1ccc(cc1)c2c(C#N)c(nn2c3ccc(Cl)cc3Cl)C(=O)NN4CCCCC4	1
CHEMBL522720	CCNC1(CCN(CC1)c2cnc(c3ccc(Cl)cc3)c(n2)c4ccccc4Cl)C(=O)N	1
CHEMBL490246	CCCCCCCOc1cc(O)cc(OCCCCCCCCCCC(=O)NC2CC2)c1	1
CHEMBL2152813	CCCCCN1C=C(C(=O)N[C@H]2[C@]3(C)CCC(C3)C2(C)C)C(=O)c4ccc(Sc5ccccc5)cc14	1
CHEMBL2316281	CCCCCN1C=C(C(=O)NC23CC4CC(CC(C4)C2)C3)C(=O)c5c(C)noc15	1
CHEMBL2023582	OC(=O)Cc1cnc(NC(=O)C2=CC3=C(CCCCCC3)N(CC4CCCCC4)C2=O)s1	1
CHEMBL2023583	OC(=O)CCc1csc(NC(=O)C2=CC3=C(CCCCCC3)N(CC4CCCCC4)C2=O)n1	1
CHEMBL2023581	OC(=O)Cc1csc(NC(=O)C2=CC3=C(CCCCCC3)N(CC4CCCCC4)C2=O)n1	1
CHEMBL2180211	CS(=O)(=O)NC1CCN(CC1)c2ncnc3c2nc(c4ccccc4Cl)n3c5ccc(Cl)cc5	1
CHEMBL2180216	CC(C)(C)OC(=O)NC1(CCN(CC1)c2ncnc3c2nc(c4ccccc4Cl)n3c5ccc(Cl)cc5)c6ccccc6	1
CHEMBL2180217	NC1(CCN(CC1)c2ncnc3c2nc(c4ccccc4Cl)n3c5ccc(Cl)cc5)c6ccccc6	1
CHEMBL2180214	Clc1ccc(cc1)n2c(nc3c(ncnc23)N4CCC(CC4)NS(=O)(=O)c5ccccc5)c6ccccc6Cl	1
CHEMBL2180215	NC(=O)C1(CCN(CC1)c2ncnc3c2nc(c4ccccc4Cl)n3c5ccc(Cl)cc5)c6ccccc6	1
CHEMBL521366	CC1=CC[C@@H]2[C@@H](C1)c3c(O)cc(cc3OC2(C)C)C(C)(C)c4cccc(Cl)c4	1
CHEMBL2180218	CS(=O)(=O)NC1(CCN(CC1)c2ncnc3c2nc(c4ccccc4Cl)n3c5ccc(Cl)cc5)c6ccccc6	1
CHEMBL2180219	CC(C)(C)NC(=O)NC1(CCN(CC1)c2ncnc3c2nc(c4ccccc4Cl)n3c5ccc(Cl)cc5)c6ccccc6	1
CHEMBL2152816	COCCN1C=C(C(=O)N[C@H]2[C@]3(C)CCC(C3)C2(C)C)C(=O)c4ccc(Sc5ccccc5)cc14	1
CHEMBL2316286	CCCCN1C=C(C(=O)NC2CCCCC2)C(=O)c3c(C)nn(C)c13	1
CHEMBL585736	Clc1ccc(cc1)C2=NN(CC2c3ccccc3)\C(=N\S(=O)(=O)c4ccc(Cl)cc4)\N5CCS(=O)(=O)CC5	1
CHEMBL2316287	CCCN1C=C(C(=O)NC2CCCCC2)C(=O)c3c(C)nn(C)c13	1
CHEMBL511790	CSC(=S)N1CC2(CCCCC2)CO/C/1=N\c3nc(cs3)C(C)(C)C	1
CHEMBL514361	COc1ccc(cc1)c2c(C#N)c(nn2c3ccccc3Br)C(=O)NN4CCCCC4	1
CHEMBL517815	Brc1ccc(CC(=O)NCCC(c2ccccc2)c3ccccc3)cc1	1
CHEMBL2181540	CCCCCCC(C)(C)c1cc(O)c2C=C(Cc3ccccc3O)C(=O)Oc2c1	1
CHEMBL515090	Cc1ccc(NC(=O)[C@H]2[C@@]3(C)CC[C@H](C3)C2(C)C)cc1S(=O)(=O)N4CCOCC4	1
CHEMBL233139	CSC(=S)N1CC2(CCCCC2)CS/C/1=N\c3cccc4N(C)CCCc34	1
CHEMBL571999	O=C(c1cn(CC2CCOCC2)c3ccccc13)C45CC6CC(CC4C6)C5	1
CHEMBL403627	Brc1ccc(cc1S(=O)(=O)N2CCCCC2)C(=O)NCc3ccccc3	1
CHEMBL403628	CC(C)(C)CNC(=O)c1ccc(Br)c(c1)S(=O)(=O)N2CCCCC2	1
CHEMBL179888	COc1ccc(cc1)S(=O)(=O)c2cc(OC)ccc2S(=O)(=O)c3ccc(cc3)[C@H](C)NC(=O)Nc4ccc(F)cc4	1
CHEMBL371829	C\N=C(/NS(=O)(=O)N(C)C(C)C)\N1CC(C(=N1)c2ccc(Cl)cc2)c3ccccc3	1
CHEMBL473698	Cc1ccc(cc1S(=O)(=O)N2CCOCC2)c3n[nH]c(n3)C(C)(C)C	1
CHEMBL490245	CCCCOc1cc(O)cc(OCCCCCCCCCCC(=O)NC2CC2)c1	1
CHEMBL497755	CN(CCCCCCCOc1ccc(cc1)c2oc3ccccc3c2)Cc4ccccc4	1
CHEMBL473697	Cc1ccc(cc1S(=O)(=O)N2CCOCC2)c3n[nH]c(CC(C)(C)C)n3	1
CHEMBL428779	CCN(Cc1ccccc1)C(=O)c2oc3ccc(cc3c2C)S(=O)(=O)N4CC(C)CC(C)C4	1
CHEMBL190411	CCCCN1C(=O)NC(C1=O)(c2ccc(Br)cc2)c3ccc(Br)cc3	1
CHEMBL1162994	CC(C)(C)[C@H](NC(=O)N1C(=O)N(CCC2CCOCC2)c3ccccc13)C(=O)N	1
CHEMBL2029730	CNC(=O)CCCN(C)C(=O)c1ccc2c(c1)c3C[C@H](CCc3n2C)C4CCOCC4	1
CHEMBL1801163	COc1cc(on1)C(=O)NC2(CC2)C(=O)N[C@H](C)c3ccc(cc3F)n4ncc5ccccc45	1
CHEMBL181843	COc1ccc(cc1)S(=O)(=O)c2cc(OC)ccc2S(=O)(=O)c3ccc(cc3)[C@H](C)NC(=O)C(F)(F)F	1
CHEMBL427241	Brc1ccc(NC(=O)NC(c2ccc(Br)cc2)c3ccc(Br)cc3)cc1	1
CHEMBL516323	CCCCCCCCCCC[C@@H](C[C@@H]1OC(=O)[C@H]1CCCCCC)OC(=O)[C@H](C)NC=O	1
CHEMBL566388	CN1CCC(CC1)N\C(=N/S(=O)(=O)c2ccc(Cl)cc2)\N3CC(C(=N3)c4ccc(Cl)cc4)c5ccccc5	1
CHEMBL2387178	CC(C)CCN1C(=O)C(=CC2=C1CCCCCC2)C(=O)NCc3ccccc3	1
CHEMBL2387179	COCCN1C(=O)C(=CC2=C1CCCCCC2)C(=O)NCc3ccccc3	1
CHEMBL604307	Cc1nc(C(=O)NC2C3CC4CC(CC2C4)C3)c(C)n1c5ccccc5	1
CHEMBL368749	Cc1c(nc(c2ccc(Cl)cc2Cl)n1c3ccc(Cl)cc3)C(=O)NN4CCCCC4	1
CHEMBL1668519	COCCN1C(=C(C)S/C/1=N\C(=O)C2C(C)(C)C2(C)C)C	1
CHEMBL272138	CC1CC(C)CN(C1)S(=O)(=O)c2ccc3oc(C(=O)N(C)Cc4ccccc4)c(C)c3c2	1
CHEMBL272139	CC1CC(C)CN(C1)S(=O)(=O)c2ccc3oc(C(=O)NC4CCCc5ccccc45)c(C)c3c2	1
CHEMBL1216001	CCCCCN1C=C(C(=O)N[C@H]2C(C)(C)[C@H]3CC[C@]2(C)C3)C(=O)c4cc(ccc14)c5occc5	1
CHEMBL429797	CCCCCCC(C)(C)c1cc(O)c2c(OC(=O)c3ccc(O)cc23)c1	1
CHEMBL409472	Fc1ccc(cc1)C2(Oc3cc(F)c(cc3O2)C(=O)N4CCCCC4)c5ccc(F)cc5	1
CHEMBL409471	Fc1ccc(c(F)c1)C2(Oc3cc(F)c(cc3O2)S(=O)(=O)N4CCC(F)(F)CC4)c5ccc(F)cc5F	1
CHEMBL479095	Nc1ccc(cc1)C(C(=O)NCCC(c2ccccc2)c3ccccc3)c4ccccc4	1
CHEMBL3260739	CN1N=C2N(N(Cc3ccc(cc3)C#N)C(=O)C(=C2c4ccc(Cl)cc4)c5ccncc5)C1=O	1
CHEMBL3260738	CN1N=C2N(N(Cc3ccc(cc3)C#N)C(=O)C(=C2c4ccncc4)c5ccc(Cl)cc5)C1=O	1
CHEMBL3260737	Clc1ccc(cc1)C2=C(C3=NN(Cc4ccc(cc4)C#N)C(=O)N3N(Cc5ccc(cc5)C#N)C2=O)c6ccncc6	1
CHEMBL3260736	CN1N2C(=O)N(Cc3ccc(nc3)C(F)(F)F)N=C2C(=C(C1=O)c4ccc(Cl)cc4)c5ccncc5	1
CHEMBL3260735	FC(F)(F)c1ccc(CN2N=C3N(NC(=O)C(=C3c4ccncc4)c5ccc(Cl)cc5)C2=O)cn1	1
CHEMBL3260734	COC1=NN2C(=O)N(Cc3ccc(nc3)C(F)(F)F)N=C2C(=C1c4ccc(Cl)cc4)c5ccncc5	1
CHEMBL3260733	CC1=NN2C(=O)N(Cc3ccc(nc3)C(F)(F)F)N=C2C(=C1c4ccc(Cl)cc4)c5ccncc5	1
CHEMBL572620	Cc1c(nn(c2ccc(F)cc2F)c1n3cccc3)C(=O)NC4CCCCCC4	1
CHEMBL476336	O=C(NCCCc1ccccc1)C(c2ccccc2)c3ccccc3	1
CHEMBL2177251	CCCCCc1cc(OC)c2C=C(Cc3ccccc3)C(=O)Oc2c1	1
CHEMBL2177252	CCCCCc1cc(O)c2C=C(Cc3ccccc3)C(=O)Oc2c1	1
CHEMBL2177253	CCCCCc1cc(OC)c2C=C(Cc3ccccc3C)C(=O)Oc2c1	1
CHEMBL2177254	CCCCCc1cc(O)c2C=C(Cc3ccccc3C)C(=O)Oc2c1	1
CHEMBL2177255	CCCCCc1cc(OC)c2C=C(Cc3cccc(C)c3)C(=O)Oc2c1	1
CHEMBL2177256	CCCCCc1cc(O)c2C=C(Cc3cccc(C)c3)C(=O)Oc2c1	1
CHEMBL2177257	CCCCCc1cc(OC)c2C=C(Cc3ccccc3OC)C(=O)Oc2c1	1
CHEMBL2177258	CCCCCc1cc(O)c2C=C(Cc3ccccc3O)C(=O)Oc2c1	1
CHEMBL2177259	CCCCCc1cc(OC)c2C=C(Cc3ccccc3Cl)C(=O)Oc2c1	1
CHEMBL387782	Cc1c2C(=O)N(CCc2n(c1c3ccc(C=C)cc3)c4ccc(Cl)cc4Cl)C5CCCCC5	1
CHEMBL393045	CSC(=S)N1CC2(CCCCC2)CS/C/1=N\c3ccc(cc3)C#N	1
CHEMBL3109782	O[C@@H]1CCCC[C@H]1NC(=O)c2cnc(OCC3CC3)c(c2)c4ccc(Cl)cc4Cl	1
CHEMBL216276	Cc1ccc2c(Cc3c(nn(c23)c4ccc(Cl)cc4Cl)C(=O)NN5CCCCC5)c1	1
CHEMBL3109780	CN(CC1CC1)c2ncc(cc2c3ccc(Cl)cc3)C(=O)N[C@@H]4CCCC[C@H]4O	1
CHEMBL3109781	O[C@@H]1CCCC[C@H]1NC(=O)c2cnc(CCC3CC3)c(c2)c4ccc(Cl)cc4	1
CHEMBL3109784	O[C@@H]1CCCC[C@H]1NC(=O)c2cnc(OCC3CC3)c(c2)c4ccc(Cl)c(Cl)c4	1
CHEMBL251163	O=C1N(N=C2C1=CN(CCN3CCOCC3)c4ccccc24)c5ccccc5	1
CHEMBL249992	CCS(=O)(=O)n1c2CN(Cc2c3cc(ccc13)C(=O)N(C)CCC(C)C)C4CCCC4	1
CHEMBL245860	Cc1ccc(cc1)c2ncc(nc2c3ccc(C)cc3)C(=O)NCC4CC4	1
CHEMBL1215976	CCCCCN1C=C(C(=O)NC23CC4CC(CC(C4)C2)C3)C(=O)c5cc(CC)ccc15	1
CHEMBL498346	CCCCCC(C)(C)c1cc(OC)c2[C@@H]3C=C(C)CC[C@H]3C(C)(C)Oc2c1	1
CHEMBL1215978	Brc1ccc2N(CC#C)C=C(C(=O)NC34CC5CC(CC(C5)C3)C4)C(=O)c2c1	1
CHEMBL485369	CCCCC\C=C/C\C=C/C\C=C/C\C=C/CCCC(=O)N[C@H]1C[C@@H]1O	1
CHEMBL574480	C[C@@H](NC(=O)c1nn(c2ccc(Cl)c(Cl)c2)c(c1C)n3cccc3)C4CCCCC4	1
CHEMBL498297	CCCCCN1C=C(C(=O)NC23CC4CC(CC(C4)C2)C3)C(=O)c5cc(Br)ccc15	1
CHEMBL485368	CCCCC\C=C/C\C=C/C\C=C/C\C=C/CCCC(=O)N[C@H]1C[C@H]1O	1
CHEMBL1081650	CN\C(=N/S(=O)(=O)N1CCCCC1)\C2=NN(C(C2)c3ccccc3)c4ccc(Cl)cc4	1
CHEMBL1269764	Cc1c(nn(c1c2ccc(Cl)cc2)c3ccc(Cl)cc3Cl)C(=O)NCCNCCNC(=O)c4nn(c(c4C)c5ccc(Cl)cc5)c6ccc(Cl)cc6Cl	1
CHEMBL399346	CCS(=O)(=O)n1c2CN(Cc2c3cc(ccc13)C(=O)N4CCC(C)CC4)C5CCOC5	1
CHEMBL474125	Clc1ccc(c(Cl)c1)n2ncc(C(=O)NC3CC3)c2c4ccc(I)cc4	1
CHEMBL306764	CCCn1c(C)c(C(=O)c2cccc3ccccc23)c4ccccc14	1
CHEMBL381791	Cc1ccc(Cn2nc(cc2c3ccc(Cl)c(C)c3)C(=O)N[C@H]4[C@@]5(C)CC[C@H](C5)C4(C)C)cc1	1
CHEMBL1089718	CCCCNC(=O)N1CCN(CC1)C(c2ccccc2)c3ccc(Cl)cc3Cl	1
CHEMBL1668517	CCCCCN1C=C(C(=O)NC2C(C)(C)[C@@H]3CC[C@@]2(C)C3)C(=O)c4cc(ccc14)c5occc5	1
CHEMBL599882	CCc1nc(C(=O)NC23CC4CC(CC(C4)C2)C3)c(C)n1c5ccccc5	1
CHEMBL1089716	Clc1ccc(C(N2CCN(CC2)C(=O)N3CCCCC3)c4ccccc4)c(Cl)c1	1
CHEMBL1089717	Clc1ccc(C(N2CCN(CC2)C(=O)N3CCOCC3)c4ccccc4)c(Cl)c1	1
CHEMBL255904	CC(C)Cn1nnc(Cc2ccc(cc2)c3ccccc3)n1	1
CHEMBL410676	CC1(C)C(C(=O)c2cn(CC3CCOCC3)c4ccc(Cl)cc24)C1(C)C	1
CHEMBL485538	FC(F)(F)CN1CCc2c(nn(c3ccccc3Cl)c2c4ccc(Cl)cc4)C1=O	1
CHEMBL204403	CCCCC\C=C/C\C=C/C\C=C/C\C=C/CCCC(=O)N(O)CCO	1
CHEMBL1928586	CCCCCCCCCCCCC\C=C\CCC(=O)N(C)[C@H](CO)COC	1
CHEMBL1909861	CCc1c(nn(c2ccc(Cl)c(Cl)c2)c1n3c(C)ccc3C)C(=O)NCc4ccc(Cl)c(Cl)c4	1
CHEMBL1909860	CCc1c(nn(c2ccc(Cl)c(Cl)c2)c1n3cccc3)C(=O)NC4CCCCC4	1
CHEMBL582810	CC1(C)C(C(=O)c2cn(CCc3ccccn3)c4ccccc24)C1(C)C	1
CHEMBL2030739	CCNC1(CCN(CC1)C(=O)c2nn(c(c2C)c3ccc(Cl)cc3)c4ccc(Cl)cc4Cl)C(=O)N	1
CHEMBL2030738	Cc1c(nn(c2ccc(Cl)cc2Cl)c1c3ccc(Cl)cc3)C(=O)N4CCC(CC4)(C(=O)N)c5ccccc5	1
CHEMBL518505	Clc1ccc(c(Cl)c1)n2ncc(C(=O)NC3CCCCCC3)c2c4ccc(Br)cc4	1
CHEMBL2160223	CCN(CC)CCOc1cccc(c1)C(=O)c2c(oc3ccccc23)c4ccc(OCCCCCCCN(C)Cc5ccccc5)cc4	1
CHEMBL201582	CC(C)C1=Nc2c(nn(c3ccccc3Cl)c2c4ccc(Cl)cc4)C(=O)N1CC(F)(F)F	1
CHEMBL2160225	CN(CCCCCCCOc1ccc(cc1)c2oc3ccccc3c2C(=O)c4ccc(OCCN5CCOCC5)cc4)Cc6ccccc6	1
CHEMBL1224690	CCCCCC1=NN(CC1c2ccccc2)C(=O)Nc3cccc4ccccc34	1
CHEMBL1224691	CCCCCC1=NN(CC1c2ccccc2)C(=O)NC(C)(C)c3ccccc3	1
CHEMBL262858	O=C(N1CCCCC1)c2cc3OC(Oc3cn2)(c4ccccc4)c5ccccc5	1
CHEMBL246273	CNC(=O)c1cnc(c2ccc(C)cc2)c(n1)c3ccc(C)cc3	1
CHEMBL375286	Clc1ccc(cc1)C(NC(=O)Nc2ccccc2)c3ccc(Cl)cc3	1
CHEMBL201565	FC(F)CN1C=Nc2c(nn(c3ccccc3Cl)c2c4ccc(Cl)cc4)C1=O	1
CHEMBL2336538	CCN(CC)c1ccc(CN(c2ccccc2)S(=O)(=O)c3ccc(C)cc3)cc1	1
CHEMBL2336539	CCN(CC)c1ccc(CN(C2CCCCC2)S(=O)(=O)c3ccc(C)cc3)cc1	1
CHEMBL2336534	CCN(CC)c1ccc(CN(Cc2ccc(F)cc2)S(=O)(=O)c3ccc(C)cc3)cc1	1
CHEMBL2336535	CCN(CC)c1ccc(CN(CC2CCCCC2)S(=O)(=O)c3ccc(C)cc3)cc1	1
CHEMBL2336536	CCN(CC)c1ccc(CN(Cc2occc2)S(=O)(=O)c3ccc(C)cc3)cc1	1
CHEMBL2336537	CCN(CC)c1ccc(CN(Cc2cccs2)S(=O)(=O)c3ccc(C)cc3)cc1	1
CHEMBL591507	Clc1ccc(cc1)N2C[C@H](CN3CCNCC3)CC[C@H]2c4ccc(Cl)cc4Cl	1
CHEMBL591509	Clc1ccc(cc1)N2C[C@H](CN3CCN(CC3)S(=O)(=O)C4CC4)CC[C@H]2c5ccc(Cl)cc5Cl	1
CHEMBL591508	CS(=O)(=O)N1CCN(C[C@@H]2CC[C@H](N(C2)c3ccc(Cl)cc3)c4ccc(Cl)cc4Cl)CC1	1
CHEMBL192958	CC(C)CN1C(=S)NC(C1=O)(c2ccc(Br)cc2)c3ccc(Br)cc3	1
CHEMBL2316301	CCCCCN1C=C(C(=O)NC(C)CCC(C)C)C(=O)c2c(C)nn(C)c12	1
CHEMBL2316300	CCCCCN1C=C(C(=O)NC23CC4CC(C)(CC(C)(C4)C2)C3)C(=O)c5c(C)nn(C)c15	1
CHEMBL1082018	CN\C(=N/S(=O)(=O)N1CCC(F)(F)CC1)\C2=NN([C@H](C2)c3ccccc3)c4ccc(Cl)cc4	1
CHEMBL406399	COCc1ccc2c(c1)c(cn2CC3CCOCC3)C(=O)C4C(C)(C)C4(C)C	1
CHEMBL549366	CC(C)NC(=O)C(C)Sc1nnc2c3ccccc3n(Cc4ccccc4)c2n1	1
CHEMBL570158	Clc1ccc(cc1)C2=NN(CC2c3ccccc3)\C(=N\S(=O)(=O)c4ccc(Cl)cc4)\NCCCCCCCNc5c6CCCCc6nc7ccccc57	1
CHEMBL496352	Clc1ccc(cc1)n2c(nc3c(ncnc23)N4CCCCC4)c5ccc(Cl)cc5Cl	1
CHEMBL369205	Cc1c(nc(c2ccc(Cl)cc2Cl)n1c3ccc(Cl)cc3)C(=O)NN4CCCC4	1
CHEMBL575193	Cc1c(nn(c2ccc(Cl)c(Cl)c2)c1n3cccc3)C(=O)NCc4ccc(Cl)cc4	1
CHEMBL2296777	Cc1c(nn(CCCCCCl)c1c2ccccc2)C(=O)NCC34CC5CC(CC(C5)C3)C4	1
CHEMBL3218902	o1cccc1C[NH+]1CC(CCC1)CN1C(=Nc2c(nn(c2)-c2cc(OC)ccc2)C1=O)c1cccnc1C	0
CHEMBL85823	O(C)c1cc2[NH+]=C(N)C3C(CCC3)c2cc1	0
CHEMBL14644	Clc1ccccc1-c1nc2c(cc3OCOc3c2)c(O)c1	0
CHEMBL213739	Clc1cc(Cl)ccc1CCC(=O)N1CCN(CC1)c1ccc(cc1C([NH3+])C(CC)C)C(F)(F)F	0
CHEMBL3218905	O(C)c1cc(-n2nc3c(N=C(N(CC4CCC[NH+](C4)CC4CCCC4)C3=O)c3cccnc3C)c2)ccc1	0
CHEMBL46842	S(=O)(=O)(NC(Cc1ccc(cc1)C(=[NH2+])N)C(=O)N(C)C1CCCC1)c1ccc(cc1)CCC	0
CHEMBL1215298	s1c(ccc1C(=O)NC(Cc1c2c([nH]c1)cccc2)C(=O)N)-c1cc(O)ccc1	0
CHEMBL2204608	o1c(nc(CNc2ccc(OC(C(=O)[O-])(C)C)cc2)c1C)-c1ccccc1	0
CHEMBL1682266	Clc1c2n(cc(c2ccc1)-c1nc(sn1)C[NH+]1CCCC1C(=O)NCC(=O)N)CC1CCOCC1	0
CHEMBL33705	O1CCOc2c1cc(cc2)C(NC(=O)CNC(=O)Nc1ccc(cc1)C(=[NH2+])N)C	0
CHEMBL608147	Fc1ccc(cc1)\C=N\OC(=O)Nc1ccc(OCCCCCCCCCCCC)cc1	0
CHEMBL3104823	s1c(C(=O)NCc2cccnc2)c(nc1N1CCN(CCCC)C1=O)C	0
CHEMBL3133069	s1cc(nc1C1=COc2c(C1=O)c(cc(OCCCC#C)c2)C)C	0
CHEMBL1490435	Clc1ccc(NC(=O)c2ccc(OC3CSC3)cc2)cc1	0
CHEMBL320269	S(=O)(=O)(N)c1ccccc1-c1ccc(OCCN(CC(OC)=O)c2cc(ccc2)C(=[NH2+])N)cc1	0
CHEMBL1710429	O=C1C=CC(=O)C=C1c1c2c([nH]c1C)cccc2	0
CHEMBL253372	O(CCCCOC(=O)C=1NC(=O)C=CC=1)c1ccccc1	0
CHEMBL1214366	Clc1ccc(cc1)-c1[nH]c(C)c(c1)C(=O)NCCC[NH+]1CCN(CC1)c1cccc(C)c1C	0
CHEMBL363669	OC(Cn1nc(c2c1CC[NH2+]C2)-c1ccccc1)C[NH+]1CCN(CC1)c1ccccc1	0
CHEMBL118943	Clc1cc(ccc1)COc1cc2CCC=3N(CCC(=O)C=3C)c2cc1	0
CHEMBL2402253	Clc1cc(cnc1N1CCN(CC1)C(=O)N=S(=O)([O-])c1ccc(Cl)cc1)C(OCC)=O	0
CHEMBL2059606	S(CC(O)Cn1c2c(cc1-c1ccccc1)cccc2)c1ccccc1O	0
CHEMBL1813879	Brc1cc2c(cc1Oc1ccc(NC(=O)c3cc(Cl)cc(Cl)c3O)cc1Cl)cccc2	0
CHEMBL458153	[nH]1cc(nc1)-c1cc(ccc1)C#N	0
CHEMBL10233	Clc1cc(N2CC([O-])=C(C(=O)Nc3ccc(OCCCCCCCC(=O)[O-])cc3)C2=O)ccc1Cl	0
CHEMBL254717	Fc1ccc(cc1)C1=C(c2c(N(CC)C1=O)cccc2)c1ccncc1	0
CHEMBL289779	Fc1c(F)c(F)c2nc(O)c(O)nc2c1F	0
CHEMBL1094402	O=C(N)c1nn(c-2c1CCc1c-2nc(nc1)Nc1ccccc1)C1CCCCC1	0
CHEMBL77706	SCC(Cc1ccccc1)C(=O)NC(Cc1ccc(cc1)-c1ccccc1)C(=O)[O-]	0
CHEMBL1444667	O=C1N(C=NC(=C1)C)C(NC(=O)c1ccccc1)C(=O)c1ccccc1	0
CHEMBL544144	Brc1c(cc(cc1NC(=[NH2+])N(C)c1cc(ccc1)CC)C(F)(F)F)CC	0
CHEMBL88707	OC=1N=C2Nc3c(cc(cc3)CCCCC(=O)NC3CCCCC3)C=C2N=1	0
CHEMBL106839	Clc1cccc(Cl)c1C1=Cc2c(N(C)C1=O)cc([nH+]c2)Nc1cc[nH+]cc1	0
CHEMBL3128182	s1c2c(nc1CC)C(CC2)C(=O)Nc1ccc(cc1)CC1[NH2+]C(CC1)C(O)c1cccnc1	0
CHEMBL487154	O=C(Nc1nc(nn1-c1ccccc1)NC(=O)c1ccccc1)c1ccccc1	0
CHEMBL3084569	Fc1cc2c(cc(cc2)C[NH+]2C3CC(NC(=O)c4ccccc4C(=O)N4CCOCC4)CC2CC3)cc1	0
CHEMBL1935496	o1c(C)c(nc1\C=C\C(CC)(C)C)CCOc1cc2c(CC(N(C2)C(=O)\C=C\C=C\C)C(=O)[O-])cc1	0
CHEMBL1819334	OC(C([NH3+])CNC(=O)C([NH3+])CC(C)C)c1ccc(N)cc1	0
CHEMBL385946	O=C(N1CCC(NC(=O)NC23CC4CC(C2)CC(C3)C4)CC1)c1cc(ccc1)C(=O)[O-]	0
CHEMBL2387566	Clc1ccccc1N1CC([NH+](CC1=O)CC([NH3+])C(O)CC(C(C)C)C(=O)NC1C2CC3(O)CC1CC(C3)C2)(C)C	0
CHEMBL1548293	n1cnc(-n2nc(cc2C)C)cc1Nc1ccc(cc1C)C	0
CHEMBL403630	S(=O)([O-])(=NC(=O)Cc1ccccc1)Cc1cc(C)c(N2Cc3c(C2=O)c(OCC)c2c(nccc2)c3OCC)cc1	0
CHEMBL378384	Clc1cc(SCC2CCCCC2C(=O)NCC#N)cc(Cl)c1	0
CHEMBL1944863	Brc1ccc(NC(=O)c2cc(OC)c(OC)c(OC)c2)cc1	0
CHEMBL323517	s1cc(nc1-c1cccnc1)C(=O)NC1CC[NH+](C1)CCCOc1ccc(cc1)C(=O)C1CC1	0
CHEMBL1369131	S1CC(=Nn2c1nnc2-n1nc(cc1C)C)c1c2c([nH]c1)cccc2	0
CHEMBL77701	FC(F)(F)c1ccccc1-c1c2N3C(Cc2ccc1)CC[NH2+]CC3	0
CHEMBL48765	FC(F)(F)C(O)(C(F)(F)F)c1ccc2c(cccc2)c1NC(=O)c1cc(OC)ccc1	0
CHEMBL2158026	S(C)c1ccccc1OCC[NH+]1CCC(CC1)CNC(=O)c1ccccc1OCC	0
CHEMBL72921	O1c2c(c(OC)c(OCCCCCCCCCCCC)c(OC)c2)C(=O)C=C1c1cc(OC(=O)C)c(OC(=O)C)cc1	0
CHEMBL1089390	[NH2+](C)C1CCN(C1)c1nc(nc2c1CCCC12CCCC1)N	0
CHEMBL1801112	s1nc(cc1NC1=NC(=Cn2c1ncc2-c1cn[nH]c1)C(F)(F)F)C	0
CHEMBL1643207	ClC=1C(=Nc2n(ncc2-c2cn(nc2)C)C=1N)C1CCC[NH2+]C1	0
CHEMBL114745	S=C1N(C)C(=O)c2nc([nH]c2N1C)CCCC(=O)[O-]	0
CHEMBL114747	Brc1ccc(cc1)C(=O)c1ccc(OCCCCCC[NH+](CC2CC2)C)cc1	0
CHEMBL314204	S(=O)(=O)(N(Cc1ccccc1)C(C(=O)N[O-])C)c1ccc(OC)cc1	0
CHEMBL1941120	O(CC(=O)[O-])c1cc(ccc1)CCCN1C=C(C=CC1=O)C(c1ccc(cc1)C)c1ccc(cc1)C	0
CHEMBL62659	O1c2c(cccc2)C(=C(C(=O)[O-])C1c1cc2OCOc2cc1)c1ccccc1	0
CHEMBL572324	Clc1c(Oc2cc(cc(Cl)c2)C#N)cc(OCc2n[nH]c3nc(N)ccc23)cc1F	0
CHEMBL25428	Clc1cc2c([nH]cc2CCC2CC[NH2+]CC2)cc1	0
CHEMBL373105	S1(=O)([O-])=NC(=O)CC1c1ccc(cc1)CC(NC(=O)C(NC(=O)C)Cc1ccccc1)C(=O)N	0
CHEMBL419143	o1cncc1-c1ccc(NC(=O)Cc2ccccc2)cc1OC	0
CHEMBL195121	O1CCC(CC1)CCOc1cc(cc(OC(C)C)c1)C(=O)Nc1ncc(cc1)C(=O)[O-]	0
CHEMBL244227	FC(F)(F)c1cc(ccc1)CNC(=O)C(N1C(\C=C\c2ccccc2)C(N2C(COC2=O)c2ccccc2)C1=O)CC(=O)N1CC[NH+](CC1)C1CCCCC1	0
CHEMBL1773606	Clc1ncc(cc1NS(=O)(=O)c1ccccc1C(F)(F)F)-c1cc2sc(nc2cc1)NC(=O)C	0
CHEMBL116920	O(CCOc1cc2c(cc1)C(CCC2(C)C)(C)C)c1ccc(cc1)CC(C(=O)[O-])C(OC)=O	0
CHEMBL24449	O1C(=Nc2c(cccc2)C1=O)c1ccccc1	0
CHEMBL1514790	FC(F)(F)c1cc(ccc1)CC[NH2+]C(Cc1c2c(ccc1)cccc2)C[NH2+]C(C(CC)C)C[NH2+]C	0
CHEMBL16465	O=C(N1CCCC1)C([NH3+])C1CCCCC1	0
CHEMBL304320	s1ccnc1C(OC)c1cc(OCc2cc3c(cc2)cccc3)ccc1	0
CHEMBL1596715	O1CCN(CC1)c1ccc(cc1)C(=O)\C=C\c1cc(ccc1)C	0
CHEMBL84807	Brc1cc(cc(Br)c1O)\C=C/1\C(=O)c2c(ccc(N)c2)C\1=O	0
CHEMBL462605	Clc1ccc(cc1)CCCOCCC[NH+]1CCCCC1	0
CHEMBL1336046	Fc1ccc(-n2nc3cc(NC(=O)C(C)C)ccc3n2)cc1	0
CHEMBL304329	O=C1N(Cc2ccc(cc2)-c2ccccc2-c2n[n-]nn2)C(=NN1CC(O)c1ccccc1)CCCC	0
CHEMBL520714	Clc1cc(OCC(=O)NC2C[NH+](C2)Cc2ccn(c2)-c2ccc(cc2)C(F)(F)F)ccc1	0
CHEMBL276314	OC(C(NC(=O)C(Nc1ccccc1)NC(=O)C(Cc1c2c(ccc1)cccc2)Cc1c2c(ccc1)cccc2)CC(C)C)CC(=O)NCC(CC)C	0
CHEMBL2152173	Clc1ccc(nc1)C(NC(=O)N1CC(F)CC1)(Cc1ccccc1)c1cc(OC(F)(F)C(F)F)cc(F)c1	0
CHEMBL198428	s1nc(cc1)-c1cc(OCC)c(nc1)Nc1nc(ccc1)C	0
CHEMBL85607	O(C(=O)NC(Cc1c2c([nH]c1)cccc2)(C(=O)NCC(NC(=O)CCC(=O)NC1N=NN=N1)c1ccccc1)C)C1C2CC3CC1CC(C2)C3	0
CHEMBL3109935	Clc1cc(S(=O)(=O)N(C)C)ccc1Nc1ncc2cc(n(c2c1)C(OC(C)(C)C)=O)-c1cn(nc1)C	0
CHEMBL3109934	Clc1ccccc1Nc1ncc2cc(n(c2c1)C(OC(C)(C)C)=O)-c1cn(nc1)C	0
CHEMBL1452006	Fc1ccc(cc1)CNc1nc(nn1C(=O)C(C)C)-c1cccnc1	0
CHEMBL2263631	Fc1cc(cc(F)c1Nc1ncccc1C(=O)[O-])-c1cc(OCC)ccc1	0
CHEMBL1630757	OC1CC(CC(O)C1C)=C\C=C/1\C2CCC(C(CCCC(O)C)C)C2(CCC\1)C	0
CHEMBL1791001	O(C(C)(C)C)C(=O)NC(C(CC)C)C(=O)NC(Cc1c2c([nH]c1)cccc2)C=O	0
CHEMBL1484618	s1c(ccc1[N+](=O)[O-])C(OCC(=O)c1c2c([nH]c1)cccc2)=O	0
CHEMBL1794071	ON=C1CCc2c1ccc(c2)-c1nc([nH]c1-c1ccncc1)C1CC[NH2+]CC1	0
[truncated: 18,925 more rows]
