# Supplementary material for: Deep-learning: investigating deep neural networks hyper-parameters and comparison of performance to shallow methods for modeling bioactivity data
Source: J Cheminform. 2017 Jun 28;9:42. doi: 10.1186/s13321-017-0226-y (PMC5489441; doi:10.1186/s13321-017-0226-y)
Supplement: Supplementary file 1 — Additional file 1. Raw data used in this project. [file 13321_2017_226_MOESM1_ESM.zip › CHEMBL219_cl.csv]

CID	SMILES	Activity
CHEMBL182652	Ic1sc(cc1)C(=O)NCCCC[NH+]1CCN(CC1)c1ccccc1OC	1
CHEMBL344270	Clc1cc(N2CC[NH+](CC2)Cc2c3cc(ccc3[nH]c2)C#N)ccc1Cl	1
CHEMBL141035	Clc1ccccc1N1CC[NH+](CC1)Cc1[nH]c2c(cc(cc2)C#N)c1	1
CHEMBL1173288	Ic1ccc(cc1)C1(O)CC[NH+](CC1)Cc1c2cc(OC)ccc2[nH]c1	1
CHEMBL347155	Clc1ccc(N2CC[NH+](CC2)CCc2nc-3[nH]cccc-3c2)cc1	1
CHEMBL184772	O(C)c1ccc(N2CC[NH+](CC2)CC(=O)Nc2cc(ccc2)C)cc1	1
CHEMBL3133779	FCCOc1cc2cc([nH]c2cc1)C(=O)NCCCC[NH+]1CCN(CC1)c1ccccc1OC	1
CHEMBL184383	Ic1cc2cc(oc2cc1)C(=O)NCCCC[NH+]1CCN(CC1)c1cccc(Cl)c1Cl	1
CHEMBL184388	Fc1ccc(cc1)-c1ccc(cc1)C(=O)NC1CC[NH+](C1)Cc1ccccc1	1
CHEMBL370652	s1cccc1-c1cc(ccc1)C(=O)NC1CC[NH+](C1)Cc1ccc(cc1)C(F)(F)F	1
CHEMBL244990	Clc1c(N2CC[NH+](CC2)CC(O)CCNC(=O)c2ccc(cc2)-c2ncccc2)cccc1Cl	1
CHEMBL362542	O=C(Nc1cc(ccc1)C)C[NH+]1CCN(CC1)c1ccccc1C#N	1
CHEMBL373032	s1cccc1-c1cc(ccc1)C(=O)NC1CC[NH+](C1)Cc1ccc(OC(F)(F)F)cc1	1
CHEMBL210578	Clc1ccc(cc1)C1(O)CC2[NH+](C(C1)CC2)CCCC(=O)c1ccc(F)cc1	1
CHEMBL219261	Fc1cc(C)c(NC(=O)C[NH+]2CCC(CC2)c2[n+]([O-])cccc2)cc1	1
CHEMBL217299	O1CC2[NH2+]Cc3c(C2c2cc(O)c(O)cc12)cccc3	1
CHEMBL328051	[NH+]1(CCN(CC1)c1c2c([nH]cc2)ccc1)Cc1ccccc1	1
CHEMBL595759	Clc1cnc(nc1)N1CC[NH+](CC1)Cc1nc2c(n1C)cccc2	1
CHEMBL300956	O=C(NC[NH+]1CCN(CC1)c1ccccc1C#N)c1ccc(cc1)C	1
CHEMBL57478	[NH+]1(CCC(CC1)C)Cc1c2c([nH]c1)cccc2	1
CHEMBL437687	O(\N=C(/CC[NH+]1CCN(CC1)c1ncccc1)\c1ccccc1C)C	1
CHEMBL2430439	O(C)c1ccccc1N1CC[NH+](CC1)CCCCn1nnc(c1)-c1cccnc1	1
CHEMBL201525	[NH+]1(CCc2c(Cc3c(CC1)cccc3)cccc2)C	1
CHEMBL209876	Clc1cccc(N2CC[NH+](CC2)CCCCNC(=O)c2c3CCc4ccc(CCc(c2)cc3)cc4)c1OC	1
CHEMBL214314	O\N=C(/CC[NH+]1CCN(CC1)c1ncccc1)\c1ccccc1	1
CHEMBL484358	O=C(NCCCC[NH+](CCC)C1CCC(=CC1)C#C)c1ccc(cc1)-c1ccccc1	1
CHEMBL90476	Brc1c2[nH]ccc2c(N2CC[NH+](CC2)Cc2ccccc2)cc1	1
CHEMBL182432	O(C)c1cc(N2CC[NH+](CC2)CC(=O)Nc2cc(ccc2)C)ccc1	1
CHEMBL83	O(CC[NH+](C)C)c1ccc(cc1)\C(=C(\CC)/c1ccccc1)\c1ccccc1	1
CHEMBL444128	O=C(NCCCC[NH2+]CCC)c1ccc(cc1)-c1ccccc1	1
CHEMBL342001	Clc1ccc(N2CC[NH+](CC2)Cc2c3cc(ccc3[nH]c2)C#N)cc1	1
CHEMBL593056	Clc1cc(cnc1C1CC[NH+](CC1)Cc1nc2c(n1C)cccc2)C(F)(F)F	1
CHEMBL460644	[NH+]1(CCN(CC1)c1ncccn1)Cc1c2cccnc2[nH]c1	1
CHEMBL296419	Fc1ccc(cc1)Cn1c2c(nc1NC1CC[NH+](CC1)CCc1ccc(OC)cc1)cccc2	1
CHEMBL433002	o1c2c3c(ccc2cc1)C(C)C([NH+](CCC)CCC)CC3	1
CHEMBL99967	[NH+]1(CCN(CC1)c1ncccc1)Cc1nc([nH]c1)-c1ccccc1	1
CHEMBL728	Clc1cc2N(c3c(Sc2cc1)cccc3)CCC[NH+]1CC[NH+](CC1)C	1
CHEMBL296953	Clc1ccccc1N1CC[NH+](CC1)CNC(=O)c1ccc(Cl)cc1	1
CHEMBL215450	Clc1ccc(cc1C)/C(=N\OC)/CC[NH+]1CCN(CC1)c1ncccc1	1
CHEMBL313320	Brc1cc(C=2OCC(N=2)C[NH+]2CCN(CC2)c2ccccc2)c(OC)cc1	1
CHEMBL2420769	s1cccc1C[NH+]1CCN(CC1)c1ccccc1	1
CHEMBL59	Oc1cc(ccc1O)CC[NH3+]	1
CHEMBL1813595	FCCOc1ccccc1N1CC[NH+](CC1)CCCCOc1cc2NC(=O)C=Cc2cc1	1
CHEMBL1813597	O(C)c1ccccc1N1CC[NH+](CC1)CCCOc1cc2NC(=O)C=Cc2cc1	1
CHEMBL1813591	FCCOc1ccccc1N1CC[NH+](CC1)CCCCOc1cc2NC(=O)CCc2cc1	1
CHEMBL1813590	O(C)c1ccccc1N1CC[NH+](CC1)CCCCOc1cc2NC(=O)CCc2cc1	1
CHEMBL1813592	O(C)c1cc(OC)ccc1N1CC[NH+](CC1)CCCCOc1cc2NC(=O)CCc2cc1	1
CHEMBL2164355	O=C(N(CC[NH+]1CCC(=CC1)c1ccccc1)c1ncccc1)c1cc2c(cc1)cccc2	1
CHEMBL2164354	O=C(N(CC[NH+]1CCC(=CC1)c1ccccc1)c1ncccc1)C1CCCCC1	1
CHEMBL2164351	O=C(N(CC[NH+]1CCN(CC1)c1ccccc1)c1ncccc1)c1cc2c(cc1)cccc2	1
CHEMBL2164350	O=C(N(CC[NH+]1CCN(CC1)c1ccccc1)c1ncccc1)C1CCCCC1	1
CHEMBL2164353	O=C(N(CC[NH+]1CCN(CC1)c1ccccc1)c1ncccc1)c1nc2c(nc1)cccc2	1
CHEMBL2164352	O=C(N(CC[NH+]1CCN(CC1)c1ccccc1)c1ncccc1)c1c2c(ccc1)cccc2	1
CHEMBL427555	s1cccc1-c1ccc(cc1)C(=O)NC1CC[NH+](C1)Cc1cc(OC)ccc1	1
CHEMBL423659	O=C(NC[NH+]1CCN(CC1)c1ccccc1C#N)c1ccccc1	1
CHEMBL88837	[NH+]1(CCN(CC1)c1c2nc[nH]c2ccc1)Cc1ccccc1	1
CHEMBL444309	Clc1ccc(cc1)-c1onc(C2CC[NH+](CC2)CCc2ccccc2)c1C	1
CHEMBL128222	Brc1ccc(OCCC[NH2+]CCOc2ccc(Cl)cc2)cc1	1
CHEMBL377200	[NH+]1(CCN(CC1)c1ccccc1)Cc1cnn(c1C)-c1ccccc1	1
CHEMBL80711	O1CC(=[NH+]c2c1cccc2)NCCC[NH+]1CCN(CC1)c1ccccc1OC	1
CHEMBL2298810	Clc1ccc2[nH]ccc2c1-[n+]1cc[n+](cc1)Cc1ccccc1	1
CHEMBL2298811	[n+]1(cc[n+](cc1)Cc1ccccc1)-c1c2nc[nH]c2ccc1	1
CHEMBL2298812	FC(F)(F)c1[nH]c2c(n1)c(-[n+]1cc[n+](cc1)Cc1ccccc1)ccc2	1
CHEMBL212912	Clc1ccccc1C(=O)NN1c2c(cccc2)C(=Nc2cc(Cl)ccc12)N1CC[NH+](CC1)C	1
CHEMBL514874	O(C)c1ccccc1N1CC[NH+](CC1)CCN(C(=O)C1CCCCC1)c1ncccc1	1
CHEMBL347291	O(C)c1ccc(N2CC[NH+](CC2)CCc2c3cccnc3[nH]c2)cc1	1
CHEMBL163087	[Si](C#CC=1CCC([NH+](CCC)CCC)CC=1)(C)(C)C	1
CHEMBL1774384	Clc1c(N2CC[NH+](CC2)CC(F)CCNC(=O)c2ccc(cc2)-c2ncccc2)cccc1Cl	1
CHEMBL321513	[NH+]1(CCN(CC1)c1cccnc1)Cc1nc([nH]c1)-c1ccccc1	1
CHEMBL366304	s1cc(cc1)-c1ccc(cc1)C(=O)NC1CC[NH+](C1)Cc1ccccc1	1
CHEMBL165022	[NH+](CCC)(CCC)C1CCC(CC1)=C(C#C)C#C	1
CHEMBL1172212	s1c2c(cc1C[NH+]1CCC(O)(CC1)c1ccccc1)cccc2	1
CHEMBL1171249	Ic1ccc(cc1)C1(O)CC[NH+](CC1)Cc1c2c(oc1)cccc2	1
CHEMBL415014	[NH+]1(CCN(CC1)c1ncccn1)Cc1nc([nH]c1C)-c1ccccc1	1
CHEMBL2298808	[n+]1(cc[n+](cc1)Cc1ccccc1)-c1c2c([nH]cc2)ccc1	1
CHEMBL213492	Clc1cc2N=C(N3CC[NH+](CC3)C)c3c(N(NC(=O)c4c(cccc4F)C(F)(F)F)c2cc1)cccc3	1
CHEMBL485227	O=C(NCCCC[NH+](CCC)C1CCCCC1)c1ccc(cc1)-c1ccccc1	1
CHEMBL110365	O(C)c1ccccc1N1CC[NH+](CC1)CCCCNC(=O)c1cc2Cc3c(-c2cc1)cccc3	1
CHEMBL210101	Clc1ccc(cc1)/C(=N/OC)/CC[NH+]1CCC(CC1)c1ncccc1	1
CHEMBL211590	IC1=CC(=Cn2c1nc(c2)C[NH+]1CCN(CC1)c1ccccc1OC)C	1
CHEMBL104	Clc1ccccc1C(n1ccnc1)(c1ccccc1)c1ccccc1	1
CHEMBL195247	Clc1c(N2CC[NH+](CC2)CCCCNS(=O)(=O)c2ccc(F)cc2)cccc1Cl	1
CHEMBL197214	Fc1nc(ccc1)C(=O)NCCCC[NH+]1CCN(CC1)c1ccccc1OC	1
CHEMBL1627323	Clc1c(N2CC[NH+](CC2)C\C=C\CNC(=O)c2[nH]c3c(c2)cccc3)cccc1Cl	1
CHEMBL1627322	O(C)c1ccccc1N1CC[NH+](CC1)CCC(O)CNC(=O)c1[nH]c2c(c1)cccc2	1
CHEMBL1627321	Clc1c(N2CC[NH+](CC2)CCC(O)CNC(=O)c2[nH]c3c(c2)cccc3)cccc1Cl	1
CHEMBL476109	Clc1ccc(N2CC3[NH+](C(CC3)CC2)CCCC(=O)c2ccc(F)cc2)cc1	1
CHEMBL476108	Clc1ccc(N2CCC[NH+](CC2)CCCC(=O)c2ccc(F)cc2)cc1	1
CHEMBL344602	Clc1cc(N2CC[NH+](CC2)Cc2[nH]c3cc(ccc3c2)C#N)ccc1Cl	1
CHEMBL25236	O(C)c1ccccc1N1CC[NH+](CC1)CCCCNC(=O)c1cc2c(cc1)cccc2	1
CHEMBL424808	O=C(NC1CC[NH+](C1)Cc1ccccc1)c1ccc(cc1)-c1cc(N)ccc1	1
CHEMBL45244	O=C(NC[NH+]1CCN(CC1)c1ccccc1C#N)c1cc(ccc1)C	1
CHEMBL203637	Clc1c2CC[NH+](CCc3c(Cc2ccc1O)cccc3)C	1
CHEMBL2420781	O(CC)c1ccccc1N1CC[NH+](CC1)Cc1c2c(ccc1)cccc2	1
CHEMBL2420780	Clc1c(N2CC[NH+](CC2)Cc2cccnc2)cccc1Cl	1
CHEMBL2420782	Clc1c(N2CC[NH+](CC2)Cc2c3c(ccc2)cccc3)cccc1Cl	1
CHEMBL551964	O1c2c3c(nc(cc3)C)ccc2OCC1C[NH+]1CCN(CC1)c1nc2c(cc(cc2)C#N)cc1	1
CHEMBL155207	[NH+]1(CCC(CC1)CCc1ccccc1)Cc1c2cccnc2[nH]c1	1
CHEMBL59725	Clc1c(N2CC[NH+](CC2)CCCCNC(=O)c2sc3c(c2)cccc3)cccc1Cl	1
CHEMBL102599	[NH+]1(CCN(CC1)c1ncncc1)Cc1nc([nH]c1)-c1ccccc1	1
CHEMBL360394	O=C(NC1CC[NH+](C1)Cc1ccccc1)c1cc(ccc1)-c1ccccc1	1
CHEMBL210404	O(C)c1ccccc1N1CC[NH+](CC1)Cc1cn(nc1)-c1ncccc1	1
CHEMBL210405	[NH+]1(CCN(CC1)c1ccccc1)Cc1cn(nc1)-c1ccccc1	1
CHEMBL2112912	[NH+]1(CCC(=CC1)c1ccccc1)CCc1c2cccnc2[nH]c1	1
CHEMBL2112913	[NH+]1(CCC(=CC1)\C=C\c1ccccc1)CCc1c2cccnc2[nH]c1	1
CHEMBL394066	Clc1ccc(cc1)C1(O)CC[NH+](CC1)Cc1n[nH]c2c1cccc2	1
CHEMBL394065	Clc1ccc(cc1)C1(F)CC[NH+](CC1)Cc1c2c([nH]c1)cccc2	1
CHEMBL1202298	Oc1cc2Cc3c(CC[NH+](CCc2cc1O)C)cccc3	1
CHEMBL426510	Fc1cc(ccc1)/C(=N/OC)/CC[NH+]1CCN(CC1)c1ncccc1	1
CHEMBL382850	[NH+]1(CCc2c([nH]c3c2cccc3)Cc2c(CC1)cccc2)CC	1
CHEMBL211135	ClC1=Nn2cc(nc2C=C1)C[NH+]1CCN(CC1)c1ccc(Cl)cc1	1
CHEMBL561622	Clc1ccc(N2CC[NH+](CC2)CCCCCc2nn3c(c2)C=CC=C3)cc1	1
CHEMBL375596	O=C(Nc1cc(ccc1)C)C[NH+]1CCC(CC1)c1ncccc1	1
CHEMBL246854	S(C)c1ccc(cc1)C1(O)CC[NH+](CC1)Cc1c2c(oc1)cccc2	1
CHEMBL246855	Clc1ccc(cc1)C1(O)CC[NH+](CC1)Cc1c2c(n(c1)CCCCCC)cccc2	1
CHEMBL604993	FC(F)(F)c1cc(ccc1)C1CC[NH+](CC1)Cc1nc2c(n1C)cccc2	1
CHEMBL441618	[NH+]1(CCc2c([nH]c3c2cccc3)Cc2c(CC1)cccc2)C	1
CHEMBL3115581	FCCOc1ccc(N2CC[NH+](CC2)CC2Oc3cc(O)ccc3CC2)cc1	1
CHEMBL596271	Clc1ccc(N2CC[NH+](CC2)Cc2nc3c(n2C)cccc3)cc1	1
CHEMBL3115585	O1c2cc(O)ccc2CCC1C[NH2+]CCCCCC	1
CHEMBL108463	[NH+]1(CCC(=CC1)c1ccccc1)CCC#Cc1cccnc1	1
CHEMBL483593	[Si](C#CC=1CCC([NH+](CCCCNC(=O)c2ccc(cc2)-c2ccccc2)CCC)CC=1)(C)(C)C	1
CHEMBL378515	ClC1=Nn2cc(nc2C=C1)C[NH+]1CCN(CC1)c1ccccc1OC	1
CHEMBL460855	Clc1ccc(cc1)C1(O)CC[NH+](C1)Cc1c2c([nH]c1)cccc2	1
CHEMBL210717	Fc1ccccc1N1CC[NH+](CC1)Cc1cn(nc1)-c1ccccc1	1
CHEMBL298763	Clc1ccccc1N1CC[NH+](CC1)CNC(=O)c1ccccc1	1
CHEMBL3233432	Fc1ccc(cc1)C(=O)CCC[NH+]1CC2C(N3CCOc4c3c2ccc4)CC1	1
CHEMBL487387	O(C)c1c2c(CC3[NH+](C2)CCc2cc(OC)c(O)cc23)ccc1O	1
CHEMBL183466	Brc1c(C)c(Br)cc(Br)c1NC(=O)C[NH+]1CCN(CC1)c1ccc(Br)cc1C#N	1
CHEMBL398368	O(CCCCCC)c1ccc(cc1)C1(O)CC[NH+](CC1)Cc1c2c([nH]c1)cccc2	1
CHEMBL1813588	Clc1cc2NC(=O)N(c2cc1)C1CC[NH+](CC1)CCCCOc1cc2NC(=O)CCc2cc1	1
CHEMBL140006	Clc1cc(N2CC[NH+](CC2)Cc2[nH]c3c(cc(cc3)C#N)c2)ccc1Cl	1
CHEMBL201093	s1c2CC[NH+](CCc3c(Cc2cc1)cccc3)C	1
CHEMBL245614	O(C)c1ccc(cc1)C1(O)CC[NH+](CC1)Cc1c2c([nH]c1)cccc2	1
CHEMBL246637	Clc1cc(ccc1Cl)C1(O)CC[NH+](CC1)Cc1c2c([nH]c1)cccc2	1
CHEMBL363308	O=C(Nc1cc(ccc1)C)C[NH+]1CCN(CC1)c1ccc(cc1)C(c1ccccc1)c1ccccc1	1
CHEMBL219179	Oc1ccc(nc1)N1CC[NH+](CC1)Cc1[nH]c2c(n1)cccc2	1
CHEMBL808	Clc1cc(Cl)ccc1C(OCc1ccc(Cl)cc1)Cn1ccnc1	1
CHEMBL424294	s1c2c(cc1C(=O)NCCCC[NH+]1CCN(CC1)c1ccccc1OC)cccc2	1
CHEMBL246020	Clc1ccc(cc1)C1(CC[NH+](CC1)Cc1c2c([nH]c1)cccc2)C	1
CHEMBL60518	Ic1ccc(N2CC[NH+](CC2)Cc2c3cccnc3[nH]c2)cc1	1
CHEMBL103772	[NH+]1(CCN(CC1)c1ncccn1)Cc1nc([nH]c1)-c1ccccc1	1
CHEMBL182075	S(C)c1ccc(cc1)-c1ccc(cc1)C(=O)NC1CC[NH+](C1)Cc1ccccc1	1
CHEMBL207543	Clc1cc(N2CC[NH+](CC2)Cc2nc3n(N=C(N4CCCCC4)C=C3)c2)ccc1Cl	1
CHEMBL243224	O1N=C(CC1CCC[NH+]1CCN(CC1)c1ccccc1OCC)c1cc(OC)c(OC)cc1	1
CHEMBL392823	OC1(CC[NH+](CC1)Cc1c2c([nH]c1)cccc2)c1ccc(O)cc1	1
CHEMBL156732	[NH+]1(CCC(CC1)CCc1ccccc1)Cc1nc-2[nH]cccc-2c1	1
CHEMBL140258	Clc1ccccc1N1CC[NH+](CC1)Cc1[nH]c2cc(ccc2c1)C#N	1
CHEMBL209034	Clc1cc(N2CC[NH+](CC2)Cc2nc3n(N=C(Cl)C=C3)c2)ccc1Cl	1
CHEMBL370134	s1cccc1-c1ccc(cc1)C(=O)NC1CC[NH+](C1)Cc1ccc(cc1)C(F)(F)F	1
CHEMBL298166	Clc1ccccc1N1CC[NH+](CC1)CNC(=O)c1cc(ccc1)C	1
CHEMBL6416	Clc1ccc(cc1)-c1n[nH]c(c1)C1CC[NH+](CC1)CCc1ccccc1	1
CHEMBL140872	Fc1ccc(cc1)C(=O)CCC[NH+]1CCN(CC1)c1ncccn1	1
CHEMBL268799	Clc1ccc(N2CC[NH+](CC2)Cc2c3c([nH]c2)cccc3)cc1	1
CHEMBL370823	s1cccc1-c1ccc(cc1)C(=O)NC1CC[NH+](C1)Cc1ccc(F)cc1	1
CHEMBL1688992	FCCOc1ccc(cc1)C(=O)NCCCC[NH+]1CCN(CC1)c1ccccc1OC	1
CHEMBL210567	O(C)c1ccccc1N1CC[NH+](CC1)CCCCNC(=O)c1c2CCc3ccc(CCc(c1)cc2)cc3	1
CHEMBL48819	Clc1cc(ccc1)C(=O)NC[NH+]1CCN(CC1)c1ccccc1OC	1
CHEMBL597601	Clc1ccc(-n2ncc(c2)C[NH+]2CCN(CC2)c2ccccc2)cc1	1
CHEMBL196744	Clc1c(N2CC[NH+](CC2)CCCCNC(=O)c2ccc(F)cc2)cccc1Cl	1
CHEMBL130370	O(CCC[NH2+]CCOc1ccc(cc1)C)c1ccc(cc1)C	1
CHEMBL593196	[NH+]1(CCC(CC1)c1ccccc1)Cc1nc2c(n1C)cccc2	1
CHEMBL125916	O(C)c1ccccc1N1CC[NH+](CC1)CCCCNC(=O)c1[nH]c2c(c1)cccc2	1
CHEMBL376955	O(\N=C(/CC[NH+]1CCN(CC1)c1ncccc1)\c1ccccc1)CC#N	1
CHEMBL1173436	O(C)c1c2c([nH]cc2C[NH+]2CCC(N3c4c(NC3=O)cccc4)CC2)ccc1	1
CHEMBL110489	[NH+]1(CCC(=CC1)c1ccccc1)CCC#Cc1ccncc1	1
CHEMBL594127	O(C)c1cc2c(cc1)C([NH+](CC2)C)Cc1ccccc1C	1
CHEMBL210283	O(C)c1ccccc1N1CC[NH+](CC1)Cc1nc2n(C=C(C=C2C#N)C)c1	1
CHEMBL213336	Clc1cc2N=C(N3CC[NH+](CC3)C)c3c(N(NC(=O)c4c(cccc4C)C)c2cc1)cccc3	1
CHEMBL212160	O(C)c1ccccc1N1CC[NH+](CC1)Cc1nc2n(c1)C(n1nccc1)=CC=C2	1
CHEMBL430198	Clc1ccc(cc1)C1([NH3+])CC[NH+](CC1)Cc1c2c([nH]c1)cccc2	1
CHEMBL593897	Oc1cc2CC[NH+]3C(Cc4c(C3)cccc4)c2cc1	1
CHEMBL1813589	O(CCCC[NH+]1CCC2(N(CN(C)C2=O)c2ccccc2)CC1)c1cc2NC(=O)CCc2cc1	1
CHEMBL544296	O1CC(=[NH+]c2c1cccc2)NCCCCC[NH+]1CCN(CC1)c1nc2c(cc1)cccc2	1
CHEMBL2414358	Clc1ccc(-n2ncc(c2)CCCCC[NH+]2CCN(CC2)c2ccccc2)cc1	1
CHEMBL185263	Fc1ccc(N2CC[NH+](CC2)CC(=O)Nc2cc(ccc2)C)cc1	1
CHEMBL310311	O1CC(=[NH+]c2c1cccc2)NCCC[NH+]1CCN(CC1)c1ncccc1	1
CHEMBL83306	O1C(C)C(N=C1c1ccccc1)C[NH+]1CCN(CC1)c1ccccc1	1
CHEMBL1627315	O(C)c1ccccc1N1CC[NH+](CC1)CC(O)CCNC(=O)c1[nH]c2c(c1)cc(OC)cc2	1
CHEMBL243012	Fc1ccc(cc1)C([NH+]1CC[NH+](CC1)CCCC1ON=C(C1)c1cc(OC)c(OC)cc1)c1ccc(F)cc1	1
CHEMBL633	Ic1cc(cc(I)c1OCC[NH+](CC)CC)C(=O)c1c2c(oc1CCCC)cccc2	1
CHEMBL197162	Clc1c(N2CC[NH+](CC2)CCCCNC(=O)c2ccc(F)nc2)cccc1Cl	1
CHEMBL2420770	s1cccc1C[NH+]1CCN(CC1)c1ccccc1F	1
CHEMBL2420771	Clc1ccccc1N1CC[NH+](CC1)Cc1sccc1	1
CHEMBL2420772	Clc1c(N2CC[NH+](CC2)Cc2sccc2)cccc1Cl	1
CHEMBL2420773	s1cccc1C[NH+]1CCN(CC1)c1ccccc1OCC	1
CHEMBL2420774	s1cccc1C[NH+]1CCN(CC1)c1ccccc1O	1
CHEMBL2420775	s1cccc1C[NH+]1CCN(CC1)c1ccc(F)cc1	1
CHEMBL2420776	Clc1ccc(N2CC[NH+](CC2)Cc2sccc2)cc1	1
CHEMBL2420777	Clc1cc(N2CC[NH+](CC2)Cc2sccc2)ccc1Cl	1
CHEMBL2420778	s1cccc1C[NH+]1CCN(CC1)c1ccc(O)cc1	1
CHEMBL2420779	O(CC)c1ccccc1N1CC[NH+](CC1)Cc1cccnc1	1
CHEMBL1170879	Brc1ccc(cc1)C1(O)CC[NH+](CC1)Cc1c2cccnc2[nH]c1	1
CHEMBL2414355	Clc1ccc(-n2ncc(c2)COCCC[NH+]2CCN(CC2)c2ccccc2)cc1	1
CHEMBL2414354	Clc1ccc(-n2ncc(c2)COCC[NH+]2CCN(CC2)c2ccccc2)cc1	1
CHEMBL1813586	Clc1ccc(cc1)C1(O)CC[NH+](CC1)CCCCOc1cc2NC(=O)CCc2cc1	1
CHEMBL1813587	O(CCCC[NH+]1CCC(N2c3c(NC2=O)cccc3)CC1)c1cc2NC(=O)CCc2cc1	1
CHEMBL1813585	O(CCCC[NH+]1CCN(CC1)c1ccc(OC)cc1)c1cc2NC(=O)CCc2cc1	1
CHEMBL42	Clc1cc2N=C(N3CC[NH+](CC3)C)c3c(Nc2cc1)cccc3	1
CHEMBL2164346	O=C(N(CC[NH+]1CCC(=CC1)c1ccccc1)c1ncccc1)c1nc2c(nc1)cccc2	1
CHEMBL2164347	O(C)c1ccccc1N1CC[NH+](CC1)CCN(C(=O)c1cc2c(cc1)cccc2)c1ncccc1	1
CHEMBL2164345	O=C(N(CC[NH+]1CCC(=CC1)c1ccccc1)c1ncccc1)c1c2c(ccc1)cccc2	1
CHEMBL381019	s1cccc1-c1cc(ccc1)C(=O)NC1CC[NH+](C1)Cc1ccc(cc1)C	1
CHEMBL1173366	Brc1ccc(cc1)C1(O)CC[NH+](CC1)Cc1c2cc(OCCF)ccc2[nH]c1	1
CHEMBL593745	FC(F)(F)c1ccc(cc1)C1CC[NH+](CC1)Cc1nc2c(n1C)cccc2	1
CHEMBL593744	Clc1ccc(cc1)C1CC[NH+](CC1)Cc1nc2c(n1C)cccc2	1
CHEMBL330108	Clc1ccc2NC(=O)Cc2c1N1CC[NH+](CC1)Cc1ccccc1	1
CHEMBL2164349	O(C)c1ccccc1N1CC[NH+](CC1)CCN(C(=O)c1nc2c(nc1)cccc2)c1ncccc1	1
CHEMBL1170683	Brc1ccc(cc1)C1(O)CC[NH+](CC1)Cc1c2c([nH]c1)cccc2	1
CHEMBL140612	O(C)c1ccccc1N1CC[NH+](CC1)CCCNC(=O)c1c2n(nc1)C=CC=C2	1
CHEMBL80645	O1CC(=[NH+]c2c1cccc2)NCCCCC[NH+]1CCN(CC1)c1ncccn1	1
CHEMBL212903	O(\N=C(\CC[NH+]1CCN(CC1)c1ncccc1)/c1cc(ccc1)C)C	1
CHEMBL2022280	Clc1cc2N=C(N3CC[NH+](CC3)C)c3cccnc3Oc2cc1	1
CHEMBL365697	O1CC[NH+](CC1)CCOc1ccccc1Cc1ccccc1	1
CHEMBL184486	O(C)c1ccccc1N1CC[NH+](CC1)CC(=O)Nc1cc(ccc1)C	1
CHEMBL362101	Ic1sc(cc1)C(=O)NCCCC[NH+]1CCN(CC1)c1cccc(Cl)c1Cl	1
CHEMBL197195	Clc1c(N2CC[NH+](CC2)CCCCNC(=O)c2nc(F)ccc2)cccc1Cl	1
CHEMBL91	Clc1cc(Cl)ccc1C(OCc1ccc(Cl)cc1Cl)Cn1ccnc1	1
CHEMBL2164348	O(C)c1ccccc1N1CC[NH+](CC1)CCN(C(=O)c1c2c(ccc1)cccc2)c1ncccc1	1
CHEMBL2333732	Clc1ccc(-n2ncc(c2)C[NH+]2CCN(CC2)c2ccc(O)cc2)cc1	1
CHEMBL380330	O(C)c1cc2CC[NH+](CCc3c(Cc2cc1)cccc3)C	1
CHEMBL392822	Clc1ccccc1C1(O)CC[NH+](CC1)Cc1c2c([nH]c1)cccc2	1
CHEMBL379602	O(C)c1ccccc1N1CC[NH+](CC1)Cc1cn(nc1)-c1ccccc1	1
CHEMBL212235	Clc1ccc(cc1)/C(=N/OC)/CC[NH+]1CCN(CC1)c1ncccc1	1
CHEMBL3115582	FCCOc1ccc(N2CC[NH+](CC2)CC[NH2+]CC2Oc3cc(O)ccc3CC2)cc1	1
CHEMBL61079	Clc1ccc(cc1)-c1[nH]nc(C2CC[NH+](CC2)CCc2ccccc2)c1C	1
CHEMBL305660	O(C(c1ccccc1)c1ccccc1)C1CC[NH+](CC1)CCCC(=O)c1ccc(cc1)C(C)(C)C	1
CHEMBL109101	[NH+]1(CCC(=CC1)c1ccccc1)CCC#Cc1ncc(N)cc1	1
CHEMBL402143	Fc1ccc(cc1)CC[NH+]1CCC(CC1)C(O)c1cccc(OCCF)c1OC	1
CHEMBL216439	[NH+]1(CCCc2c([nH]c3c2cccc3)Cc2c(CC1)cccc2)C	1
CHEMBL541826	O1CC(=[NH+]c2c1cccc2)NCCCCC[NH+]1CCN(CC1)c1ccccc1	1
CHEMBL197225	s1cccc1-c1ccc(cc1)C(=O)NC1CC[NH+](C1)Cc1cc2OCOc2cc1	1
CHEMBL154482	[NH+]1(CCC(=CC1)\C=C\c1ccccc1)CCc1nc-2[nH]cccc-2c1	1
CHEMBL372770	s1cccc1-c1ccc(cc1)C(=O)NC1CC[NH+](C1)Cc1cc(ccc1)C(F)(F)F	1
CHEMBL514591	Clc1ccc(N2C3[NH+](CC(C3)C2)CCCC(=O)c2ccc(F)cc2)cc1	1
CHEMBL3133875	O(C)c1ccccc1N1CC[NH+](CC1)CCCCNC(=O)c1[nH]c2c(c1)cc(O)cc2	1
CHEMBL58296	Clc1ccc(cc1)-c1onc(c1)C1CC[NH+](CC1)Cc1ccc(Cl)cc1	1
CHEMBL400827	Clc1ccc(cc1)C1(O)CC[NH+](CC1)Cc1c2c(n(c1)C)cccc2	1
CHEMBL400826	Clc1ccc(cc1)C1(OCC=C)CC[NH+](CC1)Cc1c2c([nH]c1)cccc2	1
CHEMBL1170456	Ic1ccc(cc1)C1(O)CC[NH+](CC1)Cc1oc2c(c1)cccc2	1
CHEMBL221640	Fc1ncc(cc1)-c1ccc(cc1)C(=O)NCCCC[NH+]1CCN(CC1)c1ccccc1OC	1
CHEMBL184853	Brc1ccc(NC(=O)C[NH+]2CCN(CC2)c2ccc(Br)cc2C#N)cc1C	1
CHEMBL343880	[NH+]1(CCN(CC1)c1ccccc1)Cc1[nH]c2cc(ccc2c1)C#N	1
CHEMBL184993	Ic1cc2cc(sc2cc1)C(=O)NCCCC[NH+]1CCN(CC1)c1ccccc1OC	1
CHEMBL86060	O1CC(N=C1c1ccccc1)C[NH+]1CCN(CC1)c1ccccc1	1
CHEMBL246230	Clc1ccc(cc1)C1(CC[NH+](CC1)Cc1c2c([nH]c1)cccc2)C#N	1
CHEMBL246231	Clc1ccc(cc1)C1(CC[NH+](CC1)Cc1c2c([nH]c1)cccc2)C(OC)=O	1
CHEMBL245615	OC1(CC[NH+](CC1)Cc1c2c([nH]c1)cccc2)c1ccc(cc1)-c1ccccc1	1
CHEMBL595607	Clc1cc(F)c(N2CC[NH+](CC2)Cc2nc3c(n2C)cccc3)cc1	1
CHEMBL212288	Clc1ccc(cc1)/C(=N/OC)/C(CNOC)C[NH+]1CCN(CC1)c1ncccc1	1
CHEMBL3290012	s1c2c(cc1S(=O)(=O)NCCCC[NH+]1CCC(CC1)c1noc3c1ccc(F)c3)cccc2	1
CHEMBL380287	Clc1cc(N2CC[NH+](CC2)Cc2nc3n(N=C(N4CC[NH+](CC4)C)C=C3)c2)ccc1Cl	1
CHEMBL399396	Clc1ccc(cc1)C1(CC[NH+](CC1)Cc1c2c([nH]c1)cccc2)C(OCC)=O	1
CHEMBL276500	Oc1cc(ccc1)C1CCC[NH+](C1)CCC	1
CHEMBL210551	O(C)c1ccccc1N1CC[NH+](CC1)Cc1nc2n(C=C(C=C2n2nccc2)C)c1	1
CHEMBL595608	FC(F)(F)c1ccc(N2CC[NH+](CC2)Cc2nc3c(n2C)cccc3)cc1	1
CHEMBL595609	s1c2c(nc1N1CC[NH+](CC1)Cc1nc3c(n1C)cccc3)cccc2	1
CHEMBL460854	Clc1ccc(cc1)C1(O)CC2[NH+](C(C1)CC2)CCc1c2c([nH]c1)cccc2	1
CHEMBL211539	BrC1=CC(=Cn2c1nc(c2)C[NH+]1CCN(CC1)c1ccccc1OC)C	1
CHEMBL378455	[NH+]1(CCC(=CC1)c1ccccc1)Cc1cn(nc1)-c1ccccc1	1
CHEMBL296506	O(C)c1ccccc1N1CC[NH+](CC1)CNC(=O)c1cc(ccc1)C	1
CHEMBL242644	O(C)c1ccccc1N1CC[NH+](CC1)CC(O)CCNC(=O)c1ccc(cc1)-c1ncccc1	1
CHEMBL211026	[NH+]1(CCN(CC1)c1ccccc1)Cc1nnn(c1)-c1ccccc1	1
CHEMBL246849	Fc1ccc(cc1)C1(O)CC[NH+](CC1)Cc1c2c([nH]c1)cccc2	1
CHEMBL246848	FC(F)(F)c1cc(ccc1)C1(O)CC[NH+](CC1)Cc1c2c([nH]c1)cccc2	1
CHEMBL425057	[NH+]1(CCN(CC1)c1ccccc1)Cc1cn(nc1)-c1ncccc1	1
CHEMBL396092	Clc1cc(ccc1)C1(O)CC[NH+](CC1)Cc1c2c([nH]c1)cccc2	1
CHEMBL1774386	Clc1c(N2CC[NH+](CC2)CC(F)CCNC(=O)c2oc3c(c2)cccc3)cccc1Cl	1
CHEMBL210318	[NH+]1(CCN(CC1)c1ccccc1)Cc1ccc(-n2nccc2)cc1	1
CHEMBL194755	S(=O)(=O)(NCCCC[NH+]1CCN(CC1)c1ccccc1OC)c1ccc(F)cc1	1
CHEMBL378680	Clc1cc(N2CC[NH+](CC2)Cc2nc3n(c2)C=CC=C3)ccc1Cl	1
CHEMBL513776	Clc1ccc(cc1)C1(O)CC[NH+](C1)Cc1c2cccnc2[nH]c1	1
CHEMBL380054	Fc1ccc(N2CC[NH+](CC2)Cc2nc3n(c2)C=CC=C3)cc1	1
CHEMBL379177	[NH+]1(CCC(=CC1)c1ccccc1)Cc1nnn(c1)-c1ccccc1	1
CHEMBL61195	Clc1ccc(cc1)-c1noc(c1)C1CC[NH+](CC1)Cc1ccc(Cl)cc1	1
CHEMBL708	Clc1cc2NC(=O)Cc2cc1CC[NH+]1CCN(CC1)c1nsc2c1cccc2	1
CHEMBL376092	O(C)c1ccccc1C1CC[NH+](CC1)CNC(=O)c1cc(ccc1)C	1
CHEMBL164736	[Si](C#CC(C#C[Si](C)(C)C)=C1CCC([NH+](CCC)CCC)CC1)(C)(C)C	1
CHEMBL183160	Fc1cc(ccc1)-c1ccc(cc1)C(=O)NC1CC[NH+](C1)Cc1ccccc1	1
CHEMBL213424	Clc1cc2N=C(N3CC[NH+](CC3)C)c3c(N(NC(=O)c4c(cccc4N)C)c2cc1)cccc3	1
CHEMBL198580	s1cccc1-c1ccc(cc1)C(=O)NC1CC[NH+](C1)Cc1cc(F)c(F)cc1	1
CHEMBL364565	O(CC[NH+]1CCCCC1)c1ccccc1Cc1ccccc1	1
CHEMBL212370	Clc1ccc(N2CC[NH+](CC2)Cc2nc3n(c2)C=CC=C3)cc1	1
CHEMBL441529	Clc1ccc(cc1)/C(=N/OC)/C(O)C[NH+]1CCN(CC1)c1ncccc1	1
CHEMBL445102	Clc1ccc(cc1)C1(O)CC[NH+](CC1)Cc1c2c([nH]c1)cccc2	1
CHEMBL377542	Fc1ccc(N2CC[NH+](CC2)Cc2nc3n(c2)C=CN=C3)cc1	1
CHEMBL831	Clc1cc2c(Oc3c(N=C2N2CC[NH+](CC2)C)cccc3)cc1	1
CHEMBL377388	s1ccnc1N1CC[NH+](CC1)CC\C(=N/OCC)\c1ccccc1	1
CHEMBL484357	O=C(NCCCC[NH+](CCC)C1CCC(=CC1)C#Cc1ccccc1)c1ccc(cc1)-c1ccccc1	1
CHEMBL199186	Clc1cc(ccc1Cl)C[NH+]1CC(NC(=O)c2ccc(cc2)-c2sccc2)CC1	1
CHEMBL490632	FCCOc1cccc(C(=O)C2CC[NH+](CC2)CCc2ccc(cc2)C)c1OC	1
CHEMBL2022273	Clc1cc2N=C(N3CC[NH+](CC3)C3CCCCC3)c3cccnc3Oc2cc1	1
CHEMBL2022272	Clc1cc2N=C(N3CC[NH+](CC3)CCc3ccccc3)c3cccnc3Oc2cc1	1
CHEMBL2022271	Clc1cc2N=C(N3CC[NH+](CC3)Cc3ccccc3)c3cccnc3Oc2cc1	1
CHEMBL726	S1c2c(N(c3c1cccc3)CCC[NH+]1CC[NH+](CC1)CCO)cc(cc2)C(F)(F)F	1
CHEMBL1170085	FCCN1CN(C2(CC[NH+](CC2)Cc2c3c(oc2)cccc3)C1=O)c1ccccc1	1
CHEMBL187367	O(CCC[NH+]1CCCC1)c1ccccc1Cc1ccccc1	1
CHEMBL1172209	S(C)c1ccc(cc1)C1(O)CC[NH+](CC1)Cc1c2cccnc2[nH]c1	1
CHEMBL1172208	Ic1ccc(cc1)C1(O)CC[NH+](CC1)Cc1c2cccnc2[nH]c1	1
CHEMBL399601	Clc1ccc(cc1)C1(CC[NH+](CC1)Cc1c2c([nH]c1)cccc2)CNC(=O)C	1
CHEMBL394863	Clc1c(N2CC[NH+](CC2)CC2CC2CNC(=O)c2ccc(cc2)-c2ncccc2)cccc1Cl	1
CHEMBL49231	Clc1ccc(cc1)C(=O)NC[NH+]1CCN(CC1)c1ccccc1OC	1
CHEMBL1779058	Fc1ccc(cc1)C(=O)CCC[NH+]1C2C3C4C5C3C3C2C(C5C3)C14O	1
CHEMBL341225	Brc1ccc(OCCC[NH2+]CCOc2ccc(cc2)C)cc1	1
CHEMBL605836	Clc1cc(cnc1N1CC[NH+](CC1)Cc1nc2c(n1C)cccc2)C(F)(F)F	1
CHEMBL605831	s1c2c(nc1C1CC[NH+](CC1)Cc1nc3c(n1C)cccc3)cccc2	1
CHEMBL540039	[NH+]=1CC(NC=1c1ccccc1)C[NH+]1CCN(CC1)c1ccccc1	1
CHEMBL1689012	s1cc(cc1)-c1ccc(cc1)C(=O)NC\C=C\C[NH+]1CCN(CC1)c1ccccc1OCCF	1
CHEMBL156896	[NH+]1(CCc2c(C1)cccc2)Cc1nc-2[nH]cccc-2c1	1
CHEMBL61080	Clc1ccc(cc1)-c1[nH]nc(c1)C1CC[NH+](CC1)Cc1ccc(Cl)cc1	1
CHEMBL3104093	[NH+]1(CCc2n3CCc4c(-c5c3c(c2C1)ccc5)cccc4)C	1
CHEMBL314952	O=C1Nc2c(C1)c(N1CC[NH+](CC1)Cc1ccccc1)ccc2	1
CHEMBL184050	O1CC[NH+](CCc2c(Cc3c1cc(O)cc3)cccc2)C	1
CHEMBL210514	o1c(ccc1Oc1cc2c(cc1C)CCC2(C)C)C(=O)Nc1c(OC)nc(nc1OC)NCCC[NH+]1CCOCC1	1
CHEMBL80411	O1CC(=Nc2c1cccc2)N(CCCC[NH+]1CCN(CC1)c1ncccn1)C	1
CHEMBL964	S(SC(=S)N(CC)CC)C(=S)N(CC)CC	1
CHEMBL401031	S(C)c1ccc(cc1)C1(O)CC[NH+](CC1)Cc1c2c([nH]c1)cccc2	1
CHEMBL48807	O(C)c1ccccc1N1CC[NH+](CC1)CNC(=O)c1ccccc1	1
CHEMBL562620	O(C)c1ccccc1N1CC[NH+](CC1)Cc1nn2c(c1)C=CC=C2	1
CHEMBL360424	s1cccc1-c1ccc(cc1)C(=O)NC1CC[NH+](C1)Cc1ccccc1	1
CHEMBL1627308	O(C)c1ccccc1N1CC[NH+](CC1)CC(O)CCNC(=O)c1[nH]c2c(c1)cccc2	1
CHEMBL1627307	Clc1c(N2CC[NH+](CC2)CC(O)CCNC(=O)c2[nH]c3c(c2)cccc3)cccc1Cl	1
CHEMBL431298	Clc1cc2c(sc(S(=O)(=O)Nc3cc(N4CC[NH2+]CC4)c(OC)cc3)c2C)cc1	1
CHEMBL198993	Fc1ncc(cc1)C(=O)NCCCC[NH+]1CCN(CC1)c1ccccc1OC	1
CHEMBL361035	s1cccc1-c1cc(ccc1)C(=O)NC1CC[NH+](C1)Cc1ccccc1	1
CHEMBL484204	O=C(NCCCC[NH+](CCC)CCC)c1ccc(cc1)-c1ccccc1	1
CHEMBL140165	Fc1ccc(N2CC[NH+](CC2)Cc2c3cc(ccc3[nH]c2)C#N)cc1	1
CHEMBL514747	Clc1ccc(N2C3CC([NH+](C3)Cc3c4cccnc4[nH]c3)C2)cc1	1
CHEMBL484203	[NH+](CCCCn1nnc(c1)C)(CCC)C1CCC(=CC1)C#CC	1
CHEMBL186720	O(CC[NH+](C)C)c1ccccc1Cc1ccccc1	1
CHEMBL514590	Clc1ccc(cc1)C1(O)CC2[NH+](C(C1)CC2)Cc1c2cccnc2[nH]c1	1
CHEMBL1113	Clc1cc2c(Oc3c(N=C2N2CC[NH2+]CC2)cccc3)cc1	1
CHEMBL212891	Fc1ccc(cc1)/C(=N/OC)/C[NH+]1CCN(CC1)c1ncccc1	1
CHEMBL458342	Clc1ccc(N2CC3[NH+](C(CC3)CC2)Cc2c3cccnc3[nH]c2)cc1	1
CHEMBL340816	Fc1ccc(cc1)C(=O)CCC[NH+]1C2CC(CC1CC2)c1ccccc1	1
CHEMBL456429	Clc1ccc(cc1)C1(O)CC2[NH+](C(C1)CC2)CC(=O)c1ccc(F)cc1	1
CHEMBL603443	FC(F)(F)c1ccccc1N1CC[NH+](CC1)Cc1nc2c(n1C)cccc2	1
CHEMBL3115574	Ic1ccc(cc1)C[NH2+]CC1Oc2cc(O)ccc2CC1	1
CHEMBL3115575	Ic1cc(ccc1)C[NH2+]CC1Oc2cc(O)ccc2CC1	1
CHEMBL3115577	Ic1ccc(N2CC[NH+](CC2)CC2Oc3cc(O)ccc3CC2)cc1	1
CHEMBL211836	O(\N=C(\CC[NH+]1CCN(CC1)c1ncccc1)/c1cc(ccc1)C#N)C	1
CHEMBL3115578	Ic1ccc(N2CC[NH+](CC2)CC[NH2+]CC2Oc3cc(O)ccc3CC2)cc1	1
CHEMBL3115579	FCCCCOc1ccc(cc1)C[NH2+]CC1Oc2cc(O)ccc2CC1	1
CHEMBL1173285	Ic1ccc(cc1)C1(O)CC[NH+](CC1)Cc1c2c([nH]c1)cccc2	1
CHEMBL59103	[NH+]1(CCC(CC1)c1ccccc1)Cc1c2c([nH]c1)cccc2	1
CHEMBL437490	Fc1ccc(N2CC[NH+](CC2)Cc2cn(nc2)-c2ccccc2)cc1	1
CHEMBL3217984	S1Cc2c(N3C4C(c5c3c1ccc5)C[NH+](CC4)C)cccc2	1
CHEMBL53	Oc1c-2c(CC3[NH+](CCc4c3c-2ccc4)C)ccc1O	1
CHEMBL140594	Clc1ccc(N2CC[NH+](CC2)Cc2[nH]c3c(cc(cc3)C#N)c2)cc1	1
CHEMBL596527	s1nc(c2c1cccc2)C1CC[NH+](CC1)Cc1nc2c(n1C)cccc2	1
CHEMBL109063	[NH+]1(CCC(=CC1)c1ccccc1)CCC#Cc1ccc(nc1)N	1
CHEMBL88289	FC(F)(F)c1[nH]c2c(n1)c(N1CC[NH+](CC1)Cc1ccccc1)ccc2	1
CHEMBL1204122	Oc1cc2CC[NH+](CCc3c(Cc2cc1)cccc3)C	1
CHEMBL142020	O(C)c1ccccc1N1CC[NH+](CC1)CCCCNC(=O)c1nn2c(c1)C=CC=C2	1
CHEMBL278751	O(C)c1c2c(ccc1)C(C)C([NH+](CCC)CCC)CC2	1
CHEMBL51023	O(C)c1ccccc1N1CC[NH+](CC1)CNC(=O)c1ccc(cc1)C	1
CHEMBL1813593	O(C)c1cc(ccc1N1CC[NH+](CC1)CCCCOc1cc2NC(=O)CCc2cc1)C	1
CHEMBL2420891	Clc1c(N2CC[NH+](CC2)Cc2c3c(sc2)cccc3)cccc1Cl	1
CHEMBL2420890	s1cc(c2c1cccc2)C[NH+]1CCN(CC1)c1ccccc1OCC	1
CHEMBL2420893	Clc1c(N2CC[NH+](CC2)Cc2ccccc2)cccc1Cl	1
CHEMBL2420892	O(CC)c1ccccc1N1CC[NH+](CC1)Cc1ccccc1	1
CHEMBL2420895	Clc1c(N2CC[NH+](CC2)Cc2c3c([nH]c2)cccc3)cccc1Cl	1
CHEMBL2420894	O(CC)c1ccccc1N1CC[NH+](CC1)Cc1c2c([nH]c1)cccc2	1
CHEMBL64119	O(C(C)C)c1cccnc1N(C)C1CC[NH+](CC1)Cc1ccccc1	1
CHEMBL246021	Clc1ccc(cc1)C1(NC(=O)C)CC[NH+](CC1)Cc1c2c([nH]c1)cccc2	1
CHEMBL397770	Clc1c(cccc1Cl)C1(O)CC[NH+](CC1)Cc1c2c([nH]c1)cccc2	1
CHEMBL476933	Fc1ccc(cc1)C(=O)CCC[NH+]1CC2N(C(CC2)C1)c1ccccc1	1
CHEMBL425064	Fc1ccc(N2CC[NH+](CC2)Cc2nc3n(c2)C=CC=N3)cc1	1
CHEMBL139926	Clc1c(N2CC[NH+](CC2)CCCCNC(=O)c2oc3c(c2)cccc3)cccc1Cl	1
CHEMBL246437	Clc1ccc(cc1)C1(CC[NH+](CC1)Cc1c2c([nH]c1)cccc2)CO	1
CHEMBL246438	Clc1ccc(cc1)C1(OC)CC[NH+](CC1)Cc1c2c([nH]c1)cccc2	1
CHEMBL246439	Clc1ccc(cc1)C1(O)CC[NH+](CC1)Cc1c2c([nH]c1C)cccc2	1
CHEMBL212631	O(C)c1ccccc1N1CC[NH+](CC1)Cc1nc2n(c1)C=CC=C2	1
CHEMBL456430	Clc1ccc(cc1)C1(O)CC2[NH+](C(C1)CC2)Cc1ccc(F)cc1	1
CHEMBL211732	Fc1cc(cc(F)c1)/C(=N/OC)/CC[NH+]1CCN(CC1)c1ncccc1	1
CHEMBL383383	s1cccc1-c1ccc(cc1)C(=O)NC1CC[NH+](C1)Cc1ccc(OC(F)(F)F)cc1	1
CHEMBL467094	O1c2c(OC1)cc1CC3[NH+](CCc4cc(OC)c(OC)c(c34)-c1c2)C	1
CHEMBL212969	Fc1ccc(cc1)/C(=N/OC)/CC[NH+]1CCN(CC1)c1ncccc1	1
CHEMBL221652	Fc1nc(ccc1)-c1ccc(cc1)C(=O)NCCCC[NH+]1CCN(CC1)c1ccccc1OC	1
CHEMBL207488	ClC1=Nn2cc(nc2C=C1)C[NH+]1CCN(CC1)c1ccc(F)cc1	1
CHEMBL49876	Clc1ccc(cc1)C(=O)NC[NH+]1CCN(CC1)c1ccccc1C#N	1
CHEMBL295094	Clc1ccccc1N1CC[NH+](CC1)CNC(=O)c1cc(Cl)ccc1	1
CHEMBL165171	[NH+](CCC)(CCC)C1CCC(CC1)=C(C#Cc1ccccc1)C#Cc1ccccc1	1
CHEMBL485384	[Si](C#CC=1CCC([NH+](CCCCn2nnc(c2)-c2ccc(cc2)-c2ccccc2)CCC)CC=1)(C)(C)C	1
CHEMBL242218	O(C)c1ccccc1N1CC[NH+](CC1)CC(O)CCNC(=O)c1cc2Cc3c(-c2cc1)cccc3	1
CHEMBL212444	O(\N=C(/CC[NH+]1CCN(CC1)c1ncccc1)\c1cc(C)c(cc1)C)C	1
CHEMBL210461	Clc1c(N2CC[NH+](CC2)CCCCNC(=O)c2c3CCc4ccc(CCc(c2)cc3)cc4)cccc1Cl	1
CHEMBL212291	O(\N=C(\CC[NH+]1CCN(CC1)c1ncccc1)/c1cccnc1)C	1
CHEMBL212292	Clc1ccc(cc1)/C(=N/OC)/CC[NH+]1CCN(CC1C)c1ncccc1	1
CHEMBL213834	Clc1cc2N=C(N3CC[NH+](CC3)C)c3c(N(NC(=O)c4c5c(ccc4)cccc5)c2cc1)cccc3	1
CHEMBL143761	Fc1ccc(N2CC[NH+](CC2)Cc2[nH]c3c(cc(cc3)C#N)c2)cc1	1
CHEMBL208018	[NH+]1(CCN(CC1)c1ccccc1)Cc1cn(nc1C)-c1ccccc1	1
CHEMBL484202	[NH+](CCCCn1nnc(c1)-c1ccc(cc1)-c1ccccc1)(CCC)C1CCC(=CC1)C#C	1
CHEMBL3233142	Fc1ccc(cc1)C(=O)CCC[NH+]1CC2C(N3CCN(c4c3c2ccc4)C)CC1	1
CHEMBL162762	[NH+](CCC)(CCC)C1CCC(=CC1)C#C	1
CHEMBL199824	O(C)c1cc2c(cc1)cccc2N1CC[NH+](CC1)CCCCN1N=CC(=O)N(C)C1=O	1
CHEMBL293341	Clc1ccc(cc1)-c1noc(C2CC[NH+](CC2)CCc2ccccc2)c1C	1
CHEMBL103871	[NH+]1(CCN(CC1)c1ccccc1)Cc1nc([nH]c1)-c1ccccc1	1
CHEMBL476934	Clc1ccc(N2C3CC([NH+](C3)CCCC(=O)c3ccc(F)cc3)C2)cc1	1
CHEMBL3084502	Clc1ccc(cc1)C1(O)CC2[NH+](C(C1)CC2)Cc1c2c([nH]c1)cccc2	1
CHEMBL425069	Clc1cc2N=C(N3CC[NH+](CC3)C)c3c(N(NC(=O)c4c(OC)cccc4OC)c2cc1)cccc3	1
CHEMBL140099	[NH+]1(CCN(CC1)c1ccccc1)Cc1[nH]c2c(cc(cc2)C#N)c1	1
CHEMBL378669	Clc1cccc(N)c1C(=O)NN1c2c(cccc2)C(=Nc2cc(Cl)ccc12)N1CC[NH+](CC1)C	1
CHEMBL216794	O=C(NC[NH+]1CCC(CC1)c1ncccc1)c1cc(ccc1)C	1
CHEMBL208847	o1c2c3CCc4ccc(CCc(c2cc1C(=O)NCCCC[NH+]1CCN(CC1)c1ccccc1OC)cc3)cc4	1
CHEMBL219182	O=C(NC[NH+]1CCC(CC1)c1[n+]([O-])cccc1)c1cc(ccc1)C	1
CHEMBL219185	O=C(Nc1cc(ccc1)C)C[NH+]1CCC(CC1)c1[n+]([O-])cccc1	1
CHEMBL267930	Fc1ccc(cc1)C(=O)CCC[NH+]1CCC2(N(CNC2=O)c2ccccc2)CC1	1
CHEMBL1774535	Clc1c(N2CC[NH+](CC2)CC(F)CCNC(=O)c2[nH]c3c(c2)cccc3)cccc1Cl	1
CHEMBL1774534	FC(CCNC(=O)c1[nH]c2c(c1)cccc2)C[NH+]1CCN(CC1)c1ccccc1OC	1
CHEMBL1774536	FC(CCNC(=O)c1cc2Cc3c(-c2cc1)cccc3)C[NH+]1CCN(CC1)c1ccccc1OC	1
CHEMBL197381	Clc1ccc(cc1)C[NH+]1CC(NC(=O)c2cc(ccc2)-c2sccc2)CC1	1
CHEMBL595151	FC(F)(F)c1ccc(nc1)N1CC[NH+](CC1)Cc1nc2c(n1C)cccc2	1
CHEMBL716	S1c2c(cccc2)C(=Nc2c1cccc2)N1CC[NH+](CC1)CCOCCO	1
CHEMBL2430438	o1cncc1-c1ccc(cc1)-c1nnn(c1)CCCC[NH+]1CCN(CC1)c1ccccc1OC	1
CHEMBL715	s1c2Nc3c(N=C(N4CC[NH+](CC4)C)c2cc1C)cccc3	1
CHEMBL196866	s1cccc1-c1ccc(cc1)C(=O)NC1CC[NH+](C1)Cc1ccccc1F	1
CHEMBL154286	[NH+]1(CCc2c(C1)cccc2)Cc1c2cccnc2[nH]c1	1
CHEMBL2436555	Clc1cc2CNC(=[NH+]c2cc1)N	1
CHEMBL28607	O(C)c1ccc(N2CC[NH+](CC2)Cc2c3cccnc3[nH]c2)cc1	1
CHEMBL211164	BrC=1C=Cc2nc(cn2C=1)C[NH+]1CCN(CC1)c1ccccc1OC	1
CHEMBL143355	Clc1ccccc1N1CC[NH+](CC1)Cc1c2cc(ccc2[nH]c1)C#N	1
CHEMBL184049	O1CC[NH+](CCc2c(Cc3c1cc(OC)cc3)cccc2)C	1
CHEMBL201483	[NH+]1(CCc2c(Cc3c(n(cc3)C)CC1)cccc2)C	1
CHEMBL3133866	O(C)c1ccccc1N1CC[NH+](CC1)C\C=C\CNC(=O)c1[nH]c2c(c1)cc(OC)cc2	1
CHEMBL3133868	FCCOCCOc1cc2cc([nH]c2cc1)C(=O)NC\C=C\C[NH+]1CCN(CC1)c1ccccc1OC	1
CHEMBL1169728	s1cc(c2c1cccc2)C[NH+]1CCC2(N(CN(C)C2=O)c2ccccc2)CC1	1
CHEMBL1171630	FCCn1nnc(c1)CN1CN(C2(CC[NH+](CC2)Cc2c3c(oc2)cccc3)C1=O)c1ccccc1	1
CHEMBL476839	FCCOc1cccc(C(O)C2CC[NH+](CC2)CCc2ccc(cc2)C)c1OC	1
CHEMBL142217	[NH+]1(CCN(CC1)c1ccccc1)Cc1c2cc(ccc2[nH]c1)C#N	1
CHEMBL561763	S(C)c1ccccc1N1CC[NH+](CC1)CCCNC(=O)c1c2n(nc1)C=CC=C2	1
CHEMBL427522	O=C(NC1CC[NH+](C1)Cc1ccccc1)c1ccc(cc1)-c1ccc(cc1)C=O	1
CHEMBL245816	Clc1ccc(cc1)C1(O)CCC[NH+](C1)Cc1c2c([nH]c1)cccc2	1
CHEMBL245815	Clc1ccc(cc1)CC1(O)CC[NH+](CC1)Cc1c2c([nH]c1)cccc2	1
CHEMBL2430440	O(C)c1ccccc1N1CC[NH+](CC1)CCCCn1nnc(c1)-c1ccc(N)cc1	1
CHEMBL1173711	Brc1ccc(cc1)C1(O)CC[NH+](CC1)Cc1c2c([nH]c1)cccc2OCCF	1
CHEMBL1172214	o1cc(c2c1cccc2)C[NH+]1CCC(N2c3c(NC2=O)cccc3)CC1	1
CHEMBL1172210	Brc1ccc(cc1)C1(O)CC[NH+](CC1)Cc1oc2c(c1)cccc2	1
CHEMBL2298809	Brc1c2[nH]ccc2c(-[n+]2cc[n+](cc2)Cc2ccccc2)cc1	1
CHEMBL1172213	Brc1ccc(cc1)C1(O)CC[NH+](CC1)Cc1c2c(oc1)cccc2	1
CHEMBL49502	Clc1cc(ccc1)C(=O)NC[NH+]1CCN(CC1)c1ccccc1C#N	1
CHEMBL1170095	Brc1ccc(cc1)C1(O)CC[NH+](CC1)Cc1c2c([nH]c1)cccc2OC	1
CHEMBL1170096	Brc1ccc(cc1)C1(O)CC[NH+](CC1)Cc1c2cc(OC)ccc2[nH]c1	1
CHEMBL183871	Ic1cc2cc(sc2cc1)C(=O)NCCCC[NH+]1CCN(CC1)c1cccc(Cl)c1Cl	1
CHEMBL59324	[NH+]1(CCN(CC1)c1ccccc1)Cc1c2c([nH]c1)cccc2	1
CHEMBL246643	Clc1cc(ccc1Cl)C1(O)CC[NH+](CC1)Cc1c2c(oc1)cccc2	1
CHEMBL246642	Clc1cc(ccc1Cl)C1(O)CC[NH+](CC1)Cc1n[nH]c2c1cccc2	1
CHEMBL202924	O(C)c1cc2Cc3c(CC[NH+](CCc2cc1OC)C)cccc3	1
CHEMBL108531	[NH+]1(CCC(=CC1)c1ccccc1)CCC#Cc1ccc(N)cc1	1
CHEMBL1689006	s1cc(cc1)-c1ccc(cc1)C(=O)NCCCC[NH+]1CCN(CC1)c1ccccc1OCCF	1
CHEMBL187804	FC(F)(F)c1ccc(cc1)-c1ccc(cc1)C(=O)NC1CC[NH+](C1)Cc1ccccc1	1
CHEMBL315864	Oc1[nH]c2c(n1)c(N1CC[NH+](CC1)Cc1ccccc1)ccc2	1
CHEMBL1689004	FCCOc1ccccc1N1CC[NH+](CC1)CCCCNC(=O)c1ccc(OCCF)cc1	1
CHEMBL1689002	FCCOc1ccccc1N1CC[NH+](CC1)CCCCNC(=O)c1ccc(N(C)C)cc1	1
CHEMBL377050	O(\N=C(/CC[NH+]1CCN(CC1)c1ncccc1)\c1ccccc1)C	1
CHEMBL1689009	FCCc1ccc(cc1)C(=O)NC\C=C\C[NH+]1CCN(CC1)c1ccccc1OCCF	1
CHEMBL608103	Clc1cc(ccc1)C1CC[NH+](CC1)Cc1nc2c(n1C)cccc2	1
CHEMBL378324	Clc1cc(ccc1Cl)/C(=N/OC)/CC[NH+]1CCN(CC1)c1ncccc1	1
CHEMBL1627319	Ic1cc2cc(oc2cc1)C(=O)NCCC(O)C[NH+]1CCN(CC1)c1ccccc1OC	1
CHEMBL1627317	o1c2c(cc1C(=O)NCCC(O)C[NH+]1CCN(CC1)c1ccccc1OC)cccc2	1
CHEMBL310843	Clc1ccc(N2CC[NH+](CC2)Cc2nn3c(c2)C=CC=C3)cc1	1
CHEMBL311539	Clc1ccc2[nH]ccc2c1N1CC[NH+](CC1)Cc1ccccc1	1
CHEMBL1627313	Ic1cc2cc([nH]c2cc1)C(=O)NCCC(O)C[NH+]1CCN(CC1)c1ccccc1OC	1
CHEMBL1627311	Fc1cc2cc([nH]c2cc1)C(=O)NCCC(O)C[NH+]1CCN(CC1)c1ccccc1OC	1
CHEMBL285755	Oc1cc2CC([NH+](CCC)CCC)CCc2cc1	1
CHEMBL212784	Clc1cc(ccc1)/C(=N/OC)/CC[NH+]1CCN(CC1)c1ncccc1	1
CHEMBL212782	O(\N=C(/CC[NH+]1CCN(CC1)c1ncccc1)\c1ccccc1)CC	1
CHEMBL516088	Fc1ccc(cc1)CC[NH+]1CCC(CC1)C(=O)c1cccc(OCCF)c1OC	1
CHEMBL1688991	FCCc1ccc(cc1)C(=O)NCCCC[NH+]1CCN(CC1)c1ccccc1OC	1
CHEMBL1688990	O(C)c1ccccc1N1CC[NH+](CC1)CCCCNC(=O)c1ccc(N(C)C)cc1	1
CHEMBL366043	Clc1ccc(cc1)-c1ccc(cc1)C(=O)NC1CC[NH+](C1)Cc1ccccc1	1
CHEMBL210341	BrC=1C=Cc2nc(cn2C=1)C[NH+]1CCN(CC1)c1cc(Cl)c(Cl)cc1	1
CHEMBL194727	Fc1ccc(cc1)C(=O)NCCCC[NH+]1CCN(CC1)c1ccccc1OC	1
CHEMBL491466	[NH+](CCCCn1nnc(c1)-c1ccc(cc1)-c1ccccc1)(CCC)C1CCC(=CC1)C#Cc1ccccc1	1
CHEMBL596448	O(C)c1cc2CC[NH+]3C(Cc4c(C3)cccc4)c2cc1	1
CHEMBL128313	O(CC[NH2+]CCCOc1ccccc1)c1ccccc1C	1
CHEMBL478617	Fc1ccc(cc1)C(=O)CCC[NH+]1C2CC(O)(CC1CC2)c1ccccc1	1
CHEMBL379125	IC=1C=Cc2nc(cn2C=1)C[NH+]1CCN(CC1)c1ccccc1OC	1
CHEMBL460223	Clc1ccc(N2CCC[NH+](CC2)Cc2c3cccnc3[nH]c2)cc1	1
CHEMBL440511	[NH+]1(CCN(CC1)c1nccnc1)Cc1nc([nH]c1)-c1ccccc1	1
CHEMBL1112	Clc1c(N2CC[NH+](CC2)CCCCOc2cc3NC(=O)CCc3cc2)cccc1Cl	1
CHEMBL184551	O=C(NC1CC[NH+](C1)Cc1ccccc1)c1ccc(cc1)-c1ccccc1C=O	1
CHEMBL247058	S(C)c1ccc(cc1)C1(O)CC[NH+](CC1)Cc1c2cc(OC)ccc2[nH]c1	1
CHEMBL1169896	o1cc(c2c1cccc2)C[NH+]1CCC2(N(CN(C)C2=O)c2ccccc2)CC1	1
CHEMBL1169895	s1cc(c2c1cccc2)C[NH+]1CCC(N2c3c(NC2=O)cccc3)CC1	1
CHEMBL209832	[NH+]1(CCN(CC1)c1ncccn1)Cc1cn(nc1)-c1ccccc1	1
CHEMBL426863	Fc1c(N2CC[NH+](CC2)CCCCNC(=O)c2c3CCc4ccc(CCc(c2)cc3)cc4)cccc1F	1
CHEMBL211118	O1CCN(CC1)C1=CC(=Cn2c1nc(c2)C[NH+]1CCN(CC1)c1ccccc1OC)C	1
CHEMBL182379	Ic1cc2cc(oc2cc1)C(=O)NCCCC[NH+]1CCN(CC1)c1ccccc1OC	1
CHEMBL187113	s1cc(cc1)-c1cc(ccc1)C(=O)NC1CC[NH+](C1)Cc1ccccc1	1
CHEMBL210232	O(C)c1ccccc1N1CC[NH+](CC1)Cc1nnn(c1)-c1ccccc1	1
CHEMBL134807	O1c2cc(O)ccc2CCC1C[NH2+]Cc1ccccc1	1
CHEMBL208274	O(C)c1ccccc1N1CC[NH+](CC1)Cc1nc2n(C=C(C=C2c2ccccc2)C)c1	1
CHEMBL246644	Clc1ccc(cc1)C1(O)CC[NH+](CC1)Cc1c2c(oc1)cccc2	1
CHEMBL82527	S1CC(N=C1c1ccccc1)C[NH+]1CCN(CC1)c1ccccc1	1
CHEMBL2430443	O(C)c1ccccc1N1CC[NH+](CC1)CCCCn1nnc(c1)-c1ccccc1	1
CHEMBL2430442	Brc1ccc(cc1)-c1nnn(c1)CCCC[NH+]1CCN(CC1)c1ccccc1OC	1
CHEMBL2430441	O(C)c1ccccc1N1CC[NH+](CC1)CCCCn1nnc(c1)-c1ccc(OC)cc1	1
CHEMBL3233427	Fc1ccc(cc1)C(=O)CCC[NH+]1CC2C(N3CCCc4c3c2ccc4)CC1	1
CHEMBL185156	O=C(NC1CC[NH+](C1)Cc1ccccc1)c1ccc(cc1)-c1ccccc1	1
CHEMBL2413154	O(C)c1ccccc1N1CC[NH+](CC1)CCCCN1N=CC(=O)N(C)C1=O	1
CHEMBL2413153	FCCOc1ccccc1N1CC[NH+](CC1)CCCCN1N=CC(=O)N(C)C1=O	1
CHEMBL27441	O(C)c1c2c(ccc1)C(C)C([NH2+]CCC)CC2	1
CHEMBL1173778	O(C)c1cc2c([nH]cc2C[NH+]2CCC(N3c4c(NC3=O)cccc4)CC2)cc1	1
CHEMBL2204343	Clc1ccc([Si]2(O)CC[NH+](CC2)CCCC(=O)c2ccc(F)cc2)cc1	1
CHEMBL213004	Clc1ccc(cc1)/C(=N/OC)/C(C[NH+]1CCN(CC1)c1ncccc1)C	1
CHEMBL1079032	o1nc(-c2nc3cc(O)ccc3n2C2CCC2)c(n1)N	0
CHEMBL594906	Clc1ccccc1-c1nc(nc(c1)C(=O)NCc1ncccc1C)N	0
CHEMBL2218147	Clc1cc(Cl)ccc1C(=O)N1CC(=O)N(CC1)C	0
CHEMBL1577214	[nH]1nc(N)c2c3c(CCC3)c(nc12)C(C)C	0
CHEMBL246031	s1cc(cc1)C(=O)NCC[NH+]1CCC(N2c3c(NC2=O)cccc3)CC1	0
CHEMBL2048793	Clc1cc(Nc2ncnc3c2n(cc3)CCO)ccc1Oc1c2c(ccc1)C(=O)NC2	0
CHEMBL260086	Clc1cc(C(=O)Nc2ncc(Cl)cc2)c(NC(=O)c2ccc(N3CCCCC3=O)cc2)c(O)c1	0
CHEMBL1760062	O(C)c1cc(ccc1OC)CC[NH+]1CC(C(C1)CNC(=O)c1cc(ccc1)C#N)c1ccc(OC)cc1	0
CHEMBL246780	O(C)c1c(OC)cc(cc1OC)C(=O)NC1CCC(=O)N(CC(=O)NC(CCCNC(N[N+](=O)[O-])=N)C(OC)=O)C1=O	0
CHEMBL449115	P(=O)([O-])([O-])CC(=O)CCCCc1cc(Oc2ccccc2)ccc1	0
CHEMBL1911658	Brc1cc(c2OCCc2c1)C(CC(O)(Cc1[nH]c2c(c1)cccc2)C(F)(F)F)(C)C	0
CHEMBL2024136	S(=O)(=O)(C)c1ccc(cc1)C(SCC[NH3+])(c1ccccc1)c1ccccc1	0
CHEMBL608147	Fc1ccc(cc1)\C=N\OC(=O)Nc1ccc(OCCCCCCCCCCCC)cc1	0
CHEMBL2024134	S(C(c1ccc(cc1)C(=O)NC)(c1ccccc1)c1ccccc1)CC[NH3+]	0
CHEMBL14644	Clc1ccccc1-c1nc2c(cc3OCOc3c2)c(O)c1	0
CHEMBL63704	SC1CCC(C1C(=O)NCC(=O)[O-])c1ccccc1	0
CHEMBL1490435	Clc1ccc(NC(=O)c2ccc(OC3CSC3)cc2)cc1	0
CHEMBL2331657	O(C)c1ncc(cc1)-c1nc2c3N(c4ccc(cc4)C(C#N)(C)C)C(=O)N(c3c[nH+]c2cc1)C	0
CHEMBL253372	O(CCCCOC(=O)C=1NC(=O)C=CC=1)c1ccccc1	0
CHEMBL1164226	S(=O)(=O)(NCCCCC(C)C1CCC2\C(\CCCC12C)=C\C=C1CC(O)CC(O)C1)C	0
CHEMBL1585996	S(=O)(=O)(N(C)C)c1cc(C(=O)N2CCN(CC2)c2ccc([N+](=O)[O-])cc2)c(N2CCCC2)cc1	0
CHEMBL363669	OC(Cn1nc(c2c1CC[NH2+]C2)-c1ccccc1)C[NH+]1CCN(CC1)c1ccccc1	0
CHEMBL113994	S=C(Nc1ccc(OC)cc1)N1CCC(=CC1)c1cc2c([nH]cc2CC2[NH+](CCC2)C)cc1	0
CHEMBL520481	S(c1c2n(CCCC2CC(=O)[O-])c2nccc(S(=O)(=O)C)c12)c1ccc(cc1)C(F)(F)F	0
CHEMBL1813879	Brc1cc2c(cc1Oc1ccc(NC(=O)c3cc(Cl)cc(Cl)c3O)cc1Cl)cccc2	0
CHEMBL1683880	Clc1cc(ccc1Cl)C1(CCCCC1)C[NH+]1CC[NH+](CC1)C	0
CHEMBL1098425	O=[N+]([O-])c1ccc(cc1)CCn1ccnc1	0
CHEMBL2178947	O=C(N)c1nc(-c2cc3c(cc2)C2(CCC(CC2)CC(=O)[O-])CC3)c(nc1C)C	0
CHEMBL1572452	O(C(C)(C)C)C(=O)N1CCN(CC1)c1ccc(NC(=O)Cn2nc(nn2)-c2ccccc2)cc1	0
CHEMBL1380661	s1c2c(CC(OC2)(C)C)c(C(=O)[O-])c1NC(=O)c1ccc(OCC(C)C)cc1	0
CHEMBL1222850	S(Oc1ccc(cc1)Cn1ccnc1)(=O)(=O)c1ccc(cc1)CC	0
CHEMBL544144	Brc1c(cc(cc1NC(=[NH2+])N(C)c1cc(ccc1)CC)C(F)(F)F)CC	0
CHEMBL272583	Clc1cc(ccc1)C(O)C[NH2+]CCc1ccc(cc1)-c1cc(OCC(C)C)c(cc1)C(=O)[O-]	0
CHEMBL467510	Clc1cc(-c2ccccc2-c2nc(ccc2)C(=O)[O-])c(OCC(C)C)cc1	0
CHEMBL137238	O=C1N(c2c(cccc2)C(=NC1NC(=O)Nc1cc2c(nccc2)cc1)c1ccccc1)C	0
CHEMBL384213	[NH+]1(CCCCC1)C1CCN(CC1)c1cc2nc([nH]c2cc1)-c1n[nH]c2c1cc(NCc1ccccc1)cc2	0
CHEMBL3128182	s1c2c(nc1CC)C(CC2)C(=O)Nc1ccc(cc1)CC1[NH2+]C(CC1)C(O)c1cccnc1	0
CHEMBL591897	Clc1cc(Nc2ncnc3c2cc(N=NNCC[NH+](CCNS(=O)(=O)c2c4c(ccc2)c(N(C)C)ccc4)C)cc3)ccc1	0
CHEMBL1672566	s1c2c(nc1-c1ccc(cc1F)C[NH+]1CC(C1)C(=O)[O-])cc(cc2)Cc1ccc(cc1)C	0
CHEMBL2441988	Fc1ccc(cc1)Cn1cc(cc1\C=C\C(=O)CC(=O)C(=O)[O-])C(=O)c1ccccc1	0
CHEMBL567778	Clc1ccc(cc1Cc1ccc(OCC)cc1)C1OC(OCc2ccccc2)C(O)C(O)C1O	0
CHEMBL112481	O1C(C(C)C(C)C1c1cc(OC)c(OC)cc1)c1cc(OC)c(OC)cc1	0
CHEMBL1935496	o1c(C)c(nc1\C=C\C(CC)(C)C)CCOc1cc2c(CC(N(C2)C(=O)\C=C\C=C\C)C(=O)[O-])cc1	0
CHEMBL493692	Fc1ccc(cc1C(=O)N1CC[NH+](CC1)CCC)CC1=NNC(=O)c2c1cccc2	0
CHEMBL237130	FC(F)(F)Oc1ccccc1Nc1nc(nc(n1)NCCO)N1CCCC1	0
CHEMBL1587391	o1cccc1CNC1=[NH+]n2c(nnc2CCC(=O)Nc2cc(ccc2)C(=O)C)C=C1	0
CHEMBL403630	S(=O)([O-])(=NC(=O)Cc1ccccc1)Cc1cc(C)c(N2Cc3c(C2=O)c(OCC)c2c(nccc2)c3OCC)cc1	0
CHEMBL1944863	Brc1ccc(NC(=O)c2cc(OC)c(OC)c(OC)c2)cc1	0
CHEMBL242694	S(=O)([O-])(=NC(=O)NCCCC)c1cc([N+](=O)[O-])ccc1Oc1cc(ccc1)C	0
CHEMBL237138	Clc1cc(Cl)ccc1CCN(C(=O)C[NH+](CCc1ccc(Cl)cc1Cl)CCCCCC[NH3+])CC(=O)N	0
CHEMBL2158026	S(C)c1ccccc1OCC[NH+]1CCC(CC1)CNC(=O)c1ccccc1OCC	0
CHEMBL1681939	Clc1cc(Oc2ncnc(N)c2\C=N\OC)ccc1NC(=O)NCCCC[NH+]1CCCC1	0
CHEMBL2180222	Clc1ccccc1-c1nc2c(ncnc2N2CCC(NC(=O)NCCC)(CC2)c2ccccc2)n1-c1ccc(Cl)cc1	0
CHEMBL32940	O=C(N1CC(CC1)Cc1ccccc1)Cc1c2c([nH]c1)cccc2	0
CHEMBL2041158	O=C([O-])c1cc(Nc2cc([N+](=O)[O-])ccc2)ccc1	0
CHEMBL125705	o1c2c(nc1CCCCc1ccccc1)cccc2CCCNC(=O)CCC	0
CHEMBL76269	O=C1NC2=CCC3C4CCC(C(=O)N(C(C)C)C(C)C)C4(CCC3C2(CC1)C)C	0
CHEMBL402997	S1\C(=C/c2cc(OC3CCCCC3)c(OC)cc2)\C(=O)[N-]C1=S	0
CHEMBL182622	n1c(cccc1C)-c1cc(cnc1)C#Cc1nc(ccc1)C	0
CHEMBL314204	S(=O)(=O)(N(Cc1ccccc1)C(C(=O)N[O-])C)c1ccc(OC)cc1	0
CHEMBL297371	O(C(=O)C(Cc1cc(ccc1)C(=[NH2+])N)CNC(=O)c1ccc(cc1)-c1ccccc1)C	0
CHEMBL432397	OC(C(CC(C)C)C(=O)NC(C(=O)c1c2c([nH]c1)cccc2)Cc1ccccc1)C(=O)N[O-]	0
CHEMBL236045	O1c2c(cc(O)cc2)C2C(CC(C2)C)C1c1ccc(O)cc1	0
CHEMBL382748	o1nc(N2CC[NH+](CC2)CCc2c3NC(=O)CC(c3ccc2)C)c2c1cccc2	0
CHEMBL326703	O1C2(C)C(O)(C3(C(C(OC(=O)NCCCCNC(=O)CCc4ccc(O)cc4)C2O)C(CCC3O)(C)C)C)C(=O)CC1(C=C)C	0
CHEMBL1958149	o1c2cc(cnc2nc1N1CCC([NH+]2CCCCC2)CC1)-c1cc(ccc1)CO	0
CHEMBL25428	Clc1cc2c([nH]cc2CCC2CC[NH2+]CC2)cc1	0
CHEMBL1774600	O(CCCc1nc[nH]c1)C(=O)NCCCC1CCCCC1	0
CHEMBL195121	O1CCC(CC1)CCOc1cc(cc(OC(C)C)c1)C(=O)Nc1ncc(cc1)C(=O)[O-]	0
CHEMBL199119	S(=O)(=O)(C)c1ccc(cc1)CC(=O)N(CC)C1CC[NH+](CC1)CCC(c1ccc(NC(=O)c2ccccc2)cc1)c1ccccc1	0
CHEMBL343720	Clc1ccc(cc1)CC(NC(=O)CC1[NH2+]CCC1)C(=O)N1CCC(CC1)(Cn1ncnc1)C1CCCCC1	0
CHEMBL324759	Fc1cccc(F)c1CN1C(C)=C(c2cc(OC)ccc2)C(=O)N(CC([NH+](Cc2ncccc2)C)C)C1=O	0
CHEMBL101764	P(=O)([O-])(CC(O)CC(=O)[O-])C#Cc1n(c2c(cccc2)c1CC)-c1ccc(F)cc1	0
CHEMBL387167	O(C1CCN(C1)c1ncnc2c1cc(OC)c(OC)c2)c1ccc(cc1)C(C)(C)C	0
CHEMBL551634	S(c1ccccc1OC)c1nc(Nc2n[nH]c(c2)C)c2c(n1)cccc2	0
CHEMBL45128	Clc1cccc(F)c1NC(=O)c1cc(OC2CCCC2)c(OC)cc1	0
CHEMBL1085948	BrCC(OCC)=O	0
CHEMBL1765269	OC1(C2C(N(CC1)C(=O)c1[nH]cnn1)CCCC2)c1ccccc1	0
CHEMBL1628662	s1cc(nc1N(Cc1cccnc1)CC[NH+](C)C)-c1c(cc(cc1C(C)C)C(C)C)C(C)C	0
CHEMBL334684	O(C)c1ccc(cc1)C1N2C(Cc3c1[nH]c1c3cccc1)C(=O)N(CC2=O)C	0
CHEMBL2441210	FC(F)(F)c1nc(oc1C(=O)Nc1ccc(nc1)N1CCC(CC1)c1ccccc1)N1CCCCC1	0
CHEMBL1812274	Clc1ccccc1N1CC[NH+](CC1)CCCN1C=Nc2c(cnc3c2cccc3)C1=O	0
CHEMBL2086756	Fc1cc(ccc1)C(=C1c2cc(NC3CC[NH+](CC3)CC)ccc2NC1=O)c1[nH]c2c(n1)cccc2	0
CHEMBL198428	s1nc(cc1)-c1cc(OCC)c(nc1)Nc1nc(ccc1)C	0
CHEMBL566746	S(=O)(=O)(NC(C)C)c1cc(N\C(=N/C#N)\N2CCN(CC2C)c2ncnc3[nH]cc(c23)C)ccc1	0
CHEMBL3109934	Clc1ccccc1Nc1ncc2cc(n(c2c1)C(OC(C)(C)C)=O)-c1cn(nc1)C	0
CHEMBL2262729	Brc1ccc(cc1)C(=S)NCCc1ccccc1	0
CHEMBL566456	O1CC[NH+](CC1)Cc1cc(ncc1C)NC(=O)C(C)(C)C	0
CHEMBL248832	n1cc(cc2c3c(ccc12)ccnc3)-c1ccc(N)cc1	0
CHEMBL193438	Brc1cc(OC(F)(F)F)c(S(=O)(=O)NCC2CCC(CC2)CNc2nc(N(C)C)c3c(n2)cccc3)cc1	0
CHEMBL1791001	O(C(C)(C)C)C(=O)NC(C(CC)C)C(=O)NC(Cc1c2c([nH]c1)cccc2)C=O	0
CHEMBL243138	O=C(NCCC[NH+]1CCC(CC1)c1cc(NC(=O)C(C)C)ccc1)C(c1ccccc1)c1ccccc1	0
CHEMBL302785	O=C(N[O-])C1CC(n2c3ncnc(N)c3nc2)CC1	0
CHEMBL2036178	n1c2c(n(Cc3ccccc3C#N)c1C(C)c1ccc(cc1)CC(C)C)cccc2	0
CHEMBL1824898	Fc1ccc(C)c(Oc2n(c3c(cnc(O)c3)c2C(=O)N2CC([NH2+]CC2)C)C2CCCCC2)c1C	0
CHEMBL1409822	S1\C(=C/c2ccc(cc2)C)\C(=O)N(CCCC(=O)NNC(=O)c2ccccc2O)C1=S	0
CHEMBL1504590	s1cc(nc1Nc1nc(S)nc2c1cccc2)CC(=O)NCCC[NH+]1CCN(CC1)c1ccccc1F	0
CHEMBL1642553	s1c2nc(NC(=O)N(C)C)c3ncn(c3c2nc1-c1cc(ccc1)C(NC(=O)C)C)C	0
CHEMBL363538	Clc1ccc(cc1)-c1n(C)c(SCC2(CCC2)COC(=O)NC(C(=O)C(=O)NC(C)c2ccccc2)CCCC)nc1	0
CHEMBL2159469	O(CC[NH+]1CC(NC(=O)c2nc3c(cc2)cccc3)CC1)c1ccccc1-c1ccccc1	0
CHEMBL566759	O(CC(C)=C)c1ccccc1C[NH+]1CCC2(CCN(CC2)C(=O)c2ccncc2)CC1	0
CHEMBL460802	s1c2c(nc1SCC(O)CS(=O)(=O)[O-])cccc2	0
CHEMBL436383	O(C(=O)C(=O)C(NC(=O)C1N(CCC1)C(=O)C(NC(=O)C(NC(=O)CCC(OC)=O)C)C)C(C)C)C	0
CHEMBL379019	o1c2cc(OC)ccc2cc1C(n1ncnc1)c1ccc(OC)cc1	0
CHEMBL1086446	O=C=Nc1cc(N=C=O)ccc1C	0
CHEMBL363086	S(C#N)c1ccc(S(=O)(=O)N)cc1	0
CHEMBL1782560	Fc1cc(ccc1F)CNC(=O)c1nc(n(CCC(O)CC(O)CC(=O)[O-])c1C1CC1)-c1ccc(F)cc1	0
CHEMBL466603	Clc1ccc(NC(=O)C(S(=O)(=O)c2ccc(Cl)cc2)(C)C)cc1C(F)(F)F	0
CHEMBL2436042	s1c(-c2ccccc2)c(nc1C(NC(=O)CCc1c2c([nH]c1)cccc2)Cc1ccc(OCc2ccccc2)cc1)C(=O)Nc1cc(ccc1F)C(=O)[O-]	0
CHEMBL343927	Ic1ccccc1C[NH+]1CCC(NC(=O)Cc2ccccc2)CC1	0
CHEMBL2041152	O=C(C)c1cc(C(=O)[O-])c(Nc2cc(cc(c2)C(=O)[O-])C(=O)[O-])cc1	0
CHEMBL127907	O(C)c1cc2c(ncnc2Nc2cc(O)ccc2)cc1OC	0
CHEMBL551523	Clc1ccccc1C(O)CNC=1C=CNC(=O)C=1c1[nH]c2c(n1)cc(N1CCOCC1)cc2C	0
CHEMBL1255081	Fc1cc(N2CNC(=O)C23CC[NH+](CC3)CCNC(=O)c2[nH]c3c(c2)cc(F)cc3)ccc1F	0
CHEMBL343432	O(C)c1c2CCC(Cc2ccc1)CC[NH+]1CCN(CC1)c1ccccc1	0
CHEMBL1581190	S(CC(=O)N1CCCCCC1)c1nnc(cc1)-c1occc1	0
CHEMBL3199120	S(C(=S)N\N=C\c1c2c([nH]c1)cccc2)C	0
CHEMBL1800475	S1c2c(NC1=O)c(O)ccc2CC[NH+](CCN(C(=O)CCOCCc1ccccc1)CCCC)C	0
CHEMBL1812734	Clc1cc2c(cc1)C(=O)N(CCC)C(C[NH3+])=C2c1ccccc1	0
CHEMBL258534	O1C(C(=O)NCC)C(O)C(O)C1n1c2nc(nc(N)c2nc1)C#CC(O)c1ccccc1	0
CHEMBL1548	Clc1c2CNC(=[NH+]c2ccc1Cl)N	0
CHEMBL229213	S(=O)(=O)(Nc1ccc(cc1OC)CNC(=S)NCc1ccc(cc1)C(C)(C)C)C	0
CHEMBL600010	Clc1ccc(Cl)cc1-c1oc(nn1)CC(=O)N1CCC(N2c3cccnc3NC2=O)CC1	0
CHEMBL2010906	s1c2c(CCOC2)c(C(=O)NCCC)c1NC(=O)C1C2CC(C1)CC2	0
CHEMBL2017559	O(Cc1ccccc1)c1cc(ccc1)C1C2=C(N(Nc3ccccc3)C3=C1C(=O)CC(C3)(C)C)CC(CC2=O)(C)C	0
CHEMBL610285	O1c2c3C45C1c1[nH]c6c(c1CC4(O)C([NH+](CC5)CC1CC1)Cc3ccc2OCc1ccccc1)cccc6	0
CHEMBL294185	S=C1N(CCC)C(=O)c2nc([nH]c2N1CCC)-c1ccc(OCC(=O)NCC[NH3+])cc1	0
CHEMBL503710	Brc1ccc(Cl)cc1OCCCc1ccc(cc1)C=1CC2[NH2+]C(CN(C2)C(=O)CCCC(=O)N)C=1C(=O)N(Cc1ccccc1Cl)C1CC1	0
CHEMBL1610438	o1cccc1C(=O)N1CCN(CC1)C(=O)c1ccc(NC(=O)CC)cc1	0
CHEMBL270182	FC(F)(F)c1cc(ccc1)C(=O)NCC(=O)NC1CC[NH+](C1)Cc1ccc(OC(F)(F)F)cc1	0
CHEMBL1289638	S1(=O)(=O)N=C(N(CC(CNC(=O)C2([NH3+])CCCC2)(C)C)c2ccccc2)c2c1cc(F)cc2	0
CHEMBL479243	S1C2N=C(SCCC[NH+]3CCN(CC3)c3ncccn3)N(N)C(=O)C2C=C1CC	0
CHEMBL1934061	O(CCCC([NH+]1CCCC1C)c1ccc(cc1)-c1ccc(cc1)C[NH+]1CCCCC1)C	0
CHEMBL3236564	[NH2+]1CCCC12CCN(C2)c1nc(nc(c1)C1CCCC1)N	0
CHEMBL2207731	s1c2c(nc1Oc1ccc(cc1)C[NH+]1CCCCC1)ccnc2	0
CHEMBL311014	S1(=O)(=O)N(CCCC[NH+]2CCC(N3c4c(OC3=O)cc(OC)cc4)CC2)C(=O)c2c1cccc2	0
CHEMBL246818	O(C)c1cc(ccc1)C1(O)CC[NH+](CC1)C(C(O)c1cc2CCC(=O)Nc2cc1)C	0
CHEMBL314536	s1cc(cc1)-c1cc(ccc1)C1CCC[NH+](C1)CCC	0
CHEMBL221513	O=C(NC1CCCc2c1cccc2)CCCCC[NH+]1CCN(CC1)c1ccccc1C#N	0
CHEMBL1643156	Clc1ccccc1N1CC[NH+](CC1)CC(=O)Nc1ccc(cc1)-c1oc2c(n1)cc(cc2C)C#N	0
CHEMBL1159715	Oc1cc(ccc1O)C(O)C[NH2+]C(C)(C)C	0
CHEMBL373251	s1c2c(nc1-c1cc(OC)c(OC)cc1)cc(F)cc2	0
CHEMBL1099179	Clc1cc(ccc1)C(C[NH+]1CC[NH+](CC1)C)C1(O)CCCCC1	0
CHEMBL204383	O(C)c1ccc(cc1)C(=O)Nc1[nH]nc2c1CN(C2)C(=O)C	0
CHEMBL2087791	s1cc(cc1)C(Nc1cccnc1)c1ccc2c(nccc2)c1O	0
CHEMBL1520	S(=O)(=O)(N1CC[NH+](CC1)CC)c1cc(C2=NC(=O)c3n(N2)c(nc3C)CCC)c(OCC)cc1	0
CHEMBL378120	Brc1cc(-c2n(c(cc2)C)-c2cc(ccc2)C(=O)[O-])c(OCC(C)C)cc1	0
CHEMBL1099174	Fc1cc(Nc2ncccc2C(=O)Nc2ccccc2C)ccc1Oc1c2cc[nH]c2ncc1	0
CHEMBL571040	Clc1cccc(Nc2ncnc3c2cc(NC(=O)C2N(CCC2)C(=O)C=C)c(OCCOC)c3)c1F	0
CHEMBL502289	S1(=O)(=O)N(CCCC1)c1cc(cc(NCC)c1)C(=O)NC(Cc1ccccc1)C(O)C[NH2+]Cc1cc(cnc1)C#N	0
CHEMBL2047234	s1cccc1C(=O)N1CC([NH+]2CCC(CC2)C(=O)c2ccc(OC)cc2)C(O)CC1	0
CHEMBL328033	S(F)(=O)(=O)c1ccc(cc1)C(OCCCN1C(=O)c2nc([nH]c2N(CCCOC(=O)c2ccc(S(F)(=O)=O)cc2)C1=O)C1CCCC1)=O	0
CHEMBL151286	O1CC(=O)Nc2c1cc(cc2)C[NH+]1CCC(CC1)c1ccc(cc1)C	0
CHEMBL200800	OC=1c2[nH]c(nc2C(=O)/C(=N/CC[NH+](C)C)/C=1)-c1ccccc1	0
CHEMBL2315551	Oc1cc(ccc1)C#Cc1ccc(cc1)CCC(=O)[O-]	0
CHEMBL150041	O(C)c1cc(ccc1OC)-c1[nH]c2c(cccc2)c1CC[NH2+]CC(O)CCc1ccc(O)cc1	0
CHEMBL236440	Clc1sc(cc1)C(=O)NC1c2c(CC1NC(=O)c1ccc(N3C=CC=CC3=O)cc1)cccc2	0
CHEMBL2012855	s1cc(cc1)-c1cc2N3C(=N[N-]C3=O)C=C(NC(=O)CC[NH+](C)C)c2cc1	0
CHEMBL341564	OC1CC2=CCC3C4CC\C(=N/N)\C4(CCC3C2(CC1)C)C	0
CHEMBL3260610	O=C(C)c1ccc(NCc2[nH]c(c(n2)C=2C=Cc3n(ncn3)C=2)-c2nc(ccc2)C)cc1	0
CHEMBL2159083	o1cccc1CN(C(=O)C12CC3CC(C1)CC(C2)C3)C	0
CHEMBL69701	O(C)c1c(O)cc(cc1O)-c1[nH]c2N(CCC)C(=O)N(CCC)C(=O)c2n1	0
CHEMBL243057	Clc1ccccc1C[NH+](CCCCCCNC1=CC(=O)C(NCCCCCC[NH+](Cc2ccccc2Cl)CC)=CC1=O)CC	0
CHEMBL349729	Clc1c2c([nH]c(C(=O)[O-])c2CN2CC(=O)N(c3cc(Cl)cc(Cl)c3)C2=O)cc(Cl)c1	0
CHEMBL1957377	O1CC[NH+](CC1)Cc1ccccc1-c1ccc(cc1)-c1nc2c(cncc2)c(O)c1C#N	0
CHEMBL1095701	O1C(CN(c2ccccc2)C1=O)CCCCCCCC	0
CHEMBL140363	O(C)c1cc(ccc1)C(=O)c1[nH]c2c(c1)cc(OC)cc2	0
CHEMBL3103648	s1c(ccc1\C=C/1\NC(=S)NC\1=O)-c1cc2c(cc1)C(=O)N(CC2)C	0
CHEMBL2153597	Fc1ccc(cc1C(F)(F)F)-c1oc(nn1)CCCCc1nc2ncccc2cc1	0
CHEMBL1420033	o1cccc1-c1[nH]nc(n1)N1C(=O)c2c(ccc(c2)C(=O)[O-])C1=O	0
CHEMBL568577	Clc1ccc(cc1)\C=C\C(=O)NC(Cc1[nH]cnc1)C(=O)NC(Cc1ccccc1)C(=O)NC(CCCNC(=[NH2+])N)C(=O)N	0
CHEMBL23910	FC(F)(C(=O)C(NC(=O)CN1C(=NC=C(N)C1=O)c1cccnc1)Cc1ccccc1)C(=O)NCc1ccccc1	0
CHEMBL2393270	Fc1ccc(Nc2nc(nc3[nH]ncc23)N2CCCCC2)cc1	0
CHEMBL382679	Clc1ccc(cc1)C(n1ccnc1)c1cc2c(n(cc2)C)cc1	0
CHEMBL3234875	s1c(cc(C(=O)N)c1Nc1nc(ccc1)C)-c1ccc(cc1)C(F)(F)F	0
CHEMBL128869	O=C1NC(CN([N-]1)c1ccccc1)COCCOC	0
CHEMBL3286412	O1c2cc(ccc2N(CC1C(C)C)C(=O)Nc1ccccc1)-c1ccc(cc1)C1CCC(CC1)CC(=O)[O-]	0
CHEMBL2409607	S1(=O)(=O)N=C(OC2C1CCCC2)NC12C3CC(C1)CC(C2)C3	0
CHEMBL424076	O=C1N(c2c(cccc2)C(=NC1NC(=O)Nc1cc(ccc1)C#C)c1ccccc1)C	0
CHEMBL2376367	O=C1N(N=C(C=C1)c1ccccc1C)Cc1cc(NC(=O)N2CCC(CC2)C(=O)N(CC)CC)ccc1	0
CHEMBL136105	S(Cc1ccccc1)c1[nH]c(c(n1)-c1ccccc1)-c1ccccc1	0
CHEMBL471672	FC(F)(F)c1ccc(cc1)-c1c(cccc1C)C(=O)Nc1cc2CC([NH2+]Cc3oc(cc3)C)Cc2cc1	0
CHEMBL109765	S(=O)(=O)(N(CCC)CC[NH+]1CC(C(C(=O)[O-])C1c1ccc(OC)cc1)c1cc2OCOc2cc1)CCCC	0
CHEMBL1173193	Brc1cc(ccc1Br)C1=NN(C(=S)N)C(C1)c1ccc(OC)cc1	0
CHEMBL1760161	o1nc(Nc2nc3c(n2-c2nc(nc(n2)N)C)cccc3)cc1	0
CHEMBL2323667	s1ccnc1NS(=O)(=O)c1cc(F)c(Oc2n(nc(c2)C(F)(F)F)-c2ccccc2)cc1	0
CHEMBL1784930	S(=O)(=O)(NCCCCC12N(CCC1)C(=O)N(CCCC[NH+]1CCN(CC1)c1ccccc1OC)C2=O)c1c2c(ccc1)c(N(C)C)ccc2	0
CHEMBL471855	[NH2+]1CC([NH+](Cc2cc3c(cc2)cccc3)CC(C)C)CC1	0
CHEMBL1415985	FC(F)(F)C1=CC(Oc2c1ccc(OC(=O)CN1C(=O)C3(NC1=O)CCCCC3)c2)=O	0
CHEMBL336856	O1c2cc(O)ccc2CCC1C[NH2+]CCCO	0
CHEMBL220642	Ic1cc(N(Cc2cc(OC)ccc2OC)C(=O)C)c(Oc2ccccc2)cc1	0
CHEMBL519914	FC(F)(F)c1cc(cc(c1)C(F)(F)F)C(OCC1(NC(=O)CC1)c1ccccc1)C	0
CHEMBL1269779	O=C(Nc1ccccc1)c1nc2c(nc1)cccc2	0
CHEMBL488633	O1CCC(Nc2c3c([nH+]cc2C(=O)NC2CCN(CC2)C(=O)C)n(nc3)CC)CC1	0
CHEMBL611937	S(=O)(=O)(N1CCOCC1)c1cc(NC(=O)C(CCOC)(C)C)cc(C)c1C	0
CHEMBL47921	Oc1ccc(cc1)CCCCN(CCc1c2cc(ccc2[nH]c1-c1cc(cc(c1)C)C)C(=O)[O-])C(OCc1ccccc1)=O	0
CHEMBL54885	S(=O)(=O)(Nc1ccccc1)c1cc2CCN(c2cc1)C(=O)NC	0
CHEMBL2070149	Clc1c(cccc1-c1[nH]c2c(n1)cc(S(=O)(=O)CC)cc2)-c1ccccc1	0
CHEMBL2409680	S(=O)(=O)(Cc1ccc(OC2CCN(S(=O)(=O)CC3(NC(=O)NC3=O)C)CC2)cc1)C	0
CHEMBL546797	ON=C(c1[nH]c2c(n1)cccc2)c1[nH]c2c(n1)cccc2	0
CHEMBL2312415	OC(Cn1c2c(cccc2)c(\C=C(\C(=O)NCCCCCCCC)/C#N)c1C)C[NH+]1CCCC1	0
CHEMBL331773	FC(F)(F)c1cc2nc([nH]c2cc1)C(=O)N1CC[NH+](CC1)C	0
CHEMBL87070	Clc1cc2OCOc2cc1Cc1c(nn(CC2CCCCC2)c1C(=O)[O-])-c1ccccc1	0
CHEMBL3222072	s1c2nc(nc(N)c2cc1C[NH+]1C(CCCC1C)C)-c1oc(cc1)C(C)C	0
CHEMBL100035	S(=O)(=O)(Nc1ccc(cc1)\C=C(\C(=O)N[O-])/C)c1ccccc1	0
CHEMBL1836867	Clc1cc(NC2=[NH+]C(=Cn3c2ncc3-c2cn[nH]c2)C)ccc1C(=O)N1CC[NH2+]CC1	0
CHEMBL597073	O=C1N(C)C(=NC1(c1cc(nc(c1)C)C(C)C)c1cc(ccc1)-c1cncnc1)N	0
CHEMBL487154	O=C(Nc1nc(nn1-c1ccccc1)NC(=O)c1ccccc1)c1ccccc1	0
CHEMBL2064743	s1c(C(OCC)=O)c(nc1N1C(C(C(=O)c2sccc2)=C([O-])C1=O)c1oc(cc1)C)C	0
CHEMBL1096467	Fc1ccc(cc1C#N)C(O)(C(F)(F)F)c1cc2c(n(nc2)-c2ccc(F)cc2)cc1	0
CHEMBL377291	O1C(C(=O)NCC)C(O)C(O)C1n1c2ncnc(NC(=O)NCc3occc3)c2nc1	0
CHEMBL181763	o1nc(CNC2=NC=CN(C(CC)C(=O)NC(C(=O)C[NH2+]C[NH+](CCC)C)CC(=O)[O-])C2=O)c(n1)C	0
CHEMBL31838	O=C1N(CCC(=O)N)C(=O)N(c2nc[nH]c12)CCC	0
CHEMBL2012214	Fc1ccccc1CNC(=O)c1nc(oc1C[NH3+])-c1c2c(nc(cc2)C(F)(F)F)c(OC)cc1	0
CHEMBL2022209	O1c2cc(ccc2OC1)C1N2C(Cc3c1[nH]c1c3cccc1)C(=O)N(CC2=O)C1CC[NH+](C1)Cc1cc2OCOc2cc1	0
CHEMBL96667	O=C(NCC1CC[NH+](CC1)CCCC)c1c2nc[nH]c2c(N)cc1	0
CHEMBL3237163	O=C1N(CC(=O)N(C1)c1ccc(Nc2nc(N3CC[NH+](CC3)C)cc(n2)Nc2n[nH]c(c2)C)cc1)C1CC1	0
CHEMBL244096	S(C)c1cc(NC(=O)Nc2ccc(Oc3cc4[nH]c(nc4cc3)NC(OC)=O)cc2)ccc1	0
CHEMBL211690	O(CC([NH3+])Cc1c2c([nH]c1)cccc2)c1cc(cnc1)-c1cc2c(NC(=O)C2C(Cc2cccnc2)(C)C)cc1	0
CHEMBL357801	FC(=O)C1(C2CCC3C(=CCC(C3)(CCF)C)C2(CCC1)C)C	0
CHEMBL1779387	S(CC#N)C=1n2nc(nc2-c2cc(OC)c(OC)cc2N=1)C	0
CHEMBL3104218	Fc1cc(NC(=O)c2c(noc2C)C)ccc1N1CC[NH+](CC1)C(C(=O)N(CC)CC)c1ccccc1	0
CHEMBL3099769	O(C)c1cccc(OC)c1-c1nc(cn1-c1c2c(ccc1)cccc2)C(=O)NC(CC(C)C)C(=O)[O-]	0
CHEMBL607082	s1c(CC(=O)[O-])c(nc1C(c1ccc(O)cc1)c1ccccc1)-c1ccc(F)cc1	0
CHEMBL345494	O1C(COC(=O)NC2CCCCC2)C(O)C(O)C1n1c2ncnc(NC3CCOC3)c2nc1	0
CHEMBL341475	O(C)c1c(OC)c2ncnc(NCc3ccncc3)c2cc1OC	0
CHEMBL221107	Oc1cc2[nH]c(cc2cc1)C(=O)N1CCC(CC1)C(=O)c1ccccc1	0
CHEMBL399807	o1nc(c2c1C=C(N(C)C2=O)c1ccc(cc1)COCCO)-c1ccccc1	0
CHEMBL11159	Clc1cc2c(cc1)C(c1ncc(Cl)cc1CC2)=C1CCN(CC1)C(=O)C	0
CHEMBL313826	S(=O)(=O)(NC(Cc1ccc(cc1)C[NH3+])C(=O)N1CCCCC1)c1cc2c(cc1)cccc2	0
CHEMBL165117	o1c(ccc1C(=O)N1CCc2c([nH]c3c2cccc3)C1c1cc2OCOc2cc1)-c1ccc(N)cc1	0
CHEMBL1598442	S(c1ccccc1OC)c1nc(ncc1OC)-c1ncccc1	0
CHEMBL2419437	n1nc(n(c1-c1ccc(cc1)-c1ccccc1)-c1cccc(C#N)c1C)CC	0
CHEMBL279023	Clc1ccccc1COC(=O)NCCCC(N(S(=O)(=O)c1ccc(OC)cc1)Cc1cc2OCOc2cc1)C(=O)N[O-]	0
CHEMBL151046	O1C(COC(=O)NCCC)C(O)C(O)C1n1c2ncnc(NC3CCOC3)c2nc1	0
CHEMBL2419434	O(C(=O)c1cccc(-n2c(nnc2CC)-c2ccc(cc2)-c2ccccc2)c1C)C	0
CHEMBL316209	O(C)c1ccccc1-c1[nH]c2N(CC(C)C)C(=O)N(C)C(=O)c2n1	0
CHEMBL1630277	O=C1CCC2C3C(CCC12C)C1(C(=CC3)C(CCC1)CC)C	0
CHEMBL304236	O1Cc2c(cc3c(cc4OCOc4c3)c2-c2cc3OCOc3cc2)C1=O	0
CHEMBL375528	O(CC(O)C[NH+]1CCCCC1)c1c2c(ccc1)C(=O)CC2	0
CHEMBL3264531	S(=O)(=O)(NC1Cc2c(OC1c1cc(O)c(O)c(O)c1)cc(O)cc2O)c1ccccc1	0
CHEMBL1209637	O=C(NCc1cc(-n2nc(cc2NC(=O)Nc2ccccc2)C(C)(C)C)ccc1)C1CC1C(=O)[O-]	0
CHEMBL235890	S1C2(NN=C1c1ccc(cc1)C)c1c(NC2=O)cccc1	0
CHEMBL3264532	O1c2c(CC(OC(=O)C3CCCCC3)C1c1cc(O)c(O)cc1)c(O)cc(O)c2	0
CHEMBL1084562	S(CC(=O)c1cc(OC)c(OC)cc1)c1n(nnc1)C1CCCCC1	0
CHEMBL1957595	S1CC(N(Cc2ccc(cc2)-c2ccccc2)C1=O)C(=O)N[O-]	0
CHEMBL265363	O=C(NCc1nc[nH]c1)C1N(CCC1)C(=O)C([NH3+])C(c1ccccc1)c1ccccc1	0
CHEMBL1084565	Clc1cc(ccc1Cl)C[NH+](Cc1n2C=C(Cl)N(c2nc1C(F)(F)F)c1c(cc(cc1C)C)C)CC	0
CHEMBL289494	O1CCCC1CNC(=O)N1Cc2c(CC1CNC(=O)NC(C)(C)C)cccc2	0
CHEMBL2114143	OC(C(NC(=O)Cc1n2c(nn1)C(=NC(=C2)c1ccccc1)CC(C)C)CC1CCCCC1)C1CCCCC1	0
CHEMBL1087493	O(CCn1c2c(nc1N1CC([NH+](C)C)CC1)cccc2)CC	0
CHEMBL53966	O=C1c2cc(NC(=O)COCc3ccccc3)ccc2-c2c(cccc2)C1=O	0
CHEMBL1995593	O1C=C(\C=N\NC(=O)C([NH3+])Cc2ccccc2)C(=O)c2cc(ccc12)C	0
CHEMBL442847	Fc1cc(cc(F)c1)CC(NC(=O)C1CC(=O)N(C1)Cc1ccccc1)C(O)C1[NH2+]CCN(Cc2ccccc2)C1=O	0
CHEMBL2312527	O(c1cccnc1C)c1ncnc(N2C3CC4N(C(C3)CC2C4)C(OC(CC)C)=O)c1C	0
CHEMBL103105	S(=O)(=O)(CCCC(NC(=O)c1ccc(N(CC#C)C2CCc3c2cc2c(nc(nc2O)C)c3)cc1)C(=O)[O-])c1nc[nH]n1	0
CHEMBL384903	FC(F)(F)c1cc(N2c3c(NC2=O)cc(cc3)C(F)(F)F)c(O)cc1	0
CHEMBL26521	O=C1NC2C(N1C1CC[NH+](CC1)Cc1ccccc1)CCCC2	0
CHEMBL519591	Clc1cc(Cl)ccc1-c1nc(on1)C(C([NH3+])Cc1cc(F)c(F)cc1F)C	0
CHEMBL460609	O=C(NCCCc1ccccc1)c1[nH]c2c(c1)cccc2	0
CHEMBL2348181	n1c(N)cccc1-n1c2cc(ccc2cc1)C#N	0
CHEMBL80136	Fc1ccc(cc1)C1CC1C(=O)N1C2CCC(CC2)C1C(=O)N1CCCC1	0
CHEMBL2181458	Clc1c(cccc1Cl)-c1ccc(cc1)C[N+](CC=1C2CC(CC=1)C2(C)C)(C)C	0
CHEMBL125847	S(=O)(=O)(N1CCC2(CC1)C=Cc1c2cccc1)CC12CCC(C1(C)C)C(C)C2O	0
CHEMBL1797748	S=C1NC(=O)C(Cc2c3c(ccc2O)cccc3)=C(N1)CCc1ccccc1	0
CHEMBL307753	O1C2(C(=O)[O-])C(O)(C(=O)[O-])C(OC1(CCC(C(OC(=O)C)C(Cc1ccccc1)C)=C)C(O)C2O)C(=O)[O-]	0
CHEMBL117841	O(C)c1c-2c(CC3[NH+](CCc4c3c-2ccc4)C)ccc1	0
CHEMBL3213958	s1ccc(C)c1\C=N\NC(=O)CSCc1ccc(cc1)C	0
CHEMBL2112919	s1cccc1CC(NC(=O)C(NC(=O)CCC)Cc1nc[nH]c1)C(=O)NC(CCC[NH+]=C(N)N)C(=O)NC(Cc1c2c([nH]c1)cccc2)C(=O)NCC(=O)N	0
CHEMBL2325710	S(=O)(=O)(C1(CC1)c1nc(nc(N2CCOCC2)c1)-c1c2c([nH]cc2)ccc1)C1CC[NH2+]CC1	0
CHEMBL460355	O1c2cc(N(Cc3ccccc3)C(=O)C(=O)[O-])ccc2N(CC1(COc1ccc(cc1)C(=[NH2+])N)C)C	0
CHEMBL2151682	s1cc(nc1N\N=C/c1cccnc1)-c1ccc(F)cc1F	0
CHEMBL66543	O(C)c1cc(-n2ncc3c2ncnc3N\N=C\c2ccc(cc2)C#N)ccc1	0
CHEMBL381321	Clc1cc2sc(nc2cc1)NCCCn1ccnc1	0
CHEMBL2376218	O(c1ccc(cc1)-c1nn(nn1)C(=O)N(C)C)c1ccc(OC)cc1	0
CHEMBL1222819	Clc1c(cccc1Cl)CNC(=O)C1N(CC)C(=O)CC1	0
CHEMBL1774381	O1Cc2c(nc(nc2N2CCOCC2C)-c2ccc(NC(=O)NCC)cc2)C1(CC(O)(C)C)C	0
CHEMBL1643949	[NH+]1(CCc2c(C1)cccc2)CCCCCc1cc(CCCCC[NH+]2CCc3c(C2)cccc3)c(cc1CCCCC[NH+]1CCc2c(C1)cccc2)CCCCC[NH+]1CCc2c(C1)cccc2	0
CHEMBL2170406	Clc1ccccc1Nc1nc(ncc1)Nc1cc(NC(=O)C)ccc1	0
CHEMBL3264626	S(=O)(=O)(N1CCOCC1)c1cc(NC(=O)c2cn(nc2)-c2ccccc2)ccc1F	0
CHEMBL350956	S(=O)(=O)(c1ccc(cc1)C([NH+]1CC([NH+](CC1)C1CCCCC1)C)C)c1ccc(OC)cc1	0
CHEMBL1681974	s1c-2c(CCc3nn(cc-23)Cc2cccnc2)c(C(=O)N)c1NC(=O)N	0
CHEMBL596925	O=C1N(Cc2c1c(ccc2)C(=O)N)c1cc(ccc1)C[NH+]1CCCC1	0
CHEMBL1090206	FC(F)(F)c1cc(ccc1)C(=O)NCC(=O)NC1CC[NH+](C1)CCC1CCN(CC1)C(=O)c1ccccc1C	0
CHEMBL539813	Clc1ccc(SC2=NN(C(=O)C(=C2)CCC(NC(=O)C2C[NH2+]CCC2c2ccccc2)C)c2ccc(OC)cc2)cc1	0
CHEMBL1091962	O1CCN(CC1)c1nc(nc2n(ccc12)CC[NH+]1CC[NH+](CC1)C)-c1ccc(NC(=O)Nc2cc[nH+]cc2)cc1	0
CHEMBL1345189	OC(CNC(=O)c1ccccc1C(=O)[O-])c1ccccc1	0
CHEMBL191915	Clc1cc(OCc2nc(NC(CCC[NH+](CC)CC)C)ccn2)ccc1	0
CHEMBL2386725	FC1(F)COC(=NC1(C)c1nc(NC(=O)c2ncc(OCC(F)F)nc2N)ccc1F)N	0
CHEMBL2325579	s1ccnc1NS(=O)(=O)c1cc(F)c(Oc2ccc(cc2)Cc2c(noc2C)C)cc1	0
CHEMBL1940208	S(=O)(=O)(Nc1ccc(cc1F)C(C(=O)NCc1ccc(cc1C#N)C(C)(C)C)C)C	0
CHEMBL554453	O(C(=O)N(C)C)c1cc2c(CCC2[NH2+]CC#C)cc1	0
CHEMBL375457	Fc1ccc(N2C(=Nc3c(cccc3)C2=O)C(N(C(=O)CCCCCCCCC)CC[NH+](C)C)C)cc1	0
CHEMBL216324	FC(F)(F)c1ccc(cc1)\C=C\C(=O)Nc1cc2c([nH+]c(cc2N)CC)cc1	0
CHEMBL1509368	s1cccc1-c1nc(sc1)-c1sccc1	0
CHEMBL374106	FC(F)(F)c1cc(ccc1)-c1ccc(nc1)\C=C\C1C2C(CC3C1CCC(O)C3)C(OC2C)=O	0
CHEMBL250146	s1cc(nc1-c1cccnc1)-c1ccc(OCC[NH2+]CC(O)c2cccnc2)cc1	0
CHEMBL334962	O(C)c1c2c3c(CC2CNC(=O)C2CC2)cccc3cc1	0
CHEMBL2336542	S(=O)(=O)(N(Cc1ccc(N(CC)CC)cc1)CC=C)c1ccc(cc1)C	0
CHEMBL610472	s1cc(nc1OC)-c1ccc(cc1)Cn1c2c(cc(OCC3N(c4c(C3)cccc4)C(=O)C)cc2)c(SC(C)(C)C)c1CC(C(=O)[O-])(C)C	0
CHEMBL1214377	O1c2c(C3C(CCC(O)C3)C1(C)C)c(O)cc(c2)C(=O)N1C2CC3OC(C2)CC1C3	0
CHEMBL3287827	s1cccc1C(=[NH2+])Nc1cc(CSC2CCCC2)c(F)cc1	0
CHEMBL1215943	S(=O)(=O)(c1cc2c(N(C=C(C(=O)NC34CC5CC(C3)CC(C4)C5)C2=O)CCCCC)cc1)c1ccccc1	0
CHEMBL20461	OB(O)CCc1ccccc1	0
CHEMBL73207	[NH2+]=C(N)c1ccc(cc1)CCc1nc[nH]c1	0
CHEMBL560721	Oc1c2-c3cc(cc4CC[NH+](C(Cc2ccc1O)c34)CCC)-c1ccc(O)cc1	0
CHEMBL452191	Clc1ccccc1CN(C(=O)C=1C2[NH2+]C(CC=1c1ccc(cc1)CCCOc1c(F)c(F)ccc1F)CN(C2)C(=O)CO)C1CC1	0
CHEMBL3288488	s1cc(nc1NC(=O)CCCCCCS)-c1cc(F)c(cc1)C	0
CHEMBL1078066	S(C)C1(CC([NH2+]C1)C(=O)NC(Cc1ccccc1)C#N)c1ccccc1	0
CHEMBL37476	S(Oc1cc(cc(OCCCON=C(N)N)c1)C)(=O)(=O)c1cc2S(=O)(=O)CCc2cc1	0
CHEMBL1078064	S(CC)C1CC([NH2+]C1)C(=O)NC(Cc1ccccc1)C#N	0
CHEMBL11197	S(CC[NH+](CCN(CCCCCCC)C(=O)Nc1ccc(F)cc1F)C)c1[nH]c(c(n1)-c1ccccc1)-c1ccccc1	0
CHEMBL1835119	O=C1N(CC(C)C)C(=O)N(C1)Cc1ccc(cc1)-c1nc(ccc1)C[NH+]1CCCCC1	0
CHEMBL1532568	Brc1cc(NC(=O)c2oc3c(c2)cccc3)ccc1	0
CHEMBL1289607	FC(F)(F)c1cccnc1N1CCc2c(nc(nc2Nc2ccc(cc2)C(F)(F)F)N2CCOCC2)CC1	0
CHEMBL2449404	O(CC(O)CN(C(=O)c1ccccc1)CCC)c1ccccc1C(=O)CCc1ccccc1	0
CHEMBL112509	O(C(C)c1cccnc1)C(=O)C12CC3CC(C1)CC(C2)C3	0
CHEMBL402392	s1cc(nc1-n1cc(c2c1cc(cc2)C(F)(F)F)CC(C)C)C(=O)[O-]	0
CHEMBL228649	O=C/1Nc2c(cc(NC(=O)N)cc2)\C\1=C\c1[nH]cc(C(=O)[O-])c1C	0
CHEMBL1836641	s1c2c(ncnc2OCC(=O)[O-])cc1-c1cc2c([nH]nc2)cc1	0
CHEMBL168302	O(C(C)(C)C)C(=O)NC(CC1CCCCC1)C(O)C(O)CC(=O)NC(C(O)CC(=O)NC(CC(C)C)C(=O)NCc1ccccc1)CC(C)C	0
CHEMBL2324375	s1ccnc1NS(=O)(=O)c1cc(C#N)c(Oc2ccc(F)cc2-c2n(ncc2)C)cc1	0
CHEMBL416120	O=C(NCCCCc1cccnc1)c1ccc(cc1)-c1ccccc1	0
CHEMBL1091814	Clc1cc(Cl)ccc1C([NH+]1CCN(CC1)C(=O)NC1CCCCC1)c1ccc(Oc2ccccc2)cc1	0
CHEMBL62007	O1CCCCCC(C(=O)N[O-])C(CC(C)C)C(=O)NC(Cc2ccc1cc2)C(=O)NC	0
CHEMBL173826	OC1CCC(NC(=O)NC(CC(C)C)C(=O)NC(Cc2c3c(n(c2)C)cccc3)c2[nH]c(C)c(n2)C(=O)[O-])CC1	0
CHEMBL188285	S(=O)(=O)(n1cc(c2c1cccc2)CC1[NH2+]CCC1)c1ccccc1	0
CHEMBL352956	FC(F)(F)C(CC(OC1C2C(=CC(C1)C)C=CC(C)C2CCC1OC(=O)CC(O)C1)=O)C	0
CHEMBL2031912	Fc1cc(NC(=O)C2=C(N(N(C2=O)c2ccccc2)C)C2CCOC2)ccc1Oc1c2c(ncc1)cc(OC)cc2	0
CHEMBL2414556	[nH+]1ccc(Nc2nc3n(n2)C(=CC=C3)c2cn(nc2)CC)cc1C	0
CHEMBL1935556	Brc1c2nc(nc(N3CC[NH+](CC3)C)c2ccc1)N	0
CHEMBL263796	Clc1cccc(Cl)c1\C=C\c1cc(cnc1)C(=O)NC	0
CHEMBL1097260	O=C(N)c1c2nn(cc2ccc1)-c1ccc(cc1)C1CCC[NH2+]C1	0
CHEMBL35241	[NH2+]=C(N)c1ccc(NN=Nc2ccc(cc2)C(=[NH2+])N)cc1	0
CHEMBL1773294	S(=O)(=O)(C)c1ccc(cc1)-c1noc2c1ncnc2OC1CCN(CC1)C(OC(C)C)=O	0
CHEMBL1777925	Fc1cc(ccc1F)Cn1c2N3CC(N=C3N(CC)C(=O)c2nc1-c1ccc(F)cc1)C(C)C	0
CHEMBL594428	Clc1cnc(nc1)N1CC[NH+](CC1)Cc1nc2c(n1CCC)cccc2	0
CHEMBL370003	Fc1ccccc1Cn1c2c(cc1C(=O)Nc1ccc(nc1)NC(=O)C)cc(NC(=O)CC(C)(C)C)cc2	0
CHEMBL3133079	O1C(C(=O)NC)C(O)C(O)C1n1c2nc(nc(NCCc3ccccc3)c2nc1)N	0
CHEMBL173953	s1c(ccc1CS)C(=[NH2+])N	0
CHEMBL1270948	O(CC(O)C(Cc1ccccc1)(C)C)c1ccc(cc1C)C(CC)(CC)c1cc(C)c(OCC(O)CO)cc1	0
CHEMBL2448723	s1c2c(nc1-c1cc(N(S(=O)(=O)CC)Cc3cccnc3)cnc1)cccc2	0
CHEMBL1204218	O=C1N2C=C(C=CC2=Nc2c1cc(cc2)C(C)C)C(O)=NCCc1cccnc1	0
CHEMBL205874	Clc1cc(NC(=O)N(CCC[NH+]2CC[NH+](CC2)C)C2C3CC3(CC2)c2cc(ccc2)C)ccc1F	0
CHEMBL464078	S1CCC(N2c3c(N(CC(=O)Nc4cc5CC6(Cc5cc4)c4cccnc4NC6=O)C2=O)cccc3)CC1	0
CHEMBL2164554	Clc1ccccc1-c1onc(n1)-c1ncccc1	0
CHEMBL455645	O=C(N(C)C1CC2=CCC3C(CCC45C(CCC34)C([NH+](C5)C)C)C2(CC1)C)c1ccccc1	0
CHEMBL369235	Fc1cc(ccc1)C1C[NH+](CC1C[NH+]1CCC(CC1)c1n(nc(c1)Cc1cc2c(cc1)cccc2)CC)C(C(C)(C)C)C(=O)[O-]	0
CHEMBL38704	S(=O)(=O)(Nc1ccc(cc1)CC[NH2+]CC(O)c1cccnc1)c1ccc(cc1)-c1oc(nc1)-c1cc(F)c(F)cc1	0
CHEMBL367645	O(C(=O)NC(CC(C)C)C(=O)NC(Cc1c2c(n(c1)C)cccc2)c1[nH]c(C)c(n1)C(=O)[O-])C1CCCCC1	0
CHEMBL561577	Clc1cc(NC(=O)C2OCCCC2)ccc1N1CCN(CC1)C(=O)c1ccccc1	0
CHEMBL400338	O=C(N1CCCC1C#N)C1C[NH+](CC1[NH3+])Cc1ccc(-n2nccn2)cc1	0
CHEMBL1258567	O=C1N(c2nc(nc(c2N=C1c1[nH]ncc1)C)N)C(C)C	0
CHEMBL219072	O=C(N(Cc1ccc(cc1)-c1ccccc1)C)N1CC[NH+](CC1)C(C)C	0
CHEMBL73158	Clc1c2NC(=O)N(CCCCCn3ccnc3)C(=O)c2ccc1	0
CHEMBL2414782	S(=O)(=O)(N1CC2C(CCC2NC(=O)C([NH2+]C)CCCC)C1)c1ccc(cc1)C(F)(F)F	0
CHEMBL176076	Fc1c2c(ccc1)/C(/CC2)=C\c1cccnc1	0
CHEMBL3105431	FC(F)(F)c1cc2NC(=O)CN(c2cc1)C(=O)COc1ccccc1C(=O)N	0
CHEMBL1972454	O=C(n1ncc2cc(N)ccc12)C	0
CHEMBL1564814	s1cccc1CN(Cc1ccccc1)C(S)=NCC(=O)NCc1ccc(F)cc1	0
CHEMBL2204679	[NH+]1(CCCCC1)CCCc1ccc(cc1)C(C12CC3CC(C1)CC(C2)C3)c1ccccc1	0
CHEMBL601456	Clc1cc(ccc1Cl)C1n2nccc2NC(C)=C1C(=O)N1CCCC1c1ncccc1	0
CHEMBL555073	O1CCN=C1c1ccc(OC(=O)NCc2ccccc2C)cc1	0
CHEMBL213744	O(C)c1c(OC)cc(cc1OC)C(=O)c1c2c(ccc1OC\C=C\C(=O)Nc1cc(OC)c(OC)c(OC)c1)cccc2	0
CHEMBL444589	Oc1cc(ccc1C(=O)[O-])C([NH3+])C(=O)[O-]	0
CHEMBL3262579	Fc1cc(cc(N)c1)-c1cc2c(ncnc2N)cc1	0
CHEMBL1373276	Clc1c2c(sc1C(=O)Nc1cc(ccc1C)-c1oc3cccnc3n1)cccc2	0
CHEMBL445691	Clc1ccccc1C1=CN(Cc2c(cccc2F)C(F)(F)F)C(=O)N(CC([NH2+]CCCC(OC)=O)c2ccccc2)C1=O	0
CHEMBL1349405	Clc1cc(N2CCN(CC2)C(=O)C2CCN(CC2)c2ncnc3n4CCCCCc4nc23)ccc1	0
CHEMBL230280	S(=O)(=O)(Nc1ccc(CC)c(OC)c1C(=O)[O-])c1ccc(F)cc1	0
CHEMBL63732	O=C(N(CC)CC)c1ccc(cc1)\C(=C\1/CC2[NH+](C(C/1)CC2)CC=C)\c1ccccc1	0
CHEMBL2448076	Clc1cc2[nH+]c3c(CCCC3)c(NCCCCCNC(=O)CCc3cc4c(nc(c5CCCOc45)-c4ccccc4)cc3)c2cc1	0
CHEMBL320275	s1c2c(nc1SCCNC(=O)N[O-])cccc2	0
CHEMBL476221	Clc1cc(N2CC[NH+](CC2)CCCNC(=O)C2N(C(=O)C3CCCCC3)C(=O)CC2)ccc1	0
CHEMBL157958	S(=O)(CC([NH3+])C(=O)[O-])CCNC(=[NH2+])C	0
CHEMBL458142	O(CC)c1ccc(cc1)Cc1nc2cc(N(C(=O)N3CCCCC3)C)ccc2n1CC1CC1	0
CHEMBL183494	OC(C(NC(=O)C(NC(=O)C(NC(=O)C([NH3+])CNC(=O)c1n[n-]nn1)C(C)C)CC(C)C)Cc1ccccc1)C(=O)Nc1cc(ccc1)C(=O)[O-]	0
CHEMBL252253	Clc1cc2N3C(c4c(Oc2cc1)cccc4)C(NC(=O)C(F)(F)F)CCC3	0
CHEMBL482568	Clc1cc(ccc1Cl)COc1cccc(N2CC[NH2+]CC2)c1C	0
CHEMBL2391256	Brc1ccc(NC(=O)CN2N=C(C=C(Cc3cc(OC)ccc3)C2=O)C(C)C)cc1	0
CHEMBL550648	O(C)c1c(cccc1OC)CNC(=O)c1cc2nc(n(c2cc1)CCCC)-c1cc(OC)c(OC)c(OC)c1	0
CHEMBL224740	O(C(C)(C)C)C(=O)CCCCCCCCCCCNC(=O)NC12CC3CC(C1)CC(C2)C3	0
CHEMBL330952	FC(F)(F)c1cc(cc(c1)\C=C\C=C\C(=O)Nc1cc2CC(NC(=O)C(N(c2cc1)C)C(C)C)CO)C(F)(F)F	0
CHEMBL1253735	Ic1ccc(cc1)C(C(OC)=O)C1[NH2+]CCCC1	0
CHEMBL1801208	O(CC)c1ccc(-n2nc3c(c2C)c(nnc3NC)C)cc1	0
CHEMBL3084550	Clc1ccccc1C([NH+]1C2CC(NC(=O)C)(CC1CC2)c1ncc(F)cc1)c1ccccc1Cl	0
CHEMBL2235640	O1C(=CC(=O)C=C1c1ccccc1)c1ccc(cc1)C1C(C(OC)=O)=C(NC(C)=C1C(OC)=O)C	0
CHEMBL1773606	Clc1ncc(cc1NS(=O)(=O)c1ccccc1C(F)(F)F)-c1cc2sc(nc2cc1)NC(=O)C	0
CHEMBL233625	S(CCCOCCOC)c1ncc(cc1)C(=O)Nc1ccc(cc1C(=O)[O-])C#N	0
CHEMBL273512	s1c(nnc1SCCC[NH+]1CCN(CC1)c1ccccc1[N+](=O)[O-])-c1ccccc1OCC	0
CHEMBL3298818	FC(F)(F)c1cc(ccc1)-c1cc2n(c1)C(CNC2=O)CC(=O)NCC1CCCCC1	0
CHEMBL132617	s1c2c(cc(F)cc2)c(C)c1S(=O)(=O)Nc1ccc(cc1S(=O)(=O)C)COC	0
CHEMBL284708	s1cccc1C(O)c1cc(ccc1)/C(=C(/Sc1ccccc1N)\N)/C#N	0
CHEMBL1765495	Clc1nc(C)c(C(=O)NCc2cc(cc(c2)C(F)(F)F)C(F)(F)F)c(c1)-c1ccccc1	0
CHEMBL2172485	[nH]1nc(Nc2nc3n(C=C(C=C3)c3cncnc3)c2-c2nc(nc(n2)N)C)cc1	0
CHEMBL85744	P(=O)([O-])(C(NC(OCc1ccccc1)=O)Cc1ccccc1)CC(CC(C)C)C(=O)NC(Cc1c2c([nH]c1)cccc2)C(=O)N	0
CHEMBL58546	SCC(NC(=O)C(F)(F)F)C(=O)NC(Cc1ccccc1)C(OC)=O	0
CHEMBL2037193	O=C/1Nc2cc(Nc3cc(NC(=O)C)ccc3)ccc2\C\1=C\c1[nH]ccc1	0
CHEMBL2112727	o1c2c(nc1CC)cccc2C1CC1CNC(=O)CC	0
CHEMBL113435	P(=O)([O-])(CC1CCCCC1)CC(O)C[NH3+]	0
CHEMBL1300980	O(C)c1c(OC)cc(cc1OC)C(=O)CC[NH+]1CC(CC1)c1ccccc1	0
CHEMBL2326535	S(=O)(=O)(\C=C\C(NC(=O)C(NC(=O)C(NC(=O)C(N=[N+]=[N-])Cc1ccccc1)CC(C)C)CC(C)C)Cc1ccc(N)cc1)C	0
CHEMBL1779233	S(=O)(=O)(n1c2c(cc(F)cc2)c(C(=O)N2CCC[NH2+]CC2)c1C)c1ccc(OC)c(C)c1C	0
CHEMBL2071424	Oc1c2nc3c(nc2c(cc1)C\C=C(\CCC=C(C)C)/C)c(O)ccc3	0
CHEMBL3237723	S1CCSCC(NC(=O)C([NH3+])Cc2c(cc(O)cc2C)C)C(=O)NC2(Cc3c(C2)cccc3)C(=O)NC(C(=O)NC(C(=O)N)COC2OC(CO)C(O)C(O)C2O)C1(C)C	0
CHEMBL566238	O1CCN(CC1)C(=O)c1c2c([nH]cc2C)c(nc1)Nc1cc(OC)ccc1	0
CHEMBL1089875	O(CC)c1ccc(cc1)C(=O)NCCNC(=O)c1cn(nc1C)-c1ccccc1	0
CHEMBL187039	n12nc(C)c(c1N=C(C=C2N(CCC)CCC)C)-c1c(cc(nc1C)N(C)C)C	0
CHEMBL445184	O1c2c(C=C(C(=O)Nc3cc(ccc3)C)C1=O)cccc2	0
CHEMBL2158693	[N+](CCC)(C)(C)C1CCC(CC1)c1ccc(cc1)CCCCCC	0
CHEMBL1945031	S1c2c(NC1=O)c(O)ccc2C(O)C[NH2+]CCc1cc(ccc1)C[NH2+]CCc1c2c([nH]c1)c(ccc2)C	0
CHEMBL1287916	s1ccc(NC(=O)Cc2c3c(ccc2)cccc3)c1-c1nc[nH]n1	0
CHEMBL1161242	S=P(OC1C(OP(=S)([O-])[O-])C(O)C(O)C(OP(=O)([O-])[O-])C1O)([O-])[O-]	0
CHEMBL101779	O(CC(O)C[NH+](C)C)c1ccc(Nc2ncnc(Nc3ccc(OC)cc3)c2)cc1	0
CHEMBL225308	O1CCN(CC1)c1ccc(NC(=O)C=2Nc3c(cc(OC)cc3N(CC[NH+](C)C)C)C(=O)C=2)cc1	0
CHEMBL1683988	Fc1cc(F)c(F)cc1CC([NH3+])CC(=O)N1Cc2n(nnc2-c2cc(ccc2)C(OC)=O)CC1	0
CHEMBL190434	S(=O)(=O)(NCCC[NH+]1CCOCC1)c1cc2CC3=C(NC(=O)c4c3cccc4)c2cc1	0
CHEMBL1319362	O(C(=O)C(O)c1ccccc1)C1CC2[NH+](C(C1)CC2)C	0
CHEMBL2437433	Fc1cc2N(c3nccnc3)C(=O)N(c2cc1)C1CCN(CC1)C(=O)C1CC[NH+](CC1)Cc1cc(ncc1)N	0
CHEMBL2437431	Fc1cc2N(c3ncccc3)C(=O)N(c2cc1)C1CCN(CC1)C(=O)C1CC[NH+](CC1)Cc1cc(ncc1)N	0
CHEMBL3286886	O(CC(n1c2c(nc1-c1ccccc1)cccc2)C1CCCCC1)c1ccc(cc1)-c1nc2c(n1Cc1ccccc1)cccc2	0
CHEMBL1214997	S(=O)(=O)(N)c1cc\2c(NC(=O)/C/2=C\c2[nH]c3c(c2CCC(=O)[O-])C(=O)CCC3)cc1	0
CHEMBL1699081	Fc1ccc(cc1)CC1C\C=C/CC(CC(=O)N(Cc2ccccc2)CCO)C(=O)NC(COC1=O)c1ccccc1	0
CHEMBL584116	O(C(=O)N1CCCCC1)C1CC(C(=O)N[O-])C([NH+](C1)C)C(=O)N1CCN(CC1)c1ccccc1	0
CHEMBL511131	o1c(nnc1C1CC1)-c1cnc(nc1NCCO)NCCc1ccncc1	0
CHEMBL1830398	O=C(N[O-])\C=C\c1cc2nc(n(c2cc1)CC[NH+](CC)CC)CC(C)(C)C	0
CHEMBL3103404	O=C(NC(C)C)N1c2c(C=Cc3c1cccc3)cccc2	0
CHEMBL218104	O(Cc1cc(ccc1)C)C(=O)N1CCC(CC1)CNc1ncccn1	0
CHEMBL231223	S(CC(OCOC)COc1ccc(cc1)C(F)(F)F)c1cc(C)c(OCC(=O)[O-])cc1	0
CHEMBL199696	s1c(cnc1N)CCCNC(=O)C1N(CCC1)C(=O)C([NH3+])C(c1ccccc1)c1ccccc1	0
CHEMBL115804	O(C)c1cc(OC)ccc1CN(C)c1cc2c(nc(nc2N)N)cc1	0
CHEMBL232792	O(C)c1ccccc1-c1cc(ccc1)CC[NH+](C)C	0
CHEMBL1668395	O=C(c1c2c(n(CCCCC)c1C)cccc2)c1c2c(ccc(c2)C)c(cc1)CCCC	0
CHEMBL593667	Brc1cc2Cc3c([nH]c4c3cccc4)-c2cc1	0
CHEMBL304460	Clc1c(noc1N=S(=O)([O-])c1ccsc1C(=O)Nc1c(cc(cc1S(=O)(=O)C)C)C)C	0
CHEMBL2022740	Fc1cc(NC(=O)c2ccccc2)ccc1-c1oc(nn1)NCCCC[NH+]1CCOCC1	0
CHEMBL1824926	Fc1ccccc1Oc1n(c2c(nccc2)c1C(=O)N1CC[NH2+]CC1)-c1ccccc1	0
CHEMBL1360692	Clc1cc(ccc1)C(OCC(=O)C=1C(=O)N(C)C(=O)N(CC(C)C)C=1N)=O	0
CHEMBL378483	O1CC2C(CC3[NH+](C2CC3)C)c2ccc(NC(=O)CCC3(CCC1=O)c1c(-c4c3cccc4)cccc1)cc2	0
CHEMBL3112729	S(=O)(=O)(Nc1cc(cnc1OC)C1=Cc2c(N(C1=O)C1CCCC1)cc([nH+]c2C)N)c1ccc(F)cc1F	0
CHEMBL2442758	n1c2c(ccc3n(ccc23)CC)c(cc1-c1ccccc1)Cn1ccnc1	0
CHEMBL318198	Clc1ccc(Nc2nc([nH]c-3nc(nc2-3)C(C)C)N2CCC(O)(CC2)C)cc1	0
CHEMBL1986166	O=C1N2NC=C(C2=NC(=C1)C)C(=O)NCc1ccccc1	0
CHEMBL470586	Clc1cc(Cl)ccc1OCC(CSc1cc(C)c(OCC(=O)[O-])cc1)=C	0
CHEMBL128392	O1C=CC(=O)c2c1cc(OCCC[NH+](Cc1cc(OC(=O)NCCC)ccc1)C)cc2	0
CHEMBL2158477	OC12CC3CC(C1)CC(C2)C3NC(=O)c1cnc(nc1-c1ccccc1)C	0
CHEMBL179977	S(CCO)c1nc2cc(S(=O)(=O)NCc3ccc(F)cc3)ccc2n1Cc1ccccc1	0
CHEMBL195540	S(=O)(=O)(NO)N	0
CHEMBL283941	S(=O)([O-])(=Nc1onc(c1)C)c1ccc(N)cc1	0
CHEMBL400567	O1C(CO)C(O)C(O)C1n1c2ncnc(Nc3cc4c(cc3)C(N(O)C4(C)C)(C)C)c2nc1	0
CHEMBL190506	S(=O)(=O)(N1CC(O)CC(C)(C)C1C(=O)N[O-])c1ccc(OCc2c3c(ncc2)cccc3)cc1	0
CHEMBL2324622	O=C1N(C2=C(Cc3c2cccc3)c2c1cc(N)cc2)CCC[NH3+]	0
CHEMBL1091559	Clc1cc2c3nc(nc(N4CC([NH2+]C)CC4)c3oc2cc1)C	0
CHEMBL1089270	Fc1ccc(cc1)C1C2N(CC1OC(C)c1cc(cc(c1)C(F)(F)F)C(F)(F)F)C(=O)C=C(C2)C=1CC[NH+](CC=1)C(C)(C)C	0
CHEMBL611163	O(C)c1cc(ccc1)C([NH+]1CC([NH+](CC1C)CC=C)C)c1ccc(cc1)C(OC)=O	0
CHEMBL535632	O(CCCOC)c1cc(ccc1OC)CC(C(C)C)CC([NH3+])C(O)CC(C(=O)NCCCC(OC)=O)C	0
CHEMBL395903	O1C(CC)(CC)C(=O)N=C1NC(C)c1ccccc1	0
CHEMBL2347675	S(=O)(=O)(C)c1ccc(cc1)-c1[nH]c(S(=O)(=O)CC)nc1-c1ccc(F)cc1	0
CHEMBL160690	Fc1ccc(cc1)-c1cc([nH]c1-c1ccncc1)-c1ccc(cc1)C(OCC)=O	0
CHEMBL576762	S(=O)(=O)(c1ccccc1C(=O)N[O-])c1ccc(Oc2ccc(S(=O)C)cc2)cc1	0
CHEMBL544354	[NH2+]1CCN(CC1)C1=NC=Cn2c1nc(c2)C	0
CHEMBL108637	O=C(NCCC[NH+]1CCN(CC1)c1ccccc1)c1cc2Cc3c(-c2cc1)cccc3	0
CHEMBL389843	BrC=1C=Cc2n(C=1)c(/C(=N/NS(=O)(=O)c1cc([N+](=O)[O-])ccc1C)/C)c(n2)C	0
CHEMBL1271050	O(CC(O)C(CCc1ccccc1)(C)C)c1ccc(cc1C)C(CC)(CC)c1cc(C)c(OCC(O)CO)cc1	0
CHEMBL313738	O(C(=O)C1CCCCC1)C1C2[NH+](C(C1)CCC2)C	0
CHEMBL1202014	s1cccc1\C=C\C[NH+]1C2CCC1C[NH+](C2)CCOC(c1ccc(F)cc1)c1ccc(F)cc1	0
CHEMBL2334635	s1ccnc1CNC(=O)c1cc2nc([nH]c2cc1)-c1ccc(Oc2ccccc2C(F)(F)F)cc1	0
CHEMBL236674	Fc1cc(Oc2ccc(cc2C[NH2+]C)C#CCC[NH+]2CCOCC2)ccc1	0
CHEMBL302892	OC1CC(N(C1)C(=O)c1c2c(n(c1)C)cccc2)C(=O)NC(Cc1cc2c(cc(cc2)C)cc1)C(=O)N(Cc1ccccc1)C	0
CHEMBL256804	Fc1cc(NC(=O)NC2CCC([NH+]3CCN(CC3)c3ccccc3OC(C)C)CC2)ccc1F	0
CHEMBL498746	Clc1cc(Cl)ccc1-n1nc(C2=NC(=S)C(N2C)(C)C)c(CC)c1-c1ccc(Cl)cc1	0
CHEMBL1760204	Clc1ccc(cc1)-c1n[nH]c(c1)C(=O)N1CC(N(CC1)c1ccccc1OC)(C)C	0
CHEMBL542216	n1c(nc2c(cccc2)c1N(C)c1ccccc1)-c1ccccc1	0
CHEMBL14830	P(OP(OCC1OC(n2c3ncnc(N)c3nc2)C(O)C1O)(=O)[O-])(=O)([O-])[O-]	0
CHEMBL1683578	FC(F)(F)c1cc(ccc1)Cn1cc(nc1)C(=O)Nc1nn(cc1)C	0
CHEMBL458859	O(COC)c1ccccc1C(=O)CCC(=O)NC(Cc1ccccc1)C(=O)C(=O)N	0
CHEMBL1672803	s1c(cnc1Cc1cc(ccc1C)C1OC(CO)C(O)C(O)C1O)-c1ccsc1	0
CHEMBL3236574	[NH2+](C)C1CCN(C1)c1nc(nc(c1)C1CC1)N	0
CHEMBL472892	O(c1ccc(OCCCCC)cc1)c1ccccc1	0
CHEMBL1627790	Oc1cc2CCC3C4CC(COCC)C(=O)C4(CCC3c2cc1)C	0
CHEMBL1898074	S1(=O)(=O)N=C(N\N=C\c2cc([N+](=O)[O-])ccc2O)c2c1cccc2	0
CHEMBL311065	O1CC[NH+](CC1)CCn1c2c(cccc2)c(C(=O)c2nc3c(cc2)cccc3)c1C	0
CHEMBL1209894	Fc1cc(cc(F)c1)CC(NC(=O)C)C(O)C[NH2+]C1(CCCCC1)c1cc(ccc1)C(C)=C	0
CHEMBL286518	S/C(=N\N=C\c1cc2c(-c3c(CC2)c(OC)c2c(C(=O)c4c(c(O)c(C)c(O)c4)C2=O)c3O)c(O)c1C(=O)[O-])/NC(C)C	0
CHEMBL223773	O=C1C2=C(N(CCCCCCCCCC[NH3+])C(=O)c3c2cccc3)c2c1cccc2	0
CHEMBL331910	S1(=O)(=O)N(C)C(CCCC)(CCCC)C(O)C(c2cc(N(C)C)ccc12)c1ccc(OCCOCCOCC[n+]2ccccc2)cc1	0
CHEMBL69969	Clc1cc(N2CC(=O)N(S(=O)(=O)c3ccc(Cl)cc3)C2=O)ccc1	0
CHEMBL209350	O(c1ccccc1OC)c1cc(ccc1)C[NH+]1CCC(NC(=O)C2(CC[NH+](CC2)CC)c2ccccc2)CC1	0
CHEMBL1642931	o1c2c(nc1-c1ccc(NC(=O)COC3CCN(CC3)C(OC)=O)cc1)cc(cc2C)C#N	0
CHEMBL187131	S(=O)(=O)(C)c1c2[nH]cc(c2ccc1)CC[NH2+]CC(O)c1cc(NS(=O)(=O)c2ccc(N)cc2)ccc1	0
CHEMBL1090399	FC(F)(F)Oc1ccc(cc1)CNC(=O)C1[NH2+]CCC1	0
CHEMBL456877	O=C(Nc1nnn[n-]1)c1ccc(cc1)CN(C1CCC(CC1)C(C)(C)C)c1nc2c(n1CCC)cccc2	0
CHEMBL1642414	Clc1cc(S(=O)(=O)n2cc(N3CC[NH+](CC3)C)c3c2cccc3)ccc1	0
CHEMBL346769	P(OC1C(OP(=O)([O-])[O-])C(O)C(OP(=O)([O-])[O-])C(OP(=O)([O-])[O-])C1O)(=O)([O-])[O-]	0
CHEMBL2179378	S(=O)(=O)(Nc1cc2CN(C)C(=O)Nc2cc1)c1ccc(OC)cc1	0
CHEMBL170631	O=C1N(c2cc(ccc2N1CC)-c1[nH]cnc1-c1cc(ccc1)C)CC	0
CHEMBL2238456	O=C(N)C[NH2+]CCCCCC[NH3+]	0
CHEMBL490564	O=C1NC(C(=O)NC(Cc2ccccc2)C(=O)C(=O)NCc2ccccc2)=C(C=C1)C	0
CHEMBL572043	s1c2nc(OCC[NH3+])cc(c2c(N)c1C(=O)N)C	0
CHEMBL468495	OC1=Cc2cccnc2NC1=O	0
CHEMBL2348279	O=C1N(CCCC)C(C)=C(C=C1NC(=O)c1ccc(cc1)C)C	0
CHEMBL1939116	Clc1cc(NS(=O)(=O)c2cc3NC(=O)CCc3cc2Cl)ccc1C	0
CHEMBL251421	S(C(C(=O)[O-])(C)C)c1cc2CC(N(CCCCCCC)C(=O)Nc3ccc(OC(F)(F)F)cc3)Cc2cc1	0
CHEMBL3145441	Fc1ccc(cc1)CC=1C(=O)N(NC=1C)c1[nH]c2c(n1)cccc2	0
CHEMBL1760243	Clc1cc2[nH]c(nc2cc1)CCC1C[NH+](CC1c1ccc(OC)cc1)CCc1cc(OC)c(OC)cc1	0
CHEMBL3126307	S(=O)(=O)(Nc1cc(ccc1C(=O)[O-])-c1c2c(cccc2)c(cc1)C)c1ccc(NC(=O)NCC(C)C)cc1	0
CHEMBL2207380	Clc1c2c(n(S(=O)(=O)c3ccc(cc3)C)c1)cccc2C[NH+]1CC[NH+](CC1)C	0
CHEMBL2337789	O(CC)c1cc2c(cc1)\C(=C/c1ccc(cc1)C(C)C)\C(C)=C2CC(=O)[O-]	0
CHEMBL359747	o1c2c(NC(=O)N([O-])C2=O)c(c1)-c1ccc(OC)cc1	0
CHEMBL50958	s1c(ccc1C)-c1nc2nc(ccc2c(O)c1)C	0
CHEMBL97219	Clc1ccc(cc1)C(=O)n1c2c(cc(OC)cc2)c(CC(=O)Nc2cc(C)c(cc2OC)C(=O)Nc2ccccc2)c1C	0
CHEMBL348490	Oc1c2c(CCC2[NH2+]CC#C)ccc1	0
CHEMBL1939118	Brc1cc2CCC(=O)Nc2cc1S(=O)(=O)Nc1cc(C)c(cc1)C	0
CHEMBL2159096	FC(F)(F)c1[nH]nc(OC2OC(CO)C(O)C(O)C2O)c1Cc1ccccc1	0
CHEMBL48486	Clc1nc(n(Cc2ccc(NC(=O)C(n3c(ccc3C)C)Cc3ccccc3)cc2)c1CC(=O)[O-])CCCC	0
CHEMBL745	S(=O)(=O)(N)c1ccc(-n2nc(cc2-c2ccc(cc2)CO)C(F)(F)F)cc1	0
CHEMBL418186	Clc1ccc(cc1)-c1n(c2c(cc(cc2)-c2occc2)c1CCC(=O)N1CCC(O)(CC1)Cc1ccccc1)C	0
CHEMBL1955898	Fc1cc2nc([nH]c2cc1)COc1nn(C)c(c1)-c1[nH]c2c(n1)N(CCC)C(=O)N(CCC)C2=O	0
CHEMBL235345	S1\C(=C/c2cc3c(nccc3)cc2)\C(=O)N=C1NC1CC1c1ccccc1	0
CHEMBL2334259	Clc1ccccc1-n1nc(cc1-c1ccccc1)-c1ccccc1OCCCC(=O)[O-]	0
CHEMBL1715275	s1c2CC(CCc2c2c1nc(nc2N1CCN(CC1)C(=O)c1ccccc1)C)C	0
CHEMBL147430	S(=O)(=O)(NC(Cc1ccccc1)C(=O)N1CCCC1C(=O)NCC1CCN(CC1)C(NO)=N)C	0
CHEMBL2381771	o1cccc1-c1nc2[NH+]=C([NH+]=C(n2n1)NCCCC(OCC)=O)NCCc1ccc(O)cc1	0
CHEMBL244793	Fc1cnc(nc1Nc1ccccc1C(=O)[O-])Nc1ccccc1	0
CHEMBL71553	O(Cc1cc(cc(c1)C)C)CC([NH3+])c1ccccc1	0
CHEMBL598825	Clc1cc(ccc1Cl)C12C(C[NH2+]C1)C2COCCC	0
CHEMBL433646	O=C([O-])c1n(nc(CCCC)c1Cc1ccc(cc1)-c1ccccc1-c1n[n-]nn1)Cc1ccccc1	0
CHEMBL178852	Brc1ccc(S(=O)(=O)N)cc1	0
CHEMBL304485	O(CCCC[NH3+])c1ccc(cc1)C(=O)N1CCC(N2c3c(CCC2=O)cccc3)CC1	0
CHEMBL2326267	S(=O)(=O)(\C=C\C(NC(=O)C(NC(=O)C(NC(=O)C(N=[N+]=[N-])Cc1ccccc1)Cc1ccccc1)CC(C)C)Cc1ccccc1)C	0
CHEMBL207428	S1\C(=C/c2cc(ccc2OCc2ccccc2)-c2c3c(sc2)cccc3)\C(=O)[N-]C1=S	0
CHEMBL1165545	S1(=O)(=O)N(CCCC1)c1cc(cc(NCC)c1)C(=O)NC(Cc1ccccc1)C(O)CNc1cc(ccc1)C(F)(F)F	0
CHEMBL1628604	O(CCCC\C=C\c1ccc(OC)cc1)c1ccc(cc1CCC(=O)[O-])C(=O)c1cc(ccc1)C(=O)[O-]	0
CHEMBL2024597	O=C1Nc2c(CN1C1CCN(CC1)C(OC(Cc1cc(c3[nH]ncc3c1)C)c1nc3c(cc1)cccc3)=O)cccc2	0
CHEMBL418448	S(=O)(=O)(C)c1ccc(cc1)-c1cc(F)c(F)cc1-c1cc(C)c(OC)cc1	0
CHEMBL358299	O(CC(O)C[NH+]1CCCCC1)c1ccccc1C(O)CCc1ccccc1	0
CHEMBL545023	[NH2+]=C(Nc1ccc(cc1)C#N)C	0
CHEMBL1823533	O1C(N(N=C1c1ccc(cc1)C)C(=O)C)c1ccc(OC)cc1	0
CHEMBL251045	s1c(C(=O)C)c(nc1NC(=O)NC1C[NH+](CCC1C[NH+]1CC(CCC1)Cc1ccc(F)cc1)CC(=O)N(C)C)C	0
CHEMBL486100	Clc1ccccc1-c1c2c(c3c4cc(O)ccc4n(c3c1)CCC(=O)N1CCOCC1)C(=O)NC2=O	0
CHEMBL396166	Clc1cc(ccc1)CC[NH+]1CCC(N(C(=O)C2N(S(=O)(=O)c3cc4c(cc3)c(Cl)ccc4)CCC2)C)CC1	0
CHEMBL357823	S(=O)([O-])(=Nc1onc(C)c1C)c1ccccc1-c1ccc(cc1NCC(=O)[O-])CC(C)C	0
CHEMBL373709	Oc1cc(ccc1)C1(CC2[NH+](CC1C)CC[NH+](C2)Cc1c2c(ncc1)cccc2)C	0
CHEMBL234881	[NH+](CCc1cc(ccc1)-c1c(cccc1C)C)(C)C	0
CHEMBL229222	O1c2c(C(=O)CC1c1cc3c(OC(C=C3)(C)C)c(O)c1CC=C(C)C)c(O)cc(O)c2	0
CHEMBL427043	O(CCCC)c1ncc(cc1-c1nc(O)c2nn(c(c2n1)CC)C1CC[NH+](CC1)CC)C(=O)C	0
CHEMBL2047952	FC(F)(F)Oc1cc(N2CCOCC2)ccc1Nc1nc(NC2CCCCC2)c2nc[nH]c2n1	0
CHEMBL175866	S(=O)(=O)(N)c1ccc(cc1)C(=O)N[N-]C(=O)N=S(=O)([O-])c1ccc(cc1)C	0
CHEMBL211738	O(CCC[NH+]1CCCCC1)c1c2CC[NH+](Cc2ccc1)CC	0
CHEMBL137794	Clc1cc(ccc1Cl)CC[NH+]1CC([NH+]2CCCC2)CCC1	0
CHEMBL84269	s1c2CCOc3c(cc(cc3)C)-c2nc1NCC1CCN(CC1)C(=O)COCC	0
CHEMBL230840	S1CC(N(C1)C(=O)CC([NH3+])Cc1ccccc1F)C(=O)NCc1ccc(cc1)CC(=O)[O-]	0
CHEMBL270225	s1c2c(nc1C(=O)C(NC(=O)C1N3N(CCC([NH3+])(Cc4ccccc4)C3=O)CC1)CCCNC(=[NH2+])N)cccc2	0
CHEMBL137248	Clc1ccc(cc1)-c1cc(OCCCCC(C)(C)c2n[n-]nn2)nc2c1cccc2	0
CHEMBL377135	Brc1cc(n(c1C)-c1cc(ccc1)C(=O)[O-])-c1cc(Cl)ccc1OCc1ccccc1	0
CHEMBL200169	O1CC(O)C(O)C1n1cc(c2c1ncnc2NCC(=O)Nc1ccccc1)-c1ccccc1	0
CHEMBL231825	Clc1cc(N2CC[NH+](CC2)CCCCN2C(=O)C(NC(=O)C34CC5CC(C3)CC(C4)C5)CC2=O)ccc1	0
CHEMBL376996	Brc1cc(-c2n(c(cc2)C)-c2cc(ccc2)C(=O)[O-])c(OCc2cc(ccc2)C(F)(F)F)cc1	0
CHEMBL1532775	O=C(NC(c1ccccc1)c1ccccc1)C1N(CCC1)C(=O)C(NC(=O)C([NH2+]C)C)C(C)(C)C	0
CHEMBL420963	Fc1c(C)c(F)c(Oc2cc(ccc2)C(=[NH2+])N)nc1Oc1cc(cc(O)c1)C(=O)N(C)C	0
CHEMBL192619	S(c1ccccc1C[NH2+]CC)c1ccc(cc1N)C	0
CHEMBL481096	S(=O)(=O)(N(C)C)NC(C)c1[nH]c2c(n1)c(ccc2)C(=O)N	0
CHEMBL2012225	Fc1ccccc1CNC(=O)c1nc(oc1C([NH3+])C)-c1c2c(nc(cc2)C(F)(F)F)c(OC)cc1	0
CHEMBL1628632	O=C(CCc1nc[nH]c1C)c1c2c(n(c1)C)cccc2	0
CHEMBL214126	O1CCC([NH2+]C2CCN(C2)C(=O)N2CC(N(C(=O)c3ccc(cc3)-c3ccc(cc3)CC)C)CC2)CC1	0
CHEMBL1927024	Oc1ccc(cc1)CC([NH3+])C	0
CHEMBL1682738	Clc1sc(cc1)C(=O)NCc1ccncc1NC(=O)c1sc2c(n1)CC[NH+](C2)C	0
CHEMBL26452	Clc1cc(OCCNc2cc[nH+]cc2)cc(S(=O)(=O)N(C)c2ccccc2)c1	0
CHEMBL37088	O1c2c(ccc(OCC[NH+](C)C)c2)C(=O)C=C1c1ccccc1	0
CHEMBL184807	Brc1ccc(cc1)C1CC2[NH2+]C(CC2)C1C(OCCCF)=O	0
CHEMBL158641	[NH+]=1/CCCCCCC\C=1\N	0
CHEMBL382993	o1c(nc(C(=O)N)c1N)-c1ccc(cc1)C	0
CHEMBL212978	FC(F)(F)c1cc(cc(c1)C(F)(F)F)COC1CCC(C[NH+]2CCOCC2)C1c1ccccc1	0
CHEMBL386219	O(CCCC[NH+]1CCCCC1)c1ccccc1C(=O)CCc1ccccc1	0
CHEMBL37081	s1cccc1CCOC(=O)/C(=C/c1cc(O)c(O)cc1)/C#N	0
CHEMBL1082953	O=C([O-])C1([NH3+])Cc2c(C1)cccc2	0
CHEMBL489401	Clc1cc(OC(C(=O)N(CC2[NH2+]CCC2)c2ccc(NC(=O)C)cc2)C)ccc1	0
CHEMBL523595	Ic1ccccc1C[NH2+]CCCCC(NC(=O)NC(CCC(=O)[O-])C(=O)[O-])C(=O)[O-]	0
CHEMBL559576	O=C1NCC(=O)NC(CCCNC(=[NH2+])N)C(=O)NCC(=O)NC1CCCCCC(=O)Nc1ccccc1N	0
CHEMBL104451	Fc1cc2-c3c(c4c(NC(C=C4C)(C)C)cc3)C(Oc2cc1)c1ccc(OC)cc1	0
CHEMBL1968705	O(CC[NH+]1CCCC1)c1cc2c(nc(nc2Nc2cc3c([nH]nc3)cc2)-c2cc(NC(=O)CCC)ccc2)cc1	0
CHEMBL602316	Clc1ccc(nc1C(=O)Nc1cc-2c(CCc3c-2n(nc3C(=O)N)-c2ccc(F)cc2)cc1)N1CCOCC1	0
CHEMBL2316361	O1C=C(\C=C\C(=O)c2ccc(O)cc2)C(=O)c2c1cccc2OCC1CCCCC1	0
CHEMBL277515	O1\C(=C/c2cc(C(C)(C)C)c(O)c(c2)C(C)(C)C)\C(=O)N=C1NOCC=C	0
CHEMBL244628	O=C([O-])c1ccccc1Nc1nc(ncc1)NC1CCCCC1	0
CHEMBL81294	O=[N+]([O-])c1cc(ccc1NCc1ccccc1)-c1c(nc(nc1N)N)CC	0
CHEMBL1946658	Fc1cc(cc(F)c1NC(=O)c1nonc1[O-])-c1ccccc1	0
CHEMBL385891	Brc1cc(cc(Br)c1O)C1(OC(=O)c2c3c1cccc3ccc2)c1cc(Br)c(O)c(Br)c1	0
CHEMBL155607	SC1=Nc2c(cccc2)C1CCC(=O)N	0
CHEMBL65599	O1c2c(cc(OC(C)C)cc2)C(OCCCCCC)=C(C(=O)[O-])C1c1cc2OCOc2cc1	0
CHEMBL260420	O1CCOc2c1cc(NC(=O)CN1C=Cc3c(cccc3OC(C(OCC)=O)(C)C)C1=O)cc2	0
CHEMBL568156	O1CCN(CC1)c1nc(ncc1)-n1cc(nc1)-c1cc(OC)c(O)c(OC)c1	0
CHEMBL1595582	Clc1cc(C(=O)Nc2[nH]c3c(n2)cccc3)c(OC)cc1	0
CHEMBL521979	S(=O)(=O)(N1CCN(CC1C)c1ccc(F)cc1C(F)(F)F)c1cc(-n2nccc2)ccc1	0
CHEMBL164564	FC(F)Oc1cc(ccc1OC(F)F)C(Cc1cc[n+]([O-])cc1)c1ccc(nc1)N(Cc1ccccc1)CC	0
CHEMBL1222616	O(CC(OCC(=O)C(NC(OCc1ccccc1)=O)CC(=O)[O-])=O)c1ccccc1	0
CHEMBL389266	S(CCCC(=O)N1CCOCC1)c1nc(c(n1CCO)-c1cc(ncc1)NC(=O)C)-c1ccc(F)cc1	0
CHEMBL3236957	Fc1cccc(F)c1CN1C=C(C=CC1=O)Cc1c2cc(F)ccc2n(CC(=O)[O-])c1C	0
CHEMBL1399289	S1c2n(N=C1c1ccc(OC)cc1)c(nn2)-c1ccccc1	0
CHEMBL289623	s1c2c(nc1CC(NS(=O)(=O)c1c3NCC(Cc3ccc1)(C)C)C(=O)N1CCC(CC1)CCF)ccnc2	0
CHEMBL245754	Clc1c(cccc1Cl)-c1nncn1Cc1ccccc1C	0
CHEMBL1998379	O=C1N(C)C(=O)NC(N(\N=C\C=C\c2ccccc2)CC)=C1	0
CHEMBL2070981	s1cc(nc1NC(=O)C1N(CCCC1)C(=O)c1cc(F)ccc1)-c1ccc(OC)cc1	0
CHEMBL516556	Fc1cccc(F)c1CN1c2c(nc(nc2)NCc2cccnc2)N(c2cc(OC)ccc2)C1=O	0
CHEMBL2030081	O(C)c1cc(OCC2N(Cc3c(C2)cccc3)C(=O)c2c3c(ccc2)cccc3)ccc1OC	0
CHEMBL2449341	O(CC(O)C[NH+]1CCN(CC1)c1ccccc1OC)c1ccccc1C(=O)CCc1ccccc1	0
CHEMBL337006	S(=O)([O-])(=NC(=O)C(N(CC=C)c1ccc(cc1)Cn1c2nc(cc(c2nc1CC)C)C)c1ccccc1)c1ccccc1	0
CHEMBL200646	O=C1c2c(N(C=C1C(=O)NC(C)c1ccccc1)CCCCC)cccc2	0
CHEMBL260540	Fc1cccc(F)c1CN1C2=C(C[NH+](CC2)Cc2ccc(cc2C)C)C(=O)N(CC2CC[NH2+]CC2)C1=O	0
CHEMBL1956430	s1c2c(CCCC2)c(C#N)c1NC(=O)C1CC1	0
CHEMBL3086811	OC1CC[NH+](CC1)CCc1ccc(cc1)CCCCCCCC	0
CHEMBL380758	Clc1cc(ccc1Cl)C1CCC([NH2+]C)c2c1ccc(c2)C(OC)=O	0
CHEMBL2441845	Clc1cc(Cl)ccc1-c1c2c(nc(C)c1C[NH3+])CN(CCC(=O)[O-])C2=O	0
CHEMBL516824	O(C(C(=O)[O-])(C)C)c1ccc(cc1C)CNC(=O)c1n[nH]c(c1)-c1ccc(cc1)C(C)(C)C	0
CHEMBL1172010	S(=O)(=O)(C)c1cc(C(=O)N2CCN(CC2)c2ccc(OC)cc2)c(OC(C(F)(F)F)C)cc1	0
CHEMBL336026	FCC1[NH2+]Cc2cc(ccc2C1)C#N	0
CHEMBL220703	S(=O)(=O)(NC1CCN(CC1)C(=O)CC[NH3+])c1c2c(cccc2)c(NC(=O)c2ccccc2C)cc1	0
CHEMBL368432	O=C(c1c2c(n(CCC)c1C)cccc2)c1cc(N)cc2c1cccc2	0
CHEMBL574737	O1C2n3c4c(c5c(c6c7c(n(c46)C1(C)C(OC)C([NH2+]C)C2)cccc7)C(O)NC5=O)c1c3cccc1	0
CHEMBL2396682	O1C(=CC=2OC3(C(C4(C(CC3OC(=O)c3ccc(cc3)C=O)C3(C(OC(OC3)c3ccccc3)CC4)C)C)C(O)C=2C1=O)C)c1cccnc1	0
CHEMBL1224185	Clc1cccc(Cl)c1COc1ccc(cc1)CC(NC(=O)C1OCOC1C(=O)NCc1cc2OCOc2cc1)C(=O)[O-]	0
CHEMBL344055	S(=O)(=O)(Nc1ccc(S(=O)(=O)N)cc1)c1ccc(NS(=O)(=O)C(F)(F)F)cc1	0
CHEMBL2376201	O=C(C(C)(C)C)c1cc(n(c1C)-c1ccc(cc1)-c1nn(nn1)C(=O)N(C)C)C	0
CHEMBL603324	O(C1CCN(CC1)c1nnc(-n2ccnc2)cc1)c1cc2CCCc2cc1	0
CHEMBL1209327	Clc1nc(NC(=O)c2cc(cc(F)c2)C#N)ccc1	0
CHEMBL41232	S(=O)(=O)(NCC(=O)[O-])c1ccc(NC(=O)\C=C\c2ccccc2)cc1	0
CHEMBL224917	s1cc(cc1C#CCOc1ccccc1)-c1n[nH]c-2c1Cc1cc(ccc1-2)Cn1nncc1	0
CHEMBL2036769	O=C(Nc1ccc(cc1)C#N)N1CC[NH+](CC1)CC1CCC[NH+](C1)C1CC1	0
CHEMBL1771664	Clc1cnc(Nc2ccc(-n3nc(nc3)N3CCOCC3)cc2)cc1-c1nn(cc1)C	0
CHEMBL228496	S(=O)(=O)(NC1CCC([NH+]2CCC(CC2)c2ccccc2OCC(F)(F)F)CC1)c1cc(OC(F)F)ccc1	0
CHEMBL2170214	Clc1cc(-n2nc(OCC[NH+]3CCOCC3)cc2C(C)C)ccc1Cl	0
CHEMBL585943	s1c2nc(N3CC(O)CC3)cc(c2c(N)c1C(=O)N)CCC	0
CHEMBL365148	O=C(N1CCC(CC1)c1cc(ccc1)C[NH3+])c1c2cc(ccc2[nH]c1)C	0
CHEMBL48368	S(=O)(=O)(NC(Cc1ccccc1)C(=O)[O-])c1ccc(cc1)-c1ccc(cc1)-c1ccccc1	0
CHEMBL219887	O=C(Nc1cc(ccc1)C)Nc1ccc(cc1)-c1c2c([nH]nc2N)c(cc1)C	0
CHEMBL2180833	O(C)c1ccc(cc1)-c1n[nH]c(NC(=O)CCC[NH+]2CCCN(CC2)C(=O)C)c1	0
CHEMBL377439	O1N=C(CC1c1ccc(OC)cc1)c1cc(OC)c2occc2c1OC	0
CHEMBL320166	O(C(=O)c1ccccc1)C1CC2N([N+](=O)[O-])C(CC2)C1C(OC)=O	0
CHEMBL1209401	Clc1cc(NC(O\N=C(\C(Cc2occc2)C2CCCCC2)/C2CCCCC2)=O)ccc1	0
CHEMBL395631	Brc1cc(ccc1)C[NH+]1CCC(NC(=O)c2c3c(ccc2)cccc3)CC1	0
CHEMBL2043435	FC(F)(F)c1ccc(NC(=O)NC2CC([NH+](CC2)C)c2[nH]c3c(n2)cccc3)cc1	0
CHEMBL429846	Fc1ccc(cc1)CC1CCC[NH+](C1)C(O)CC(NC(=O)Nc1cc(cc(c1)-c1nocc1)-c1nocc1)C	0
CHEMBL117720	OCC1N(CCC1)C(=O)C(NC(=O)C(CCCCC)CC(=O)N[O-])C(C)C	0
CHEMBL567720	o1nc(cc1-c1ccc(O)cc1)C1CCCC1C(=O)NC1(CCC1)c1ccccc1	0
CHEMBL1778835	o1c(nc(CCc2noc3c2ccc(OC(C(=O)[O-])(C)C)c3)c1C(C)C)-c1ccc(cc1)C(C)(C)C	0
CHEMBL513671	Brc1ccc(cc1)CSCC(NC(=O)C(CS)C)C(=O)[O-]	0
CHEMBL190533	s1c2c(cc1C(=O)NC(CC(C)C)C(=O)NC1CC[NH+](C1)Cc1ccc(OCCC[NH+](C)C)cc1)cccc2	0
CHEMBL478127	Clc1ccc(cc1)C=1CCN(S(=O)(=O)N(CCN2CCCC2=O)C2(CC2c2ccccc2)C(=O)[O-])CC=1	0
CHEMBL536950	S\1N(C(=N/C/1=N/C)c1ccccc1)c1ccccc1	0
CHEMBL1774383	FC(CCNC(=O)c1ccc(cc1)-c1ncccc1)C[NH+]1CCN(CC1)c1ccccc1OC	0
CHEMBL482269	O(Cc1n(c2nc(ncc2c1)C#N)CCC1CCCCC1)c1cc(ccc1)C(=O)N	0
CHEMBL1939933	S(=O)(=O)(N1C=CNC(=O)C1CC(=O)NC1CC[NH+](CC1(C)C)CCC)c1ccc(cc1)C	0
CHEMBL1084918	s1cc(c2cc(F)ccc12)CNS(=O)(=O)N	0
CHEMBL3263763	O(C)c1nc(ccc1C(=O)N)C1=NN(C(C1)C1CCCC1)c1nc(C)c(cc1)C#N	0
CHEMBL102371	O=C1N(CCC)C(=O)N(c2nc(n(c12)CC)C(C1CC1)C1CC1)CCC	0
CHEMBL594687	[nH]1c2nccc3-c4c(NC(c(c23)c1)c1ccccc1)cccc4	0
CHEMBL2030395	Brc1cc2c3N=C(NC(=O)c3oc2cc1)C1CCC[NH2+]C1	0
CHEMBL1708092	s1cc(nc1CC(=O)Nc1ccc(cc1)C)COC(=O)CNC(=O)c1ccccc1OCC	0
CHEMBL2178072	S(=O)(=O)(Nc1ccc(cc1F)C(C(=O)NCc1ccc(nc1N1CC(OCc2ccccc2)CC1)C(F)(F)F)C)C	0
CHEMBL99280	Brc1cc2c3CC(=O)Nc4c(-c3n(c2cc1)CC=C)cccc4	0
CHEMBL420092	O(C(=O)NC(CC(=O)N1CC[NH+](CC1)C(C#N)c1cccnc1C)c1ccccc1)c1ccccc1	0
CHEMBL535625	O=C(N1CCC(NC(=O)C(C2CCCCC2)c2ccccc2)CC1)CCc1cccnc1	0
CHEMBL116721	O1Cc2c(cccc2)/C(/c2cc(ccc12)C(=O)[O-])=C\Cn1c2c(nc1)cc(cc2)C(=O)[O-]	0
CHEMBL356485	S(=O)(C)c1ccc(cc1)CCSc1[nH]c(c(n1)-c1ccc(F)cc1)-c1ccncc1	0
CHEMBL2346802	Clc1cc2CC([NH+]=C(NC(Cc3ccccc3)C=3NC(=O)C(=CN=3)C#N)c2cc1)(C)C	0
CHEMBL328734	FC(F)(F)C(=O)CCCOCC1CC=CCC1COCCCC	0
CHEMBL261678	Clc1cc(Cl)cc(-c2[nH]ncc2)c1O	0
CHEMBL1477432	S1CC(O)Cn2c3c([n+](c12)CC(OCC)=O)cccc3	0
CHEMBL1367424	s1cccc1C(=O)NCC[NH2+]C1CCN(CC1)C(OCC)=O	0
CHEMBL1929416	O=C(NC1CC[NH+](CC1)Cc1ccccc1)CNc1nc2c(nc1N)cccc2	0
CHEMBL355937	o1c2c(nc1C(=O)C(NC(=O)C1N(CCC1)C(=O)C(NC(=O)COc1ccccc1OCC(=O)[O-])C(C)C)C(C)C)cccc2	0
CHEMBL317782	Brc1cc2c(cc1)c(OC(C(=O)NC(CC(C)C)C(=O)NC1CC(OC1O)=O)C)ccc2	0
CHEMBL9600	O(CC)c1cc2c(n3c(-c4c(C3)cccc4)c2CCNC(=O)C2CC2)cc1	0
CHEMBL1714525	o1c2c(cccc2)c(C)c1C(OC(C(=O)N(Cc1ccccc1)C)C)=O	0
CHEMBL67515	O=C1N(Cc2ccc(cc2)-c2ccccc2-c2n[n-]nn2)C(=NN1CC(OCC(OCC)=O)c1ccccc1)CCCC	0
CHEMBL230066	Clc1ccccc1OC1CCN(CC1)C(=O)CNc1nccnc1C(=O)NCC(C)C	0
CHEMBL224357	O(C(=O)CCCCCCCCCCCNC(=O)NC12CC3CC(C1)CC(C2)C3)C	0
CHEMBL2062554	OC1CC2C3C(CCC2(C)C1C(CCC(=O)[O-])C)C1(C(CC(O)CC1)C(CC)C3O)C	0
CHEMBL2170986	S(CC1OC(n2c3ncnc(N)c3nc2)C(O)C1O)CCCNC(=O)NCc1occc1	0
CHEMBL484733	Clc1cc(Cl)ccc1C(=O)NCC1(CCN(S(=O)(=O)CCC)CC1)c1ncccc1F	0
CHEMBL2046883	s1c(nnc1Sc1ncnc2c1ccc(OCCC[NH+]1CCOCC1)c2)NC(=O)Nc1ccc(cc1)C	0
CHEMBL1829584	O=C(NCCC(=O)[O-])C([NH2+]C(CCc1ccccc1)C(=O)[O-])Cc1ccc(cc1)-c1ccccc1	0
CHEMBL1688240	FC(F)(F)c1cc2c(cc1)C([NH+]1CC[NH+](CC1C)C1(CCN(CC1)C(=O)c1c(ncnc1C)C)C)CC2	0
CHEMBL146354	S=C=Nc1ccc(cc1)CC(NC(=O)CNC(=O)CNC(=O)C([NH+](Cc1ccccc1)Cc1ccccc1)Cc1ccc(O)cc1)C(=O)NC(CC(C)C)C(=O)[O-]	0
CHEMBL1165786	FC(F)Oc1ccc(cc1)\C=C\1/CCCN=C/1c1cccnc1	0
CHEMBL2218127	Clc1c(cccc1Cl)C(=O)N1CCn2c(nnc2-c2nn(cc2)C)C1	0
CHEMBL27915	O=C1N(CC(=O)N)C(=O)N(c2nc[nH]c12)CCC	0
CHEMBL1096492	S(=O)(=O)(CC[NH2+]Cc1[nH]c2nccc(c2c1)-c1cn(nc1-c1ccc(NC(=O)Nc2ccccc2)cc1)CC)C	0
CHEMBL420891	O1c2c(OCC1C[NH+]1CCC(CC1)CCNC(=O)Nc1ccc([N+](=O)[O-])cc1)cccc2	0
CHEMBL2392485	O(C(C)(C)C)C(=O)NC1CC(n2nnc3c2c2cc[nH]c2nc3)CC1	0
CHEMBL420322	S(=O)(=O)(NC(CCCNC(=O)c1nccnc1)C(=O)NCC(=O)NC1CCCN(C(=[NH2+])N)C1O)Cc1ccccc1	0
CHEMBL451765	FC(F)(F)c1cc(cc(c1)C(F)(F)F)C(OCC1(NC(=O)C(NC(=O)CC)C1)c1ccccc1)C	0
CHEMBL37519	O(Cc1ccccc1)c1cc(ccc1)CC1C(=O)NC(=O)NC1=O	0
CHEMBL1770717	Fc1c(cccc1F)C1CCC(NC(=O)N2CCC3(CC2)c2cccnc2NC3=O)c2n(C1)c(cn2)C1(CC1)C(F)(F)F	0
CHEMBL582920	O(C)c1cc(N\C(\NCCCn2ccnc2)=C\[N+](=O)[O-])ccc1OC	0
CHEMBL186501	S1C2CCC1CC(c1ccccc1)=C2C(OC)=O	0
CHEMBL171471	S(=O)(=O)(C)c1ccc(cc1)-c1ccccc1C1CCCCC1	0
CHEMBL464063	S(c1cc2c(cc1)cccc2)c1c2c([nH]c1)cccc2OCC(=O)N=S(=O)([O-])c1ccccc1	0
CHEMBL2391352	O=C(NC1CCCCC1)C[NH+]1CC2[NH+](CCC2)CC1	0
CHEMBL239154	Brc1cc(\C=N\[N-]C(=[NH2+])N)c(OCc2ccc(cc2)C)cc1	0
CHEMBL6708	Clc1c2c(nc(nc2N)N)ccc1N	0
CHEMBL292371	o1cc(cc1)C(N([O-])C(=O)N)C	0
CHEMBL1599029	S(=O)(=O)(N1CCCCCC1)c1cc(N(S(=O)(=O)c2ccc(cc2)C)C)c(OC)cc1	0
CHEMBL202603	Clc1ccc(cc1)CNc1nnc(c2c1c(n(c2C)-c1ccc(OCC)cc1)C)C	0
CHEMBL3086038	Brc1ccc(cc1)C1CC([NH+]2CCOCC2)CCC1C(=O)NC(c1cc(ncc1)C)c1ccc(Cl)cc1	0
CHEMBL2021525	S(=O)(=O)(Cc1c2CCC([NH2+]CCC)Cc2ccc1)C(F)(F)F	0
CHEMBL442963	n1c2n(Cc3cc4CCN(c4cc3)C(c3ccccc3)c3n[n-]nn3)c(nc2c(cc1C)C)CC	0
CHEMBL455363	Clc1cc2c(n(C(c3ccccc3)c3ccccc3)c(CCNS(=O)(=O)CSc3ccc(F)cc3F)c2CCOc2ccc(cc2)C(=O)[O-])cc1	0
CHEMBL394999	O1c2cc(ccc2OC1)C1N2C(Cc3c1[nH]c1c3cccc1)C(=O)N(CC2=O)c1ccc([N+](=O)[O-])cc1	0
CHEMBL1082723	Clc1cc2[nH]c3c(CC([NH2+]C34c3cc(Cl)ccc3NC4=O)C)c2cc1F	0
CHEMBL121554	Clc1cc2nccc(c2cc1)-c1c2n(nc1-c1ncccc1)CCC2	0
CHEMBL3219012	s1c2nc(cc(c2c(N)c1C(=O)N)-c1occc1)-c1ccccc1	0
CHEMBL327838	Brc1cc(Nc2ncnc3c2cc(NC(=O)C#CCOCCOC)cc3)ccc1	0
CHEMBL346607	S(=O)(=O)(NCC(=O)NC(Cc1ccc(cc1)C([NH3+])[NH3+])C(=O)N1CCCCC1)c1cc2c(cc1)cccc2	0
CHEMBL2036382	Clc1ccccc1Cn1c2c(nc1C(C)c1ccc(cc1)CC(C)C)cc(Cl)cc2	0
CHEMBL2007601	Oc1ccccc1\C=N\Nc1ncnc(-n2nc(cc2-c2ccccc2)C)c1	0
CHEMBL128568	s1c(C(=O)Nc2ccccc2C)c(nc1NC(OC(C)(C)C)=O)C	0
CHEMBL122458	o1nc(cc1C)CN1\C(=C/c2n(Cc3ccc(cc3)C(OC)=O)c(nc2)CCCC)\C(=O)N(CCCC)C1=O	0
CHEMBL192216	FC(F)(F)c1cnc(nc1OCC(C)C)Nc1cc2nc[nH]c2cc1	0
CHEMBL1829633	FC(F)(F)c1cc(ccc1)C(=O)NCC(=O)NC1C[NH+](C1)C1CCC(O)(CC1)c1cc2OCOc2cc1	0
CHEMBL2171743	Brc1cnc(nc1NC)Nc1ccc(cc1OC)C(=O)N1CCOCC1	0
CHEMBL490552	o1cccc1-c1nc(n(n1)C(=O)c1ccccc1OC)N	0
CHEMBL391035	Clc1cc(Cl)ccc1S(=O)(=O)NC1CCC([NH+]2CCN(CC2)c2ccccc2OC(C)C)CC1	0
CHEMBL460783	O1C(c2c(cc3c(c2)C(OC3CC(=O)[O-])=O)C1=O)CC(=O)[O-]	0
CHEMBL304223	O1Cc2c(cccc2)/C(/c2cc(ccc12)C(=O)[O-])=C/CC[NH+]1CCCC1	0
CHEMBL1092895	S(=O)(=O)(N1CCN(CC1)c1ncc(OCC2CCN(CC2)C(OC(C)C)=O)cc1)CC	0
CHEMBL44179	O(C)c1ccccc1NC(=O)CCCCCCC\C=C\CCCCCCCC	0
CHEMBL605285	S1(=O)N(CCC1)C1C[NH+]2C(CC1[NH3+])c1cc(OC)c(OC)cc1CC2	0
CHEMBL1722720	O=C(CCCCC[N+](C)(C)C)C=NO	0
CHEMBL1812585	O=C(CCCCCC\C=C/CCCCCCCC)C(=O)N	0
CHEMBL436133	FC(F)(F)c1cc(N2CC[NH+](CC2)CC[NH2+]Cc2onc(c2)-c2ccccc2OC)ccc1	0
CHEMBL342777	S(=O)(=O)(NC(C(CC(C)C)C(=O)NC(C(C)(C)C)C(=O)NC)C(=O)N[O-])c1ccccc1C#N	0
CHEMBL263019	s1cccc1/C(=C/CCCC(C(=O)[O-])c1ccccc1)/c1cccnc1	0
CHEMBL383477	S\C(=N/CCCn1ccnc1)\C1(CC1)c1ccc(OC)cc1	0
CHEMBL2333216	O1CCOc2c1cc(cc2)C1N(N=C(C1)c1ccc(OC)cc1)C(=O)C	0
CHEMBL515449	O1CC\C(=N/N2CC(=O)N(CCCC[NH+]3CCCCC3)C2=O)\c2cc(OCC)ccc12	0
CHEMBL72275	O=C([O-])C1[NH2+]CCC1	0
CHEMBL3262806	O(CC[NH+]1CCN(CC1)C(=O)c1ccccc1)c1ccc(cc1)C#N	0
CHEMBL2036274	s1cccc1C(=[NH2+])Nc1cc2c([nH]cc2C2CC([NH2+]C)CCC2)cc1	0
CHEMBL119116	Clc1cc(cc(Cl)c1OCCCCCCCC)C[NH2+]CCCP(=O)([O-])[O-]	0
CHEMBL473310	Oc1ccccc1C[NH2+]CCCCCCCCCCCC	0
CHEMBL1214839	Clc1cc(N2N=C(CC2c2ccc(F)cc2)c2ccc(cc2)C(=O)[O-])ccc1C#N	0
CHEMBL75269	O=C1N2N(C(C=CC2CC(C)C)C(=O)NC(C(=O)C(=O)NCCc2ccc(cc2)C(=O)N)CCCC[NH3+])C(=O)N1CCC(C)C	0
CHEMBL407994	OC1C(O)C([NH2+]C1CNC(=O)c1c2c(ccc1)cccc2)CO	0
CHEMBL1779057	O(C)c1cc(O)c(cc1\C=C\C(=O)c1ccc(O)cc1)C(C(C)=C)C	0
CHEMBL1976290	Fc1ccc(cc1C)-c1cc2c(cc1)C(=O)NC2	0
CHEMBL188481	O1CCCc2cc(N3CC[NH+](CC3)CCCCc3c4cc(ccc4[nH]c3)C#N)ccc12	0
CHEMBL1950440	Clc1cc2nc([nH]c2cc1Cl)C(NC(=O)C(NC(=O)C([NH3+])(C)C)C(C)c1ccc(OCC(F)(F)F)cc1)C	0
CHEMBL249781	Fc1ccc(Nc2c3c([nH+]cc2C(=O)N)cc(cc3)-c2ccncc2)cc1C	0
CHEMBL1910936	Fc1cc(cc(F)c1)C1N(CC(=O)Nc2cc3CC4(Cc3cc2)c2cccnc2NC4=O)C(=O)C2([NH2+]C1)CCCC2	0
CHEMBL1381197	Clc1ccc(cc1)CNC1=[NH+]n2c(nnc2-c2ccccc2)C=C1	0
CHEMBL76206	s1c(nnc1S(=O)(=O)N)NS(=O)(=O)c1ccc(-[n+]2c(C)c(C)c(cc2C)C)cc1	0
CHEMBL139578	O(CC1CC[NH+](CC1)CC1CC1)c1cc2c(cc1)cccc2	0
CHEMBL261265	FC(F)(F)c1cc(ccc1)C(=O)Nc1cc(N)ccc1	0
CHEMBL1990228	s1c2c(c(c1)-c1ccc(NC(=O)Nc3cc(ccc3)CC)cc1)c(ncc2-c1cn(nc1)C)N	0
CHEMBL3121125	Clc1cc(ccc1C(F)(F)F)-c1ncnc(NCC(O)c2ccc(cc2)C#N)c1	0
CHEMBL6350	O(C)c1c(OC)cc(cc1OC)C(=O)N1CCN(CC1COC(=O)NCC(CCCC)CC)C(=O)c1cc(OC)c(OC)c(OC)c1	0
CHEMBL3134496	O=C(NC1CCCC1)N1Cc2cc(cnc2C1)-c1c[nH]nc1C1CC1	0
CHEMBL1926693	o1cccc1-c1nc2[NH+]=C([NH+]=C(n2n1)N)NCC[NH3+]	0
CHEMBL1256403	Clc1cc(C)c(cc1)C(O)(C)c1sc2c(n1)cccc2	0
CHEMBL2087020	s1c(nnc1NC(OCC(C)C)=O)-c1ccc(cc1)C(=O)[O-]	0
CHEMBL1681829	P(Oc1ccc(cc1)CC(NC(=O)c1ccc(cc1)C#N)C(=O)NC(CC(C)C)C(=O)Nc1cc(cc(c1)C(=O)NCc1ccccc1)-c1cc(ccc1)C(OC)=O)(=O)([O-])[O-]	0
CHEMBL62740	O(Cc1cc(nc2c1cccc2)C)c1ccc(N2CCC(C(C(=O)N[O-])C)C2=O)cc1	0
CHEMBL1681824	P(Oc1ccc(cc1)CC(NC(=O)c1ccc(cc1)C#N)C(=O)NC(CC(C)C)C(=O)Nc1cc(cc(c1)C(=O)NCc1ccccc1)-c1ccc(cc1)C(=O)N)(=O)([O-])[O-]	0
CHEMBL1200692	O1C(COC(=O)c2n(Cc3ccc(cc3)-c3ccccc3-c3nnn[n-]3)c(nc2C(O)(C)C)CCC)=C(OC1=O)C	0
CHEMBL582739	S(=O)(=O)(Nc1nc2n(n1)C(C=C(N2)c1ccccc1)c1ccccc1)c1ccc(cc1)C	0
CHEMBL1092962	Fc1ccc(cc1)CN(C(=O)c1cc2c(cc1)cccc2)c1cc([nH+]cc1)NCc1ccccc1	0
CHEMBL2347756	O1c2c(ccc3OCC=Cc23)C(=O)C=C1c1ccccc1	0
CHEMBL2113736	o1c2c(cc1\C=C\C(=O)[O-])C(C[NH+](C2)C)c1cc2c(cc1)C(CCC2(C)C)(C)C	0
CHEMBL575882	S(=O)(CC)c1ccc(cc1)-c1c2cc(ccc2oc1)-c1oc(cc1)C	0
CHEMBL244360	Brc1c(sc(C(=O)[O-])c1OCC(=O)[O-])-c1cc(NC2CCN(S(=O)(=O)c3ccccc3)CC2)ccc1	0
CHEMBL1910201	Oc1ccc(cc1)-c1cc(ncc1)-c1[nH]c2c(c1)cc(O)cc2	0
CHEMBL198440	Fc1cc(N2C(=O)CN(c3cc(OCC[NH+]4CCCCC4)c(OC)cc3)C2=O)ccc1	0
CHEMBL214468	Clc1ccc(cc1)-c1sc2c(N=CN(C2=O)c2cc3c(nc(cc3)C[NH+]3CCC(CC3)c3ccc(cc3)C(F)(F)F)cc2)c1	0
CHEMBL2148107	O1C(CC(OC2CC(OC3(OC(CC1=O)C(CC3(C)C)C)C2)CCCCc1cc(O)ccc1)=O)CO	0
CHEMBL312103	S1(=O)(=O)N(COC(=O)C=2C(\C(=C(\OC(C)(C)C)/O)\C(=NC=2C)C)c2cc([N+](=O)[O-])ccc2)C(=O)c2c1cccc2	0
CHEMBL3234166	OCCNC(=O)C(NC(=O)C(NC(=O)C(NC(=O)C(NC(=O)C)Cc1ccccc1)C)CC(C)C)CCCC[N+](C)(C)C	0
CHEMBL11777	S(CCCC\C=C(/NC(=O)C1CC1(C)C)\C(=O)[O-])CC(=O)[O-]	0
CHEMBL1367885	O1c2[nH]nc(c2C(/C(=C/c2occc2)/C)C(C#N)=C1N)-c1ccc(cc1)C	0
CHEMBL401048	O1C(CC)(CC)C(=O)N=C1NC12CC3(O)CC(C1)CC(C2)C3	0
CHEMBL238047	Fc1ccc(cc1)CN1C=C(C(=O)NC23CC4(CC(C2)(CC(C4)C3)C)C)C(=O)c2c1cccc2	0
CHEMBL472423	Clc1cc(Cl)cc(C)c1CNC(=O)C1CCN(S(=O)(=O)c2c(cc(cc2C)C)C)CC1	0
CHEMBL2043309	O=C([O-])c1ccccc1Nc1cc(cc(c1)C)C	0
CHEMBL376346	o1cccc1-c1nc2n(n1)C(=[NH+]C(=N2)N1CC2[NH+](CC1)C(CCC2)COc1ccccc1)N	0
CHEMBL249430	O(c1nc(CC)c(nc1CC)NC(COC(C)C)c1ccccc1)c1nccc(c1)C	0
CHEMBL243798	Oc1cc(ccc1)C1CC([NH2+]C1)C(=O)N1CCCC1C#N	0
CHEMBL2430143	O(Cc1nc(N)cc(c1)C)C(C[NH3+])COCc1nc(N)cc(c1)C	0
CHEMBL468713	FC(F)(F)c1nn(c(c1)-c1oc(nn1)-c1ccncc1)-c1cc(ccc1)CNC(=O)C([NH3+])C	0
CHEMBL1821757	Clc1ccccc1Cn1nc(C)c(C[NH+](CC(O)COc2ccc(Cl)cc2)C)c1C	0
CHEMBL3288811	Fc1cnc2c(nc(OC)cc2)c1CC(O)C12OCC([NH2+]Cc3nc4NC(=O)COc4cc3)(CC1)CC2	0
CHEMBL114812	Clc1ccc(cc1)C(C[NH3+])CP(=O)([O-])C(OCC)OCC	0
CHEMBL2325725	S(=O)(=O)(C)C1(CC1)c1nc(nc(N2CCOCC2)c1)-c1cc(cc2[nH]ccc12)C(=O)N(C)C	0
CHEMBL1945796	O=C1Nc2ncc(nc2N1CC1CCCCC1)-c1ccc(cc1)CO	0
CHEMBL25748	Clc1c(COc2c3nc(ccc3ccc2)C)c(Cl)ccc1N(C(=O)Cc1n(C)c(cc1)C(=O)c1ccccc1NC(=O)C)C	0
CHEMBL67812	Clc1cc(Cl)c(OC)cc1Nc1c2cc(OC)c(cc2[nH+]cc1C#N)\C=C\c1cccnc1	0
CHEMBL215689	FC(F)(F)c1cc(cc(c1)C(F)(F)F)CNC(=O)C(C(C)C)CC[NH+]1CCC2(CC1)C=Cc1c2cccc1	0
CHEMBL1547860	O1c2cc(ccc2OC1)CNc1nc(ncc1C(OCC)=O)-n1nc(cc1C)C	0
CHEMBL225827	o1c2cc(O)ccc2cc1C(=O)c1oc2cc(O)ccc2c1	0
CHEMBL371986	o1nccc1C(=O)Nc1ccc(NC2=Nc3c(N(C)C2=O)cccc3)cc1	0
CHEMBL1941079	o1nc(C(=O)NCC)c(NC(=O)c2noc(c2)C[NH+]2CCOCC2)c1-c1cc(C(C)C)c(O)cc1O	0
CHEMBL1358861	S=C1NC(=O)/C(=C/Nc2cc(OC)ccc2OC)/C(=O)N1Cc1ccccc1	0
CHEMBL24616	Fc1ccc(cc1)-c1c(CCCCC)c(nc(C(C)C)c1CO)C(C)C	0
CHEMBL2179705	O=C(NCC1CC[NH+](CC1)CCc1ccc([N+](=O)[O-])cc1)c1nn(c2c1cccc2)C(C)C	0
CHEMBL53019	Clc1ccccc1C1\C(=C(\OCC)/O)\C(=NC(C)=C1C(OC)=O)COCCn1c(C)c(nc1C)C	0
CHEMBL325972	S(=O)(=O)(Nc1ccc(cc1)C(=O)NC(CCC(=O)[O-])C(=O)[O-])c1cc2-c3c(nc(nc3O)N)CCc2cc1	0
CHEMBL3273013	O(C(C(=O)NN)C)C(=O)N(NC(=O)C1N(CCC1)C(=O)C(NC(=O)C(NC(=O)C)C)C)C	0
CHEMBL257386	S(=O)(=O)(N)c1ccc(cc1)CCNC(=S)NC1CC(N(O)C(C1)(C)C)(C)C	0
CHEMBL1233798	Clc1ccc(cc1)Cn1cnc(c1-c1c2c([nH]c1C(=O)[O-])cc(Cl)cc2)-c1ccccc1	0
CHEMBL3085969	OCC(C)(C)c1cc(C=2CCC(CC=2)(C)C)c(NC(=O)c2[nH]cc(n2)C#N)cc1	0
CHEMBL544348	o1cccc1CNc1nc(nc2c1cccc2)-c1cccnc1	0
CHEMBL199002	Clc1ccc(cc1)C1CC[NH+](CC1CSCCO)C	0
CHEMBL153021	s1c(c(-c2ccc(F)cc2)c(\C=C\C(O)CC(O)CC(=O)[O-])c1C(C)C)-c1ccc(OC)cc1	0
CHEMBL1098379	O=C(N[O-])\C=C\c1cc(ccc1)-c1nc2c(n1C)cccc2	0
CHEMBL1215018	Clc1cc(Cl)ccc1C=1n2cc(nc2N=C(C)C=1C[NH3+])C(=O)N1CC(NS(=O)(=O)C)CC1	0
CHEMBL400267	O=C(N1CCC2(C=C(CC2)C[NH2+]C)Cc2c1cccc2)c1ccc(NC(=O)c2ccccc2-c2ccccc2)cc1	0
CHEMBL287429	S(=O)(=O)(N(C(Cc1ccc(OS(=O)(=O)c2c3c(ccc2)cncc3)cc1)C(=O)N1CC[NH+](CC1)CCc1ccccc1)C)c1c2c(ccc1)cncc2	0
CHEMBL231928	O1c2c(cc(cc2N(CC)CC)C)C(=O)C(O)=C1c1cc(O)c(O)cc1	0
CHEMBL2334354	O1c2c-3c(cc(OC)c2OC)C(Oc2c-3c(cc(OC)c2O)C1=O)=O	0
CHEMBL404349	FC(F)(F)c1cc(ccc1)Cn1ncc(c1)-c1[nH]c2c(n1)NC(=O)N(CC1CC1)C2=O	0
CHEMBL2159813	O=C(n1nnc2c1cccc2)N1CC[NH+](CC1)Cc1ccc(cc1)-c1ccccc1	0
CHEMBL197054	O(c1ccc(NC(=O)Nc2cc3c(n(nc3)CC[NH+]3CCC(CC3)C(=O)N)cc2)cc1)c1ccccc1	0
CHEMBL36599	S1(=O)(=O)N(c2c3c(ccc2)cccc13)CCCC[NH+]1C2CCC1c1c([nH]c3c1cc(F)cc3)C2	0
CHEMBL181961	o1nc(nc1C1CC=CCC1c1ccc(cc1)CNc1nccc(C)c1NC(=O)CC#N)C	0
CHEMBL10834	O1C(O)(C(Cc2ccccc2)=C(c2cc3OCOc3cc2)C1=O)c1ccc(OC)cc1OC	0
CHEMBL563989	s1c(cc(OC(C)c2ccc(cc2C2CC2)C[NH2+]C(C)(C)C)c1C(=O)N)-c1n2c(nc1)C=CC=C2	0
CHEMBL1095032	Clc1cc2c(cc(S(=O)(=O)CC(O)C(=O)N3CCC(N4CCCNC4=O)CC3)cc2)cc1	0
CHEMBL1642682	Nc1cc(ccc1)CCc1ccccc1	0
CHEMBL2419668	Fc1ccccc1\C=N\[N-]C(=O)Nc1cc(F)c(Oc2c3cc(OC)c(OCCC[NH+]4CCC(CC4)C)cc3ncc2)cc1	0
CHEMBL418697	FC(F)(F)c1cc(cc(c1)C(F)(F)F)C(=O)N1CCC(NC(OCCC[NH+](C)C)=O)CC1Cc1ccccc1	0
CHEMBL1797438	S(=O)(=O)(n1nc2c(CC3(C4CC=C5C6CC(CCC6(CCC5(C)C4(CCC3C2(C)C)C)C(=O)[O-])(C)C)C)c1)C	0
CHEMBL480133	O=C1N(Cc2ccccc2)C(=O)C2C1C([NH+]1C2CCC1)c1ccc(cc1)C(=[NH2+])N	0
CHEMBL3286561	[NH2+]1CCc2c(nc(nc2NC)Cc2ccccc2)CC1	0
CHEMBL498171	S(=O)(=O)(n1c2c(cc(cc2)C)cc1)c1cc(ccc1)C(=O)Nc1ccc(cc1C(=O)[O-])C	0
CHEMBL1766889	FC(F)(F)c1oc(nc1C(=O)Nc1cnc(nc1)N1CCN(CC1)C(OC)=O)-c1ccccc1	0
CHEMBL47179	O1CC[NH+](CC1)Cc1c(nc2c(cccc2)c1C(=O)NC(C)C1CCCCC1)-c1ccccc1	0
CHEMBL562056	Brc1nc2c(ncnc2N)n1C1OC(CSSCC2OC(n3c4ncnc(N)c4nc3Br)C(O)C2O)C(O)C1O	0
CHEMBL1483598	S(CC(=O)NC(=O)c1n(ccc1)C)c1nc2c(cccc2)c(c1)C	0
CHEMBL1094402	O=C(N)c1nn(c-2c1CCc1c-2nc(nc1)Nc1ccccc1)C1CCCCC1	0
CHEMBL1950841	O=C(NC1CCCC[NH+](C1)CCc1ccccc1)C(NC(=O)C([NH2+]C)C)C1CCCCC1	0
CHEMBL196466	s1c(S(=O)(=O)n2cc(c3c2cccc3)C2CC[NH+](C2)Cc2ccccc2)c(nc1N)C	0
CHEMBL566754	s1c(-c2ccccc2)c(C)c(C(OCC)=O)c1N=NN1CCOCC1	0
CHEMBL2377347	S1c2c(-c3n(c4c(c3C1C(=O)N(CC)CC)cc(F)cc4)CCF)cccc2	0
CHEMBL196783	s1c(NC(=O)N)c(cc1C#Cc1cc(F)ccc1)C(=O)N	0
CHEMBL1457753	Brc1cc(S(=O)(=O)N2CCC(CC2)C(OCC)=O)c2N(CCc2c1)C(=O)C1CC1	0
CHEMBL2449558	s1cccc1C1NC(=S)NC(C)=C1C(=O)Nc1ccccc1OCC	0
CHEMBL42774	Clc1cc(Cl)ccc1C1SC(CC(=O)NCc2c3c(ccc2)cccc3)C(=O)N1CC(=O)N1CCC([NH+]2CCCC2)CC1	0
CHEMBL368668	O1c2cc(ccc2OC1)/C(=C(/C(=O)c1ccc(OC)cc1)\Cc1ccc(cc1)-c1ccccc1)/C(=O)[O-]	0
CHEMBL2283150	S(=O)(=O)(C)c1ccc(cc1)C(=C(c1ccccc1)c1ccccc1)C	0
CHEMBL3092815	S(=O)(=O)(N)c1cc(ccc1)-c1nnn(c1)C1OC(CO)C(O)C(O)C1O	0
CHEMBL2113392	Clc1[nH+]c2n(cnc2c(N)c1)C1OC(CO)C(O)C1O	0
CHEMBL1907865	O=C(NC1CCCc2c1cccc2)C(NC(=O)Nc1c(cccc1C(C)C)C(C)C)(Cc1c2c([nH]c1)cccc2)C	0
CHEMBL157616	Clc1ccc(cc1)-c1nn(c2c1CCC2)-c1ccccc1	0
CHEMBL1796073	Fc1c2c(n(cc2CN(C(=O)C2C[NH2+]CCC2C2=CC(=O)N(C=C2)C)C2CC2)Cc2ccccc2)ccc1	0
CHEMBL246813	s1cc(nc1N\N=C\1/CCCCC/1C)-c1ccc(cc1)C	0
CHEMBL1933756	O(C)c1ccc(-n2nc3c(c2-c2ccc(cc2)C(C)(C)C)C(=O)CC(C3)(C)C)cc1	0
CHEMBL3220541	S(CCC)c1nc(N2CC3C(C2)C3C(=O)[O-])ccc1C(=O)NC12CC3CC(C1)CC(C2)C3	0
CHEMBL3220542	S(CC)c1nc(N2CC3C(C2)C3C(=O)[O-])ccc1C(=O)NC12CC3CC(C1)CC(C2)C3	0
CHEMBL550700	Brc1cc2c(nc(N3CC[NH+](CC3)CC3Oc4c5c(nc(cc5)C)ccc4OC3)cc2)cc1	0
CHEMBL256725	Clc1ccc2OCOc2c1Nc1nc(ncc1)Nc1cc(OC)c(OC)c(OC)c1	0
CHEMBL2011435	o1cc(cc1)-c1ncc(cc1)Cn1ccnc1	0
CHEMBL1428415	Clc1cnc(S(=O)(=O)C)nc1C(=O)Nc1ccc(S(=O)(=O)N(CC)c2ccccc2)cc1	0
CHEMBL2177517	[NH2+]1CC2CC(=CC(C2)C1)c1nccnc1	0
CHEMBL367631	FC(F)(F)C(=O)C(NC(=O)CN1C=CC=2C(N=C3C=2C=CC=C3)=C1O)C(C)C	0
CHEMBL539599	Clc1cc2[nH+]c3c(C4CC(=CC(C4)C3)C)c(NCCCCCCCCNc3c4CCCCc4[nH+]c4c3ccc(Cl)c4)c2cc1	0
CHEMBL283117	OC1(c2c(N3C1[NH2+]C(CC(C)C)C3=O)cccc2)CC1NC(=O)c2c(N3C1=Nc1c(cccc1)C3=O)cccc2	0
CHEMBL52947	O(C)c1ccc(OC)cc1NCc1nc2c(nc(nc2N)N)cc1	0
CHEMBL314430	Fc1ccc(cc1)C(=O)CCC[NH+]1CCC(Nc2ccccc2)CC1	0
CHEMBL518620	Clc1cc(Cl)ccc1-c1nc(-c2sc(nn2)C(C)(C)C)c(n1-c1ccc(Cl)cc1)CC	0
CHEMBL1984788	Clc1cc(c2nc([nH]c2c1)-c1ccc(cc1F)C1CCC[NH2+]C1)C(=O)N	0
CHEMBL1803043	OC(CNC(=O)\C=C(\C=C\C=C(\C=C\C=1C(CCCC=1C)(C)C)/C)/C)CO	0
CHEMBL402921	S(=O)(=O)(N(C)c1cc2cc(c1)COC(=O)C([NH3+])(Cc1cc(CCC(NC2=O)c2ccccc2)ccc1)C)CC(F)(F)F	0
CHEMBL409026	Oc1cc2c(CC3(CC2(CCC3[NH3+])C)CO)cc1	0
CHEMBL247690	Fc1cc(ccc1OCCC[NH+]1CCOCC1)C[NH+]1CCC(NC(=O)C=2Oc3c(ccc(F)c3)C(=O)C=2)CC1	0
CHEMBL400719	S(=O)(=O)(CCN(C(C)c1nc2c(n1-c1ccc(cc1)C#N)cccc2)C(=O)Cc1cc(C(F)(F)F)c(F)cc1)CC	0
CHEMBL2324986	Clc1ncc(NS(=O)(=O)c2cc(C#N)c(Oc3ccccc3-c3ccccc3)cc2)cn1	0
CHEMBL11941	O(CCCC\C=C(/NC(=O)C1CC1(C)C)\C(=O)[O-])C	0
CHEMBL36936	S1c2c(OC1CCC(=O)N)c(C)c(C)c(O)c2C	0
CHEMBL140432	O(C)c1cc(ccc1Cc1c2cc(NC(=O)NCCCC)ccc2n(c1)C(c1ccccc1)c1ccccc1)C(=O)[O-]	0
CHEMBL1779019	Fc1cc(OC)c(cc1)-c1cc(cnc1)CNC(=O)C1CC1	0
CHEMBL221293	Clc1ccc(cc1)-c1[nH]nc(c1)-c1ccc(cc1)C	0
CHEMBL397775	O1c2c(cc(O)cc2)C2C(CCC2)C1c1ccccc1	0
CHEMBL59855	O(CC)c1ccccc1N1CC[NH+](CC1)Cc1cc(ccc1)C(=O)N1CCCCCC1	0
CHEMBL1202755	O=C1N2C=C(C=CC2=Nc2c1cc(cc2)C(C)C)C(=O)NC(CCCc1cccnc1)C	0
CHEMBL110288	FC(F)(F)c1ccccc1NC(=O)C1CCC2C3C(CCC12C)C1(C(NC(=O)C=C1)CC3)C	0
CHEMBL32433	ClCCCNC(=O)CCCCCCCCCCCCCCC	0
CHEMBL1537847	Clc1ccc(cc1)-c1nn(cc1\C=C\1/SC(=NC/1=O)N)CCC(=O)[O-]	0
CHEMBL2048257	Clc1cccc(Cl)c1NNC(=O)CCc1ccccc1	0
CHEMBL22750	S(=O)([O-])(N(CCCC)CCCC)=NC(Oc1c(cc(cc1C(C)(C)C)C)C(C)(C)C)=O	0
CHEMBL2115361	O=C1N(CCC1)CC#CCC1[NH+](CCCC1)C	0
CHEMBL396177	Brc1cc(cc(c1)C#N)-c1cc2nc(ccc2cc1)C	0
CHEMBL427050	[NH+]1(CC[NH+](CC1)C)Cc1cc-2c(Cc3c-2[nH]nc3-c2ccccc2)cc1	0
CHEMBL523709	S1CC(N2C1=C(c1ccccc1F)C(=O)N(CC([NH3+])c1ccccc1)C2=O)c1ccccc1F	0
CHEMBL2113260	S(=O)(=O)(N\N=C(/N1CCCCC1)\c1cc(OC)c(OCCCCCCCCCCCCCCCC)cc1)c1cc(cc(c1)C(=O)[O-])C(=O)[O-]	0
CHEMBL1080041	O=C1N(C2CCC3C4CCC([NH+](CCCCCCC)C)C4(CCC3C2(CC1)C)C)C	0
CHEMBL200172	Clc1ccc(cc1O)-c1nc([nH]c1-c1ccncc1)C(C)(C)C	0
CHEMBL2349563	BrC=1N=C(Nc2c(nc(Cl)nc2OC)C)C(=O)N(C=1)C(COCCF)C1CC1	0
CHEMBL1486742	Clc1c(Cl)c(Cl)c2c(c1Cl)C1(OC2=O)c2c(Oc3c1ccc(O)c3O)c(O)c(O)cc2	0
CHEMBL289702	O1c2c(cc(OCCCCCC[NH+]3CCC(CC3)C)cc2)C(=O)C=C1c1ccccc1	0
CHEMBL583385	Clc1cc(cc(F)c1)-c1cc2c3N=C(NC(=O)c3sc2cc1)C[NH+](C)C	0
CHEMBL246599	O1CC(=O)N(c2cc(ccc12)C[NH+]1CC[NH+](CC1)CCOc1c2c(nc(cc2)C)ccc1)CCC	0
CHEMBL397792	O1CCOc2c1cc1c(c2)cccc1C(=O)[O-]	0
CHEMBL1835740	O(C)c1cc(Nc2nc(n(n2)-c2ncccc2)N)ccc1OC	0
CHEMBL257008	Clc1cc(C[NH+](C)C2CC[NH+](CC2)CCCC)c(cc1)C#N	0
CHEMBL193735	O1C(CC2(C3C(CCC2C1=O)(C)C(CC(OC(=O)C)C3=O)C(OC)=O)C)c1ccoc1	0
CHEMBL372464	FC(F)(F)c1cnc(nc1Nc1ccc(OC)cc1)Nc1cc2nc[nH]c2cc1	0
CHEMBL592506	S(=O)(=O)(C)c1cc(Oc2cc(ccc2)-c2c3c(ncc2Cc2ccccc2)c(ccc3)C(F)(F)F)ccc1	0
CHEMBL2382436	Clc1cc(ccc1)CCCC(=O)NC=1SC(=O)c2c(N=1)cccc2	0
CHEMBL251094	Clc1cc(cnc1N1CC(N(CC1)c1[nH]c(c(n1)-c1cc(F)c(F)c(F)c1)-c1ccc(cc1)C(F)(F)F)C)CO	0
CHEMBL180555	s1c(Cc2ccccc2)c(nc1NC(=O)C([NH3+])C)COc1ccccc1	0
CHEMBL410329	S(OCC12OC(OC1C1OC3(OC1CO2)CCCCC3)(C)C)(=O)(=O)N	0
CHEMBL2206437	ClC=1c2n(C=CC=1N1CCC(CC1)c1ccc(F)cc1F)c(nn2)CC1CC1	0
CHEMBL1256256	S(=O)(=O)(N(S(=O)(=O)c1c2c(ccc1)c(N(C)C)ccc2)c1cc(N2CC[NH2+]CC2)c(OC)cc1)c1c2c(ccc1)c(N(C)C)ccc2	0
CHEMBL1682337	OCCCc1nnn(c1)-c1cc2c([nH]nc2)cc1	0
CHEMBL1256254	Clc1cc2c(sc(S(=O)(=O)N(CCCCCCCCNS(=O)(=O)c3c4c(ccc3)c(N(C)C)ccc4)c3cc(N4CC[NH2+]CC4)c(OC)cc3)c2C)cc1	0
CHEMBL23379	SCC(C(=O)N(CC(=O)[O-])c1cc2OCCOc2cc1)C	0
CHEMBL1222941	Fc1cc2c(CN(CC3(NC(=O)NC3=O)c3ccc(cc3)C=3C=CC(=O)NC=3)C2=O)cc1	0
CHEMBL486948	o1c(nnc1C1CC1)-c1cnc(nc1Nc1ccc(cc1)C)NCCc1ccncc1	0
CHEMBL561234	Brc1cc(ccc1OCCC[NH+](C)C)CCNC(=O)c1[nH]ccc1	0
CHEMBL468222	s1c(cnc1C(=O)CCCCCCc1ccccc1)-c1ncccc1	0
CHEMBL16956	Clc1cc(ccc1)COc1ccc(cc1)C=1OC(=S)N(N=1)CCC#N	0
CHEMBL1796862	OC1CC(C2CCC3(C(CC=C4C5C(C)C(CCC5(CCC34C)C(OCc3ccccc3)=O)C)C2(C1)C)C)(C)C	0
CHEMBL425926	O1c2c(C(=O)c3c1cc(O)c(O)c3CC=C(C)C)c(O)cc(OC)c2C(C=C)(C)C	0
CHEMBL110609	Clc1cc(Cl)ccc1-c1nc(nn1C)N(C(C1CC1)C1CC1)CCC	0
CHEMBL180839	O(C(=O)C1N(CCC1)C#N)C(CC1CCCCC1)C	0
CHEMBL1775171	S(=O)(=O)(C)c1ccc(-n2ncc3c2ncnc3OC2CCN(CC2)C(OC(C)C)=O)cc1	0
CHEMBL2236230	S(C)c1ncc(n1Nc1ccccc1)C1C(C(OCCc2ccccc2)=O)=C(NC(C)=C1C(OCCc1ccccc1)=O)C	0
CHEMBL2424695	O1CC2=NN(C(N)=C(C2=CC1(C)C)C#N)c1cc(ccc1)C(C)C	0
CHEMBL255110	O1c2c(ccc(O)c2)C(=O)CC1c1cc(O)ccc1	0
CHEMBL1084160	s1c2cc(ccc2cc1C(=O)NC1(CCCC1)C(=O)NC(Cc1ccccc1)CCC[NH+]1CCN(S(=O)(=O)N(C)C)CC1)C	0
CHEMBL255116	o1cc(nc1C(=O)CCc1ccc(cc1)-c1ccccc1)-c1ncccc1	0
CHEMBL297918	S(=O)(=O)(Nc1ccc(cc1)CCCC[NH2+]CCc1c2cc(ccc2[nH]c1-c1cc(cc(c1)C)C)C(C(=O)N(C)C)(C)C)C	0
CHEMBL1083575	S(=O)(=O)(c1cc(F)ccc1)c1cc2c(cc1)C(CCC2)CC(=O)NC(N)=N	0
CHEMBL605809	S(OCC1OC(n2c3nc(nc(N)c3nc2)C#CCCCC)C(O)C1O)(=O)([O-])=NC(=O)C([NH3+])C(CC)C	0
CHEMBL1779839	Clc1ccc(NC(=O)Nc2c3cc(O)ccc3ccc2Cl)cc1C(F)(F)F	0
CHEMBL394369	s1ccc(CO)c1\C=C\1/Oc2c(-c3c/1c1c(NC(C=C1C)(C)C)cc3)c(OC)c(O)cc2	0
CHEMBL170845	O(CCC[NH+](C)C)c1ccccc1O	0
CHEMBL2069769	Clc1cc(ccc1)C1N(OC2C1C(=O)N(C2=O)c1ccc(cc1)C(=O)[O-])c1ccc(cc1)C	0
CHEMBL168788	O(CCN(CCOC)c1nc(nc2n(cnc12)-c1c(cc(cc1C)C)C)C)C	0
CHEMBL277302	O(C)c1cc2c(CCC=C2CCC[NH+]2CCN(CC2)c2ncccc2)cc1	0
CHEMBL502121	Fc1cc(cc(F)c1)CC(NC(=O)C1CN(CCC)C(=O)N(C1)CCC)C(O)C1[NH2+]CCN(Cc2ccccc2)C1=O	0
CHEMBL1992922	OCC(Nc1ncnc2[nH]cc(c12)-c1ccccc1)CO	0
CHEMBL484462	Brc1ccc(cc1)C1ON=C(C1)c1cc(ccc1)CC(OCC)C(=O)[O-]	0
CHEMBL1084344	Fc1ccc(-n2ncc3cc(ccc23)-c2ccc(O)cc2)cc1	0
CHEMBL171051	O=C1NC(CN(C(=O)C(NC(=O)Cc2c3c([nH]c2)cccc3)CCCC)C1CC(=O)[O-])Cc1ccccc1	0
CHEMBL2178958	O=C(N1CCCC1C#N)C1N(CC(N=[N+]=[N-])C1)C(=O)CCCc1ccccc1	0
CHEMBL574583	Oc1ccc(cc1N)-c1ccccc1	0
CHEMBL31938	O(CC(O)C[NH2+]CCC(OC)=O)c1ccccc1C	0
CHEMBL2338753	O1C2C34C5(CC(C(O)(CCc6ccccc6)C)C2(OC)CC5)C([NH+](CC3)CC2CC2)Cc2c4c1c(O)cc2	0
CHEMBL325572	O=C1NC2CCC3C4CCC(C(=O)Nc5ccccc5C(=O)c5ccccc5)C4(CCC3C2(C=C1)C)C	0
CHEMBL55240	Clc1ccc(cc1)COCC([NH2+]Cc1ccccc1)C(=O)N1CCC2(CC1)c1c(N(S(=O)(=O)C)C2)cccc1	0
CHEMBL262867	O=C(NCC)c1cn2N=C[NH+]=C(Nc3cc(NC(=O)c4cc(-n5ccnc5)ccc4)ccc3C)c2c1C	0
CHEMBL2205822	Fc1cc(ccc1)CCCC[NH+]1C2C3C4C5C3C3C2C(C5C3)C14O	0
CHEMBL2312504	O(c1cccnc1C)c1ncnc(N2C3CC4N(C(C3)CC2C4)C(OC(C)C)=O)c1CC	0
CHEMBL1632390	Clc1ccc(cc1F)CC(C(=O)N1CCN(CC1)c1ncnc2c1C(OC2)C)C[NH2+]C(C)C	0
CHEMBL1575221	Brc1sc(cc1)C(Oc1ccc(cc1)\C=C(/C#N)\c1[nH]c2c(n1)cccc2)=O	0
CHEMBL496971	O(CC)c1ccc(cc1)\C=C/1\N(Cc2ccccc2)C(=O)NC\1=O	0
CHEMBL189172	Clc1cc(Cl)ccc1CC(NC(=O)CC[NH3+])C(=O)N1CC[NH+](CC1)C1(CCCCC1)C[NH2+]CC=1NCC=CC=1	0
CHEMBL60930	O=C1N2C=C(C=CC2=Nc2c1cc(cc2)C(C)C)C(=O)NCCCCCCCc1cccnc1	0
CHEMBL261261	Brc1cc(ccc1O)\C=C\1/C[NH+](C\C(=C/c2cc(Br)c(O)cc2)\C/1=O)Cc1ccccc1	0
CHEMBL1835743	Fc1ccc(N2CCOCC2)cc1Nc1nc(n(n1)-c1ncccc1)N	0
CHEMBL1996791	Ic1nn(c2ncnc(N)c12)C1CCC(O)CC1	0
CHEMBL227205	Brc1ccccc1OC1CCN(CC1)c1nnc(cc1)C(=O)NC	0
CHEMBL11509	O(Cc1nc2c(cc1)cccc2)c1ccc(cc1)\C=C\C(=O)c1ccccc1C(=O)[O-]	0
CHEMBL1760165	o1c(ccc1Nc1nc2c(n1-c1nc(nc(n1)N)C)cccc2)C(=O)NC	0
CHEMBL393735	O(C)C1C2[NH+](CC([NH+](C2)Cc2ccccc2)CC1)Cc1ccc(OC)cc1	0
CHEMBL470942	Fc1cc(F)ccc1N1CC[NH+](CC1)CCN(CC1CC1)C=1[NH+]=C(n2nc(nc2C=1)-c1occc1)N	0
CHEMBL264606	Clc1cc(cc(Cl)c1)C(=O)NC(CCC(=O)NC(CC(=O)Nc1c2c(ccc1)cccc2)C(=O)[O-])C(=O)N1CCC2(CCCC2)CC1	0
CHEMBL81885	ClC(Cn1ncc2c1[nH+]cc(C(OCC)=O)c2NC(C)(C)C)c1ccccc1	0
CHEMBL1968015	[nH]1ncc2c1cc(Nc1nc(NC3CCCCC3)ccn1)cc2	0
CHEMBL82768	Fc1c2c3c(c(cc2NCC([NH3+])(C)C)-c2[nH]ccc2)C(=O)Nc3cc1	0
CHEMBL366450	O=C([O-])C([NH+]1CC(C(C1)C[NH+]1CCC(CC1)c1n(nc(c1)-c1ccccc1)CC)c1ccccc1)C1CCCCC1	0
CHEMBL261069	Fc1cccc(F)c1Nc1ccc(cc1CC(=O)[O-])C	0
CHEMBL510679	I\C=C\COc1c2CC([NH+]3CCC(CC3)c3ccccc3)C(O)Cc2ccc1	0
CHEMBL595318	Clc1cc(NCCNC(=O)CCc2ccc(NS(=O)(=O)C)cc2)ccc1Cl	0
CHEMBL2057636	Clc1cc2c(-n3c(ccc3)C(OC2c2cccc(OC)c2OC)CCn2nnc(c2)C(=O)[O-])cc1	0
CHEMBL518646	Clc1cc(Nc2ncnc(N)c2C(=O)NCC[NH+]2CCOCC2)ccc1OCc1ccccc1	0
CHEMBL133314	s1c(ccc1C)CC(C(N([O-])C=O)CCC)C(=O)NC(CCC\N=C(/NS(=O)(=O)c1ncccc1)\N)C(=O)Nc1sccn1	0
CHEMBL2376314	S(=O)(=O)(Nc1ccc(F)cc1F)c1cc2C[NH2+]C(CC)(CC)C(=O)Nc2cc1	0
CHEMBL208248	Fc1cccc(-c2cc(F)c(cc2)CNc2ncc(cc2)C[NH+]2CCCCC2)c1C(OC)=O	0
CHEMBL256703	O1CCN(CC1)c1cc(c2nc([nH]c2c1)C=1C(=O)NC=CC=1NCCn1ncc(c1)C)C	0
CHEMBL590798	O(CCCCC)C(=O)N1CCN(CC1)C(=O)C(NC(=O)c1nc(cc(c1)CCCCO)-c1ccccc1)CCC(=O)[O-]	0
CHEMBL1990482	O=C(N)c1c2nc([nH]c2ccc1)-c1ccncc1	0
CHEMBL188826	S=P(OCC([NH3+])c1[nH]cc(n1)-c1ccc(cc1)CCCCCCCC)([O-])[O-]	0
CHEMBL175901	OC1C(O)C(O)C[NH2+]C1CO	0
CHEMBL249206	OC(C(=O)NC1C2C1C[NH+](C2)Cc1cc2c(cc1)cccc2)(C1CCCC1)c1ccccc1	0
CHEMBL2018481	Fc1ccc(Oc2ccc(NC(=O)C3N(CC(C3)Cc3ccccc3)C(=O)Cc3[nH]cnc3)cc2)cc1	0
CHEMBL1835820	O1c2cc(N(C)C)c(cc2C=CC1=O)-c1cc(ccc1)C#N	0
CHEMBL477401	[nH]1c-2c(CCc3cc(ccc-23)-c2nnn[n-]2)c2c1cc(cc2)-c1ccc(cc1)CCCC	0
CHEMBL579068	S(=O)(=O)(c1ccccc1C(C(=O)[O-])C)c1ccc(cc1)-c1ccccc1	0
CHEMBL3290139	FC(F)(F)c1ccc(cc1)C(=O)Nc1cc(C(=O)Nc2cnc(nc2)Nc2cc(N)ccc2)c(cc1)C	0
CHEMBL231739	Fc1cccc(C(F)(F)F)c1CC(=O)N1Cc2c([nH]c(-c3cc(cc(c3)C)C)c2C(C[NH2+]CCc2cc3nc([nH]c3cc2)C)C)CC1	0
CHEMBL165814	O=C1N(CCC[N+](CCCC[N+](CCCN2C(=O)c3c(cccc3)C2=O)(C)C)(C)C)C(=O)c2c1cccc2	0
CHEMBL1223169	O1CC[NH+](CC1)CCOc1ccc(cc1)-c1cc2N3C(=N[N-]C3=O)C=C(c2cc1)C	0
CHEMBL523963	O(C)c1cc(ccc1OC)CC1[NH+](CCc2c1cc(OC)c(OC)c2)CC(=O)NC1Cc2c(C1)cccc2	0
CHEMBL313428	O1Cc2c(cccc2)C(=O)c2cc(ccc12)CCN(O)CC	0
CHEMBL1809252	S(=O)(=O)(NC(C(=O)C([NH2+]Cc1ccc(cc1)C(=[NH2+])N)C(C)C)CCCNC(=[NH2+])N)Cc1ccccc1	0
CHEMBL1668604	O(C)c1ccc(OC)cc1	0
CHEMBL2316153	O(C)c1cc(cc(OC)c1)\C=C\1/CCC\C(=C/c2ccc(O)cc2)\C/1=O	0
CHEMBL461620	Clc1cc(ccc1-c1cc(C23CC4CC(C2)CC(C3)C4)c(NC(=O)C)cc1)\C=C\C(=O)[O-]	0
CHEMBL114323	O1C(CO)C(O)C(O)C(NC(=O)C)C1Oc1c2c(ccc1)cccc2	0
CHEMBL492548	s1c(C(OCC)=O)c(nc1Nc1nc(N2CC([NH2+]CC2)C(=O)N)cc(n1)N1CCC([NH+](C)C)CC1)C	0
CHEMBL161241	[NH+](CCC=1c2c(CC=1)cccc2)(C)C	0
CHEMBL1916651	S(=O)(=O)(N(C(C(C)C)C(=O)N[O-])CC[NH+](C)C)c1cc2c(cc1)cccc2	0
CHEMBL3290489	Fc1ccc(N2CC[NH+](CC2)CCOc2ccc(cc2)\C=C\2/Oc3c(cccc3C(=O)N)C/2=O)cc1	0
CHEMBL223151	S(CCCC(=O)[O-])CCN1C(CCC1=O)\C=C\C(O)CCCCC	0
CHEMBL174777	Clc1cc(Cl)ccc1NC(=O)C=1c2cc(Cl)ccc2S(=O)(=O)N(C)C=1[O-]	0
CHEMBL1835138	O=C(N)c1c2[nH]c3cc(ccc3c2c(nc1)NC(C)C1CC1)-c1cn(nc1)C	0
CHEMBL92748	O(CC[NH+]1CCCC1)c1ccc(cc1)C1c2c(cc(O)cc2)CCC1c1ccccc1	0
CHEMBL2165559	S(=O)(=O)(n1c2CCC([NH+](C)C)Cc2c2cc(F)ccc12)c1ccc(cc1)C(C)C	0
CHEMBL19456	n1cc(C)c(cc1)\C=C\c1c2c(ccc1)cccc2	0
CHEMBL1669647	O(C)c1cc(NC(=O)c2cc([N+](=O)[O-])c(N3CC[NH+](CC3)C)cc2)ccc1	0
CHEMBL1253191	O1C(COC)C(O)C(OCc2cc3c(cc2)cccc3)C([NH2+]CCC[NH3+])C1OCCc1ccccc1	0
CHEMBL202389	O(C1=CC(=O)C(Nc2ncnc3c2cc(OC)c(OCCOC)c3)=CC1=O)c1cc(NCC)ccc1	0
CHEMBL2165552	S(=O)(=O)(n1c2CCC([NH+](C)C)Cc2c2cc(OC)ccc12)c1ccccc1F	0
CHEMBL568788	Fc1ccc(nc1)C(Nc1nc(Nc2n[nH]c(c2)C)cnc1C#N)C	0
CHEMBL56601	s1c2cc(F)ccc2cc1C1CC[NH+](CC1)CC(O)COc1c2c([nH]cc2)ccc1	0
CHEMBL1770630	Clc1cc(ccc1)C1(N(CCC1)C(=O)C(O)C(O)C(=O)NC(C)c1ccc(-n2nccc2)cc1)C	0
CHEMBL1208871	Fc1cc(cc(F)c1)CC(NC(=O)C)C(O)C[NH2+]C1(CCCCC1)c1cc(ccc1)/C(=C/C)/C	0
CHEMBL425132	O(C1CCN(CC1)C(=[NH2+])C)c1cc2n(Cc3cc4cc(ccc4cc3)C(=[NH2+])N)c(nc2cc1)C(C)(C)C	0
CHEMBL2164688	O(C)c1cc2c3c([nH]c2cc1)CCN(C3)C(=O)C1CCCCC1C(=O)NC1(CC1)C#N	0
CHEMBL2325206	O(CCc1ccc(cc1)C)CCCc1[n+](C)c(ccc1)CCCOCCc1ccc(cc1)C	0
CHEMBL3288441	O1C(C2C(CC3C(CCC4(NC(OC4)=O)C3)C2\C=C\c2ncc(cc2)-c2ccccc2C#N)C1=O)C	0
CHEMBL3109208	O=C(NC1CCCC1)Nc1cc(ccc1)-c1c2cc(cnc2[nH]c1)-c1ccccc1	0
CHEMBL1807480	S(=O)(=O)(Nc1cc(ccc1)-c1n[nH]c(NC(=O)c2ccc(cc2)C[NH+]2CCOCC2)c1)c1ccccc1	0
CHEMBL1288829	Clc1ccccc1C1C2(Cc3c(cc(OC)c(OC)c3)C2=O)C2([NH2+]C1c1ccccc1)c1cc([N+](=O)[O-])ccc1NC2=O	0
CHEMBL430763	O=C(NC(C)C)c1cc2c([nH]c(-c3cc(cc(c3)C)C)c2CC[NH2+]CCCCc2cccnc2)cc1	0
CHEMBL1086299	Clc1cc(ccc1)-c1ccccc1NC(=O)CC1CC[NH2+]CC1	0
CHEMBL143452	O=C1c2c(C(=O)c3c1cccc3)c(NC(=O)CC[N+]1(CCCC1)C)ccc2NC(=O)CC[N+]1(CCCC1)C	0
CHEMBL344887	Clc1c(NC(=O)C(F)(F)C(F)(F)C(F)(F)C(F)(F)C(F)(F)C(F)(F)C(F)(F)C(F)(F)F)c(S(=O)(=O)N)cc(S(=O)(=O)N)c1Cl	0
CHEMBL501474	FC12C(C3CC(C)C(OC(=O)NCCC(C)(C)C)(C(=O)CO)C3(CC1O)C)CCC1=CC(=O)C=CC12C	0
CHEMBL2170993	S(CC1OC(n2c3ncnc(NC)c3nc2)C(O)C1O)CCCNC(=O)Nc1ccc(cc1)C(C)(C)C	0
CHEMBL198290	S=C(Nc1ccccc1)NCCCn1ccnc1	0
CHEMBL34354	Clc1c(NC(=O)C[NH+](CC(=O)[O-])CC(=O)[O-])c(S(=O)(=O)N)cc(S(=O)(=O)N)c1Cl	0
CHEMBL1209506	O(C)c1c(OC)cc(cc1OC)C#CCC[N+](C)(C)C	0
CHEMBL2179222	Clc1cc2c(nc1)n(S(=O)(=O)c1cc(NC3CC[NH+](CC3)C)c(OC)cc1)cc2C	0
CHEMBL1270925	FC(F)(F)Cn1c(-c2ccccc2)c(cc1-c1nc(ncc1)N)C(=O)N	0
CHEMBL1984162	o1c2c(nc1Nc1ccc(cc1)-c1nn(c3ncnc(N)c13)C1CCC(OCCOC)CC1)cc(cc2C)C	0
CHEMBL1277606	Clc1ccc(cc1)-c1nc(cnc1)C(=O)NCc1ccccc1C	0
CHEMBL1257619	FC(F)(F)Oc1cc2c(N(Cc3ncc(cc3)-c3ccccc3)C(=O)C2=O)cc1	0
CHEMBL214255	S(Oc1cc2OC(=O)C=Cc2cc1)(=O)(=O)c1ccccc1	0
CHEMBL2206915	Clc1ncc(Nc2ncccc2-c2nc(nc(n2)N)C)cc1NS(=O)(=O)N(C)C	0
CHEMBL374276	Clc1n(nc(C)c1C[NH+](Cc1c(nn(C)c1Cl)C)CC1CCC2[NH+](C1)CCN(C2)C=1[NH+]=C(n2nc(nc2N=1)-c1occc1)N)C	0
CHEMBL102252	O1CC2=C(C=C3N(Cc4c3nc3c(cc(N)cc3)c4)C2=O)C(O)(CC)C1=O	0
CHEMBL50517	Brc1cc(C(=O)NCC2[NH+](CCC2)C2CCC2)c(OC)c2c1cccc2	0
CHEMBL416374	O=C([O-])CCC\C=C(/c1cc(N\C(=N/CCC(C)C)\NC#N)ccc1)\c1cccnc1	0
CHEMBL3113017	Clc1nc(Oc2cc3N(S(=O)(=O)c4cc(F)c(F)cc4)CCCc3cc2)cc(c1)-c1onc(n1)C1CC1	0
CHEMBL308890	S(=O)(=O)(Nc1ccc(C)c(N(Cc2ccccc2)Cc2ccccc2)c1C)C	0
CHEMBL139810	O(CC)c1cc(ccc1)-c1ccc(cc1)C(=O)NC(\C=C\c1ccccc1)C(Cc1cc(ccc1)C(=[NH2+])N)C(OC)=O	0
CHEMBL36036	P(=O)([O-])([O-])C[NH2+]C(Cc1ccc(cc1)-c1ccccc1)C(=O)NCc1ccccc1	0
CHEMBL336169	Fc1cc2-c3c(c4c(NC(C=C4C)(C)C)cc3)/C(/Oc2cc1)=C/c1occc1	0
CHEMBL2092951	Oc1cc(ccc1O)C1c2c(C[NH+](C1)C)c(N)ccc2	0
CHEMBL337768	Clc1cc(Cl)ccc1-c1c2n(nc1C)C(=NC(=N2)C)N(CC)CC	0
CHEMBL513446	O=C(N)c1c2nc([nH]c2ccc1)C1[NH+](CC[NH+](C1)C)C	0
CHEMBL312085	S(=O)(=O)(c1ccc(cc1)C([NH+]1CC[NH+](CC1)C1CCCCC1)C)c1ccccc1	0
CHEMBL269732	O1C(/C(=C/C2CC(OC)C(O)CC2)/C)C(C)C(O)CC(=O)C(\C=C(\CC(CC(OC)C2OC(O)(C(=O)C(=O)N3C(CCCC3)C1=O)C(CC2OC)C)C)/C)CC=C	0
CHEMBL1771651	Fc1cc(F)ccc1C(=O)N1CCCC1c1onc(n1)-c1cc(F)ccc1	0
CHEMBL355543	Oc1nc(nc2c1cc(cc2)CN(CC#C)c1ccc(cc1)C(=O)NC(CCC(=O)NC(CCC(=O)[O-])C(=O)[O-])C(=O)[O-])C	0
CHEMBL210655	O(C)c1ccccc1CC(=O)Nc1[nH+]c(OCC)c(C#N)c(N)c1	0
CHEMBL107097	S(=O)(=O)(N)c1ccccc1-c1ccc(cc1)CCCN(CC(=O)[O-])c1cc(ccc1)C(=[NH2+])N	0
CHEMBL267476	O=C([O-])CCCCCCC\C=C/C\C=C/CCCCC	0
CHEMBL88804	O=C([O-])C([NH3+])CCCC(=O)[O-]	0
CHEMBL2436219	S(=O)(=O)(CC(=O)N1c2c(N(Cc3c4c(ccc3C)cccc4)C(=O)C(NC(=O)C([NH2+]C)C)C1C)cccc2)C	0
CHEMBL348623	O1C2C(O)(C34OC5OC(=O)C(O)C56C3(C(OC4=O)C(OC(OCc3ccccc3)=O)C6C(C)(C)C)C2O)C(C)C1=O	0
CHEMBL473098	O(c1ccccc1)c1nc(nc2c1cccc2)N1CC[NH+](CC1)C	0
CHEMBL1830707	s1c2CCCc3n[nH]cc3-c2nc1Nc1ncccc1	0
CHEMBL257894	S(=O)(=O)(N1CCC(CC1)CCCC(=O)c1occn1)CCc1ccccc1	0
CHEMBL1922260	FC(F)(F)c1cc2c3c([nH]c2cc1)CC1C(C[NH+](CC1)CCc1ccccc1)C3C	0
CHEMBL436796	Fc1cc(cc(c1)C(F)(F)F)CNC(=O)C1(CC([NH+]2CC(C)C3(CC2)C=Cc2c3cccc2)CC1)CC1CC1	0
CHEMBL310795	O(C)c1c2c(C(=O)C=CC2=O)c(OC)cc1C(O)CCCC	0
CHEMBL2158357	O1c2c(cccc2)C(OC(C(=O)NCc2ccccc2)C)=CC1=O	0
CHEMBL2058704	Brc1cc2c([nH]cc2\C=C\2/N/C(/NC/2=O)=N/C)cc1	0
CHEMBL128641	S(=O)(=O)(NCC(C)(C)c1ccc(cc1)C(=O)[O-])c1cc2cc(OCc3nc4c(cc3)cccc4)ccc2cc1	0
CHEMBL90413	Fc1c2c(nc3C=4N(Cc3c2)C(=O)C2=C(C=4)C(O)(CC)C(OC2)=O)ccc1	0
CHEMBL1836757	Clc1cc(NC2=[NH+]C(=Cn3c2ncc3-c2cn[nH]c2)C)ccc1C(=O)[O-]	0
CHEMBL455683	Fc1cc(cc(F)c1)\C=C\C(=O)N1CCC(CC1)C([NH+]1CCC(CC1)c1c2cccnc2[nH]c1)CO	0
CHEMBL2347692	FC(F)(F)c1cc(cc(c1)C(F)(F)F)COCC1(CCCC[NH2+]C1)c1ccccc1	0
CHEMBL2448441	S\C(=N/N)\CCCC(NC(=O)C1N(CCC1)C(=O)C(NC(OCc1ccccc1)=O)Cc1ccccc1)B1OC2(C3CC(CC2O1)C3(C)C)C	0
CHEMBL1951900	S(=O)(=O)(C)c1ccc(cc1)CC(=O)N(CC)C1CC[NH+](CC1)CCC([NH+]1CCC(CC1)C)c1ccccc1	0
CHEMBL230462	O=C(Nc1cc(NC=2[NH+]=C(n3ncc(c3[NH+]=2)C#N)NC2CCC2)ccc1)C	0
CHEMBL83924	S1C(Cc2ccc(OCCNC(=O)CCCCCCCC)cc2)C(=O)[N-]C1=O	0
CHEMBL272002	O1CC[NH2+]CC1C(Oc1ccccc1C(OC)=O)c1ccccc1	0
CHEMBL1718734	S1CC(=O)Nc2cc(ccc12)C(OCC(=O)Nc1ccc([N+](=O)[O-])cc1OC)=O	0
CHEMBL2037008	O(C(C(=O)[O-])(C)C)c1ccc(cc1)CCCC1=NN(C(C)c2ccccc2)C(=O)N1CCC	0
CHEMBL1232889	O=C([O-])c1nc([nH]c1)-c1ccccc1	0
CHEMBL2437183	Clc1cc(Cl)ccc1OCC(=O)N[N-]C(=S)NCc1ccc(cc1)-c1ccccc1	0
CHEMBL238617	Fc1ccc(cc1)-c1n[nH]nc1C#N	0
CHEMBL413795	Clc1cc(ccc1)C(=O)N1N=C(SC1c1cccc(OC)c1OC)c1ccc(F)cc1	0
CHEMBL406050	S(SC(CC)C)c1[nH]ccn1	0
CHEMBL394853	Brc1c(sc(C(=O)[O-])c1OCC(=O)[O-])-c1cc(NC2CCOCC2)ccc1	0
CHEMBL58146	[nH+]1c2c(cccc2)c(N)cc1	0
CHEMBL149754	O(CC1c2c(-c3c1cccc3)cccc2)C(=O)NC(CC(C)C)C(=O)NC(CC(C)C)C=O	0
CHEMBL293508	Fc1cc2c([nH]cc2C2CCC([NH2+]Cc3ccccc3)CC2)cc1	0
CHEMBL489391	Fc1cc(ccc1)\C=C\C=C\c1nc2N(C)C(=O)N(C)C(=O)c2n1C	0
CHEMBL38617	s1cc(nc1CC(NS(=O)(=O)c1c2NCC(Cc2ccc1)(C)C)C(=O)N1CCC(CC1)CCO)C	0
CHEMBL239234	O=C1N(CCC)C(=O)N(c2nc3n(c12)CCCN3CCc1c2c([nH]c1)cccc2)CCC	0
CHEMBL300407	S(=O)(=O)(N=C(N)N)c1c2c(ccc1)c(N(C)C)ccc2	0
CHEMBL363185	O(Cc1nc(ccc1)C(=O)NCCOCC(OCC)=O)c1cc(O)c(cc1CC)C(=O)C	0
CHEMBL78335	S(=O)(=O)(N)c1ccc(cc1)CCNC(=O)C(NC(=O)C(CCCc1ccc(cc1)C)CC(=O)[O-])CC1CCCCC1	0
CHEMBL176121	[NH2+](CC=C1CCCC1)C1CCCCC1	0
CHEMBL309162	Oc1ccc(C)c(CC2=[NH+]CCN2)c1C	0
CHEMBL3262137	s1c2c(nc1N1CC[NH2+]CC1COc1cccnc1)cc(OC)cc2	0
CHEMBL397207	O(C)c1cc2Cc3c(CCC[NH+](CCc2cc1OC)C)cccc3	0
CHEMBL2386761	s1c2c3c(ncnc3Nc3ccc(OC)cc3)ccc2nc1C(OC)=N	0
CHEMBL459978	O1C2C34CC[NH+](C(Cc5c3c1c(OC)cc5)C4(O)CCC2N(C(=O)CCCCC)C)CC1CC1	0
CHEMBL2035945	O=C(NC1CC[NH+](C1)Cc1ccccc1)C1C[NH+](CC1C(=O)NCCc1ccccc1)CC1CC1	0
CHEMBL591117	FCC1CC(=O)N(C1)C1C[NH+]2C(CC1[NH3+])c1cc(OC)c(OC)cc1CC2	0
CHEMBL606876	O1CCCC1C[NH+]1C2Cc3c4C5(C(Oc4c(OC)cc3)C(=O)CCC25OCCCc2ccccc2)CC1	0
CHEMBL1078539	o1nc(-c2nc3c(n2-c2ccccc2OC)cccc3)c(n1)N	0
CHEMBL268075	O(C)c1c2c(cccc2)c(OC)cc1C[NH+]1CCC(NC(=O)c2ccccc2)CC1	0
CHEMBL299537	[NH+](=C\NC(CC)(C)C)/c1ccc(cc1)-c1nc[nH]c1	0
CHEMBL2152591	O=C(N)c1ccccc1Nc1ccc(cc1)C(=O)N(C)c1ccccc1	0
CHEMBL2180546	Clc1ccc(cc1)C1(O)CCN(CC1)C(=O)C(NC(=O)c1ccccc1)C(O)C	0
CHEMBL208944	s1c(cnc1Oc1ccc(OC(C)C)cc1)C#CC(NC(=O)NC)C	0
CHEMBL2041167	Oc1ncnc(N2C3(CC[NH+](CC3)Cc3ncccc3C)C(=O)N(c3ccc(cc3)-c3cnc(O)nc3)C2=O)c1	0
CHEMBL412371	o1c(nc(CCOc2ccc(cc2)CC(Oc2ccccc2)(C(=O)[O-])C)c1C)-c1ccccc1	0
CHEMBL607987	O1C(\C=C\C=C\C(OCC)=O)C(O)C(O)C1n1c2ncnc(N)c2nc1	0
CHEMBL364191	O=C(Nc1ccc(-n2c3c(nc2)cccc3)cc1)C(CC)c1c2cc(ccc2[nH]c1)C(=[NH2+])N	0
CHEMBL290637	O(C)c1ccc(cc1)COCC(OCc1ccc(cc1)C(=O)N)Cn1ccnc1	0
CHEMBL2324004	Clc1cc(S(=O)(=O)Nc2ncccn2)c(F)cc1Oc1ccc(Cl)cc1-c1ccnnc1	0
CHEMBL1215487	O(C)c1cc(N2N=C3C(CCc4cc(ccc34)C(=O)[O-])C2C2CCCC2)ccc1C#N	0
CHEMBL2368190	Fc1ccc(cc1)-c1nc(nc(C(C)C)c1\C=C\C1OC(=O)CC(O)C1)C(C)C	0
CHEMBL1651126	O=C(CCC1CC[NH+](CC1)Cc1ccccc1)c1cc2c(CCC[NH2+]C2)cc1	0
CHEMBL199472	S=P(OCC1OC(OC1)CCCCCCCC\C=C\CCCCCCC)([O-])[O-]	0
CHEMBL71953	O=C([O-])c1n(Cc2ccc(cc2)-c2ccccc2-c2n[n-]nn2)c(nc1C[NH+](CCCCC)CCCCC)CCC	0
CHEMBL426004	Fc1cc(NC(=O)Nc2ccc(cc2)-c2c3c([nH]nc3N)ccc2)ccc1C	0
CHEMBL466380	Fc1ccc(cc1)CC(NC(=O)C)C(=O)N1CCN(C(Cc2cc3c(cc2)cccc3)C(=O)NC)C(=O)C1CCC	0
CHEMBL46311	O(CC)c1ccc(cc1)-c1nc(OC(C(C)(c2ccccc2)c2ccccc2)C(=O)[O-])nc(c1)C	0
CHEMBL106972	Clc1cc(Cl)ccc1-c1nc(nn1CC)N(C(C1CC1)C1CC1)CCC	0
CHEMBL179285	s1cc(cc1C(=O)NC(C(=O)[O-])c1ccccc1)-c1ccc(cc1)-c1ccncc1	0
CHEMBL202361	S=P(OCC(OC(=O)CCCCCCC)COC(=O)CCCCCCC)([O-])[O-]	0
CHEMBL383603	o1c2ncnc(N)c2c(c1-c1cc(ccc1)C(=O)N(C)C)-c1ccc(OC)cc1	0
CHEMBL3086796	OCC1[NH+](CCC1)CCc1ccc(cc1)CCCCCCCCCCCC	0
CHEMBL218127	Clc1ccc(nc1)NC(=O)c1cc(Oc2ccc(cc2)C(OC)=O)ccc1NC(=O)c1ccc(cc1)C(=[NH2+])N(C)C	0
CHEMBL285832	S(=O)([O-])(=Nc1onc(C)c1C)c1ccccc1-c1ccc(cc1Cn1nc(cc1)C(F)(F)F)-c1occn1	0
CHEMBL393705	s1c2c(N=CN(C2=O)c2ccc(cc2)C)c2c3[nH]ccc3cnc12	0
CHEMBL144857	O=C(NC(C(C)(C)C)C(=O)NC)C(C([NH+]1CCCC1)C(=O)N[O-])CC(C)C	0
CHEMBL434933	S(=O)(=O)(Nc1cc2CC(Oc2cc1)C(=O)N(C(C[NH+]1CC(O)CC1)c1ccccc1)C)C	0
CHEMBL339775	O(C)c1c(OC)c2ncnc(NCc3ccccc3OCCC)c2cc1OC	0
CHEMBL248798	O(C)c1cc(ccc1)CN(C(=O)C(OCc1cc(OC)ccc1)CCCCCC(=O)N[O-])c1ccccc1	0
CHEMBL1085758	ClC=1n2cc([n+](c2C=CC=1)C)-c1ccc(OC(=O)N(C)C)cc1	0
CHEMBL264770	O(Cc1ccc(cc1)-c1ccccc1)CC(NC(=O)C(NC(=O)c1ncccc1)C(C)C)C(O)CC(=O)NC(C(=O)NC(CC(C)C)C(=O)N)C	0
CHEMBL328381	O1CCN(CC1)C(=O)C(C(CN1C(=O)c2c(cccc2)C1=O)C(=O)N[O-])CC(C)C	0
CHEMBL383130	Clc1cc(ccc1Cl)-c1[nH]c(nc-2nc(nc1-2)C1CCCCC1)-c1ccccc1	0
CHEMBL2380832	Fc1cc(ccc1F)C(=O)Nc1ccc(Nc2c3-c4c(cccc4)C(=O)Nc3[nH+]cc2)cc1	0
CHEMBL2260087	O(C(=O)C[NH2+]C12CC3CC(C1)CC(C2)C3)c1ccc(cc1OC)\C=C\C(=O)CC(=O)\C=C\c1cc(OC)c(OC(=O)C[NH2+]C23CC4CC(C2)CC(C3)C4)cc1	0
CHEMBL3142695	Brc1ccccc1NC(=O)NCCCCC(NC(=O)C(NC(OC(C)(C)C)=O)Cc1c2c([nH]c1)cccc2)C(=O)NC(CC(=O)[O-])C(=O)NC(Cc1ccccc1)C(=O)N	0
CHEMBL276854	O(C(=O)C=1C(\C(=C(\OCC)/O)\C(=NC=1c1ccccc1)C)c1ccncc1)CC	0
CHEMBL3261022	O1C2=C(C3C(C(C(C)C)C3c3cc(OC)c(OC)c(OC)c3)C1(C)C)C(=O)Nc1c2cccc1	0
CHEMBL1940643	o1c(ccc1C(=O)N(Cc1ccccc1-c1ccccc1C)c1ccc(N2CC[NH2+]CC2)cc1)-c1ccc(cc1)C#N	0
CHEMBL237074	Oc1cc(C)c(CC([NH3+])C(=O)NCCCCC=2NC(=O)C(=NC=2C)C)c(c1)C	0
CHEMBL215997	Clc1cc2N=C(N3CC[NH+](CC3)C)c3c(N(NC(=O)c4cccnc4)c2cc1)cccc3	0
CHEMBL605213	Fc1cc(ccc1)C(N1c2c(CC1C)cccc2)C(O)C[NH2+]C	0
CHEMBL550497	Clc1c(Cl)c(OCCCCCC)ccc1C(=O)CC[NH+]1CCOCC1	0
CHEMBL506888	Brc1nc2c(ncnc2N)n1CC=C	0
CHEMBL1524050	s1c(C(=O)c2ccc(F)cc2)c(N)c(-c2sc3c(n2)cccc3)c1NC	0
CHEMBL162049	S=C(NN1CCC(=CC1)c1cc2c([nH]cc2CC[NH+]2CCCC2)cc1)c1ccc(cc1)C	0
CHEMBL304398	Brc1ccc(cc1)-c1sc(C)c(O)n1	0
CHEMBL2397880	O=C1N2C(Cc3c1ccc(c3)C)C[NH2+]CC2	0
CHEMBL287133	Fc1cc(ccc1)C1=NC=C(N)C(=O)N1CC(=O)NC(C(=O)c1oc2c(n1)cc(cc2)C(OC)=O)Cc1ccccc1	0
CHEMBL592242	O(Cc1cc(ccc1)C(=O)N1CCCCC1)c1cc2c(NC(=O)C=C2C)cc1	0
CHEMBL195006	Clc1cc(C(=O)NC2CC[NH+](CC2)Cc2cc(F)c(OC)cc2)c(nc1)NCC(C)C	0
CHEMBL130327	O(C)c1cc2c([nH]cc2CCCC[NH+]2CCC(=CC2)c2ccccc2)cc1	0
CHEMBL98372	O(C(=O)CCCC\C=C(/c1ccccc1)\c1cccnc1)CC	0
CHEMBL1824609	O(Cc1cccnc1)c1cc(OCCC[NH+]2CCCC2)ccc1C(=O)Nc1ccccc1	0
CHEMBL230517	Fc1ccc(cc1)-c1oc(C)c(n1)CCOc1ccc(cc1)CC(\C(=N\OCCC)\C)C(=O)[O-]	0
CHEMBL1078575	OC(C[NH2+]CCc1ccc(NC(=O)c2ccccc2-c2[nH]c3c(n2)cccc3)cc1)c1cccnc1	0
CHEMBL386739	Oc1ccc(cc1)CC([NH2+]CC([NH2+]CC)Cc1ccc(O)cc1)C[NH2+]C(Cc1ccc(O)cc1)C[NH3+]	0
CHEMBL1430289	s1c2c([n+](CC)c1\C=C(\C=C\1/Sc3c(N/1CCCS(=O)(=O)[O-])cc(OC)cc3)/CC)cc(OC)cc2	0
CHEMBL488466	O1CCC(Nc2c3c([nH+]cc2C(OCC)=O)n(nc3)CCC(OCC)=O)CC1	0
CHEMBL1766631	n1c(cc(cc1N)C)CCc1ccc(cc1)CCc1nc(N)cc(c1)C	0
CHEMBL146993	O(c1ccc(NC(=O)N2CCN(CC2)c2ncnc3c2cc(OC)c(OCCCC)c3)cc1)c1ccccc1	0
CHEMBL2047914	S1(=O)(=O)CC(Cc2cc(OCCC)ccc2)C(O)C([NH2+]Cc2cc(ccc2)C(C)(C)C)C1	0
CHEMBL1649687	OC1C2C3CCC(C(CCC(=O)N4CC[NH+](CC4)Cc4ccccc4)C)C3(CCC2C2(C(C1)CC(O)CC2)C)C	0
CHEMBL1536318	s1c2cc(ccc2nc1NC(=O)C1CC1)C(OC)=O	0
CHEMBL593999	o1cccc1-c1nc(nc(n1)N)C(=O)NCc1ccccc1C	0
CHEMBL1801633	BrCC(=O)C1=C(c2c3c([nH]c2)cccc3)C(=O)NC1=O	0
CHEMBL511575	o1c2c(cccc2)c(C(=O)c2ccccc2)c1-c1ccc(OCCCCCCC[NH+](Cc2ccccc2)C)cc1	0
CHEMBL1765853	o1c(cnc1C(=O)C1CCc2cc(OCc3ccccc3)ccc2C1)C(OC)=O	0
CHEMBL2112251	O(C(C)(C)C)C(=O)NC(C(CC)C)C(=O)NC(C(CC)C)C(=O)NC(C(O)CC(=O)NC(C(C)C)C(=O)NC(CC(=O)N)C(=O)NCC(O)C)CC(C)C	0
CHEMBL3085977	O=C(Nc1ccc(cc1C=1CCC(CC=1)(C)C)C([NH2+]CCNC(=O)C)(C)C)c1[nH]cc(n1)C#N	0
CHEMBL2326869	O=C(Nc1cc(ccc1)CCc1ccc(NC(=[NH2+])N)cc1)C	0
CHEMBL1630804	Fc1ccc(NC(=O)C23Oc4c(cccc4)/C(=N/O)/C2C3)cc1	0
CHEMBL99500	n1c(N)c2NC(C(Nc2nc1NC)c1ccccc1)c1ccccc1	0
CHEMBL3091985	Fc1cc(ccc1)-c1ccc(nc1)\C=C\C1C2C(CC1OC(=O)C)CCCC2	0
CHEMBL1834387	O(C(=O)c1cnc(nc1CCC)N)CC	0
CHEMBL1110	O=C1N(CCc2n(c3c(c12)cccc3)C)Cc1nc[nH]c1C	0
CHEMBL3215754	O=C(N1CC[NH+](CC1)C(C#N)c1cccnc1)c1cc2c(cc1)cccc2	0
CHEMBL2115559	S1(=O)CC(OCc2ccc(cc2)-c2ccccc2)C(CC\C=C/CCC(=O)[O-])C1c1cccnc1	0
CHEMBL242565	Clc1ccccc1C(=O)Nc1[nH]nc(C(=O)Nc2ccccc2)c1C	0
CHEMBL2381565	O(C(=O)c1cc2c(nc1)cccc2)CC1[NH+](CCC1)C	0
CHEMBL16127	S1\C(=C/c2cc(C(C)(C)C)c(O)c(c2)C(C)(C)C)\C(=O)N=C1NOCC=C	0
CHEMBL42583	S(=O)(=O)(NC(CCCC[NH3+])C(=O)NCC(CC1(CCCC1)C(=O)NC(Cc1ccc(O)cc1)C(=O)[O-])C(=O)[O-])C	0
CHEMBL576948	Clc1cccc(C)c1CNc1n[nH]c-2c1Cc1c-2cc(cc1)CC	0
CHEMBL466738	O1CC(O)C(O)C(O)C1OCC1C(c2c(CC1CO)cc(OC)c(O)c2OC)c1cc(OC)c(O)c(OC)c1	0
CHEMBL52285	S(=O)(=O)(C)c1ccc(cc1)C=1COC(=O)C=1c1cc(F)ccc1	0
CHEMBL376897	O1C2C3[N+](C(CC(OC(=O)C(CO)c4ccccc4)C3)C12)(C)C	0
CHEMBL3236556	[NH3+]C1CCN(C1)c1nc(nc(c1)C1CCCC1)N	0
CHEMBL518586	Clc1sc(cc1)CC(n1ccnc1)Cc1ccccc1	0
CHEMBL1521960	[N+]=1(c2c(c3c(cc2)cccc3)C(C)(C)C=1\C=C\C=C\1/N(c2c(cccc2)C/1(C)C)C)C	0
CHEMBL605100	S(=O)(=O)(Nc1ccc(cc1C(F)(F)F)CNC(=S)CCc1ccc(cc1)C(C)(C)C)C	0
CHEMBL2032028	Fc1cc(NC(=O)C=2C(=O)N(N(CC(O)C)C=2C)c2ccccc2)ccc1Oc1c2c(ncc1)cc(OC)cc2	0
CHEMBL382218	FC(F)(F)c1cc(Nc2oc(nn2)-c2cccnc2CCc2ccncc2)ccc1C	0
CHEMBL1085357	s1ccnc1NC(=O)C[NH+]1CCN(CC1)c1c2nc([nH]c2[nH+]cc1C1CC1)-c1ccc(OC)cc1	0
CHEMBL1809255	S(=O)(=O)(NC(C(=O)C([NH2+]Cc1ccc(cc1)C(=[NH2+])N)CCCCNC(OCc1ccccc1)=O)CCCNC(=[NH2+])N)Cc1ccccc1	0
CHEMBL475493	Brc1ccc(cc1S(=O)(=O)N1CCOCC1)C(=O)NCc1ccccc1	0
CHEMBL187201	S1\C(=N/C2CCCCC2)\N(N=C1c1ccc(cc1)C(=O)NCC[NH+](C)C)C	0
CHEMBL1094805	FCCOCO\N=C/1\C=C(CCC\1)C#Cc1ncccc1	0
CHEMBL1929550	S=C1N(CCCCCCC(=O)[O-])C(CC1)\C=C\C(O)Cc1cc(ccc1)COC	0
CHEMBL2163868	O=C1NC(=O)N(C=C1)CCCc1n(nnc1)CC(c1ccccc1)c1ccccc1	0
CHEMBL142869	S1\C(=C/c2cc3c(cc(OC)cc3)cc2)\C(=O)N(CC(=O)[O-])C1=O	0
CHEMBL104850	o1c(nc(CCOc2ccc(cc2)CC(n2cccc2)C(=O)[O-])c1C)-c1ccccc1	0
CHEMBL1823047	O(C1CC([NH2+]C1)C(=O)N1CCC[NH+](CC1)C1CCCC1)c1ccc(cc1)C#N	0
CHEMBL566038	O=C(NCCC(c1ccccc1)c1ccccc1)c1ccc(nc1)CC[NH+]1CCCC1	0
CHEMBL190671	S(=O)(=O)(C(C)C)c1cccc(F)c1CN1C=C(c2cccc(OC)c2F)C(=O)N(CC([NH3+])c2ccccc2)C1=O	0
CHEMBL495528	O1CC(c2c1cc(cc2)C(=O)N1CCCCC1)(Cc1ccccc1)C	0
CHEMBL1800656	S1c2c(NC1=O)c(O)ccc2CC[NH2+]CCN(C(=O)CCOCCc1ccccc1)CC	0
CHEMBL2331574	FC(F)(F)c1ccc(cc1)\C=C\C(OC(Cc1cc(OC)c(OC)cc1)C(=O)[O-])=O	0
CHEMBL120245	n1c(cccc1C(C)C)-c1nn2c(CCC2)c1-c1c2c(ncc1)cccc2	0
CHEMBL1098723	Clc1cc(F)ccc1CNC(=O)Cc1c(n(nc1C)-c1ccc(cc1)C(=O)N)C	0
CHEMBL462163	Clc1ccc(cc1)CC(NC(=O)CCCCC12C(C3=CCC4C(CCC5C(C)(C)C(O)CCC45C)(C)C3(CC1)C)CC(CC2)(C)C)C(=O)[O-]	0
CHEMBL458001	ClC=1C(=O)N(N=CC=1N1CC[NH2+]CC1)Cc1cc(NC(=O)c2ccc(cc2)-c2ccccc2)ccc1	0
CHEMBL283105	[NH2+]1Cc2c(CC1)cccc2-c1ccccc1	0
CHEMBL2179825	FC(F)(F)Oc1cc(ccc1)-c1nn(c2ncnc(N)c12)C1CCCN(C1)C(=O)C=C	0
CHEMBL3144113	S(CCc1ccccc1)CC(O)C(NC(=O)C(NC(=O)C(NC(OC(C)(C)C)=O)Cc1ccccc1)C)CC(C)C	0
CHEMBL517963	Clc1ccccc1CN(C(=O)C(C)C)C1CC[NH2+]C1	0
CHEMBL1458812	S(C(C[N+](=O)[O-])c1c2c(n(c1)C(=O)C)cccc2)C(=O)C	0
CHEMBL326290	O(Cc1ccccc1)C(=O)NC(CC(C)C)C(=O)NC(C(=O)C(=O)NCC(c1ccccc1)c1ccccc1)CC	0
CHEMBL3086315	OC(C)(C)c1cc(C=2CCC(CC=2)(C)C)c(NC(=O)c2[nH]cc(n2)C#N)cc1	0
CHEMBL1331485	Brc1cc(ccc1OC)C(=O)NC(=S)N(CC)CC	0
CHEMBL270917	S(=O)(=O)(N(C)c1ccc(NC(=O)C2CCCCC2)cc1OCc1ccccc1)C	0
CHEMBL359512	Clc1cc(O)ccc1C1OC(C)(C)C2(O)CC1C(=CC2)C	0
CHEMBL2064191	s1c2CC(OC3(CC[NH+](CC3)Cc3ccccc3)c2cc1)=O	0
CHEMBL70049	O=C(NC(Cc1c2c([nH]c1)cccc2)C(=O)N(C)C)C(CC(C)C)CC(=O)N[O-]	0
CHEMBL2314763	Fc1ccc(cc1)-c1[nH]c2nc(nc(N3CC[NH+](CC3)C)c2c1)N(C)C	0
CHEMBL3219330	O(C)c1cc2c([nH]c(C[NH+]3Cc4c(C3)cccc4)c2CCNC(=O)C2CCC2)cc1	0
CHEMBL3286441	O(C)c1cc2c(nc(C(=O)Nc3ccc(cc3)-c3ccccc3)c(C)c2O)cc1	0
CHEMBL2315252	O(Cc1cc(ccc1)C#Cc1ccc(cc1)CCC(=O)[O-])C	0
CHEMBL2011277	Fc1ccccc1-c1cc2c(nc(N)cc2)cc1	0
CHEMBL1089062	Fc1ccc(cc1)C1C2N(CC1OC(C)c1cc(cc(c1)C(F)(F)F)C(F)(F)F)C(=O)C=C(C2)c1cccnc1	0
CHEMBL1214687	Fc1ccc(cc1)C1N(N=C(C1)c1ccc(cc1)C(=O)[O-])c1ccccc1	0
CHEMBL2071353	Clc1ccccc1\C=C\c1ccc(SC)cc1	0
CHEMBL2386393	Fc1ccc(cc1)C=1Oc2c(C(=O)C=1)c(O)ccc2	0
CHEMBL339383	O(C(=O)CCCCCCC(Oc1c2c(cccc2)c(cc1)C1C(C(C)C)C(=O)NC1CO)=O)c1c2c(cccc2)c(cc1)C1C(C(C)C)C(=O)NC1CO	0
CHEMBL2163915	O1c2cc(ccc2OC1)C(NC(=O)C(NC(=O)C1N(CCC1)C(=O)C([NH3+])Cc1ccc(O)cc1)Cc1c2c([nH]c1)cccc2)C(C(=O)N)=C	0
CHEMBL166212	FC(F)(F)c1cc(O)nc2c1cc1C3CC(CCC3Nc1c2)C	0
CHEMBL183228	S(=O)(=O)(N1Cc2c(N(CC1C(=O)N[O-])C(=O)C)cc(cc2)C[NH+](C)C)c1ccc(OCC#CC)cc1	0
CHEMBL1079722	s1cncc1COC(=O)NC(Cc1ccccc1)C[NH2+]CC(NC(OCc1sccn1)=O)Cc1ccccc1	0
CHEMBL409927	Fc1ccc(cc1)C(O)CCC1C(N(C1=O)c1ccc(F)cc1)c1ccc(O)cc1	0
CHEMBL2376681	Ic1cc(F)c(Nc2cc(F)cc(Oc3ccccc3)c2C(=O)N)cc1	0
CHEMBL291307	S(=O)(=O)(N1Cc2c(CC1C(=O)C(=O)[O-])cccc2)c1ccc(Oc2ccc(cc2)C(=O)NC)cc1	0
CHEMBL2016870	S(=O)(=O)(NC1Cc2cc(CNC(=O)Cc3cc(CC(=O)NCc4cc(CC(NC1=O)C(=O)NCc1ccc(cc1)C(=[NH2+])N)ccc4)ccc3)ccc2)Cc1ccccc1	0
CHEMBL2414123	S(CCO)C1=C(C)C(=O)c2c(C1=O)c(O)ccc2	0
CHEMBL1824680	Clc1ccccc1Cn1nc(C)c(C[NH+](CC(O)COc2ccccc2OC)C)c1C	0
CHEMBL289867	s1c2C3C([NH2+]Cc2cc1CCCC)CCc1cc(O)c(O)cc13	0
CHEMBL488731	S(=O)(=O)(N1CCN(CC1)C(=O)C1CC1c1ccc(cc1)C(F)(F)F)c1cc(cc(OC(=O)C(C)(C)C)c1)C(F)(F)F	0
CHEMBL367537	O1c2c(c3c(cc2)cccc3)C(=O)C=C1N1CCOCC1	0
CHEMBL349113	Clc1cc(N(C(=O)N2CCC(CC2C(=O)NCC[NH+](Cc2ccccc2OC)CC(=O)N)C(=O)N(CCCCC)CCCCC)c2ccccc2)ccc1	0
CHEMBL2349576	O1CC[NH+](CC1)CCN(CCC(c1ccccc1)c1ccccc1)C(=O)Nc1cc(ccc1)-c1nnnn1C	0
CHEMBL339909	Clc1cc(cc(OCCCON=C(N)N)c1)C(=O)N(CC1CC1)CCC	0
CHEMBL193615	Clc1cc(NC(=O)[O-])cc(Cl)c1-c1c2c(ccc1)c(C)c(O)cc2	0
CHEMBL399306	S=C(OCC1OC(n2c3ncnc(NC4CCCC4)c3nc2)C(O)(C)C1O)NCc1ccccc1	0
CHEMBL607059	[NH+]1(C2C3C(C(c4cc(NCc5ccccc5)ccc4C2)C1C)=CC(NCc1ccccc1)=CC3)C	0
CHEMBL293501	Clc1ccccc1C(=O)N=S(=O)([O-])c1ccccc1-c1ccc(cc1)CN1C(=NN(c2cc([N+](=O)[O-])ccc2)C1=O)CCCC	0
CHEMBL203362	Clc1ccccc1N1CC[NH+](CC1)CCN1C(=O)c2cc([nH]c2NC1=O)-c1ccccc1	0
CHEMBL3092649	O(c1cc2CC[NH+](CCc2cc1)C1CCC1)c1ncc(cc1)-c1[nH]ncc1	0
CHEMBL359657	s1c(ccc1C[NH3+])-c1cccnc1	0
CHEMBL596790	O1CCN(CC1)c1nc(nc(n1)N1CCOCC1)-c1ccc(NC(=O)NCC)cc1	0
CHEMBL2148184	O(C)c1ccc(cc1)C=C(C(=O)[O-])C(=O)[O-]	0
CHEMBL501882	[NH+]1(CCN(CC1)c1nc(ncc1)N)C	0
CHEMBL332108	Fc1ccc(-n2nc3c(CCCC3C)c2\C=C\C(O)CC(O)CC(=O)[O-])cc1	0
CHEMBL452067	OC(CNC(=O)c1ccc(cc1)CN(C(=O)Nc1cc(cc(c1)C)C)C1CCC(CC1)C(C)(C)C)C(=O)[O-]	0
CHEMBL1923032	Clc1cc(ccc1Cl)C\N=C(/SCCCc1nc[nH]c1)\NCCCC	0
CHEMBL451680	OC1(CCC2C3C(=C4C(=CC(=O)CC4)CC3)C(CC12C)c1ccc(N(CCCCCCOC(=O)CCC(=O)[O-])C)cc1)C#CC	0
CHEMBL1950705	Brc1ccccc1Oc1c2c(nccc2C)c(NC(CCC[NH3+])C)cc1OC	0
CHEMBL358250	Fc1ccc(cc1)-c1c(C(O)C)c(nc(C(C)C)c1CCCCCC)C(C)C	0
CHEMBL245593	SCC(C(=O)[O-])C1CCN(CC1)C(=[NH2+])N	0
CHEMBL3260365	S(=O)(=O)(c1ccc(cc1)CNC(=O)c1cc2c([nH]nc2)nc1)c1cn(nc1)CC	0
CHEMBL390834	Clc1cc(ccc1)-c1sc(cc1)C(=O)NC(CCCNC(=[NH2+])N)C(=O)[O-]	0
CHEMBL151567	OC(C)c1nc(N2CCN(CC2C)c2nc(cc(n2)C)CO)ccn1	0
CHEMBL247739	O(CC(=O)[O-])c1ccccc1C1CCCCC1	0
CHEMBL312539	Clc1cc(ccc1Cl)C(\C(=N\OC)\COCc1cc(cc(c1)C(F)(F)F)C(F)(F)F)CC[NH+]1CC[NH+](CC1)CC(=O)N1CCCCC1	0
CHEMBL574621	O(c1cc(ncc1)Nc1cc(OC)c(OC)c(OC)c1)c1cccnc1	0
CHEMBL455	S(=O)([O-])(=NC(=O)C)c1ccc(N)cc1	0
CHEMBL82831	Fc1c(C)c(F)c(Oc2cc(Nc3ccccc3)ccc2)nc1Oc1cc(ccc1)C(=[NH2+])N	0
CHEMBL3289018	O(c1cc(cc(Oc2ccc(cc2)C(=[NH2+])N)c1)C(=O)NCC1CCCCC1)c1ccc(cc1)C(=[NH2+])N	0
CHEMBL97783	Clc1ccccc1N1N=C(N(Cc2ccc(cc2)-c2ccccc2S(=O)(=O)N)C1=O)CCCC	0
CHEMBL207713	Clc1ccccc1CC(O)(C1OCC[NH2+]C1)c1ccccc1	0
CHEMBL12955	O(C)c1ccc(cc1)C(=O)c1c2c(n(CC[NH+]3CC[NH2+]CC3)c1C)cccc2	0
CHEMBL414832	S(=O)(=O)(NC=1C(=O)N(C=CC=1CCc1ccccc1)CC(=O)NC1CCCN(C(=[NH2+])N)C1O)CC(F)(F)F	0
CHEMBL1089191	O(C(=O)C1(N(CCC1)C(=O)C)Cc1ccccc1)CC1CCCCC1	0
CHEMBL340350	Clc1cc(Cl)c(OC)cc1Nc1c2cc(OC)c(OCCC[NH2+]CC[NH+]3CCOCC3)cc2[nH+]cc1C#N	0
CHEMBL274497	Clc1cc(ccc1)CC[NH3+]	0
CHEMBL3126328	S(=O)(=O)(Nc1cc(ccc1C(=O)[O-])-c1ccc(cc1)C)c1ccccc1	0
CHEMBL471956	Clc1ccc(nc1)N1CC2C(C1)C2[NH2+]CC(=O)N1CC(F)CC1C#N	0
CHEMBL207084	O(C)c1c(OC)cc(Nc2nc3n(ccc3cn2)-c2cc(ccc2)C(=O)NCC[NH3+])cc1OC	0
CHEMBL1083276	Clc1cc2c(cc1NC(=O)C1C[NH2+]CC1c1cc(ccc1)C(F)(F)F)C=CNC2=O	0
CHEMBL149794	Clc1cc(ccc1Cl)C1(CCC(=O)N(C1)CC1CC1)CC[NH+]1CC([NH+]2CCC(CC2)C(=O)[O-])C1	0
CHEMBL112664	O(CC(=O)Nc1cc(N2CC(C2)C(=O)[O-])ccc1[N+](=O)[O-])C1CC(CCC1C(C)C)C	0
CHEMBL303071	S(=O)(=O)(Nc1cc2c(-c3c(OC2C2CCCCC2)cccc3OC)cc1)C	0
CHEMBL406139	S(=O)([O-])(NCC(c1ccccc1)c1ccccc1)=NC(Oc1c(cc(cc1C(C)(C)C)C)C(C)(C)C)=O	0
CHEMBL410664	Fc1cc(NC(=O)Nc2ccc(cc2)-c2c3c(onc3N)ccc2)ccc1C	0
CHEMBL1202215	Clc1ccccc1N1CC[NH+](CC1)CC1CC1c1ccccc1	0
CHEMBL2322164	O(C)c1ccc(cc1C#N)-c1nc(nc(O)c1)N	0
CHEMBL605812	Clc1nc(N)c2ncn(c2n1)C1OC(COS(=O)([O-])=NC(=O)C([NH3+])CCSC)C(O)C1O	0
CHEMBL604439	O1C(CO)C(O)C(O)C1n1c2ncnc(N)c2nc1NC	0
CHEMBL17893	S(CCn1c2c(nc1N1CC[NH+](CC1)C)cccc2)CC	0
CHEMBL2338762	O1C2C(CCC1)C(Nc1c2cc(OCCC(C)C)cc1)C1CCCCC1	0
CHEMBL2181716	S(=O)(=O)(NC1CCCC1)c1cc(ccc1O)-c1c(noc1C)C	0
CHEMBL301971	s1nc2cc(ccc2n1)/C(=C(/C(=O)c1ccc(OC)cc1)\Cc1ccc(OC)cc1)/C(=O)[O-]	0
CHEMBL471554	o1cccc1-c1nc-2n(n1)C(=[NH+]c1n(ncc1-2)CC[NH+]1CCc2ncccc2C1)N	0
CHEMBL232460	Fc1ccc(F)cc1C1=CC(N(C1)C(=O)N(C)C)(CCC[NH2+]CCF)c1ccccc1	0
CHEMBL541664	s1cc(cc1)C(=O)C[NH2+]C1(CCCC1)COc1ccc(cc1)C(=O)N	0
CHEMBL1277931	S(=O)(=O)(N1CC[NH+](CC1)C)c1ccc(nc1)N1NC=2C(=C(N(C)C(=O)C=2)C)C1=O	0
CHEMBL376028	O=C(c1c2c(ccc1)cccc2)c1cc(n(c1)CCCCC)-c1c2c(ccc1)cccc2	0
CHEMBL1090089	Fc1cc(F)ccc1OC1=Cc2c(nc(nc2)NC(CCO)CCO)N(C)C1=O	0
CHEMBL561591	O1C(=Nc2c(c(cc(OC)c2)C(C)C)C1=O)c1cccnc1N1CC[NH+](CC1)C	0
CHEMBL186188	Clc1cc(Cl)ccc1CC(NC(=O)CC[NH3+])C(=O)N1CC[NH+](CC1)C1(CCCCC1)CNC(=O)c1ccc(cc1)C	0
CHEMBL57818	O=C1c2nc(ccc2C(=O)C=C1N)-c1ncccc1	0
CHEMBL323626	S1CCSC1(c1ccc(cc1)C(=O)[O-])c1cc2c(cc1)C(CCC2(C)C)(C)C	0
CHEMBL19204	O=C(C1CC[NH+](CC1)C)c1ccccc1	0
CHEMBL14395	Fc1cc2onc(c2cc1)C1CC[NH+](CC1)CCCOc1c(OC)cc(cc1OC)C(=O)C	0
CHEMBL277204	O(c1ccc2n(Cc3cc4cc(ccc4cc3)C(=[NH2+])N)c(nc2c1N)CC)C1CCN(CC1)C(=[NH2+])C	0
CHEMBL1556319	S=C(N1CCCC1)c1ccc(OCc2ccccc2)cc1	0
CHEMBL282198	O(CC(=O)C(NC(=O)C(N1C=CC=C(NC(=O)c2c3c(ccc2)cccc3)C1=O)CCCC)CC(=O)[O-])c1ccccc1	0
CHEMBL277301	O(C)c1ccccc1N1CC[NH+](CC1)CCCCNC(=O)C1CCC(CC1)c1ccccc1	0
CHEMBL223490	Clc1cc(OCCC[NH+]2CC[NH+](CC2)C)ccc1-c1[nH]c2c(n1)c1c(cc2)cccc1	0
CHEMBL1771262	Clc1cc(OC)cc(Cl)c1-c1c2n(nc1C)C(NCC([NH2+]C1CCOCC1)C)=CC(=N2)C	0
CHEMBL2381755	FC(F)(F)c1ccc(cc1)Cn1nnc(c1)CCCCC(=O)N[O-]	0
CHEMBL310877	O1C(CC(O)CC1=O)CCC1C2C(=CC(CC2OCC=C)C)C=CC1C	0
CHEMBL341021	O=C(N1CCC2(CC1)C=Cc1c2cccc1)CC1CCCCCCC1	0
CHEMBL2377330	S1(=O)(=O)c2c(-c3n(c4c(c3C1C(=O)N(CC)CC)cccc4)CCF)cccc2	0
CHEMBL2146960	O1N2C(=NC(=O)/C(=C/c3cc(O)c(O)cc3)/C2=N)C=C1C	0
CHEMBL1258461	s1c2c(CCCC2)c(C(=O)N)c1NC(=O)Cn1nc(c2c1CC[NH2+]C2)C(F)(F)F	0
CHEMBL2088302	Fc1cc(OCc2nc3N(C)C(=O)N(C)C(=O)c3n2C)ccc1	0
CHEMBL93599	S(\C(=C(/OCC)\O)\C=CC(=O)C(OCC)=O)c1ccccc1	0
CHEMBL476927	Brc1ccc(cc1)C(OCC([NH2+]CC1NC(=O)C(O)C1O)c1ccccc1)=O	0
CHEMBL460815	Fc1cccc(Nc2nc(nc3[nH]ccc23)Nc2cc3N(CCc3cc2OC)C(=O)C)c1C(=O)N	0
CHEMBL2203967	O=C1N([O-])C(=CC(=C1)c1ccccc1)c1cc2ccn(c2nc1)CCCCC	0
CHEMBL2204753	O(Cc1ccccc1)c1cc(C#N)c(cc1)C#N	0
CHEMBL118675	S(=O)(=O)(Nc1cc(ccc1O)C(O)C[NH2+]C(C(=O)Nc1cc(OC)ccc1)(C)c1ccc(OC)cc1)C	0
CHEMBL344309	O(C1CCN(C1)C(=[NH2+])N)c1ccc(cc1)C(Oc1cc2c(CCN(C2)C(=[NH2+])N)cc1)C(OCC)=O	0
CHEMBL2057628	Clc1cc2c(-n3c(ccc3)C(OC2c2cccc(OC)c2OC)CCC(=O)N2CC(CCC2)C(=O)[O-])cc1	0
CHEMBL1650191	Brc1sc(nc1-c1oc(P(=O)([O-])[O-])cc1)N	0
CHEMBL1093806	Clc1ccccc1-c1n(Cc2nc(N)ccc2)c(cc1)-c1ccc(Nc2cncnc2)cc1	0
CHEMBL1650194	s1c(SC(C)C)c(nc1N)-c1oc(P(=O)([O-])[O-])cc1	0
CHEMBL1784103	Clc1c(c2c(oc(C(=O)c3ccc(F)cc3)c2N)nc1C)COC	0
CHEMBL2030600	Clc1cc(ccc1Cl)C1C(=CNC=C1C(OC\C=C\c1ccccc1)=O)C(=O)[O-]	0
CHEMBL2070333	O(C(=O)C1CC(NC(=O)NC23CC4CC(C2)CC(C3)C4)CCC1)C(CCCC)CC	0
CHEMBL175117	BrC(C(Br)C(=O)N([O-])C)c1cc2c(cc1)cccc2	0
CHEMBL152994	S(OCC1c2c(-c3c1cccc3)cccc2)(=O)(=O)N	0
CHEMBL1970441	ClC=1C=NN(Cc2c3c(ccc2)cccc3)C(=O)C=1Oc1cc(OC)c(OC)c(OC)c1	0
CHEMBL1597427	Clc1cc(cc(OCC)c1OC)CNc1ccc(N2CCCC2)cc1	0
CHEMBL147199	O1c2c(ccc(OC)c2)C(=O)C(O)=C1c1cc(O)c(O)cc1	0
CHEMBL2333059	O=C1NC(=O)N(C=C1)C(=O)NCCCCCCC	0
CHEMBL338620	O=C1N(CCN([N-]1)c1ccccc1)C	0
CHEMBL102319	Clc1ccc(cc1)C1CC[NH+](CC1CCC(=O)NC12CC3CC(C1)CC(C2)C3)C	0
CHEMBL3116458	Clc1ccc(cc1)C[NH+]1CCC(CC1)CN(C(=O)c1ccc(OC)cc1)CC	0
CHEMBL1370165	S(CC(=O)Nc1cc(ccc1)C(=O)[O-])c1nc(nc2Oc3c(Cc12)cccc3)-c1ccc(F)cc1	0
CHEMBL148194	OCC([NH2+]C1CC[NH+](CC1)CCCc1c2cc(-n3cnnc3)ccc2[nH]c1)(C)c1ccccc1	0
CHEMBL234916	S1CC(=O)N(C1c1ccncc1-c1ccc(cc1)C(F)(F)F)C1CCCC1	0
CHEMBL1209625	Clc1ccc(cc1)C(N1S(=O)(=O)C(n2c(C1)cnc2)CC(C)C)C	0
CHEMBL2037494	O=C1N(C(C(=O)N(C)C)c2ccc(nc2)C)C(CC2CC2)C(=O)NC1C1Cc2c(C1)cccc2	0
CHEMBL217416	Clc1ccc(F)cc1Oc1ccc(Nc2snc([O-])c2/C(=[NH+]/C(CO)C)/N)cc1C	0
CHEMBL2334983	s1nc(c(-c2nc(ccc2)C2CCC2)c1[N-]C(=O)C1CC1C)-c1cc2c(nn(c2)C)cc1	0
CHEMBL1929303	S(Cc1ccccc1)c1oc(nn1)-c1ccccc1F	0
CHEMBL3134143	O=C1CC[NH+](C1)CCc1ccc(N2CCC([NH+]3CCCC3)CC2)cc1	0
CHEMBL77068	s1cc(nc1C(NC(=O)C(NC(=O)C)Cc1ccc(OP(=O)([O-])[O-])cc1)CCC(=O)[O-])CCC(C)C	0
CHEMBL2334985	s1nc(c(-c2nc(N(C)C)ccc2)c1[N-]C(=O)C1CC1CC)-c1cc2c(nn(c2)C)cc1	0
CHEMBL2048790	Clc1cc(Nc2ncnc3c2n(cc3)CCO)ccc1Oc1cc2c(cc1)C(=O)NC2	0
CHEMBL210588	Brc1cc(S(=O)(=O)C)cc2c1n(c1c2CCC1CC(=O)[O-])Cc1ccc(S(=O)(=O)C)cc1	0
CHEMBL46928	s1cc[n+](c1)Cc1cc(OP(OCC(OC)COCCCCCCCC\C=C\C\C=C\CCCCC)(=O)[O-])ccc1	0
CHEMBL1086272	Clc1cc(ccc1C(=O)N1CC2(CC(CC1C2)(C)C)C)-c1ccccc1C	0
CHEMBL173694	O(C(=O)N(C)C)c1cccnc1CO	0
CHEMBL374861	O(CC(O)C[NH+]1CCN(CC1)c1ccccc1C)c1cc(ccc1)C(=O)C	0
CHEMBL187566	O=C1NCCn2cc(c3c2c1ccc3)C(=O)c1ccccc1	0
CHEMBL485027	O1C2C([NH+](CC1)CCC)CCc1c2cc(cc1)C(=O)NCc1ccc(OC)cc1	0
CHEMBL330755	s1c2cc(OCCO)ccc2nc1S(=O)([O-])=NC(=O)CN(C(=[NH2+])N)C	0
CHEMBL2398472	Clc1cccc(C2C3(c4c(NC3=O)cc(Cl)cc4)C([NH2+]C2C(=O)NCCC(O)CO)CC(C)(C)C)c1F	0
CHEMBL1994438	Clc1nc(nc(c1)-c1c2cccnc2[nH]c1)NC1CCCCC1[NH3+]	0
CHEMBL240980	S(=O)(=O)(CC(=O)C(C)(C)C)c1ccccc1	0
CHEMBL1990932	s1c2c(nc1Sc1oc(cc1)\C=N\NC(=O)CC#N)cccc2	0
CHEMBL387343	o1cc(nc1-c1ccc(Oc2ccc(OC3(CCOCC)C(=O)NC(=O)NC3=O)cc2)cc1)-c1ccccc1C#N	0
CHEMBL3233502	O(C)c1cc(ccc1OC)C(=O)\C=C\c1cc(ccc1)\C=C\C(=O)c1cc(OC)c(OC)cc1	0
CHEMBL1222622	Clc1cc(ccc1)C=1N(CC(=O)NC(C)C)C(=O)c2n(C=1)cc(OC1CC[NH+](CC1)C(C)C)c2	0
CHEMBL168359	S(C)c1cc(OC)ccc1N(CC)c1nc(cc(n1)C)C	0
CHEMBL430026	Fc1ccc(cc1C(=O)Nc1cc(F)c(OC2=NC=Nn3c2c(C)c(OCC[NH+]2CCOCC2)c3)cc1)C	0
CHEMBL118701	S(CCCCCN(C(=O)c1ccc(F)cc1F)CCCCCCC)c1[nH]c(c(n1)-c1ccccc1)-c1ccccc1	0
CHEMBL317433	O1c2c3c([nH]cc3)ccc2OCC1C[NH+]1CCC2(N(CNC2=O)c2ccccc2)CC1	0
CHEMBL167024	Brc1cc(ccc1-n1nnc2c1nc(nc2N(CCO)CCO)C)C(C)C	0
CHEMBL394440	O=C([O-])c1cc(ccc1)-c1ccccc1-n1nc(c(-c2ccccc2)c1CC)-c1ccccc1	0
CHEMBL419558	S(CCC(NC(=O)C(NC(=O)CN1CCNC(=O)CCC(=O)NC(CCC[NH+]=C(N)N)C(=O)NC(Cc2ccccc2)C(=O)NC(Cc2ccccc2)C1=O)CC(C)C)C(=O)N)C	0
CHEMBL1788222	O(C)c1ccccc1N1CC[NH+](CC1)CC1N2C(=NC1)c1c(NC2=O)cccc1	0
CHEMBL1091134	Fc1ccc(cc1)-c1nc-2n(n1)C(=Nc1nn(cc1-2)C)NC(=O)c1ccccc1	0
CHEMBL1784216	Clc1ccccc1CNC(=O)N1CCN(CC1)c1nc(C(F)(F)F)c(cc1C#N)C(OCC)=O	0
CHEMBL112387	O=C(NC(Cc1c2c([nH]c1)cccc2)C(=O)NC(C)c1ccccc1)c1cc2c(nc1)cccc2	0
CHEMBL1834648	FC(F)(F)c1cc2c([nH]nc2NCC(=O)NC2C[NH+](C2)C2CCC(OCC=C)CC2)cc1	0
CHEMBL3093260	o1c2c(nc1-c1cc(cnc1N)-c1cn(nc1)C1CC[NH2+]CC1)cc(N1CCCC1)cc2	0
CHEMBL1730588	S(=O)(=O)(NCc1ccc(cc1)C(=O)NCC[NH+](Cc1ccccc1)C(C)C)c1ccc(cc1)C(CC)C	0
CHEMBL515876	S(=O)(=O)(N1CC[NH+](CC1C)CCc1ccncc1)c1ccc(cc1)C(C)(C)C	0
CHEMBL1934649	s1c2nc(nc(c2c(N)c1C(=O)N)-c1cc(NC(=O)Nc2ccc(cc2)C(F)(F)F)ccc1)NC(CO)(C)C	0
CHEMBL450225	O=C(Nc1ccc(N(Cc2ccc(cc2)C(C)C)Cc2ccc(cc2)C(C)C)cc1)c1cc(-c2ccccc2)c(NCCNC(=[NH2+])N)cc1	0
CHEMBL48098	O(C)c1ccc(cc1)-c1cc2c(CC(N(C2)C(=O)C([NH3+])Cc2c(cc(O)cc2C)C)C(=O)[O-])cc1	0
CHEMBL1645616	Clc1cccc(F)c1Oc1cccc(F)c1OC1CC[NH2+]C1	0
CHEMBL519383	O(CCOC)c1cc(cnc1)-c1nc(nc(NC(=O)C)c1)-n1nc(cc1C)C	0
CHEMBL2298805	O(C)c1ccccc1N1CC[NH+](CC1)CCOc1cc2[nH]nnc2cc1	0
CHEMBL3262905	o1c(nc(C#N)c1NC)-c1c2c(nccc2)ccc1	0
CHEMBL3114190	S(=O)(=O)(N1CC(N(CC1)c1ccc(cc1)C(O)(C(F)(F)F)C(F)(F)F)C#CC(C)(C)C)c1ccc(nc1)N	0
CHEMBL511896	FC(F)(F)c1nn(c(c1)-c1oc(nn1)Nc1ccccc1OC)-c1cc(ccc1)CNC(=O)C([NH3+])C	0
CHEMBL355403	[NH+]1(C2Cc3c(cc(Nc4ccc(cc4)C)cc3)C(CC1)(C)C2C)CC1CC1	0
CHEMBL161346	Fc1cc(OCCC[NH+]2CCCN(CC2)C(=O)C(NC(=O)c2occc2)C)ccc1-c1nc(on1)C1CCCCC1	0
CHEMBL67667	FC(F)(F)c1cc(cc(c1)C(F)(F)F)COC1CCC[NH+](CCC(=O)N)C1c1ccccc1	0
CHEMBL1447872	O(CCC)c1ccc(cc1)C(=O)C(C[NH+]1CCCC1)c1ccccc1	0
CHEMBL272793	Clc1cc(Cc2oc(cc2)C(=O)[O-])c(OCc2ccccc2)cc1	0
CHEMBL520286	Fc1ccc(cc1)CCN(C)C=1[NH+]=C(n2nc(nc2C=1)-c1occc1)N	0
CHEMBL1386322	s1ccc(C)c1\C=C\1/CCc2c(cccc2)C/1=O	0
CHEMBL2048813	O(CC(=O)N1CCC2(CC1)C[NH+](C2)Cc1ccc(-n2nccn2)cc1)c1ccc(OC)cc1	0
CHEMBL1970913	O=C(Nc1nn(c2nc3c(cc12)cccc3)C(=O)CC)CCC	0
CHEMBL1537781	s1ccc(C)c1\C=C\c1nc2c(cc1)cccc2	0
CHEMBL1082967	O=C(N1CCN(CC1C)c1nnc(c2c1cccc2)-c1ccncc1)c1ccccc1	0
CHEMBL2204803	S(=O)(=O)(N(CCc1ccc(OC)cc1)CCC(=O)N[O-])c1cc(ccc1)/C(=N\O)/N	0
CHEMBL292421	O(C(=O)NCCCCCCC)c1cc2C3CC([NH+](CC3)CC)c2cc1	0
CHEMBL2392796	S=C(Nc1cc2c(cc1)C(=O)CCC2)NCCCn1cncc1C	0
CHEMBL222964	O(CC(O)C[NH+]1CCCCC1)c1c2CC(Cc3ccccc3)C(=O)c2ccc1	0
CHEMBL3238466	Clc1cc(NC(=O)c2cc([N+](=O)[O-])cc([N+](=O)[O-])c2)ccc1	0
CHEMBL1994321	s1c2c(c(c1)-c1ccc(NC(=O)Nc3cc(ccc3)C)cc1)c(ncc2C#CCNS(=O)(=O)C)N	0
CHEMBL599132	P(=O)([O-])([O-])COC(Oc1ccccc1)CN1C=C(C)C(=O)NC1=O	0
CHEMBL1782885	Oc1ccc(cc1)CC1NC(=O)C([NH3+])CC\C=C\CCC(NC1=O)C(=O)NCc1ccccc1CC(=O)[O-]	0
CHEMBL9934	O=C(NCCc1c-2n(Cc3c-2cccc3)c2c1cccc2)C1CCC1	0
CHEMBL112739	Clc1ccc(cc1)-c1cc2nc(oc2cc1)-c1cc(N2C(=O)c3c(ccc(c3)C(=O)[O-])C2=O)c(OC)cc1	0
CHEMBL595924	O=C(NCc1ccncc1)c1ccc(-n2nc3c(cccc3C(=O)N)c2)cc1	0
CHEMBL244188	Clc1ccc(Oc2ccc([N+](=O)[O-])cc2S(=O)([O-])=NC(=O)NCCCCC)cc1	0
CHEMBL573820	Clc1cccc(Cl)c1C1=Cc2c(nc(nc2)Nc2ccc(OCCN(C(=O)C)CC)cc2)N(C)C1=O	0
CHEMBL228293	Fc1ccc(cc1)-c1ccc(cc1)C[NH2+]CCc1ccc(cc1)C[NH+]1CCCCC1	0
CHEMBL521131	o1c(nc(CCOc2c3c(cccc3)c(cc2)CC(OC)C(=O)[O-])c1C)-c1ccccc1	0
CHEMBL514337	s1cccc1-c1cc2c(cc1)C(Oc1ccc(cc1)C(CC(=O)[O-])C#CC)CC2	0
CHEMBL2113510	O1C(CO)C(O)C(O)C1n1c2nc(nc(N)c2nc1)C#CCCC	0
CHEMBL2262233	Clc1ccc(cc1)-c1scc(n1)C1C(C(OC(C)(C)C)=O)=C(NC(C)=C1C(OC(C)(C)C)=O)C	0
CHEMBL343047	Clc1cc(NC(=O)C(F)(F)C(F)(F)C(F)(F)C(F)(F)C(F)(F)C(F)(F)C(F)(F)C(F)(F)F)c(S(=O)(=O)N)cc1S(=O)(=O)N	0
CHEMBL104519	S(=O)(=O)(NC)c1cc\2c(NC(=O)/C/2=C\c2c3cc(OC)ccc3n(c2)C)cc1	0
CHEMBL321510	[NH2+]=C(N)c1cc2cc([nH]c2cc1)-c1cc(ccc1)-c1ccccc1	0
CHEMBL3262837	Clc1ccc(OCC[NH+]2CC[NH+](CC2)CC(=O)Nc2sccn2)cc1	0
CHEMBL350639	o1c2c(cc(cc2)-c2ncc(cc2)C(=O)N2CCOCC2)cc1CC[NH+]1C(CCC1C)C	0
CHEMBL1651377	O1C(CO)C(O)C(O)C1n1c2N=CN=CC(O)c2nc1	0
CHEMBL3262830	s1ccnc1NC(=O)C[NH+]1CC[NH+](CC1)CCOc1c(cccc1C)C	0
CHEMBL1204158	O(CCOc1ccc(cc1)C(=[NH2+])N)c1ccc(cc1)C(=[NH2+])N	0
CHEMBL252842	s1c[n+](cc1CCO)Cc1ccc(nc1N)C	0
CHEMBL3125152	O(C(=O)c1nnn(c1C(O)C(O)C(O)C)-c1ccc(cc1)C)CC	0
CHEMBL2029922	O=C(Nc1ccc(cc1)CC[NH+]1CCN(CC1)c1ccccc1)Nc1cc[nH+]cc1	0
CHEMBL2440382	Clc1ccc(NC(=O)Cn2cc(c3c2cccc3)\C=N\NS(=O)(=O)c2ccc(cc2)C)cc1	0
CHEMBL3217272	Oc1cc(ccc1)C12CC([NH2+]C)CC([NH+](CC1C)CCCc1ccccc1)C2	0
CHEMBL1578509	Oc1n(c2c(cccc2)c1N=O)Cc1ccc(cc1)C	0
CHEMBL1911442	Fc1cccc(F)c1CN1C=C(C(=O)Nc2ccc(O)cc2)C(=O)C=2NC(=O)C=CC1=2	0
CHEMBL3142191	s1cccc1CC(NC(=O)CCC[NH3+])C(=O)N1Cc2c(CC1C(=O)N1C3C(CC1C(=O)NC(CCC[NH+]=C(N)N)C(=O)[O-])CCCC3)cccc2	0
CHEMBL364434	Fc1cc(-n2c3c(nc2)cccc3)ccc1NC(=O)C(Cc1cc(ccc1)C(=O)[O-])c1c2cc(ccc2[nH]c1)C(=[NH2+])N	0
CHEMBL329443	S(=O)(=O)(N(C)C)c1cc(ccc1)C1CCC[NH+](C1)CCC	0
CHEMBL1588263	O1c2c3-c4cc(OC)c(O)cc4CC4[NH2+]CCc(c34)cc2OC1	0
CHEMBL3289657	O=C([O-])\C=C(\C=C\C=C(\C=C\1/CCCc2c/1cccc2C)/C)/C	0
CHEMBL47987	S(CCC)c1nnc(n1-c1ccccc1)C1N(S(=O)(=O)c2cc3c(cc2)cccc3)CC(S)C1	0
CHEMBL3289651	Clc1ccc(N2CC[NH+](CC2)CCc2oc3c(n2)cccc3)cc1	0
CHEMBL427854	Fc1ccc(cc1)-c1c(C)c(n(CC)c1CCC(O)CC(O)CC(=O)[O-])C(=O)Nc1ccccc1	0
CHEMBL383265	Oc1cc(cc(O)c1C1C=C(CCC1C(C)=C)C)C1(CCCCC1)C#N	0
CHEMBL1632096	O=C1N(CN(C12CCN(CC2)C(=O)c1ccc(cc1)C1CCCCC1)c1ccccc1)CC(=O)N1CC(CCC1)C(=O)N(CC)CC	0
CHEMBL374309	S(CC(Nc1ccc(S(=O)([O-])=NC(=O)c2ccc(N3CC[NH+](CC3)Cc3ccccc3-c3ccccc3)cc2)cc1[N+](=O)[O-])CC[NH+](C)C)c1ccccc1	0
CHEMBL249329	[NH+](CC1CC1c1c2c(ccc1)c(ccc2)C#N)(C)C	0
CHEMBL173672	Fc1cccc(F)c1C[NH+]1CCCC1CNC=1[NH+]=C(n2nc(nc2[NH+]=1)-c1occc1)N	0
CHEMBL3142662	Oc1ccc(cc1)CC(NC(OC(C)(C)C)=O)C(=O)NC(C(CC)C)C(=O)Nc1c2c(ccc1)cccc2	0
CHEMBL1761215	O1c2c(ccc(OCCC[NH2+]C3CC3)c2)C(=O)c2c1cc(O)cc2	0
CHEMBL429053	n1c(Nc2ccccc2)c2c(nc1Nc1ccc(cc1)C)cccc2	0
CHEMBL1765228	O(C)c1ccc(cc1)-c1cc(cnc1)-c1cc2CCC(=O)N3CCc(c1)c23	0
CHEMBL383636	Clc1ccc(cc1)C1N(c2ccccc2)C(=O)N(C1=O)c1ccccc1	0
CHEMBL1684227	O(C)c1cc(cc2c1N=C(NC2=O)C1CCc2c(C1)cc(OC)cc2)-c1cn[nH]c1	0
CHEMBL2110296	OCC(NC(=O)C(CC\C=C/C\C=C/C\C=C/C\C=C/CCCCC)(C)C)C	0
CHEMBL3236949	Fc1cc2c(n(CC(=O)[O-])c(C)c2C=2c3c(cccc3)C(=O)N(C=2)CC(F)(F)F)cc1	0
CHEMBL494997	O1c2cc(ccc2OC1)C(=O)NCc1cc(ccc1)-c1cc(ccc1)C[NH+]1CCCCC1	0
CHEMBL458264	Fc1cc(cc(F)c1)-c1ccc(nc1)\C=C\C1C2C(CC3C1CCC(NC(OCC)=O)C3)C(OC2C)=O	0
CHEMBL1669673	FC(F)(F)c1cc(ccc1N1CCCC1)C(=O)Nc1cc(Oc2ccccc2)ccc1	0
CHEMBL2440568	S(Cc1nnn(c1)Cc1ccc(cc1)C)C(=S)N1CCN(S(=O)(=O)C)CC1	0
CHEMBL2048563	O(CCCOC)c1ccccc1N1CC([NH+](CC1=O)CC([NH3+])C(O)CC(C(C)C)C(=O)NCC(C(=O)N)(C)C)(C)C	0
CHEMBL264757	O=C(c1ccc(cc1)C(=O)Cc1ccccc1)c1ccc(cc1)C(=O)[O-]	0
CHEMBL2023550	O(C)c1c(OC)cc(Nc2nc(N3CC(CCC3)C(=O)NCCCc3ccccc3)ccn2)cc1OC	0
CHEMBL18172	OC(C(n1cc(nc1)C(=O)NCc1ccccc1)CCCCCC)C	0
CHEMBL2299046	O1c2c(C(=O)CC1c1ccc(OC(=O)Nc3ccccc3)cc1)c(OC)cc(OC)c2	0
CHEMBL444509	FC(F)(F)c1[nH]c2c(n1)cccc2OCC[NH+]1CCN(CC1)c1c2nc([nH]c2ccc1)-c1ccc(cc1)C(C)(C)C	0
CHEMBL357530	Brc1n2c(nc1C)C(OCc1c(Cl)c(N(C(=O)NC)C)ccc1Cl)=CC=C2	0
CHEMBL401453	O=C(N[O-])C1CN(CC1NC(=O)c1ccc(cc1)Cc1cc(nc2c1cccc2)C)C(=O)C(C)(C)C	0
CHEMBL457064	OC1CCC2(C(CCC3(C2CC=C2C4CC(CCC4(CCC23C)C(=O)NCC(=O)[O-])(C)C)C)C1(C)C)C	0
CHEMBL525726	FC(F)(F)c1ccc(N2CCN(CC2)C(=O)c2cc([N+](=O)[O-])ccc2N2CCOCC2)cc1	0
CHEMBL1933283	O=C1NCCCn2c1cc1c2cc(cc1)C(=O)Nc1nc2c(n1CCC[NH+](C)C)cccc2	0
CHEMBL458084	FC(F)(F)c1cc(ccc1C#N)C1CCCCC1O	0
CHEMBL370111	Fc1ccc(N2CNC(=O)C23CC[NH+](CC3)C2CCCCC2c2ccccc2)cc1	0
CHEMBL2006580	Clc1c2c(sc1)ncnc2Nc1ccc(O)cc1	0
CHEMBL3236356	Clc1cc(ccc1)C1CC(Cc2ncc(cc2)C(=O)[O-])(C)C(=O)N(C(CS(=O)(=O)C(C)(C)C)C2CC2)C1c1ccc(Cl)cc1	0
CHEMBL316921	O=C(NC(Cc1ccccc1)C(=O)NC(Cc1nc[nH]c1)C(=O)NC(CC(C)C)C[NH2+]C(C(C)C)C(=O)N)C1N(CCC1)C(=O)C(NC(=O)C)Cc1c2c(n(c1)C=O)cccc2	0
[truncated: 3,567 more rows]
