# Supplementary material for: Deep-learning: investigating deep neural networks hyper-parameters and comparison of performance to shallow methods for modeling bioactivity data
Source: J Cheminform. 2017 Jun 28;9:42. doi: 10.1186/s13321-017-0226-y (PMC5489441; doi:10.1186/s13321-017-0226-y)
Supplement: Supplementary file 1 — Additional file 1. Raw data used in this project. [file 13321_2017_226_MOESM1_ESM.zip › CHEMBL240_cl.csv]

CID	SMILES	Activity
CHEMBL1085824	[NH+]1([C@H]2C[C@H](N(C2)c2ncc(cc2)-c2ccccc2)C1)C	1
CHEMBL1084021	o1c2c(cc(cc2)-c2ncc(nc2)N2[C@H]3C[C@H]([NH+](C3)C)C2)cc1	1
CHEMBL470798	s1cccc1-c1cc(NC(=O)c2ccc(nc2)N2CCC3(CC2)CCN(C3)c2ncccn2)c(N)cc1	1
CHEMBL1084022	s1c2c(cc(cc2)-c2ncc(nc2)N2[C@H]3C[C@H]([NH+](C3)C)C2)cc1	1
CHEMBL1085398	o1nc(c(-c2nc3c(cc(cc3)CC[NH+]3CCC[C@H]3C)cc2)c1C)-c1ccccc1	1
CHEMBL1085828	[NH+]1(CCC[C@H]1C)CCc1cc2c(nc(cc2)-c2cncnc2)cc1	1
CHEMBL1085829	s1cccc1-c1nc2c(cc(cc2)CC[NH+]2CCC[C@H]2C)cc1	1
CHEMBL480844	Clc1cc(ccc1OCc1cc(Cl)ccc1)C(=O)N1CC(=O)N(CC1)C	1
CHEMBL1643574	O([C@H]1CCC[NH+](C1)Cc1ccccc1)c1cc2c(cc1)c(ncc2)N	1
CHEMBL1092571	Fc1cc(F)ccc1[C@H]1C[NH+](C[C@@H]1C(=O)N1C[C@@H](C)C(O)([C@H](C1)C)c1ccccc1)C1CCC1	1
CHEMBL1626	Clc1ccc(cc1)[C@@](OCC[C@@H]1[NH+](CCC1)C)(C)c1ccccc1	1
CHEMBL1910319	Fc1cc(ccc1F)[C@@]1(O)CC[NH2+]C[C@@H]1C(=O)N(Cc1c2c(n(c1)Cc1cc(F)ccc1)cccc2F)C1CC1	1
CHEMBL1910318	Fc1cc(ccc1F)[C@@]1(O)CC[NH2+]C[C@@H]1C(=O)N(Cc1c2c(n(c1)Cc1ccc(OC(F)F)cc1)cccc2F)C1CC1	1
CHEMBL461023	O(C)c1c2n3c(C[NH+](CC3)CCCCNC(=O)C=3NCc4c(C=3)cccc4)cc2ccc1	1
CHEMBL1910311	Fc1cc(ccc1F)[C@@]1(O)CC[NH2+]C[C@@H]1C(=O)N(Cc1c2c(n(c1)Cc1onc(n1)C)cccc2F)C1CC1	1
CHEMBL1910310	Fc1cc(ccc1F)[C@@]1(O)CC[NH2+]C[C@@H]1C(=O)N(Cc1c2c(n(c1)Cc1noc(c1)C)cccc2F)C1CC1	1
CHEMBL1910313	Fc1cc(ccc1F)[C@@]1(O)CC[NH2+]C[C@@H]1C(=O)N(Cc1c2c(n(c1)Cc1c(noc1C)C)cccc2F)C1CC1	1
CHEMBL1910312	Fc1cc(ccc1F)[C@@]1(O)CC[NH2+]C[C@@H]1C(=O)N(Cc1c2c(n(c1)Cc1cnoc1)cccc2F)C1CC1	1
CHEMBL1910315	Fc1cc(ccc1F)[C@@]1(O)CC[NH2+]C[C@@H]1C(=O)N(Cc1c2c(n(c1)Cc1ccccc1)cccc2F)C1CC1	1
CHEMBL1910314	Fc1cc(ccc1F)[C@@]1(O)CC[NH2+]C[C@@H]1C(=O)N(Cc1c2c(n(c1)Cc1ncnn1C)cccc2F)C1CC1	1
CHEMBL1910317	Fc1cc(ccc1F)[C@@]1(O)CC[NH2+]C[C@@H]1C(=O)N(Cc1c2c(n(c1)Cc1cc(OC(F)F)ccc1)cccc2F)C1CC1	1
CHEMBL1910316	Fc1cc(ccc1F)[C@@]1(O)CC[NH2+]C[C@@H]1C(=O)N(Cc1c2c(n(c1)Cc1ccccc1OC(F)F)cccc2F)C1CC1	1
CHEMBL493757	Clc1cc(OC2CN(S(=O)(=O)c3cc4CC[NH2+]CCc4cc3)C2)ccc1	1
CHEMBL221703	Clc1ccc(nc1)NC(=O)c1cc(Sc2ccccc2)ccc1NC(=O)c1ccc(cc1)C(=[NH2+])N(C)C	1
CHEMBL512724	O1CC(=O)Nc2c1cc(cc2)CC[NH+]1CCN(CC1)c1c2c(nc(cc2)C)ccc1	1
CHEMBL471220	s1cccc1-c1cc(NC(=O)c2ccc(nc2)N2CCC3(CC2)CC[NH+](C3)CC(=O)N)c(N)cc1	1
CHEMBL556229	Fc1cc(ccc1)C[C@@H]1C[C@H]2[C@H]3[C@H](CC[C@]2(C)[C@H]1O)[C@@]1([C@H](N(C)C(=O)C=C1)CC3)C	1
CHEMBL203700	FC(F)(F)c1cc(cc(c1)C(F)(F)F)C1CCN(C2(CCC([NH+](C)C)CC2)c2ccccc2)C1=O	1
CHEMBL1761688	FC(F)(F)c1ccc(cc1)-c1onc(C(=O)N[C@H]2C[C@@H](O)CCC2)c1C[NH2+]C(C)C	1
CHEMBL495698	Fc1cc2nc(n(c2cc1)-c1ccc(OCCC[NH+]2CCCCC2)cc1)-c1ncccc1	1
CHEMBL1822849	O(CCC[NH+]1CCCCC1)c1ccc(cc1)-c1[nH]ccn1	1
CHEMBL568138	Fc1cc(cc(F)c1)C1=Nn2c(nnc2CNc2c3ncc(OC)cc3[nH+]cc2)C=C1	1
CHEMBL1762810	Clc1c2n(cc(c2ccc1)-c1scc(n1)C[NH+]1CCC(OC)CC1)CC1CCOCC1	1
CHEMBL1762813	Clc1c2n(cc(c2ccc1)-c1sc(CC)c(n1)C[NH+](CCO)C)CC1CCOCC1	1
CHEMBL1762815	Clc1c2n(cc(c2ccc1)-c1sc(CC)c(n1)C[NH+](C(C)C)CCO)CC1CCOCC1	1
CHEMBL1762814	Clc1c2n(cc(c2ccc1)-c1sc(CC)c(n1)C[NH+](CCO)CC)CC1CCOCC1	1
CHEMBL1762816	Clc1sc(nc1C[NH+](C(C)C)CCO)-c1c2c(n(c1)CC1CCOCC1)c(Cl)ccc2	1
CHEMBL1822689	o1cccc1-c1ccc(OCCC[NH+]2CCCCC2)cc1	1
CHEMBL1822688	s1cccc1-c1ccc(OCCC[NH+]2CCCCC2)cc1	1
CHEMBL1084827	[NH+]1(CCC[C@H]1C)CCc1cc2c(nc(cc2)-c2cnn(C)c2C)cc1	1
CHEMBL471414	s1cccc1-c1cc(NC(=O)c2ccc(nc2)N2CCC3(CC2)CCN(C3)C(=O)C)c(N)cc1	1
CHEMBL1241640	O1c2c(-n3c(C1)c(nc3)C(OCC)=O)cccc2CC[NH+]1CCN(CC1)c1c2c(nc(cc2)C)ccc1	1
CHEMBL1241641	FC(F)(F)c1nc2n(c1)-c1c(OC2)c(ccc1)CC[NH+]1CCN(CC1)c1c2c(nc(cc2)C)ccc1	1
CHEMBL1241642	O1c2c(-n3c(C1)cnc3)cccc2CC[NH+]1CCN(CC1)c1c2c(nc(cc2)C)ccc1	1
CHEMBL594615	Clc1cc(NCC[NH2+]CCCc2ccc(NS(=O)(=O)C)cc2)ccc1Cl	1
CHEMBL550337	Fc1ccc(cc1)Cn1c2c(nc1N1CCC([NH+](CCOC)C)CC1)cccc2	1
CHEMBL220755	Clc1cc(C(=O)Nc2ncc(Cl)cc2)c(NC(=O)c2ccc(cc2)C(=[NH2+])N(CC(=O)[O-])C)cc1	1
CHEMBL220757	Clc1ccc(nc1)NC(=O)c1cc(ccc1NC(=O)c1ccc(cc1)C(=[NH2+])N(C)C)CCC(OC)=O	1
CHEMBL470582	s1cccc1-c1cc(NC(=O)c2ccc(nc2)N2CCC3(CC2)CCN(S(=O)(=O)C)C3)c(N)cc1	1
CHEMBL1258533	O(CCC[NH+]1CCN(CC1)c1c2c(ccc1)cccc2)c1cc2c(CNC2=O)cc1	1
CHEMBL442290	s1nc(N2CC[NH+](CC2)CCc2cc3c(CCC3NC(=O)c3ccc(F)cc3)cc2)c2c1cccc2	1
CHEMBL1085090	s1c2c(cc(cc2)-c2ccc(nc2)N2[C@H]3C[C@H]([NH+](C3)C)C2)cc1	1
CHEMBL472289	O1CC(=O)N(c2c1cc(cc2)CC[NH+]1CCN(CC1)c1c2c(nc(cc2)C)ccc1)C	1
CHEMBL1085641	Clc1ccc(cc1)-c1noc(-c2nc3c(cc(cc3)CC[NH+]3CCC[C@H]3C)cc2)c1C	1
CHEMBL513027	s1cccc1-c1cc(NC(=O)c2ccc(nc2)N2CCC3(NC(=O)NC3=O)CC2)c(N)cc1	1
CHEMBL1082447	[NH+]1(CCC[C@H]1C)CCc1cc2c(nc(cc2)-c2ccc(nc2C)C)cc1	1
CHEMBL438889	Clc1cc(Cl)ccc1Oc1ccc(N2S(=O)(=O)CCC2)cc1C[NH2+]C	1
CHEMBL296419	Fc1ccc(cc1)Cn1c2c(nc1NC1CC[NH+](CC1)CCc1ccc(OC)cc1)cccc2	1
CHEMBL390302	S(=O)(=O)([O-])c1cc2c([N+]3=C(C=4C(OC5C(=C6N(CC5)c5c(cc(cc5)CC(=O)NCCCC[NH+](CCc5ccc(NS(=O)(=O)C)cc5)CCOc5ccc(NS(=O)(=O)C)cc5)C6(C)C)C=4)CC3)C2(C)C)cc1	1
CHEMBL390300	S(=O)(=O)(Nc1ccc(cc1)CCN(C(=O)c1cc2c(cc1)C1(OC2=O)c2c(Oc3c1ccc(O)c3)cc(O)cc2)CCOc1ccc(NS(=O)(=O)C)cc1)C	1
CHEMBL390301	S(=O)(=O)(Nc1ccc(cc1)CCN(C(=O)CCC[N+]1=C2C(CCC1)=CC1Nc3c(OC1=C2)cc1N(CCCc1c3)CC)CCOc1ccc(NS(=O)(=O)C)cc1)C	1
CHEMBL723	O(CC[NH2+]CC(O)COc1c2c3c([nH]c2ccc1)cccc3)c1ccccc1OC	1
CHEMBL252430	s1nc(N2CC[NH+](CC2)CCc2cc3c(cc2)C(NC(=O)c2cccnc2)CC3)c2c1cccc2	1
CHEMBL239596	Clc1ccc(cc1)-c1onc(n1)COc1cc2c(CCC2[NH+]2CC[NH+](CC2)C(C)C)cc1	1
CHEMBL404000	s1nc(N2CC[NH+](CC2)CCc2cc3c(CCC3[NH3+])cc2)c2c1cccc2	1
CHEMBL253439	Clc1ccc(cc1)C(=O)NC1CCc2c1cc(cc2)CC[NH+]1CCN(CC1)c1nsc2c1cccc2	1
CHEMBL728	Clc1cc2N(c3c(Sc2cc1)cccc3)CCC[NH+]1CC[NH+](CC1)C	1
CHEMBL469810	O(Cc1cc2c(cc(cc2)C#N)cc1)[C@H]1CC[NH2+]C1	1
CHEMBL239598	Clc1ccc(cc1)-c1onc(n1)COc1cc2c(CCC2[NH+]2CC[NH+](CC2)C2CC(C)C(C2)C)cc1	1
CHEMBL177416	S(=O)(=O)(c1ccccc1F)C1(F)CC[NH+](CC1)CCc1ccc(F)cc1F	1
CHEMBL605744	FC(F)(F)Oc1cc(ccc1)CN(C(=O)c1ncn(c1)C)C1C[C@@H]2[C@H](C1)C[NH+](C2)CC(O)(C)C	1
CHEMBL1909649	Fc1cc(ccc1F)[C@@]1(O)CC[NH2+]C[C@@H]1C(=O)N(Cc1c2c(n(c1)CC(=O)N(OC)C)cccc2F)C1CC1	1
CHEMBL2012179	s1cc(nc1)C[NH+]1CCC(Oc2ncnc3n(cc(c23)C)Cc2ccccc2)CC1	1
CHEMBL207566	Fc1cc(F)ccc1CC[NH+]1CCN(CC1)C(=O)c1c2[nH]cc(c2ccc1)C#N	1
CHEMBL398618	s1nc(N2CC[NH+](CC2)CCc2cc3c(CCC3NC(=O)c3ccc(cc3)C)cc2)c2c1cccc2	1
CHEMBL398619	s1nc(N2CC[NH+](CC2)CCc2cc3c(CCC3NC(=O)c3cccnc3)cc2)c2c1cccc2	1
CHEMBL58	Oc1c2c(C(=O)c3c(C2=O)c(NCC[NH2+]CCO)ccc3NCC[NH2+]CCO)c(O)cc1	1
CHEMBL172	FC(F)(F)c1c2nc(cc(c2ccc1)[C@H](O)[C@@H]1[NH2+]CCCC1)C(F)(F)F	1
CHEMBL1910300	Fc1cc(ccc1F)[C@@]1(O)CC[NH2+]C[C@@H]1C(=O)N(Cc1c2c(n(c1)CCCOC)cccc2F)C1CC1	1
CHEMBL54	Clc1ccc(cc1)C1(O)CC[NH+](CC1)CCCC(=O)c1ccc(F)cc1	1
CHEMBL1241998	O1c2c(-n3c(C1)c(nc3)C(=O)NC(C)C)cccc2CC[NH+]1CCN(CC1)c1c2c(nc(cc2)C)ccc1	1
CHEMBL469950	s1cccc1-c1cc(NC(=O)c2ccc(nc2)N2CCC3([NH2+]CNC3=O)CC2)c(N)cc1	1
CHEMBL237394	O(CC)c1nnc(-n2ncc(-c3nc4c(cc(cc4)CC[NH+]4CCC[C@H]4C)cc3)c2C)cc1	1
CHEMBL393581	[NH+]1(CCC[C@H]1C)CCc1cc2c(nc(cc2)-c2cnn(c2C)-c2ncccc2)cc1	1
CHEMBL2017099	Brc1c(noc1[C@H]1C[NH2+]CC[C@]1(O)c1cc(F)c(F)cc1)-c1c(Cl)cccc1Cl	1
CHEMBL2017098	Brc1c(noc1[C@H]1C[NH2+]CC[C@]1(O)c1cc(F)c(F)cc1)-c1cccc(C)c1C	1
CHEMBL1761536	Clc1cc(cc(Cl)c1OCCOc1ccc(cc1)[C@H]1CC[NH2+]C[C@@H]1C(=O)N(Cc1cc(cc(OCC[C@](OC)(C(=O)[O-])C)c1)CCCOC)C1CC1)C	1
CHEMBL1761535	Clc1cc(cc(Cl)c1OCCOc1ccc(cc1)[C@H]1CC[NH2+]C[C@@H]1C(=O)N(Cc1cc(cc(OCCC2(CCCC2)C(=O)[O-])c1)CCCOC)C1CC1)C	1
CHEMBL1761534	Clc1cc(cc(Cl)c1OCCOc1ccc(cc1)[C@H]1CC[NH2+]C[C@@H]1C(=O)N(Cc1cc(cc(OCCC(CC)(CC)C(=O)[O-])c1)CCCOC)C1CC1)C	1
CHEMBL1761532	Clc1cc(cc(Cl)c1OCCOc1ccc(cc1)[C@H]1CC[NH2+]C[C@@H]1C(=O)N(Cc1cc(cc(OCCC(C(=O)[O-])(C)C)c1)CCCOC)C1CC1)C	1
CHEMBL1761530	Clc1cc(cc(Cl)c1OCCOc1ccc(cc1)[C@H]1CC[NH2+]C[C@@H]1C(=O)N(Cc1cc(cc(OCC2(CC2)CC(=O)[O-])c1)CCCOC)C1CC1)C	1
CHEMBL471219	s1cccc1-c1cc(NC(=O)c2ccc(nc2)N2CCC3(CC2)CC[NH+](C3)CC(=O)[O-])c(N)cc1	1
CHEMBL422	S1c2c(N(c3c1cccc3)CCC[NH+]1CC[NH+](CC1)C)cc(cc2)C(F)(F)F	1
CHEMBL469514	s1cccc1-c1cc(NC(=O)c2ccc(nc2)N2CCC3(CC2)CCNC3=O)c(N)cc1	1
CHEMBL562780	O=C1N([C@@H]2CC[C@H]3[C@@H]4C\C(=C/c5cccnc5)\[C@H](O)[C@]4(CC[C@@H]3[C@]2(C=C1)C)C)C	1
CHEMBL1086561	s1c(-c2nc3c(cc(cc3)CC[NH+]3CCC[C@H]3C)cc2)c(nc1N1CCOCC1)C	1
CHEMBL1923109	O1C=Cc2c(cccc2)[C@]12CC[NH2+]C[C@@H]2C(=O)N(Cc1cc(cc(OCCOC)c1)CCCOC)C1CC1	1
CHEMBL1242081	O1c2c(-n3c(C1)c(nc3)C(=O)NC1CC1)cccc2CC[NH+]1CCN(CC1)c1c2c(nc(cc2)C)ccc1	1
CHEMBL351231	o1c2c(cc(cc2)-c2ccc(cc2)C#N)cc1CC[NH+]1CCC[C@H]1C	1
CHEMBL221746	Clc1cc(C(=O)Nc2ncc(Cl)cc2)c(NC(=O)c2ccc(cc2F)C(=[NH2+])N2CCC(CC2)C(OCC)=O)c(OC)c1	1
CHEMBL146485	S(=O)(=O)(C1CC[NH+](CC1)CCc1ccc(F)cc1F)c1cc(ccc1)C(=O)N	1
CHEMBL1631542	O1CCN(c2cc(ccc2)CC[NH+]2CCN(CC2)c2c3c(nc(cc3)C)ccc2)C1=O	1
CHEMBL522894	Fc1cc2nc(n(c2cc1)-c1ccc(OCCC[NH+]2CCOCC2)cc1)-c1ncccc1	1
CHEMBL1822861	O(CCC[NH+]1CCCCC1)c1ccc(cc1)-c1ccc(cc1)C(OCC)=O	1
CHEMBL76	Clc1cc2[nH+]ccc(NC(CCC[NH+](CC)CC)C)c2cc1	1
CHEMBL465515	Fc1cc2c(cc(cc2)CC[NH+]2CC[NH2+]CC2)cc1	1
CHEMBL1950171	O1c2c(cc(N3CC4C(C3)C[NH+](C4)C)cc2)C(=O)c2c1cccc2	1
CHEMBL218609	Clc1cc(C(=O)Nc2ncc(Cl)cc2)c(NC(=O)c2ccc(cc2N2CCCCC2)C(=[NH2+])N(C)C)cc1	1
CHEMBL1086315	s1c(ccc1C#N)-c1nc2c(cc(cc2)CC[NH+]2CCC[C@H]2C)cc1	1
CHEMBL1923119	Fc1cc2c(cc1F)CO[C@]12CC[NH2+]C[C@@H]1C(=O)N(Cc1cc(cc(C)c1C)CCCOC)C1CC1	1
CHEMBL1269847	FC(F)(F)c1cc(ccc1)-c1nc(nc(c1)CCC[NH2+]CC(F)(F)F)C#N	1
CHEMBL496852	Clc1cc2c([nH]c(-c3ccccc3)c2[C@@H]2C[NH2+]CC[C@H]2F)cc1	1
CHEMBL470581	s1cccc1-c1cc(NC(=O)c2ccc(nc2)N2CCC3(CC2)CCN(C3)C(=O)NCC)c(N)cc1	1
CHEMBL1269848	FC(F)(F)c1cc(ccc1)-c1nc(nc(c1)CCC[NH+]1CC[NH+](CC1)C)C#N	1
CHEMBL2012027	Clc1ccccc1Oc1ccc(Nc2nc(N)ccn2)cc1	1
CHEMBL1083562	s1c2c(nc1-c1nc3c(cc(cc3)CC[NH+]3CCC[C@H]3C)cc1)cccc2	1
CHEMBL1923115	Clc1ccc(Cl)cc1CN(C(=O)[C@H]1C[NH2+]CC[C@@]12OCc1cc(F)c(F)cc12)C1CC1	1
CHEMBL1084383	S1c2n(ncn2)C(C)=C1c1nc2c(cc(cc2)CC[NH+]2CCC[C@H]2C)cc1	1
CHEMBL1084384	S1CCn2cc(nc12)-c1nc2c(cc(cc2)CC[NH+]2CCC[C@H]2C)cc1	1
CHEMBL1084385	[NH+]1(CCC[C@H]1C)CCc1cc2c(nc(cc2)-c2n3c(nc2C)C=CC=C3)cc1	1
CHEMBL1085866	s1c(-c2nc3c(cc(cc3)CC[NH+]3CCC[C@H]3C)cc2)c(nc1-c1ncccc1)C	1
CHEMBL469376	O1CC(=O)N(c2c1c(ccc2)CCC[NH+]1CCN(C[C@H]1C)c1c2c(nc(cc2)C)ccc1)C	1
CHEMBL521566	Fc1cc2nc(n(c2cc1)-c1ccc(OCCC[NH+]2C[C@@H](CC2)C(C)C)cc1)-c1ncccc1	1
CHEMBL1084560	[NH+]1(CCC[C@H]1C)CCc1cc2c(nc(cc2)-c2cccnc2)cc1	1
CHEMBL3286734	s1cc(cc1-c1cc(NC(=O)c2ccc(nc2)N2CCC3(OC(=O)NC3)CC2)c(N)cc1)C	1
CHEMBL2011947	Clc1ccc(Oc2ccc(Nc3nc(ncn3)N)cc2)cc1	1
CHEMBL2011946	Clc1ccc(Oc2ccc(Nc3cc(N)cnc3)cc2)cc1	1
CHEMBL3286736	Fc1ccc(cc1)-c1cc(NC(=O)c2ccc(nc2)N2CCC3(OC(=O)NC3)CC2)c(N)cc1	1
CHEMBL3286735	O1C2(CCN(CC2)c2ncc(cc2)C(=O)Nc2cc(ccc2N)-c2ccccc2)CNC1=O	1
CHEMBL563451	[NH+](C)(C)C1CCN(CC1)c1nc2c(n1Cc1ccc(cc1)C)cccc2	1
CHEMBL1082488	[NH+]1(CCC[C@H]1C)CCc1cc2c(nc(cc2)-c2nc(nc(c2)C)-c2ccccc2)cc1	1
CHEMBL1085592	s1c(-c2nc3c(cc(cc3)CC[NH+]3CCC[C@H]3C)cc2)c(nc1-c1nccnc1)C	1
CHEMBL495573	O(C)c1c2n3c(C[NH+](CC3)CCCCN3CCn4c(cc5c4cccc5)C3=O)cc2ccc1	1
CHEMBL1085591	S1CCN=C1c1nc2c(cc(cc2)CC[NH+]2CCC[C@H]2C)cc1	1
CHEMBL240876	S(=O)(=O)(c1ccccc1F)c1ccc(nc1)\C=C\c1ccc(F)cc1O	1
CHEMBL1085599	[NH+]1([C@H]2C[C@H](N(C2)c2ncc(cn2)-c2c3c([nH]cc3)ccc2)C1)C	1
CHEMBL376911	Clc1ccc(nc1)NC(=O)c1cc(OC)ccc1NC(=O)c1ccc(cc1N1CCC(CC1)C(OCC)=O)C(=[NH2+])N(C)C	1
CHEMBL2012028	Fc1ccc(Oc2ccc(Nc3nc(N)ccn3)cc2)cc1	1
CHEMBL1910286	O(CCOC)c1cc(cc(c1)CN(C(=O)[C@H]1C[NH2+]CC[C@]1(O)c1ccccc1)C1CC1)CCCOC	1
CHEMBL1083462	[NH+]1(CCC[C@H]1C)CCc1cc2c(nc(cc2)-c2cnn(c2C)-c2nnc(N(C)C)cc2)cc1	1
CHEMBL1083463	Clc1cc(-n2ncc(-c3nc4c(cc(cc4)CC[NH+]4CCC[C@H]4C)cc3)c2C)ccc1Cl	1
CHEMBL2204941	Fc1ccc(cc1)-c1nc([nH]c1)[C@@H]1[NH2+][C@@H](c2[nH]c3c(c2C1)cccc3)C1CCOCC1	1
CHEMBL2204940	Fc1ccc(cc1)-c1nc([nH]c1)[C@@H]1[NH2+]C(c2[nH]c3c(c2C1)cccc3)(c1nc(on1)C)c1nc(on1)C	1
CHEMBL1083301	o1c2c(cc(cc2)-c2nnc(N3[C@H]4C[C@H]([NH+](C4)C)C3)cc2)cc1	1
CHEMBL1083302	s1c2c(cc(cc2)-c2nnc(N3[C@H]4C[C@H]([NH+](C4)C)C3)cc2)cc1	1
CHEMBL1084583	o1nc(cc1-c1nc2c(cc(cc2)CC[NH+]2CCC[C@H]2C)cc1)C(OCC)=O	1
CHEMBL1108	Fc1ccc(cc1)C(=O)CCC[NH+]1CCC(N2c3c(NC2=O)cccc3)=CC1	1
CHEMBL1092649	Fc1cc2CC(CC[NH+](C)C)=C(c2cc1)Cc1nccnc1	1
CHEMBL443090	Fc1cc2c(cc1)c(C)c(cc2)CC[NH+]1CC[NH2+]CC1	1
CHEMBL1173143	Clc1cc(N2CC[NH+](CC2)CCCCCC[NH+]2CCN(CC2)c2cc(OC)ccc2)ccc1	1
CHEMBL1173142	[nH+]1c2c(cccc2)c(N2CC[NH+](CC2)CCCCCC[NH+]2CCN(CC2)c2cc(ccc2)C)cc1	1
CHEMBL1923120	Fc1cc2c(cc1F)CO[C@]12CC[NH2+]C[C@@H]1C(=O)N(Cc1c2c(ccc1)cccc2)C1CC1	1
CHEMBL407815	Clc1cc(F)c(Oc2ccccc2C[NH2+]C)cc1	1
CHEMBL442242	[NH+]1(CCC[C@H]1C)CCc1cc2c(nc(cc2)-c2cn(nc2C)C)cc1	1
CHEMBL1822857	O1CCC(CC1)c1ccc(OCCC[NH+]2CCCCC2)cc1	1
CHEMBL237191	[NH+]1(CCC[C@H]1C)CCc1cc2c(nc(cc2)-c2cnc(nc2C)N2CCCC2)cc1	1
CHEMBL1085325	[NH+]1(CCC[C@H]1C)CCc1cc2c(nc(cc2)C(C)(C)C)cc1	1
CHEMBL1085326	o1cc(cc1)-c1nc2c(cc(cc2)CC[NH+]2CCC[C@H]2C)cc1	1
CHEMBL94417	Clc1cccc(Cl)c1N1c2c(CNC1=O)c(cc(N1CC[NH2+]CC1)c2)-c1ccc(F)cc1F	1
CHEMBL1086514	O=C1C=CN(C=C1)c1ccc(cc1)-c1nc2c(cc(cc2)CC[NH+]2CCC[C@H]2C)cc1	1
CHEMBL1835119	O=C1N(CC(C)C)C(=O)N(C1)Cc1ccc(cc1)-c1nc(ccc1)C[NH+]1CCCCC1	1
CHEMBL1270367	FC(F)(F)c1cc(ccc1)-c1nc(nc(c1)CCC[NH2+]C1(CCC1)C(=O)N)C#N	1
CHEMBL472443	s1cccc1-c1cc(NC(=O)c2ccc(nc2)N2CCC3(CC2)CN(C3)C(=O)C)c(N)cc1	1
CHEMBL1910304	S(=O)(=O)(Cc1c2n(cc(c2c(F)cc1)CN(C(=O)[C@H]1C[NH2+]CC[C@]1(O)c1cc(F)c(F)cc1)C1CC1)CCCOC)C	1
CHEMBL252816	s1nc(N2CC[NH+](CC2)CCc2cc3c(CCC3NC(=O)C(F)(F)F)cc2)c2c1cccc2	1
CHEMBL384880	Fc1cc(ccc1NC(=O)c1n(nc(c1)C)-c1cc2c(cc1F)cccc2)-c1ccccc1C[NH+]1CCCCC1	1
CHEMBL1091790	s1c2c(cccc2)c(C(C)c2ccncc2)c1CC[NH+](C)C	1
CHEMBL562471	Fc1cc(ccc1)\C=C\1/C[C@H]2[C@H]3[C@H](CC[C@]2(C)[C@H]/1O)[C@@]1([C@H](N(C)C(=O)C=C1)CC3)C	1
CHEMBL469345	O1CC(=O)N(c2c1c(ccc2)CC[NH+]1CCN(CC1)c1c2c(nc(cc2)C)ccc1)C	1
CHEMBL252818	s1nc(N2CC[NH+](CC2)CCc2cc3c(CCC3NC(=O)C)cc2)c2c1cccc2	1
CHEMBL469589	Fc1cc(N2CC[NH+](CC2)CCCc2c3OCC(=O)N(c3ccc2)C)c2c(nc(cc2)C)c1	1
CHEMBL1086520	Brc1noc(c1)-c1nc2c(cc(cc2)CC[NH+]2CCC[C@H]2C)cc1	1
CHEMBL2012044	FC(F)(F)c1ccc(Oc2ccc(Nc3nc(N)cnc3)cc2)cc1	1
CHEMBL1086524	[NH+]1([C@H]2C[C@H](N(C2)c2ncc(cn2)-c2cc3c([nH]cc3)cc2)C1)C	1
CHEMBL1086525	FC(F)(F)c1[nH]c2c(cc(cc2)-c2cnc(nc2)N2[C@H]3C[C@H]([NH+](C3)C)C2)c1	1
CHEMBL401819	Clc1cc(C)c(Oc2ccc(cc2C[NH2+]C)C(=O)N)cc1	1
CHEMBL513568	s1cccc1-c1cc(NC(=O)c2ccc(nc2)N2CCC3(CC2)CC[NH2+]C3)c(N)cc1	1
CHEMBL558663	O1CCC(CC1)C[NH+](C)C1CCN(CC1)c1nc2c(n1Cc1ccc(OC)cc1)cccc2	1
CHEMBL218074	Clc1cc(C(=O)Nc2ncc(Cl)cc2)c(NC(=O)c2ccc(cc2)C(=[NH2+])N2CCC(CC2)C(OCC)=O)cc1	1
CHEMBL513367	S(=O)(=O)(N(CCCC)[C@H]1CC[NH2+]C1)c1cc2c(cc1)cccc2	1
CHEMBL240839	S(=O)(=O)(c1ccc(F)cc1)c1ccc(nc1)CCc1ccc(F)cc1	1
CHEMBL400236	s1nc(N2CC[NH+](CC2)CCc2cc3c(CCC3NC(=O)C(C)C)cc2)c2c1cccc2	1
CHEMBL400235	s1nc(N2CC[NH+](CC2)CCc2cc3c(CCC3NC(=O)CCC)cc2)c2c1cccc2	1
CHEMBL523504	O=C1N(c2ncccc2N1CC1CC1)C1CCN(CC1)c1[nH+]ccc(N)c1	1
CHEMBL3093976	Clc1ccc(cc1)CCC#CC[NH+](CCCCCCC)CC	1
CHEMBL3093979	Clc1ccc(cc1)C#CC#CC[NH+](CCCC)CC	1
CHEMBL218528	Clc1ccc(nc1)NC(=O)c1cc(Sc2ccc(cc2)C(=O)[O-])ccc1NC(=O)c1ccc(cc1)C(=[NH2+])N(C)C	1
CHEMBL556450	Fc1ccc(cc1)Cn1c2c(nc1N1CCC(n3ncc(c3)C)CC1)cccc2	1
CHEMBL1910308	Fc1cc(ccc1F)[C@@]1(O)CC[NH2+]C[C@@H]1C(=O)N(Cc1c2c(n(c1)Cc1occn1)cccc2F)C1CC1	1
CHEMBL1270063	FC(F)(F)c1cc(ccc1)-c1nc(nc(c1)CCCNc1ncccc1)C#N	1
CHEMBL2036415	[NH+]1([C@@H]2[C@@H](CN(C2)c2ccc(nc2)-c2cc3c([nH]cc3)cc2)C1)C	1
CHEMBL1910302	Fc1cc(ccc1F)[C@@]1(O)CC[NH2+]C[C@@H]1C(=O)N(Cc1c2c(n(c1)CCCOC)c(ccc2F)CCCOC)C1CC1	1
CHEMBL1910303	Fc1cc(ccc1F)[C@@]1(O)CC[NH2+]C[C@@H]1C(=O)N(Cc1c2c(n(c1)CCCOC)c(ccc2F)CCC#N)C1CC1	1
CHEMBL3093986	Clc1ccc(cc1)C\C=C\C[NH+](CCCCCCC)CC	1
CHEMBL1910301	Fc1cc(ccc1F)[C@@]1(O)CC[NH2+]C[C@@H]1C(=O)N(Cc1c2c([nH]c1)c(ccc2F)CCCOC)C1CC1	1
CHEMBL1910306	Fc1cc(ccc1F)[C@@]1(O)CC[NH2+]C[C@@H]1C(=O)N(Cc1c2c(n(c1)CCCOC)c(ccc2F)Cn1ccnc1)C1CC1	1
CHEMBL1910307	Fc1cc(ccc1F)[C@@]1(O)CC[NH2+]C[C@@H]1C(=O)N(Cc1c2c(n(c1)CC(=O)NOC)cccc2F)C1CC1	1
CHEMBL3093982	Clc1ccc(OCC#CC[NH+](CCCCCCC)CC)cc1	1
CHEMBL1910305	Fc1cc(ccc1F)[C@@]1(O)CC[NH2+]C[C@@H]1C(=O)N(Cc1c2c(n(c1)CCCOC)c(ccc2F)C[NH+]1CCOCC1)C1CC1	1
CHEMBL2376789	[NH2+]1CCN(CC1)c1nc(nc2c1ccc(c2)C1CCCC1)N	1
CHEMBL496531	Clc1c(N2CC[NH+](CC2)CCCCN2CCn3c(cc4c3cccc4)C2=O)cccc1Cl	1
CHEMBL599480	Fc1ccc(cc1C(F)(F)F)CN(C(=O)c1ncn(c1)C)C1C[C@@H]2[C@H](C1)C[NH+](C2)CC	1
CHEMBL599482	Fc1ccc(cc1OC1CCCC1)CN(C(=O)c1ncn(c1)C)C1C[C@@H]2[C@H](C1)C[NH+](C2)C	1
CHEMBL1950167	S1(=O)(=O)c2cc(N3C4CC[NH+](CC4)CC3)ccc2-c2c1cccc2	1
CHEMBL1204061	Fc1cc(F)ccc1[C@@H]1C[NH+](C[C@H]1C(=O)N1C[C@@H](C)C(O)([C@H](C1)C)c1ccc(F)cc1)C(C)(C)C	1
CHEMBL1822858	O1c2cc(ccc2OC1)-c1ccc(OCCC[NH+]2CCCCC2)cc1	1
CHEMBL1822859	O(C)c1ccccc1-c1ccc(OCCC[NH+]2CCCCC2)cc1	1
CHEMBL1762808	Clc1c2n(cc(c2ccc1)-c1scc(n1)C[NH+](C(C)C)CCO)CC1CCOCC1	1
CHEMBL1762809	Clc1c2n(cc(c2ccc1)-c1scc(n1)C[NH+]1CCC(O)CC1)CC1CCOCC1	1
CHEMBL1085396	Clc1ccc(cc1)-c1noc(C)c1-c1nc2c(cc(cc2)CC[NH+]2CCC[C@H]2C)cc1	1
CHEMBL522317	O=C(NC1(CCN(CC1)c1[nH+]ccc(N)c1)c1ccccc1)c1ncccc1	1
CHEMBL1822850	O(CCC[NH+]1CCCCC1)c1ccc(cc1)-c1n(ncc1)C	1
CHEMBL1762803	Clc1c2n(cc(c2ccc1)-c1scc(n1)C[NH+]1CCCC1)CC1CCOCC1	1
CHEMBL1762800	s1cc(nc1-c1c2c(n(c1)CC1CCOCC1)c(ccc2)CC)C[NH+](CC)CC	1
CHEMBL1822853	O(CCC[NH+]1CCCCC1)c1ccc(cc1)C=1CCCC=1	1
CHEMBL1822854	O(CCC[NH+]1CCCCC1)c1ccc(cc1)C1CCCCC1	1
CHEMBL1762807	Clc1c2n(cc(c2ccc1)-c1scc(n1)C[NH+](CCO)CC)CC1CCOCC1	1
CHEMBL1762804	Clc1c2n(cc(c2ccc1)-c1scc(n1)C[NH+](CCOC)C)CC1CCCCC1	1
CHEMBL1762805	Clc1c2n(cc(c2ccc1)-c1scc(n1)C[NH+](CCOC)C)CC1CCOCC1	1
CHEMBL585530	O=C1Nc2ncc(cc2Cc2c1c(ccc2)C#N)-c1ccccc1	1
CHEMBL1630579	O(CCC=1C2CC(CC=1)C2(C)C)CC[NH+](CC)CC	1
CHEMBL1082606	s1c(-c2nc3c(cc(cc3)CC[NH+]3CCC[C@H]3C)cc2)c(nc1-c1cccnc1)C	1
CHEMBL1822690	O1CCCC1c1ccc(OCCC[NH+]2CCCCC2)cc1	1
CHEMBL1241737	O1c2c(-n3c(C1)c(nc3)/C(=N/OC)/C)cccc2CC[NH+]1CCN(CC1)c1c2c(nc(cc2)C)ccc1	1
CHEMBL2012269	s1cc(nc1)C[NH+]1CCC(Oc2ncnc3n(ccc23)Cc2cc(ccc2)C(F)(F)F)CC1	1
CHEMBL1209070	O([C@@H]1[C@@H]2C[C@H](C1)C[NH2+]C2)c1ccccc1-c1cccnc1	1
CHEMBL252228	s1nc(N2CC[NH+](CC2)CCc2cc3c(cc2)C(NC(=O)CCC)CC3)c2c1cccc2	1
CHEMBL2012260	s1cc(nc1)C[NH+]1CCC(Oc2ncnc3n(ccc23)Cc2cc(F)ccc2)CC1	1
CHEMBL2012267	s1cc(nc1)C[NH+]1CCC(Oc2ncnc3n(ccc23)Cc2ccc(cc2)C)CC1	1
CHEMBL2012266	s1cc(nc1)C[NH+]1CCC(Oc2ncnc3n(ccc23)Cc2cc(ccc2)C)CC1	1
CHEMBL2012265	s1cc(nc1)C[NH+]1CCC(Oc2ncnc3n(ccc23)Cc2ccccc2C)CC1	1
CHEMBL1795913	Clc1c(cc(cc1Cl)CCCC#N)CN(C(=O)[C@H]1C[NH2+]CC[C@@H]1C1=CC(=O)N(C=C1)C)C1CC1	1
CHEMBL470148	s1cccc1-c1cc(NC(=O)c2ccc(nc2)N2CCC3(CCCC3O)CC2)c(N)cc1	1
CHEMBL1910545	Fc1cc(ccc1F)[C@@]1(O)CC[NH2+]C[C@@H]1C(=O)N(Cc1c2c(n(c1)Cc1ccc(nc1)C)cccc2F)C1CC1	1
CHEMBL1910546	Fc1cc(ccc1F)[C@@]1(O)CC[NH2+]C[C@@H]1C(=O)N(Cc1c2c(n(c1)Cc1cc(ncc1)C)cccc2F)C1CC1	1
CHEMBL1910547	Fc1cc(ccc1F)[C@@]1(OCC(O)CO)CC[NH2+]C[C@@H]1C(=O)N(Cc1c2c(n(c1)Cc1cc(F)ccc1)cccc2F)C1CC1	1
CHEMBL1094510	O(CCn1c2c(nc1C1CCC[NH+](C1)C)cccc2)c1ccccc1	1
CHEMBL43819	[NH+]1(CC(CCC1)c1c2c([nH]c1-c1ccccc1)cccc2)C	1
CHEMBL1085089	o1c2c(cc(cc2)-c2ccc(nc2)N2[C@H]3C[C@H]([NH+](C3)C)C2)cc1	1
CHEMBL1083304	[NH+]1([C@H]2C[C@H](N(C2)c2nnc(cc2)-c2cc3c([nH]cc3)cc2)C1)C	1
CHEMBL472967	Clc1cc(C(=O)Nc2ncc(Cl)cc2)c(NC(=O)c2ccc(cc2F)C(=[NH2+])N(C)C)cc1	1
CHEMBL1084559	s1c(-c2nc3c(cc(cc3)CC[NH+]3CCC[C@H]3C)cc2)c(nc1C)C	1
CHEMBL1085778	[NH+]1([C@H]2C[C@H](N(C2)c2ncc(cc2)-c2c3c([nH]cc3)ccc2)C1)C	1
CHEMBL1085779	[NH+]1([C@H]2C[C@H](N(C2)c2ncc(cc2)-c2cc3[nH]ccc3cc2)C1)C	1
CHEMBL252031	s1nc(N2CC[NH+](CC2)CCc2cc3c(cc2)C(NC(=O)CC)CC3)c2c1cccc2	1
CHEMBL252030	s1nc(N2CC[NH+](CC2)CCc2cc3c(cc2)C(NC(=O)C)CC3)c2c1cccc2	1
CHEMBL1795911	Clc1cc(cc(c1)CN(C(=O)[C@H]1C[NH2+]CC[C@@H]1C1=CC(=O)N(C=C1)C)C1CC1)CCCOC	1
CHEMBL461236	Clc1cc(N2CC[NH+](CC2)CCCCNC(=O)c2ncc3c(c2)cccc3)ccc1	1
CHEMBL221921	Clc1ccc(nc1)NC(=O)c1cc(Sc2ccc(cc2)C(OC)=O)ccc1NC(=O)c1ccc(cc1)C(=[NH2+])N(C)C	1
CHEMBL495572	Clc1c(N2CC[NH+](CC2)CCCCCOc2ncc3c(c2)cccc3)cccc1Cl	1
CHEMBL1095364	O(C)c1ccc(cc1)Cn1c2c(nc1C1CCC[NH+](C1)C(C)C)cccc2	1
CHEMBL576821	S(=O)(=O)(N(Cc1ccc2c(ccc(F)c2)c1C)[C@@H]1CC[NH2+]C1)C	1
CHEMBL175586	S(=O)(=O)(C1(F)CC[NH+](CC1)CCc1ccc(F)cc1F)c1ccccc1	1
CHEMBL1086072	s1cc(nc1-c1nc(sc1)C)-c1nc2c(cc(cc2)CC[NH+]2CCC[C@H]2C)cc1	1
CHEMBL1086073	s1cc(nc1-c1noc(c1)C)-c1nc2c(cc(cc2)CC[NH+]2CCC[C@H]2C)cc1	1
CHEMBL1086074	O1c2cc(cnc2OC1)-c1nc2c(cc(cc2)CC[NH+]2CCC[C@H]2C)cc1	1
CHEMBL2012041	O(c1ccc(cc1)C)c1ccc(Nc2nc(N)cnc2)cc1	1
CHEMBL2012040	Fc1ccc(Oc2ccc(Nc3nc(N)cnc3)cc2)cc1	1
CHEMBL476116	O=C(N(Cc1ccccc1-c1ccccc1)[C@H]1CC[NH2+]C1)C(C)C	1
CHEMBL253233	s1nc(N2CC[NH+](CC2)CCc2cc3c(CCC3NC(=O)c3ccccc3)cc2)c2c1cccc2	1
CHEMBL218038	Clc1cc(C(=O)Nc2ncc(Cl)cc2)c(NC(=O)c2ccc(cc2N2CC(CCC2)C(=O)[O-])C(=[NH2+])N(C)C)cc1	1
CHEMBL397112	Clc1cc(F)ccc1\C=C\c1ncc(S(=O)(=O)c2ccccc2F)cc1	1
CHEMBL41	FC(F)(F)c1ccc(OC(CC[NH2+]C)c2ccccc2)cc1	1
CHEMBL42	Clc1cc2N=C(N3CC[NH+](CC3)C)c3c(Nc2cc1)cccc3	1
CHEMBL604805	FC(F)(F)Oc1cc(ccc1)CN(C(=O)c1ncn(c1)C)C1C[C@@H]2[C@H](C1)C[NH+](C2)CC	1
CHEMBL568350	S(=O)(=O)(N(Cc1cc2c(cc1)cccc2)C1CC[NH2+]CC1)C	1
CHEMBL1092600	[NH+](CCC=1Cc2c(ccc(c2)C)C=1Cc1nccnc1)(C)C	1
CHEMBL1761521	Clc1cc(cc(Cl)c1OCCOc1ccc(cc1)[C@H]1CC[NH2+]C[C@@H]1C(=O)N(Cc1cc(cc(OCCCNS(=O)(=O)C)c1)CCCOC)C1CC1)C	1
CHEMBL1761522	Clc1cc(cc(Cl)c1OCCOc1ccc(cc1)[C@H]1CC[NH2+]C[C@@H]1C(=O)N(Cc1cc(cc(OCCCNC(=O)NCC)c1)CCCOC)C1CC1)C	1
CHEMBL1761523	Clc1cc(cc(Cl)c1OCCOc1ccc(cc1)[C@H]1CC[NH2+]C[C@@H]1C(=O)N(Cc1cc(cc(OCC(O)(C)C)c1)CCCOC)C1CC1)C	1
CHEMBL1761524	Clc1cc(cc(Cl)c1OCCOc1ccc(cc1)[C@H]1CC[NH2+]C[C@@H]1C(=O)N(Cc1cc(cc(OC[C@H]2C[C@@H]2C(OCC)=O)c1)CCCOC)C1CC1)C	1
CHEMBL1761525	Clc1cc(cc(Cl)c1OCCOc1ccc(cc1)[C@H]1CC[NH2+]C[C@@H]1C(=O)N(Cc1cc(cc(OC[C@H]2C[C@@H]2C(=O)[O-])c1)CCCOC)C1CC1)C	1
CHEMBL1761526	Clc1cc(cc(Cl)c1OCCOc1ccc(cc1)[C@H]1CC[NH2+]C[C@@H]1C(=O)N(Cc1cc(cc(OC[C@H]2C[C@@H]2C(OCC(=O)N(C)C)=O)c1)CCCOC)C1CC1)C	1
CHEMBL497877	F[C@@H]1CC[NH2+]C[C@H]1c1c2c([nH]c1-c1ccccc1)cccc2	1
CHEMBL1761528	Clc1cc(cc(Cl)c1OCCOc1ccc(cc1)[C@H]1CC[NH2+]C[C@@H]1C(=O)N(Cc1cc(cc(OC[C@H]2C[C@@H]2C(OCOC(=O)C(C)(C)C)=O)c1)CCCOC)C1CC1)C	1
CHEMBL2012293	O(C1CC[NH+](CC1)Cc1ncccc1C)c1ncnc2n(ccc12)Cc1ccccc1	1
CHEMBL2012290	O(C1CC[NH+](CC1)Cc1nc(ccc1)C)c1ncnc2n(ccc12)Cc1ccccc1	1
CHEMBL2012291	O(C1CC[NH+](CC1)Cc1ncc(cc1)C)c1ncnc2n(ccc12)Cc1ccccc1	1
CHEMBL2012294	Fc1nc(ccc1)C[NH+]1CCC(Oc2ncnc3n(ccc23)Cc2ccccc2)CC1	1
CHEMBL2012295	Fc1ccc(nc1)C[NH+]1CCC(Oc2ncnc3n(ccc23)Cc2ccccc2)CC1	1
CHEMBL453996	O(CC1CC[NH2+]CC1)c1cc2c(cc1)cccc2	1
CHEMBL2017103	Clc1cccc(Cl)c1-c1onc(c1)[C@H]1C[NH2+]CC[C@]1(O)c1cc(F)c(F)cc1	1
CHEMBL2017105	Fc1cc(ccc1F)[C@@]1(O)CC[NH2+]C[C@@H]1c1noc(c1)-c1ccccc1CCNC(=O)C	1
CHEMBL175832	S(=O)(=O)(C1(F)CC[NH+](CC1)CCc1ccc(F)cc1F)c1ccc(F)cc1	1
CHEMBL258060	Clc1cc(C)c(Oc2ccc(NS(=O)(=O)C)cc2C[NH2+]C)cc1	1
CHEMBL596046	Clc1cc(NCC[NH2+]CCOc2ccc(NS(=O)(=O)C)cc2)ccc1Cl	1
CHEMBL240841	S(=O)(=O)(c1ccc(F)cc1)c1ccc(nc1)\C=C\c1ccc(F)cc1	1
CHEMBL240840	S(=O)(=O)(c1ccc(F)cc1)c1ncc(cc1)\C=C\c1ccc(F)cc1	1
CHEMBL1729	Clc1cc(C(=O)NC2CC[NH+](CC2OC)CCCOc2ccc(F)cc2)c(OC)cc1N	1
CHEMBL286915	S(=O)(=O)(N)c1ccccc1-c1ccc(NC(=O)/C(/F)=C(/C)\c2cc(ccc2)C(=[NH2+])N)cc1	1
CHEMBL3287929	Clc1ccc(Sc2cn(nc2-c2ccc(cc2)-c2ncon2)-c2cccnc2)cc1	1
CHEMBL1923131	Clc1c(cc(cc1CN(C(=O)[C@H]1C[NH2+]CC[C@@]12OCc1cc(F)c(F)cc12)C1CC1)CCCOC)CCC[NH+]1CCS(=O)(=O)CC1	1
CHEMBL1085091	[NH+]1([C@H]2C[C@H](N(C2)c2ncc(cc2)-c2cc3c([nH]nc3)cc2)C1)C	1
CHEMBL2047726	FC(F)(F)c1cc(ccc1)C[NH+]1C[C@@H]2[C@@H](CC[C@@H]2NC(=O)C(C2CCCCC2)C2CCCCC2)C1	1
CHEMBL202439	FC(F)(F)c1cc(cc(c1)C(F)(F)F)C1CCN(C2(CCC([NH+]3CCC4(CC3)CCOC4)CC2)c2ccccc2)C1=O	1
CHEMBL3287926	Clc1ccc(Sc2c[nH]nc2-c2cc3OCCOc3cc2)cc1	1
CHEMBL1631535	S(=O)(=O)(Nc1cc(ccc1)CC[NH+]1CCN(CC1)c1c2c(nc(cc2)C)ccc1)C	1
CHEMBL1242904	O1c2c(-n3c(ncc3)C1)cccc2CC[NH+]1CCN(CC1)c1c2c(nc(cc2)C)ccc1	1
CHEMBL239601	Fc1ccccc1-c1onc(n1)COc1cc2c(CCC2[NH+]2CC[NH+](CC2)C2(CCCC2)CO)cc1	1
CHEMBL1086480	[NH+]1([C@H]2C[C@H](N(C2)c2ncc(cc2)-c2cc3c([nH]cc3)cc2)C1)C	1
CHEMBL239603	Clc1ccc(cc1)-c1onc(n1)COc1cc2c(CCCC2CCC[NH+]2CC(CCC2)CO)cc1	1
CHEMBL239605	Fc1ccccc1-c1ccc(nc1)COc1cc2c(CCCC2CCC[NH+]2CC(CCC2)CO)cc1	1
CHEMBL3287928	Clc1ccc(Sc2cn(nc2-c2ccc(S(=O)(=O)C)cc2)-c2ccc(F)cc2)cc1	1
CHEMBL513250	s1cccc1-c1cc(NC(=O)c2ccc(nc2)N2CCC3(CC2)CC[NH+](C3)CCO)c(N)cc1	1
CHEMBL395459	S(=O)(c1ccccc1F)c1ccc(nc1)\C=C\c1ccc(F)cc1	1
CHEMBL395458	S(=O)(=O)(c1ccccc1F)c1ccc(nc1)\C=C\c1ccc(F)cc1C#N	1
CHEMBL305660	O(C(c1ccccc1)c1ccccc1)C1CC[NH+](CC1)CCCC(=O)c1ccc(cc1)C(C)(C)C	1
CHEMBL1094525	Fc1ccc(cc1)Cn1c2c(nc1C1CCC[NH+](C1)C1CCCCC1)cccc2	1
CHEMBL2012298	Fc1ccccc1Cn1c2ncnc(OC3CC[NH+](CC3)Cc3ncccc3)c2cc1	1
CHEMBL1089830	Fc1cc(F)ccc1[C@@H]1C[NH+](C[C@H]1C(=O)N1C[C@@H](C)C(O)([C@H](C1)C)c1ncccc1)C(C)(C)C	1
CHEMBL567	Clc1cc2N(c3c(Sc2cc1)cccc3)CCC[NH+]1CC[NH+](CC1)CCO	1
CHEMBL2012299	Fc1c(cccc1F)Cn1c2ncnc(OC3CC[NH+](CC3)Cc3ncccc3)c2cc1	1
CHEMBL1092259	Clc1cc2CC(CC[NH+](C)C)=C(c2cc1)Cc1nccnc1	1
CHEMBL1082773	S(=O)(=O)(c1ccc(cc1)\C=C\c1ccc(F)cc1F)c1ccccc1	1
CHEMBL1092550	Fc1cccc(F)c1C1(O)[C@@H](CN(C[C@@H]1C)C(=O)[C@@H]1C[NH+](C[C@H]1c1ccc(F)cc1F)C(C)(C)C)C	1
CHEMBL1162962	S(=O)(=O)(c1ccccc1)c1ccc(nc1)\C=C\c1ccc(F)cc1F	1
CHEMBL221178	Clc1ccc(nc1)NC(=O)c1cc(OCC(OCC)=O)ccc1NC(=O)c1ccc(cc1)C(=[NH2+])N(C)C	1
CHEMBL1086098	Fc1cc(F)ccc1-n1nnc(-c2nc3c(cc(cc3)CC[NH+]3CCC[C@H]3C)cc2)c1C	1
CHEMBL1085841	s1c(-c2nc3c(cc(cc3)CC[NH+]3CCC[C@H]3C)cc2)c(nc1-c1ccncc1)C	1
CHEMBL1760028	Clc1c2n(cc(c2ccc1)-c1scc(n1)C[NH+](CC)CC)CC1CCOCC1	1
CHEMBL176109	S(=O)(=O)(C1(F)CC[NH+](CC1)CCc1ccc(F)cc1F)c1ccc(N2CCC2)cc1	1
CHEMBL1091774	s1c2c(cccc2)c([C@@H](C)c2ncccc2)c1CC[NH+]1CCCC1	1
CHEMBL2012292	O(C1CC[NH+](CC1)Cc1nccc(c1)C)c1ncnc2n(ccc12)Cc1ccccc1	1
CHEMBL1761529	Clc1cc(cc(Cl)c1OCCOc1ccc(cc1)[C@H]1CCN(C[C@@H]1C(=O)N(Cc1cc(cc(OC[C@H]2C[C@@H]2C(=O)[O-])c1)CCCOC)C1CC1)C(OCC=1OC(OC=1C)=O)=O)C	1
CHEMBL557210	Fc1ccc(cc1)Cn1c2c(nc1N1CCC([NH+](CCO)C)CC1)cccc2	1
CHEMBL511279	FC(F)CN1c2c(OCC1=O)c(ccc2)CC[NH+]1CCN(CC1)c1c2c(nc(cc2)C)ccc1	1
CHEMBL375516	S(=O)(=O)(Nc1ccc(cc1)CC[NH+](CCCCCCNC(=O)c1cc2c(cc1)C1(OC2=O)c2c(cc(O)cc2)Cc2c1ccc(O)c2)CCOc1ccc(NS(=O)(=O)C)cc1)C	1
CHEMBL2011950	Clc1ccc(Oc2ccc(Nc3nc(N)ccn3)cc2)cc1	1
CHEMBL2011952	Clc1ccc(Oc2ccc(Nc3nc(ncc3)N)cc2)cc1	1
CHEMBL550818	Fc1ccc(cc1)Cn1c2c(nc1N1CCC([NH+](CC3CCOCC3)C)CC1)cccc2	1
CHEMBL522257	O1CC(=O)N(c2cc(ccc12)CC[NH+]1CCN(CC1)c1c2c(nc(cc2)C)ccc1)C	1
CHEMBL1822860	O(CCC[NH+]1CCCCC1)c1ccc(cc1)-c1ccccc1C(=O)N1CCCCC1	1
CHEMBL1084215	S(=O)(=O)(N1C[C@@H](c2c1cccc2)C(=O)N1CCC[NH2+]CC1)c1c2c(cccc2)c(OC)cc1	1
CHEMBL1257145	Fc1cc2c(cc1F)cccc2N1CC[NH+](CC1)CCCOc1cc2c(CNC2=O)cc1	1
CHEMBL497604	o1c2c(cc1C(=O)NCCCC[NH+]1CCN(CC1)c1cc(ccc1)C#N)cccc2	1
CHEMBL65219	Clc1cc2sc(S(=O)(=O)N3CC(N(CC3)C(=O)c3ccc(cc3)C3=NCCN3C)CC(=O)N3CCOCC3)cc2cc1	1
CHEMBL1172206	O(C)c1cc(N2CC[NH+](CC2)CCCCCC[NH+]2CCN(CC2)c2cc(OC)ccc2)ccc1	1
CHEMBL2017100	Brc1c(noc1[C@H]1C[NH2+]CC[C@]1(O)c1cc(F)c(F)cc1)-c1c2c(ccc1)cccc2	1
CHEMBL1650844	OCC1([NH+]2CCC(n3c4c(nc3N3CC5C(C3)C[NH2+]C5)cccc4)CC2)CCCCCCC1	1
CHEMBL1632220	O=C(Nc1cc(ccc1)CC[NH+]1CCN(CC1)c1c2c(nc(cc2)C)ccc1)NCC	1
CHEMBL596700	FC(F)(F)Oc1cc(ccc1)CN(C(=O)c1ncn(c1)C)C1C[C@@H]2[C@H](C1)C[NH2+]C2	1
CHEMBL1632223	O=C(Nc1cc(ccc1)CC[NH+]1CCN(CC1)c1c2c(nc(cc2)C)ccc1)Nc1ccccc1	1
CHEMBL1098125	O1CCCC1Cn1c2c(nc1C1CCC[NH+](C1)C)cccc2	1
CHEMBL207850	S(=O)(=O)(N1CC[NH+](CC1)CCc1ccc(F)cc1F)c1ccc(F)cc1	1
CHEMBL240246	S(=O)(=O)(c1ccc(F)cc1)c1ncc(cc1)CCc1ccc(F)cc1	1
CHEMBL495345	O(C)c1ccc(cc1)CNC(=O)C1(CCN(CC1)c1[nH+]ccc(N)c1)c1ccccc1	1
CHEMBL495346	O(C)c1cc(OC)ccc1C(=O)NC1(CCN(CC1)c1[nH+]ccc(N)c1)c1ccccc1	1
CHEMBL1173018	[NH+]1(CCN(CC1)c1cc(ccc1)C)CCCCCC[NH+]1CCN(CC1)c1ncccc1	1
CHEMBL1095511	s1cc(nc1Cn1c2c(nc1C1CCC[NH+](C1)C1CCCCC1)cccc2)C	1
CHEMBL83	O(CC[NH+](C)C)c1ccc(cc1)\C(=C(\CC)/c1ccccc1)\c1ccccc1	1
CHEMBL85	Fc1cc2onc(c2cc1)C1CC[NH+](CC1)CCC=1C(=O)N2C(=NC=1C)CCCC2	1
CHEMBL444985	O(CC1CC[NH2+]CC1)c1cc2cc(ccc2cc1)C#N	1
CHEMBL1173017	[nH+]1c2c(cccc2)c(N2CC[NH+](CC2)CCCCCC[NH+]2CCN(CC2)c2ccccc2)cc1	1
CHEMBL1289094	s1c2c(ccc(c2)Cn2nnc(c2)C(O)(CC)C(F)(F)F)c(-c2ccccc2)c1C(O)(C)C	1
CHEMBL1761674	Clc1cc(cc(Cl)c1OCCOc1ccc(cc1)[C@H]1CC[NH2+]C[C@@H]1C(=O)N(Cc1cc(cc(OCC2(CC2)Cc2n[n-]nn2)c1)CCCOC)C1CC1)C	1
CHEMBL258063	Clc1cc(Cl)ccc1Oc1ccc(cc1C[NH2+]C)C#N	1
CHEMBL1085336	[NH+]1(CCC[C@H]1C)CCc1cc2c(nc(cc2)-c2ccc(N3CCCCC3)cc2)cc1	1
CHEMBL1085337	[NH+]1(CCC[C@H]1C)CCc1cc2c(nc(N3CCC(CC3)C)cc2)cc1	1
CHEMBL1761673	Clc1cc(cc(Cl)c1OCCOc1ccc(cc1)[C@H]1CC[NH2+]C[C@@H]1C(=O)N(Cc1cc(cc(OC[C@H]2C[C@@H]2C(=O)N=S(=O)([O-])C)c1)CCCOC)C1CC1)C	1
CHEMBL492556	S(=O)(=O)(N(CC1c2c(OC1)cccc2)C)c1cc2CC[NH2+]CCc2cc1	1
CHEMBL492553	O1C(c2c(cccc2)C12CCN(CC2)c1[nH+]ccc(N)c1)c1ccccc1	1
CHEMBL1270268	FC(F)(F)c1cc(ccc1)-c1nc(nc(c1)CCC[NH2+]CC(=O)N)C#N	1
CHEMBL394236	Fc1ccccc1-c1onc(n1)COc1cc2c(CCCC2CCC[NH+]2CC(CCC2)CO)cc1	1
CHEMBL1008	O(CC(C)C)CC([NH+]1CCCC1)CN(Cc1ccccc1)c1ccccc1	1
CHEMBL472252	O=C(Nc1cc(ccc1N)-c1ncn(c1)C)c1ccc(nc1)N1CCC2(CC1)CC[NH2+]C2	1
CHEMBL2012014	Clc1ccc(Oc2ccc(Nc3[nH+]ccc(N)c3)cc2)cc1	1
CHEMBL707	O1c2c(OCC1C(=O)N1CCN(CC1)c1nc(N)c3cc(OC)c(OC)cc3n1)cccc2	1
CHEMBL2012017	Clc1ccc(Oc2ccc(Nc3nc(N)cnc3)cc2)cc1	1
CHEMBL1086513	s1c(cnc1-c1ccccc1)-c1nc2c(cc(cc2)CC[NH+]2CCC[C@H]2C)cc1	1
CHEMBL524171	Clc1ccccc1OC1CN(S(=O)(=O)c2cc3CC[NH2+]CCc3cc2)C1	1
CHEMBL2012263	Clc1cc(ccc1)Cn1c2ncnc(OC3CC[NH+](CC3)Cc3ncsc3)c2cc1	1
CHEMBL2375587	O(CCC[NH+]1CCCCC1)c1ccc(cc1)C1CCC(O)CC1	1
CHEMBL1083406	[NH+]1(CCC[C@H]1C)CCc1cc2c(nc(cc2)-c2ccncc2)cc1	1
CHEMBL1083407	Clc1ncc(cc1)-c1nc2c(cc(cc2)CC[NH+]2CCC[C@H]2C)cc1	1
CHEMBL1795907	Clc1cc2N(C)C(=O)C=C(c2cc1)[C@H]1CC[NH2+]C[C@@H]1C(=O)N(Cc1cc(cc(OCCOC)c1)CCCOC)C1CC1	1
CHEMBL1795901	O(CCOC)c1cc(cc(c1)CN(C(=O)[C@H]1C[NH2+]CC[C@@H]1c1ccccc1)C1CC1)CCCOC	1
CHEMBL1086032	[NH+]1(CCC[C@H]1C)CCc1cc2c(nccc2)cc1	1
CHEMBL1795909	Clc1c(cc(cc1Cl)CCCOC)CN(C(=O)[C@H]1C[NH2+]CC[C@@H]1C1=CC(=O)N(C=C1)C)C1CC1	1
CHEMBL2069502	O1CCC(CC1)[C@H]1[NH2+][C@H](Cc2c1[nH]c1c2cccc1)c1[nH]cc(n1)-c1ccccc1	1
CHEMBL1084616	[NH+]1(CCC[C@H]1C)CCc1cc2c(nc(cc2)C2=Nc3n(ncn3)C=C2)cc1	1
CHEMBL1085142	S1c2n(c3c(n2)cccc3)C(C)=C1c1nc2c(cc(cc2)CC[NH+]2CCC[C@H]2C)cc1	1
CHEMBL1644605	O(C1C[C@@H]2[NH2+][C@H](C1)CC2)c1nc(cc(c1)C#N)-c1ccccc1	1
CHEMBL392586	Clc1ccc(cc1)-c1onc(n1)COc1cc2c(cc1)cccc2N1CC[NH+](CC1)C	1
CHEMBL1644609	O(C1C[C@@H]2[NH2+][C@H](C1)CC2)c1nc(ccc1)-c1ccccc1C#N	1
CHEMBL1084826	[NH+]1(CCC[C@H]1C)CCc1cc2c(nc(cc2)-c2c(n[nH]c2C)C)cc1	1
CHEMBL1094851	O(C)c1ccc(cc1)Cn1c2c(nc1C1CCC[NH+](C1)C1CCCCC1)cccc2	1
CHEMBL220807	Clc1cc(C(=O)Nc2ncc(Cl)cc2)c(NC(=O)c2ccc(cc2)C(=[NH2+])N(CCCC(=O)[O-])C)cc1	1
CHEMBL1086521	s1ccnc1-c1nc2c(cc(cc2)CC[NH+]2CCC[C@H]2C)cc1	1
CHEMBL71	Clc1cc2N(c3c(Sc2cc1)cccc3)CCC[NH+](C)C	1
CHEMBL219106	Clc1ccc(nc1)NC(=O)c1cc(OC)ccc1NC(=O)c1ccc(cc1N1CCCCC1)C(=[NH2+])N(C)C	1
CHEMBL536480	S(=O)(=O)(Nc1ccc(cc1)C(=O)C1CC[NH+](CC1)CCc1nc(ccc1)C)C	1
CHEMBL1761519	Clc1cc(cc(Cl)c1OCCOc1ccc(cc1)[C@H]1CC[NH2+]C[C@@H]1C(=O)N(Cc1cc(cc(OCCOC)c1)CCCOC)C1CC1)C	1
CHEMBL1761518	Clc1cc(cc(Cl)c1OCCOc1ccc(cc1)[C@H]1CC[NH2+]C[C@@H]1C(=O)N(Cc1cc(cc(OCC2(CC2)CC#N)c1)CCCOC)C1CC1)C	1
CHEMBL227169	S(=O)(=O)([O-])c1cc2c([N+]3=C(C=4C(OC5C(=C6N(CC5)c5c(cc(cc5)CC(=O)NCCC[NH+](CCc5ccc(NS(=O)(=O)C)cc5)CCOc5ccc(NS(=O)(=O)C)cc5)C6(C)C)C=4)CC3)C2(C)C)cc1	1
CHEMBL3093969	Clc1ccc(cc1)CC#CC[NH+](CCCCCCC)CC	1
CHEMBL1796064	O=C1N(C=CC(=C1)[C@H]1CC[NH2+]C[C@@H]1C(=O)N(Cc1cc(cc(c1)CCCOC)-c1ccccc1)C1CC1)C	1
CHEMBL1796062	Brc1cc(cc(c1)CN(C(=O)[C@H]1C[NH2+]CC[C@@H]1C1=CC(=O)N(C=C1)C)C1CC1)CCCOC	1
CHEMBL493973	O=C1N(c2ncccc2N1Cc1ccccc1)C1CCN(CC1)c1[nH+]ccc(N)c1	1
CHEMBL493972	O(C)c1ccc(N2c3cccnc3N(C3CCN(CC3)c3[nH+]ccc(N)c3)C2=O)cc1	1
CHEMBL2012300	Clc1cccc(Cn2c3ncnc(OC4CC[NH+](CC4)Cc4ncccc4)c3cc2)c1F	1
CHEMBL2012301	Fc1c(cccc1C(F)(F)F)Cn1c2ncnc(OC3CC[NH+](CC3)Cc3ncccc3)c2cc1	1
CHEMBL559878	O(C)c1ncc(cn1)\C=C\1/C[C@H]2[C@H]3[C@H](CC[C@]2(C)[C@H]/1O)[C@@]1([C@H](N(C)C(=O)C=C1)CC3)C	1
CHEMBL726	S1c2c(N(c3c1cccc3)CCC[NH+]1CC[NH+](CC1)CCO)cc(cc2)C(F)(F)F	1
CHEMBL497575	Fc1cc2nc(n(c2cc1)-c1ccc(OCCC[NH+]2CCC(CC2)C(OC)=O)cc1)-c1ncccc1	1
CHEMBL1242345	O1c2c(-n3c(C1)c(nc3)C(=O)NCC1CC1)cccc2CC[NH+]1CCN(CC1)c1c2c(nc(cc2)C)ccc1	1
CHEMBL522854	O=C1N(c2ncccc2N1c1ccccc1)C1CCN(CC1)c1[nH+]ccc(N)c1	1
CHEMBL1172205	[NH+]1(CCN(CC1)c1ccccc1)CCCCCC[NH+]1CCN(CC1)c1ccccc1	1
CHEMBL1172204	[NH+]1(CCN(CC1)c1cc(ccc1)C)CCCCCC[NH+]1CCN(CC1)c1cc(ccc1)C	1
CHEMBL566576	S(=O)(=O)(N(Cc1cc2c(cc1)cccc2)[C@@H]1CC[NH2+]C1)C	1
CHEMBL1090527	s1ccnc1[C@H](C)C=1c2c(CC=1CC[NH+](C)C)cc(F)cc2	1
CHEMBL496523	S1CC[NH+](C1)CCCOc1ccc(-n2c3c(nc2-c2ncccc2)cc(F)cc3)cc1	1
CHEMBL2376794	[NH2+](C)C1CN(C1)c1nc(nc2c1ccc(c2)C1CC1)N	1
CHEMBL2376795	[NH2+]1CCN(CC1)c1nc(nc2c1ccc(c2)CC)N	1
CHEMBL2376796	[NH2+](C)C1CN(C1)c1nc(nc2c1ccc(c2)CC)N	1
CHEMBL2376797	[NH2+](C)[C@@H]1CCN(C1)c1nc(nc2c1ccc(c2)CC)N	1
CHEMBL1234898	FC(F)(F)c1cc(cc(c1)C(=O)N(Cc1ccccc1)CC[NH+](C)C)-c1nc(nc(c1)CCC)C#N	1
CHEMBL379224	FC(F)(F)c1cc(cc(c1)C(F)(F)F)C1(CCN(C2(CCC([NH+]3CCC4(CC3)CCOC4)CC2)c2ccccc2)C1=O)C	1
CHEMBL1258880	Fc1cc2c(cc1)c(N1CC[NH+](CC1)CCCOc1cc3c(CNC3=O)cc1)ccc2	1
CHEMBL490	Fc1ccc(cc1)[C@@H]1CC[NH2+]C[C@H]1COc1cc2OCOc2cc1	1
CHEMBL1910294	Fc1cc(ccc1F)C1(O)CC[NH2+]CC1C(=O)N(Cc1cc(cc(OCCOC)c1)CCCOC)C1CC1	1
CHEMBL1910295	Clc1c(cccc1Cl)CN(C(=O)[C@H]1C[NH2+]CC[C@]1(O)c1cc(F)c(F)cc1)C1CC1	1
CHEMBL1910297	Fc1cc(ccc1F)[C@@]1(O)CC[NH2+]C[C@@H]1C(=O)N(Cc1c2c([nH]c1)cccc2F)C1CC1	1
CHEMBL220704	O=C(Nc1ccc(cc1)C(=[NH2+])N1CCCC1)c1n(nc(c1)C)-c1cc2c(cc1C#N)cccc2	1
CHEMBL1084314	[NH+]1(CCC[C@H]1C)CCc1cc2c(nc(cc2)-c2c[nH]nc2C)cc1	1
CHEMBL1910298	Clc1c2c([nH]cc2CN(C(=O)[C@H]2C[NH2+]CC[C@]2(O)c2cc(F)c(F)cc2)C2CC2)ccc1	1
CHEMBL1910299	Brc1c2c([nH]cc2CN(C(=O)[C@H]2C[NH2+]CC[C@]2(O)c2cc(F)c(F)cc2)C2CC2)ccc1	1
CHEMBL380651	FC(F)(F)c1cc(cc(c1)C(F)(F)F)C1CCCN(C2(CCC([NH+]3CC(=O)N(CC3)c3ccccc3)CC2)c2ccccc2)C1=O	1
CHEMBL1086481	FC(F)(F)c1[nH]c2c(cc(cc2)-c2ccc(nc2)N2[C@H]3C[C@H]([NH+](C3)C)C2)c1	1
CHEMBL1085560	[NH+]1(CCC[C@H]1C)CCc1cc2c(nc(cc2)-c2cc(C#N)c(nc2C)C)cc1	1
CHEMBL227134	S(=O)(=O)(Nc1ccc(cc1)CCN(CCOc1ccc(NS(=O)(=O)C)cc1)c1c2nonc2c([N+](=O)[O-])cc1)C	1
CHEMBL1092209	Fc1cc(F)ccc1[C@@H]1C[NH2+]C[C@H]1C(=O)N1C[C@@H](C)C(O)([C@H](C1)C)c1ccccc1	1
CHEMBL558339	Fc1ccc(cc1)Cn1c2c(nc1N1CCC(n3cccc3)CC1)cccc2	1
CHEMBL2012259	s1cc(nc1)C[NH+]1CCC(Oc2ncnc3n(ccc23)Cc2ccccc2F)CC1	1
CHEMBL415005	S(=O)(=O)([O-])c1cc2c([N+]3=C(C=4C(OC5C(=C6N(CC5)c5c(cc(cc5)CCC(=O)NCCCCCC[NH+](CCc5ccc(NS(=O)(=O)C)cc5)CCOc5ccc(NS(=O)(=O)C)cc5)C6(C)C)C=4)CC3)C2(C)C)cc1	1
CHEMBL480226	Clc1cc(ccc1)COc1ccc(cc1C)C(=O)N1CCN(CC1)C(=O)C1OCCC1	1
CHEMBL2012274	s1cc(nc1)C[NH+]1CCC(Oc2ncnc3n(ccc23)Cc2c(F)cccc2F)CC1	1
CHEMBL252230	s1nc(N2CC[NH+](CC2)CCc2cc3c(cc2)C(NC(=O)C2CC2)CC3)c2c1cccc2	1
CHEMBL2012271	s1cc(nc1)C[NH+]1CCC(Oc2ncnc3n(ccc23)Cc2cccc(F)c2F)CC1	1
CHEMBL2012272	Clc1cccc(Cn2c3ncnc(OC4CC[NH+](CC4)Cc4ncsc4)c3cc2)c1F	1
CHEMBL2012273	s1cc(nc1)C[NH+]1CCC(Oc2ncnc3n(ccc23)Cc2cccc(C(F)(F)F)c2F)CC1	1
CHEMBL1242533	O1c2c(-n3c(C1)c(nc3)C(=O)N1CCCC1)cccc2CC[NH+]1CCN(CC1)c1c2c(nc(cc2)C)ccc1	1
CHEMBL486738	O=C(Nc1ccccc1N)c1ccc(nc1)N1CCC2(CC1)c1c(C[NH2+]C2)cccc1	1
CHEMBL1269956	FC(F)(F)c1cc(ccc1)-c1nc(nc(c1)CCC[NH2+]CCOC)C#N	1
CHEMBL473772	Clc1cc(C(=O)Nc2ncc(Cl)cc2)c(NC(=O)c2ccc(cc2)C(=[NH2+])N2CCCCC2)cc1	1
CHEMBL272493	Clc1cc(C)c(Oc2ccc(cc2C[NH2+]C)C(=O)N(C)C)cc1	1
CHEMBL1085805	o1c2c(cc(cc2)-c2cnc(nc2)N2[C@H]3C[C@H]([NH+](C3)C)C2)cc1	1
CHEMBL1085806	s1c2c(cc(cc2)-c2cnc(nc2)N2[C@H]3C[C@H]([NH+](C3)C)C2)cc1	1
CHEMBL1762799	s1cc(nc1-c1c2c(n(c1)CC1CCOCC1)c(ccc2)CC)C[NH+]1CCCC1	1
CHEMBL1085800	[NH+]1(CCC[C@H]1C)CCc1cc2c(nc(cc2)-c2ccc(cc2)C#N)cc1	1
CHEMBL1080485	O=C1N(c2c(N1CC(=O)NC)cccc2)C1CC[NH+](CC1)C1CCC(CC1)C(C)C	1
CHEMBL30008	Fc1ccc(cc1)C([NH+]1CC[NH+](CC1)C\C=C\c1ccccc1)c1ccc(F)cc1	1
CHEMBL1084721	S(=O)(=O)(c1ccccc1C(O)C)c1ccc(cc1)\C=C\c1ccc(F)cc1	1
CHEMBL381390	FC(F)(F)c1cc(cc(c1)C(F)(F)F)C(C(=O)NC1(CCC([NH+]2CCC3(CC2)CCOC3)CC1)c1ccccc1)C	1
CHEMBL1107	Clc1cc(Cl)cc2c1cc(c1c2cc(cc1)C(F)(F)F)C(O)CC[NH+](CCCC)CCCC	1
CHEMBL492909	O(C)c1cc(ccc1)C1(CN(C1)c1[nH+]ccc(N)c1)C	1
CHEMBL492908	O=C(N(C)C)[C@H]1CC2(CCN(CC2)c2[nH+]ccc(N)c2)c2c1cccc2	1
CHEMBL1082467	S(=O)(=O)(c1ccc(cc1)C(=O)N)c1ccc(cc1)\C=C\c1ccc(F)cc1F	1
CHEMBL1082466	[NH+]1([C@H]2C[C@H](N(C2)c2ncc(nc2)-c2cc3c([nH]cc3)cc2)C1)C	1
CHEMBL1092650	Clc1cc2CC(CC[NH+](C)C)=C(c2cc1)Cc1nccnc1OC	1
CHEMBL392573	[NH+]1(CCC[C@H]1C)CCc1cc2c(nc(cc2)C=2C=Nc3n(nc(c3)C)C=2C)cc1	1
CHEMBL2012178	s1cc(nc1)C[NH+]1CCC(Oc2ncnc3n(Cc4ccccc4)c(C)c(c23)C)CC1	1
CHEMBL1957676	Clc1cc(ccc1[C@H]1C[NH2+]CC[C@@H]1c1cc(F)c(F)cc1)-c1ccccc1CCNC(=O)C	1
CHEMBL392350	Fc1ccccc1-c1onc(n1)COc1cc(ccc1)C[NH+](CC)C1CC[NH+](C1)C1CC(C)C(C1)C	1
CHEMBL501295	[NH2+]1C2CC(CC1CC2)c1c2c([nH]c1-c1ccccc1)cccc2	1
CHEMBL2203612	O1C[C@H]2[NH+]([C@H](CC(n3c4c(nc3C)cccc4)C2)C1)CC[C@H](NC(=O)C1CCC1)c1ccccc1	1
CHEMBL1632210	O=C(Nc1cc(ccc1)CC[NH+]1CCN(CC1)c1c2c(nc(cc2)C)ccc1)c1ccccc1	1
CHEMBL1632218	s1cc(nc1C)C(=O)Nc1cc(ccc1)CC[NH+]1CCN(CC1)c1c2c(nc(cc2)C)ccc1	1
CHEMBL609857	Clc1cc(ccc1Cl)\C=C\CNC(=O)CCc1ccc(NS(=O)(=O)C)cc1	1
CHEMBL551347	Fc1ccc(cc1)Cn1c2c(nc1N1CCC(n3nccc3)CC1)cccc2	1
CHEMBL1083448	O1Cc2cc(ccc2OC1)-c1nc2c(cc(cc2)CC[NH+]2CCC[C@H]2C)cc1	1
CHEMBL1271275	FC(F)(F)c1cc(ccc1)-c1nc(nc(c1)CCC(=O)NC(CC)CC)C#N	1
CHEMBL492301	Clc1ccccc1OC1CCN(S(=O)(=O)c2cc3CC[NH2+]CCc3cc2)CC1	1
CHEMBL253024	s1nc(N2CC[NH+](CC2)CCc2cc3c(CCC3NC(=O)C3CC3)cc2)c2c1cccc2	1
CHEMBL1083447	[NH+]1(CCC[C@H]1C)CCc1cc2c(nc(cc2)-c2cc3nccnc3cc2)cc1	1
CHEMBL253022	s1nc(N2CC[NH+](CC2)CCc2cc3c(CCC3NC(=O)CC)cc2)c2c1cccc2	1
CHEMBL2012277	O(C1CC[NH+](CC1)Cc1ccccc1)c1ncnc2n(ccc12)Cc1ccccc1	1
CHEMBL240680	S(=O)(=O)(c1ccccc1F)c1ccc(nc1)\C=C\c1ccc(F)cc1C	1
CHEMBL1241736	O1c2c(-n3c(C1)c(nc3)C(=O)C)cccc2CC[NH+]1CCN(CC1)c1c2c(nc(cc2)C)ccc1	1
CHEMBL559060	Fc1ccc(cc1)Cn1c2c(nc1N1CCC([NH2+]CC3CCOCC3)CC1)cccc2	1
CHEMBL559061	Fc1ccc(cc1)Cn1c2c(nc1N1CCC([NH+](CC[NH+](C)C)C)CC1)cccc2	1
CHEMBL375019	S(=O)(=O)([O-])c1cc2c([N+]3=C(C=4C(OC5C(=C6N(CC5)c5c(cc(cc5)CC(=O)NCC[NH+](CCc5ccc(NS(=O)(=O)C)cc5)CCOc5ccc(NS(=O)(=O)C)cc5)C6(C)C)C=4)CC3)C2(C)C)cc1	1
CHEMBL1258532	Fc1cc2c(cc1)cccc2N1CC[NH+](CC1)CCCCOc1cc2c(C[NH2+]C2)cc1	1
CHEMBL1770752	[NH2+]1CCN(CC1)c1ncc(cc1)-c1ccc(Nc2nc(ccc2)C)cc1	1
CHEMBL597033	FC(F)(F)Oc1cc(ccc1)CN(C(=O)c1ncn(c1)C)C1C[C@@H]2[C@H](C1)C[NH+](C2)CC(O)c1ccccc1	1
CHEMBL597032	FC(F)(F)CC[NH+]1C[C@H]2[C@H](CC(N(C(=O)c3ncn(c3)C)Cc3cc(OC(F)(F)F)ccc3)C2)C1	1
CHEMBL392770	Clc1ccc(cc1)-c1onc(n1)COc1cc2c(CCC2[NH+]2CC[NH+](CC2)C2(CCCC2)CO)cc1	1
CHEMBL526450	Fc1cc2nc(n(c2cc1)-c1ccc(OCCC[NH+]2CCC(O)CC2)cc1)-c1ncccc1	1
CHEMBL1289215	s1c2c(ccc(c2)Cn2nnc(c2)C(O)(CC)C(F)(F)F)c(-c2ccccc2)c1C(=O)C	1
CHEMBL1289214	s1c2c(ccc(c2)Cn2nnc(c2)C(O)(CC)C(F)(F)F)c(-c2ccccc2)c1C(O)C	1
CHEMBL202884	FC(F)(F)c1cc(cc(c1)C(F)(F)F)C1(O)CCN(C2(CCC([NH+]3CCC4(CC3)CCOC4)CC2)c2ccccc2)C1=O	1
CHEMBL1290649	s1c2c(ccc(c2)Cn2nnc(c2)C(O)(CC)C(F)(F)F)c(-c2ccccc2)c1C(OC)=O	1
CHEMBL240878	S(=O)(=O)(c1ccccc1F)c1ccc(nc1)\C=C\c1ccc(F)cc1OC	1
CHEMBL809	Clc1cc(ccc1Cl)[C@@H]1CC[C@H]([NH2+]C)c2c1cccc2	1
CHEMBL2012023	Clc1ccc(N(C)c2ccc(Nc3nc(N)ccn3)cc2)cc1	1
CHEMBL2012029	O(c1ccc(cc1)C)c1ccc(Nc2nc(N)ccn2)cc1	1
CHEMBL240877	S(=O)(=O)(c1ccccc1F)c1ccc(nc1)\C=C\c1ccccc1O	1
CHEMBL469995	O1CC(=O)N(c2c1c(ccc2)CC[NH+]1CCN(CC1)c1c2c(nc(cc2)C)ccc1)CC1CC1	1
CHEMBL2012180	s1cc(nc1)C[NH+]1CCC(Oc2ncnc3n(cc(F)c23)Cc2ccccc2)CC1	1
CHEMBL2012181	Clc1c2c(ncnc2OC2CC[NH+](CC2)Cc2ncsc2)n(c1)Cc1ccccc1	1
CHEMBL1935431	Fc1ccc(cc1)Cn1c2c(nc1C1CCC[NH+](C1)CC(=O)N(C)C)cccc2	1
CHEMBL1923122	Fc1cc2c(cc1F)CO[C@]12CC[NH2+]C[C@@H]1C(=O)N(Cc1c2c(cccc2CCCOC)ccc1)C1CC1	1
CHEMBL1923129	Clc1c(cc(cc1CN(C(=O)[C@H]1C[NH2+]CC[C@@]12OCc1cc(F)c(F)cc12)C1CC1)CCCOC)CCCCNS(=O)(=O)C	1
CHEMBL512665	S(=O)(=O)(N(CCCC)C1CC[NH2+]CC1)c1cc2c(cc1)cccc2	1
CHEMBL1085964	[NH+]1(CCC[C@H]1C)CCc1cc2c(nc(cc2)-c2nccnc2)cc1	1
CHEMBL3287932	Clc1ccc(Sc2oc(nc2-c2ccc(S(=O)(=O)C)cc2)-c2ccc(F)cc2)nc1	1
CHEMBL3287930	Clc1ccc(Sc2cn(nc2-c2ncc(nc2)C(O)(C)C)-c2ccc(F)cc2)cc1	1
CHEMBL556449	Fc1ccc(cc1)Cn1c2c(nc1N1CCC(n3ccnc3)CC1)cccc2	1
CHEMBL556848	O=C1N([C@@H]2CC[C@H]3[C@@H]4C\C(=C/c5ccncc5)\[C@H](O)[C@]4(CC[C@@H]3[C@]2(C=C1)C)C)C	1
CHEMBL403090	Clc1cc(C)c(Oc2ccc(N3S(=O)(=O)CCC3)cc2C[NH2+]C)cc1	1
CHEMBL1098766	Fc1ccc(cc1)Cn1c2c(nc1C1CCC[NH+](C1)C(C)C)cccc2	1
CHEMBL497878	Fc1cc2c([nH]c(-c3ccccc3)c2[C@@H]2C[NH2+]CC[C@H]2F)cc1	1
CHEMBL473	S(=O)(=O)(Nc1ccc(cc1)CC[NH+](CCOc1ccc(NS(=O)(=O)C)cc1)C)C	1
CHEMBL1241824	O1c2c(-n3c(C1)c(nc3)C(=O)N(C)C)cccc2CC[NH+]1CCN(CC1)c1c2c(nc(cc2)C)ccc1	1
CHEMBL1241825	O1c2c(-n3c(C1)c(nc3)C#N)cccc2CC[NH+]1CCN(CC1)c1c2c(nc(cc2)C)ccc1	1
CHEMBL382331	FC(F)(F)c1cc(cc(c1)C(F)(F)F)C1(OC)CCN(C2(CCC([NH+]3CCC4(CC3)CCOC4)CC2)c2ccccc2)C1=O	1
CHEMBL273208	O(c1cc(ncc1C[NH2+]C)C)c1ccccc1Oc1ccccc1	1
CHEMBL94454	Fc1ccc(cc1)Cn1c2c(nc1N1CCC(N(C)C=3NC(=O)C=CN=3)CC1)cccc2	1
CHEMBL511797	s1cc(cc1)-c1cc(NC(=O)c2ccc(nc2)N2CCC3(CC2)CC[NH2+]C3)c(N)cc1	1
CHEMBL493743	O(CC)C(=O)N1CCN(CC1)C(=O)C1(CCN(CC1)c1[nH+]ccc(N)c1)c1ccccc1	1
CHEMBL493744	O=C(N1CCc2c(C1)cccc2)C1(CCN(CC1)c1[nH+]ccc(N)c1)c1ccccc1	1
CHEMBL1085783	FC(F)(F)c1nccc(O)c1-c1nc2c(cc(cc2)CC[NH+]2CCC[C@H]2C)cc1	1
CHEMBL1085782	O=C(N)c1cc(-c2nc3c(cc(cc3)CC[NH+]3CCC[C@H]3C)cc2)c(nc1C)C	1
CHEMBL1084584	o1nc(C)c(C(OCC)=O)c1-c1nc2c(cc(cc2)CC[NH+]2CCC[C@H]2C)cc1	1
CHEMBL1084582	[NH+]1(CCC[C@H]1C)CCc1cc2c(nc(cc2)-c2cn[nH]c2)cc1	1
CHEMBL496739	o1c2c(cc1C(=O)NCCCC[NH+]1CCN(CC1)c1cc(ccc1)C)cccc2	1
CHEMBL1084581	[NH+]1(CCC[C@H]1C)CCc1cc2c(nc(cc2)-c2[nH]ncc2)cc1	1
CHEMBL386839	Clc1cc2cc(S(=O)(=O)N3CC(=O)N(Cc4ccc(cc4)C(=[NH2+])N(C)C)[C@H](C3)C(OCC)=O)[nH]c2cc1	1
CHEMBL1270269	FC(F)(F)c1cc(ccc1)-c1nc(nc(c1)CCC[NH2+]C(C(=O)N)(C)C)C#N	1
CHEMBL227000	S(=O)(=O)([O-])c1cc2c([N+]3=C(C4C(OC5C(=C6N(CC5)c5c(cc(cc5)CC(=O)NCCCCCC[NH+](CCc5ccc(NS(=O)(=O)C)cc5)CCOc5ccc(NS(=O)(=O)C)cc5)C6(C)C)C4)CC3)C2(C)C)cc1	1
CHEMBL596699	Fc1ccc(cc1C(F)(F)F)CN(C(=O)c1ncn(c1)C)C1C[C@@H]2[C@H](C1)C[NH2+]C2	1
CHEMBL558467	Fc1ccc(cc1)Cn1c2c(nc1N1CCC([NH+](C)C)CC1)cccc2	1
CHEMBL1258761	Fc1c2c(cccc2N2CC[NH+](CC2)CCCOc2cc3c(CNC3=O)cc2)ccc1	1
CHEMBL558468	O(C)c1ccc(cc1)Cn1c2c(nc1N1CCC([NH+](C)C)CC1)cccc2	1
CHEMBL1082489	O(C)c1ncc(cn1)-c1nc2c(cc(cc2)CC[NH+]2CCC[C@H]2C)cc1	1
CHEMBL577283	O=C(N(CC(C)C)[C@@H]1CC[NH2+]C1)c1cc2c(cc1)cccc2	1
CHEMBL490417	O1CC(=O)Nc2cc(ccc12)CC[NH+]1CCN(CC1)c1c2c(nc(cc2)C)ccc1	1
CHEMBL1258312	O(CCC[NH+]1CCN(CC1)c1c2c(ccc1)cccc2)c1cc2c(C[NH2+]C2)cc1	1
CHEMBL1093044	s1c2c(cccc2)c([C@@H](C)c2ncccc2)c1CC[NH2+]C	1
CHEMBL244347	O(c1cc2CN([C@@H](CCC(=O)N(C)C3CCCCC3)C3CCCCC3)C(=[NH+]c2cc1)N)c1ccccc1	1
CHEMBL1082786	FC(F)(F)c1[nH]c2c(cc(cc2)-c2ncc(nc2)N2[C@H]3C[C@H]([NH+](C3)C)C2)c1	1
CHEMBL472261	s1cccc1-c1cc(NC(=O)c2ccc(nc2)N2CCC3(CC2)CC[NH+](C3)CC(F)(F)F)c(N)cc1	1
CHEMBL1269955	FC(F)(F)c1cc(ccc1)-c1nc(nc(c1)CCC[NH+]1CCOCC1)C#N	1
CHEMBL1258648	Fc1cc2c(cc1)cccc2N1CC[NH+](CC1)CCCOc1cc2c(CNC2=O)cc1	1
CHEMBL1082781	[NH+]1(CCC[C@H]1C)CCc1cc2c(nc(cc2)-c2ccc(nc2)C)cc1	1
CHEMBL493517	O(C)c1cc(ccc1)C(=O)N(C1CCN(CC1)c1[nH+]ccc(N)c1)c1ncccc1	1
CHEMBL493515	O(C)c1ccc(cc1)C(=O)N(C1CCN(CC1)c1[nH+]ccc(N)c1)c1nccc(c1)C	1
CHEMBL1644612	O(C1C[C@@H]2[NH2+][C@H](C1)CC2)c1cc(cc(c1)C#N)-c1ncccc1C#N	1
CHEMBL595318	Clc1cc(NCCNC(=O)CCc2ccc(NS(=O)(=O)C)cc2)ccc1Cl	1
CHEMBL598270	Clc1ccc(cc1)CCCC[N+](CCCCCCC)(CC)CC	1
CHEMBL1270062	FC(F)(F)c1cc(ccc1)-c1nc(nc(c1)CCC[NH+]1CCC(O)CC1)C#N	1
CHEMBL1271380	FC(F)(F)c1cc(ccc1)-c1nc(nc(c1)CCC[NH2+]C)C#N	1
CHEMBL1910309	Fc1cc(ccc1F)[C@@]1(O)CC[NH2+]C[C@@H]1C(=O)N(Cc1c2c(n(c1)Cc1nocc1)cccc2F)C1CC1	1
CHEMBL515919	Clc1ccc(nc1)NC(=O)c1cc(OC)ccc1NC(=O)c1ccc(cc1F)C(=[NH2+])N(C)C	1
CHEMBL551269	O=C1N([C@@H]2CC[C@H]3[C@@H]4C\C(=C/c5cncnc5)\[C@H](O)[C@]4(CC[C@@H]3[C@]2(C=C1)C)C)C	1
CHEMBL1915540	[NH2+](C)[C@@H]1CCN(C1)c1nc(nc(NCC2CC2)c1)N	1
CHEMBL472290	O1CC(=O)N(c2c1c(ccc2)CC[NH+]1CCN(CC1)c1c2c(nc(cc2)C)ccc1)CC	1
CHEMBL1774023	Clc1ccc(cc1)CC(=O)N[C@H](Cc1ccc(Cl)cc1)C(=O)NC1C[C@@H]2[NH2+][C@H](C1)CC2	1
CHEMBL381984	Clc1ccccc1N1CC[NH+](CC1=O)C1CCC(N2CCC(C)(c3cc(cc(c3)C(F)(F)F)C(F)(F)F)C2=O)(CC1)c1ccccc1	1
CHEMBL219804	Fc1cc(F)ccc1-c1[nH+]c(N)cc2N(c3c(F)cccc3F)C(=O)C=Cc12	1
CHEMBL1774024	Clc1ccc(cc1)C1(CC1)C(=O)N[C@H](Cc1ccc(Cl)cc1)C(=O)NC1C[C@@H]2[NH2+][C@H](C1)CC2	1
CHEMBL492330	Clc1cc(ccc1OC)C(=O)NC1(CCN(CC1)c1[nH+]ccc(N)c1)c1ccccc1	1
CHEMBL221906	Clc1cc(C(=O)Nc2ncc(Cl)cc2)c(NC(=O)c2ccc(cc2)C(=[NH2+])N(C)C)cc1	1
CHEMBL603695	Fc1ccc(cc1C(F)(F)F)CN(C(=O)c1ncn(c1)C)C1C[C@@H]2[C@H](C1)C[NH+](C2)C	1
CHEMBL1241546	O1c2c(-n3nnc(c3C1)C)cccc2CC[NH+]1CCN(CC1)c1c2c(nc(cc2)C)ccc1	1
CHEMBL521830	O=C(Nc1nc2c(cc1)cccc2)C1(CCN(CC1)c1[nH+]ccc(N)c1)c1ccccc1	1
CHEMBL1086506	[NH+]1([C@H]2C[C@H](N(C2)c2ncc(nc2)-c2cc3[nH]ccc3cc2)C1)C	1
CHEMBL252429	s1nc(N2CC[NH+](CC2)CCc2cc3c(cc2)C(NC(=O)c2ccc(F)cc2)CC3)c2c1cccc2	1
CHEMBL2204937	Fc1ccc(cc1)-c1nc([nH]c1)[C@H]1[NH2+][C@](c2[nH]c3c(c2C1)cccc3)(c1cn(nc1)C)c1nc(on1)C	1
CHEMBL2204934	Fc1ccc(cc1)-c1nc([nH]c1)[C@@H]1[NH2+]C(c2[nH]c3c(c2C1)cccc3)(c1ccccc1)c1ccccc1	1
CHEMBL177401	S(=O)(=O)(C1(F)CC[NH+](CC1)CCc1ccc(F)cc1F)c1cc(F)ccc1	1
CHEMBL2204931	Fc1ccc(cc1)-c1nc([nH]c1)[C@@H]1[NH2+][C@H](c2[nH]c3c(c2C1)cccc3)c1cn(nc1)C	1
CHEMBL1086292	s1c(-c2nc3c(cc(cc3)CC[NH+]3CCC[C@H]3C)cc2)c(nc1-c1sccc1)C	1
CHEMBL1644611	O(C1C[C@@H]2[NH2+][C@H](C1)CC2)c1cc(cc(c1)C#N)-c1ncccc1	1
CHEMBL2204938	Fc1ccc(cc1)-c1nc([nH]c1)[C@H]1[NH2+][C@@](c2[nH]c3c(c2C1)cccc3)(c1cn(nc1)C)c1nc(on1)C	1
CHEMBL469568	O1CC(=O)N(c2c1c(ccc2)CC[NH+]1CCN(CC1)c1c2c(nc(cc2)C)ccc1)C1CC1	1
CHEMBL398744	s1nc(N2CC[NH+](CC2)CCc2cc3c(CCC3NC(=O)c3occc3)cc2)c2c1cccc2	1
CHEMBL560935	O=C1N([C@@H]2CC[C@H]3[C@@H]4C\C(=C/c5ccccc5)\[C@H](O)[C@]4(CC[C@@H]3[C@]2(C=C1)C)C)C	1
CHEMBL1672351	Fc1ccc(nc1)-c1ccc(cc1)CC(O)(C)c1[nH]cc(n1)CC(C)(C)C	1
CHEMBL1672352	Fc1ccc(nc1)-c1ccc(cc1)C(O)(Cc1[nH]cc(n1)CC(C)(C)C)C	1
CHEMBL524467	Fc1cc2nc(n(c2cc1)-c1ccc(OCCC[NH+]2CCc3c(C2)cccc3)cc1)-c1ncccc1	1
CHEMBL380408	FC(F)(F)c1cc(cc(c1)C(F)(F)F)C(C(=O)NC1(CCC([NH+]2CC(=O)N(CC2)c2ccccc2)CC1)c1ccccc1)C	1
CHEMBL240887	S(=O)(c1ccccc1)c1ccc(nc1)\C=C\c1ccc(F)cc1F	1
CHEMBL240886	S(=O)(c1ccccc1)c1ccc(nc1)\C=C\c1ccc(F)cc1	1
CHEMBL1092663	[NH+](CCC=1Cc2c(ccc(c2)C)C=1[C@@H](C)c1nccnc1)(C)C	1
CHEMBL368816	S(=O)(=O)(C1(F)CC[NH+](CC1)CCc1ccc(F)cc1F)c1ccc(cc1)C#N	1
CHEMBL1084403	[NH+]1(CCCCC1)CCCc1nc(nc(c1)C1CCCCCC1)C#N	1
CHEMBL1084401	FC(F)(F)c1cc(ccc1)-c1nc(nc(c1)CCC[NH2+]C(CC)CC)C#N	1
CHEMBL1084400	FC(F)(F)c1cc(ccc1)-c1nc(nc(c1)CCC[NH+]1CCCCC1)C#N	1
CHEMBL566685	s1nc(cc1C1=Nn2c(nnc2CNc2c3ncc(OC)cc3[nH+]cc2)C=C1)C	1
CHEMBL1824499	Clc1ccc(cc1CN(C(=O)[C@H]1C[NH2+]CC[C@]1(O)c1cc(F)c(F)cc1)C1CC1)CCOC	1
CHEMBL1796073	Fc1c2c(n(cc2CN(C(=O)[C@H]2C[NH2+]CC[C@@H]2C2=CC(=O)N(C=C2)C)C2CC2)Cc2ccccc2)ccc1	1
CHEMBL1796074	Fc1c2c(n(cc2CN(C(=O)[C@H]2C[NH2+]CC[C@@H]2C2=CC(=O)N(C=C2)C)C2CC2)Cc2cc(F)ccc2)ccc1	1
CHEMBL45816	Fc1cc2c(cc1)[C@H](C(C)C)[C@](OC(=O)COC)(CC2)CC[NH+](CCCc1[nH]c2c(n1)cccc2)C	1
CHEMBL1910321	Fc1cc(ccc1F)[C@@]1(O)CC[NH2+]C[C@@H]1C(=O)N(Cc1c2c(n(c1)Cc1cccnc1)cccc2F)C1CC1	1
CHEMBL1910322	Fc1cc(ccc1F)[C@@]1(O)CC[NH2+]C[C@@H]1C(=O)N(Cc1c2c(n(c1)Cc1ccncc1)cccc2F)C1CC1	1
CHEMBL2016937	Clc1cc(F)ccc1-c1noc(c1)[C@H]1C[NH2+]CC[C@]1(O)c1cc(F)c(F)cc1	1
CHEMBL2016936	Clc1cccc(Cl)c1-c1noc(c1)[C@H]1C[NH2+]CC[C@]1(O)c1cc(F)c(F)cc1	1
CHEMBL2016935	Brc1cc(F)ccc1-c1noc(c1)[C@H]1C[NH2+]CC[C@]1(O)c1cc(F)c(F)cc1	1
CHEMBL240864	S(=O)(=O)(c1ccccc1F)c1ccc(nc1)\C=C\c1ccncc1	1
CHEMBL221756	Clc1ccc(nc1)NC(=O)c1cc(Sc2ccc(cc2)C(=O)N(C)C)ccc1NC(=O)c1ccc(cc1)C(=[NH2+])N(C)C	1
CHEMBL1923114	Clc1cc(Cl)ccc1CN(C(=O)[C@H]1C[NH2+]CC[C@@]12OCc1cc(F)c(F)cc12)C1CC1	1
CHEMBL1923117	Fc1cc2c(cc1F)CO[C@]12CC[NH2+]C[C@@H]1C(=O)N(Cc1cccc(C(F)(F)F)c1C)C1CC1	1
CHEMBL2016938	Brc1c(noc1[C@H]1C[NH2+]CC[C@]1(O)c1cc(F)c(F)cc1)-c1ccccc1Cl	1
CHEMBL478834	O(CC)C(=O)N(Cc1ccccc1-c1ccccc1)[C@H]1CC[NH2+]C1	1
CHEMBL221753	O(CCOCC[N+](Cc1ccccc1)(C)C)c1ccc(cc1)C(CC(C)(C)C)(C)C	1
CHEMBL563055	O1CCC(CC1)C[NH2+]C1CCN(CC1)c1nc2c(n1Cc1ccc(OC)cc1)cccc2	1
CHEMBL1822862	O(CCC[NH+]1CCCCC1)c1ccc(cc1)C1CCC([NH+](C)C)CC1	1
CHEMBL218735	Clc1cc(C(=O)Nc2ncc(Cl)cc2)c(NC(=O)c2ccc(cc2)C(=[NH2+])N2CC(CCC2)C(OCC)=O)cc1	1
CHEMBL1082496	[NH+]1(CCC[C@H]1C)CCc1cc2c(nc(cc2)-c2ncccc2)cc1	1
CHEMBL470849	O1CC(=O)Nc2c1c(ccc2)CCC[NH+]1CCN(CC1)c1c2c(nc(cc2)C)ccc1	1
CHEMBL557116	O=C1N([C@@H]2CC[C@H]3[C@@H]4C\C(=C/C)\[C@H](O)[C@]4(CC[C@@H]3[C@]2(C=C1)C)C)C	1
CHEMBL1643361	[NH2+](Cc1cc2c(cc1)c(ncc2)N)CCc1ccccc1	1
CHEMBL1085572	s1cc(cc1)-c1nc2c(cc(cc2)CC[NH+]2CCC[C@H]2C)cc1	1
CHEMBL1094549	Fc1ccc(cc1)Cn1c2c(nc1[C@H]1CCC[NH+](C1)C)cccc2	1
CHEMBL551270	O=C1N([C@@H]2CC[C@H]3[C@@H]4C\C(=C/c5cnc(nc5)C5CC5)\[C@H](O)[C@]4(CC[C@@H]3[C@]2(C=C1)C)C)C	1
CHEMBL252201	s1nc(N2CC[NH+](CC2)CCc2cc3c(CCC3NC(=O)CCc3ccccc3)cc2)c2c1cccc2	1
CHEMBL564144	s1c2c(cccc2)c([C@@H](C)c2ncccc2)c1CC[NH+](C)C	1
CHEMBL375021	S(=O)(=O)(Nc1ccc(cc1)CC[NH+](CCCCCCNC(=O)c1cc2c(cc1)C1(OC2=O)c2c(cc(N(C)C)cc2)Cc2c1ccc(N(C)C)c2)CCOc1ccc(NS(=O)(=O)C)cc1)C	1
CHEMBL1083617	[NH+]1([C@H]2C[C@H](N(C2)c2ncc(nc2)-c2ccccc2)C1)C	1
CHEMBL1083616	[NH+]1([C@H]2C[C@H](N(C2)c2nnc(cc2)-c2cc3cc([nH]c3cc2)C)C1)C	1
CHEMBL1083615	[NH+]1([C@H]2C[C@H](N(C2)c2nnc(cc2)-c2cc3[nH]ccc3cc2)C1)C	1
CHEMBL1083614	FC(F)(F)c1[nH]c2c(cc(cc2)-c2nnc(N3[C@H]4C[C@H]([NH+](C4)C)C3)cc2)c1	1
CHEMBL1762802	s1cc(nc1-c1c2c(n(c1)CC1CCOCC1)c(F)ccc2)C[NH+](CC)CC	1
CHEMBL218127	Clc1ccc(nc1)NC(=O)c1cc(Oc2ccc(cc2)C(OC)=O)ccc1NC(=O)c1ccc(cc1)C(=[NH2+])N(C)C	1
CHEMBL1644470	O(C1C[C@@H]2[NH2+][C@H](C1)CC2)c1nc(ccc1)-c1ccccc1	1
CHEMBL3093959	Clc1ccc(cc1)CCCC[NH+](CCCCCCC)CC	1
CHEMBL1822851	o1cncc1-c1ccc(OCCC[NH+]2CCCCC2)cc1	1
CHEMBL391487	O(C(C(C)C)CC[NH+]1CCC(N2c3c(N(CC(=O)NC)C2=O)cccc3)CC1)c1cc(OC)ccc1C	1
CHEMBL398525	s1nc(N2CC[NH+](CC2)CCc2cc3c(cc2)C(NC(=O)C(C)C)CC3)c2c1cccc2	1
CHEMBL1822852	O1CCN=C1c1ccc(OCCC[NH+]2CCCCC2)cc1	1
CHEMBL523521	Clc1ccc(OC2CN(S(=O)(=O)c3cc4CC[NH2+]CCc4cc3)C2)cc1	1
CHEMBL1762801	s1cc(nc1-c1c2c(n(c1)CC1CCOCC1)c(F)ccc2)C[NH+]1CCCC1	1
CHEMBL462508	Clc1c(N2CC[NH+](CC2)CCCCNC(=O)c2ncc3c(c2)cccc3)cccc1Cl	1
CHEMBL1762806	Clc1c2n(cc(c2ccc1)-c1scc(n1)C[NH+](CCO)C)CC1CCOCC1	1
CHEMBL1822855	O(CCC[NH+]1CCCCC1)c1ccc(N2CCCCC2)cc1	1
CHEMBL1761695	FC(F)(F)c1ccc(cc1)-c1onc(C(=O)N[C@H]2C[C@@H](O)CCC2)c1C[NH2+]CC1CCC1	1
CHEMBL577497	O=C(N(Cc1cc2c(cc1)cccc2)[C@@H]1CC[NH2+]C1)C	1
CHEMBL177807	S(=O)(=O)(C1CC[NH+](CC1)CC(=O)c1ccc(F)cc1F)c1ccccc1	1
CHEMBL1085581	[NH+]1([C@H]2C[C@H](N(C2)c2ncc(cn2)-c2ccccc2)C1)C	1
CHEMBL469567	O1CC(=O)N(c2c1c(ccc2)CC[NH+]1CCN(CC1)c1c2c(nc(cc2)C)ccc1)C(C)C	1
CHEMBL1632206	O=C(Nc1cc(ccc1)CC[NH+]1CCN(CC1)c1c2c(nc(cc2)C)ccc1)C	1
CHEMBL383048	FC(F)(F)c1cc(cc(c1)C(F)(F)F)C1(CCN(C2(CCC([NH+]3CC(=O)N(CC3)c3ccccc3)CC2)c2ccccc2)C1=O)C	1
CHEMBL598659	FC(F)(F)Oc1cc(ccc1)CN(C(=O)c1ncn(c1)C)C1C[C@@H]2[C@H](C1)C[NH+](C2)C	1
CHEMBL1935574	o1cccc1-c1cc2nc(nc(N3CC[NH2+]CC3)c2cc1)N	1
CHEMBL1084294	Clc1nc(Cl)cc(c1)-c1scc(n1)-c1nc2c(cc(cc2)CC[NH+]2CCC[C@H]2C)cc1	1
CHEMBL2204933	Fc1ccc(cc1)-c1nc([nH]c1)[C@@H]1[NH2+][C@H](c2[nH]c3c(c2C1)cccc3)c1nc(on1)C	1
CHEMBL521193	s1cccc1-c1cc(NC(=O)c2ccc(nc2)N2CCC3(N(CNC3=O)c3ccccc3)CC2)c(N)cc1	1
CHEMBL1112	Clc1c(N2CC[NH+](CC2)CCCCOc2cc3NC(=O)CCc3cc2)cccc1Cl	1
CHEMBL1271174	FC(F)(F)c1cc(cc(c1)C(=O)N(Cc1ccccc1)C)-c1nc(nc(c1)CCC)C#N	1
CHEMBL1092652	Clc1cc2CC(CC[NH+](C)C)=C(c2cc1)Cc1nnccc1	1
CHEMBL563998	[NH+]1(C[C@@H]2[C@@H](N(CC2)c2ccc(cc2)-c2ccc(cc2)C#N)C1)C	1
CHEMBL450660	Clc1ccc(cc1)-c1n[nH]cc1-c1nc(ncc1)NC1CC[NH+](CC1)C	1
CHEMBL1083274	o1c(-c2nc3c(cc(cc3)CC[NH+]3CCC[C@H]3C)cc2)c(nc1C)C	1
CHEMBL256818	Clc1cc(OC)c(Oc2ccccc2C[NH2+]C)cc1	1
CHEMBL175544	Clc1ccc(S(=O)(=O)C2(F)CC[NH+](CC2)CCc2ccc(F)cc2F)cc1	1
CHEMBL152069	S(=O)(=O)(N(Cc1cc2cc(ccc2cc1)C(=[NH2+])N)c1ccc(OC2CCN(CC2)C(=[NH2+])C)cc1)C	1
CHEMBL393169	Clc1ccc(cc1)-c1onc(n1)COc1cc2c(CCC2CCC[NH2+]C2(CCCC2)CO)cc1	1
CHEMBL393168	Fc1ccccc1-c1onc(n1)COc1cc2c(CCC2[NH+]2CC[NH+](CC2)C2CCCC2)cc1	1
CHEMBL1173077	[NH+]1(CCN(CC1)c1cc(ccc1)C)CCCCCC[NH+]1CCN(CC1)c1nc(ccc1)C	1
CHEMBL1084877	FC(F)(F)c1cc(nc(-n2ncc(-c3nc4c(cc(cc4)CC[NH+]4CCC[C@H]4C)cc3)c2C)c1)C	1
CHEMBL556431	Fc1cc(cc(F)c1)\C=C\1/C[C@H]2[C@H]3[C@H](CC[C@]2(C)[C@H]/1O)[C@@]1([C@H](N(C)C(=O)C=C1)CC3)C	1
CHEMBL251834	s1nc(N2CC[NH+](CC2)CCc2cc3c(CCC3NC(=O)c3oncc3)cc2)c2c1cccc2	1
CHEMBL1084878	s1cc(nc1-c1ccccc1)-c1nc2c(cc(cc2)CC[NH+]2CCC[C@H]2C)cc1	1
CHEMBL1084879	s1cc(nc1-c1ccc(OCC(F)(F)F)nc1)-c1nc2c(cc(cc2)CC[NH+]2CCC[C@H]2C)cc1	1
CHEMBL404754	Clc1cc(Cl)ccc1Oc1ccc(cc1C[NH2+]C)C(=O)NC	1
CHEMBL2179216	S(=O)(=O)(n1cc(c2cc(F)ccc12)C)c1cc(NC2CC[NH+](CC2)C)c(OC)cc1	1
CHEMBL2179217	Clc1cc2c(n(S(=O)(=O)c3cc(NC4CC[NH+](CC4)C)c(OC)cc3)cc2C)cc1	1
CHEMBL1095031	O(CCn1c2c(nc1C1CCC[NH+](C1)C)cccc2)CC	1
CHEMBL511984	s1cccc1-c1cc(NC(=O)c2ccc(nc2)N2CCC3(CC(=O)NC3)CC2)c(N)cc1	1
CHEMBL2204939	Fc1ccc(cc1)-c1nc([nH]c1)[C@@H]1[NH2+]C(c2[nH]c3c(c2C1)cccc3)(c1cn(nc1)C)c1cn(nc1)C	1
CHEMBL1233300	S(=O)(=O)(N1CCC[NH2+]CC1)c1c2c(ccc1)c(O)ncc2	1
CHEMBL1241547	O1c2c(-n3cc(nc3C1)C)cccc2CC[NH+]1CCN(CC1)c1c2c(nc(cc2)C)ccc1	1
CHEMBL2012246	s1cc(nc1)C[NH+]1CCC(Oc2nc(nc3n(ccc23)Cc2ccccc2)C(F)(F)F)CC1	1
CHEMBL512351	Clc1ccc(nc1)NC(=O)c1cc(OC)ccc1NC(=O)c1ccc(cc1)C(=[NH2+])N(C)C	1
CHEMBL256755	o1c(ccc1C)-c1nc(NC(=O)COc2ccccc2CC[NH+]2CCOCC2)cc(n1)-n1nc(cc1C)C	1
CHEMBL513875	Fc1cc(N2C[C@H]([NH+](CC2)CCc2c3OCC(=O)N(c3ccc2)C)C)c2c(nc(cc2)C)c1	1
CHEMBL1241548	O1c2c(-n3c(nc(C)c3C)C1)cccc2CC[NH+]1CCN(CC1)c1c2c(nc(cc2)C)ccc1	1
CHEMBL2012037	FC(F)(F)c1ccc(Oc2ccc(Nc3nc(N)ccn3)cc2)cc1	1
CHEMBL2012268	s1cc(nc1)C[NH+]1CCC(Oc2ncnc3n(ccc23)Cc2ccccc2C(F)(F)F)CC1	1
CHEMBL2012032	O(c1ccc(cc1)C#N)c1ccc(Nc2nc(N)ccn2)cc1	1
CHEMBL1086534	s1c(ccc1C(OCC)=N)-c1nc2c(cc(cc2)CC[NH+]2CCC[C@H]2C)cc1	1
CHEMBL2012030	O(c1ccc(cc1)C1CC1)c1ccc(Nc2nc(N)ccn2)cc1	1
CHEMBL1209124	O([C@@H]1[C@@H]2C[C@H](C1)C[NH2+]C2)c1ccccc1-c1cc(O)cnc1	1
CHEMBL1089103	Fc1cc(F)ccc1[C@H]1CN(C[C@@H]1C(=O)N1C[C@@H](C)C(O)([C@H](C1)C)c1ccccc1)c1ncccc1	1
CHEMBL1209126	Fc1ccncc1-c1ccccc1O[C@@H]1[C@@H]2C[C@H](C1)C[NH2+]C2	1
CHEMBL1089104	Fc1cc(F)ccc1[C@H]1CN(C[C@@H]1C(=O)N1C[C@@H](C)C(O)([C@H](C1)C)c1ccccc1)c1cccnc1	1
CHEMBL2012038	FC(F)(F)Oc1ccc(Oc2ccc(Nc3nc(N)ccn3)cc2)cc1	1
CHEMBL1171823	Clc1cc(N2CC[NH+](CC2)CCCCCC[NH+]2CCN(CC2)c2cc(Cl)ccc2)ccc1	1
CHEMBL1171824	[NH+]1(CCN(CC1)c1ccccc1)CCCCCC[NH+]1CCN(CC1)c1nc(ccc1)C	1
CHEMBL1812717	Clc1ccc(Sc2oc(nc2-c2ccc(nc2)C(O)(C)C)-c2ccc(F)cc2)nc1	1
CHEMBL398711	s1nc(N2CC[NH+](CC2)CCc2cc3c(cc2)C(NC(=O)C(F)(F)F)CC3)c2c1cccc2	1
CHEMBL260259	Clc1cc(OC)c(O[C@H]([C@H]2OCC[NH2+]C2)c2ccccc2)cc1	1
CHEMBL1085124	s1c(ccc1-c1sc(cc1)C)-c1nc2c(cc(cc2)CC[NH+]2CCC[C@H]2C)cc1	1
CHEMBL263101	[NH+]1(CCC[C@H]1C)CCc1cc2c(nc(cc2)-c2cc3cccnc3nc2C)cc1	1
CHEMBL1241639	O1c2c(-n3nnnc3C1)cccc2CC[NH+]1CCN(CC1)c1c2c(nc(cc2)C)ccc1	1
CHEMBL1092495	s1c2c(cccc2)c([C@@H](C)c2ncc(F)cc2)c1CC[NH+](C)C	1
CHEMBL253878	s1nc(N2CC[NH+](CC2)CCc2cc3c(CCC3NC(=O)Cc3ccccc3)cc2)c2c1cccc2	1
CHEMBL471824	O=C(Nc1cc(ccc1N)-c1ccccc1)c1ccc(nc1)N1CCC2(CC1)CC[NH2+]C2	1
CHEMBL1271070	FC(F)(F)c1cc(cc(c1)C(=O)N(CC[NH+](C)C)C)-c1nc(nc(c1)CCC)C#N	1
CHEMBL1085397	Clc1n(nc(c1-c1nc2c(cc(cc2)CC[NH+]2CCC[C@H]2C)cc1)-c1ccccc1)C	1
CHEMBL85823	O(C)c1cc2[NH+]=C(N)C3C(CCC3)c2cc1	0
CHEMBL14644	Clc1ccccc1-c1nc2c(cc3OCOc3c2)c(O)c1	0
CHEMBL33705	O1CCOc2c1cc(cc2)C(NC(=O)CNC(=O)Nc1ccc(cc1)C(=[NH2+])N)C	0
CHEMBL608147	Fc1ccc(cc1)\C=N\OC(=O)Nc1ccc(OCCCCCCCCCCCC)cc1	0
CHEMBL1490435	Clc1ccc(NC(=O)c2ccc(OC3CSC3)cc2)cc1	0
CHEMBL320269	S(=O)(=O)(N)c1ccccc1-c1ccc(OCCN(CC(OC)=O)c2cc(ccc2)C(=[NH2+])N)cc1	0
CHEMBL253372	O(CCCCOC(=O)C=1NC(=O)C=CC=1)c1ccccc1	0
CHEMBL363669	OC(Cn1nc(c2c1CC[NH2+]C2)-c1ccccc1)C[NH+]1CCN(CC1)c1ccccc1	0
CHEMBL1813879	Brc1cc2c(cc1Oc1ccc(NC(=O)c3cc(Cl)cc(Cl)c3O)cc1Cl)cccc2	0
CHEMBL1094402	O=C(N)c1nn(c-2c1CCc1c-2nc(nc1)Nc1ccccc1)C1CCCCC1	0
CHEMBL544144	Brc1c(cc(cc1NC(=[NH2+])N(C)c1cc(ccc1)CC)C(F)(F)F)CC	0
CHEMBL3128182	s1c2c(nc1CC)C(CC2)C(=O)Nc1ccc(cc1)CC1[NH2+]C(CC1)C(O)c1cccnc1	0
CHEMBL487154	O=C(Nc1nc(nn1-c1ccccc1)NC(=O)c1ccccc1)c1ccccc1	0
CHEMBL1935496	o1c(C)c(nc1\C=C\C(CC)(C)C)CCOc1cc2c(CC(N(C2)C(=O)\C=C\C=C\C)C(=O)[O-])cc1	0
CHEMBL403630	S(=O)([O-])(=NC(=O)Cc1ccccc1)Cc1cc(C)c(N2Cc3c(C2=O)c(OCC)c2c(nccc2)c3OCC)cc1	0
CHEMBL1944863	Brc1ccc(NC(=O)c2cc(OC)c(OC)c(OC)c2)cc1	0
CHEMBL323517	s1cc(nc1-c1cccnc1)C(=O)NC1CC[NH+](C1)CCCOc1ccc(cc1)C(=O)C1CC1	0
CHEMBL2158026	S(C)c1ccccc1OCC[NH+]1CCC(CC1)CNC(=O)c1ccccc1OCC	0
CHEMBL1089390	[NH2+](C)C1CCN(C1)c1nc(nc2c1CCCC12CCCC1)N	0
CHEMBL114747	Brc1ccc(cc1)C(=O)c1ccc(OCCCCCC[NH+](CC2CC2)C)cc1	0
CHEMBL314204	S(=O)(=O)(N(Cc1ccccc1)C(C(=O)N[O-])C)c1ccc(OC)cc1	0
CHEMBL25428	Clc1cc2c([nH]cc2CCC2CC[NH2+]CC2)cc1	0
CHEMBL195121	O1CCC(CC1)CCOc1cc(cc(OC(C)C)c1)C(=O)Nc1ncc(cc1)C(=O)[O-]	0
CHEMBL1773606	Clc1ncc(cc1NS(=O)(=O)c1ccccc1C(F)(F)F)-c1cc2sc(nc2cc1)NC(=O)C	0
CHEMBL24449	O1C(=Nc2c(cccc2)C1=O)c1ccccc1	0
CHEMBL1514790	FC(F)(F)c1cc(ccc1)CC[NH2+]C(Cc1c2c(ccc1)cccc2)C[NH2+]C(C(CC)C)C[NH2+]C	0
CHEMBL2029723	O1CCC(CC1)C1CCc2n(c3c(cc(cc3)C(=O)N(CCC(=O)NC3CC3)C)c2C1)C	0
CHEMBL276314	OC(C(NC(=O)C(Nc1ccccc1)NC(=O)C(Cc1c2c(ccc1)cccc2)Cc1c2c(ccc1)cccc2)CC(C)C)CC(=O)NCC(CC)C	0
CHEMBL198428	s1nc(cc1)-c1cc(OCC)c(nc1)Nc1nc(ccc1)C	0
CHEMBL3109934	Clc1ccccc1Nc1ncc2cc(n(c2c1)C(OC(C)(C)C)=O)-c1cn(nc1)C	0
CHEMBL1452006	Fc1ccc(cc1)CNc1nc(nn1C(=O)C(C)C)-c1cccnc1	0
CHEMBL1791001	O(C(C)(C)C)C(=O)NC(C(CC)C)C(=O)NC(Cc1c2c([nH]c1)cccc2)C=O	0
CHEMBL275845	S(=O)(=O)(N(CC1CCC(CC1)CN(C)c1nc(N)c2c(n1)cccc2)C)c1c2c(ccc1)cccc2	0
CHEMBL1409822	S1\C(=C/c2ccc(cc2)C)\C(=O)N(CCCC(=O)NNC(=O)c2ccccc2O)C1=S	0
CHEMBL1443805	Fc1cc(\C=C/[N+](=O)[O-])c(cc1N1CCCC1)C	0
CHEMBL354935	Clc1c2-c3noc(c3C(=O)N(c2ccc1)c1cc(ccc1)CC(=O)Nc1cc(OC)c(O)c(OC)c1)C	0
CHEMBL2048858	S(CC(=O)C1C([NH3+])N(CCC)C(=O)N(C)C1=O)c1oc(nn1)Cc1ccccc1	0
CHEMBL1782560	Fc1cc(ccc1F)CNC(=O)c1nc(n(CCC(O)CC(O)CC(=O)[O-])c1C1CC1)-c1ccc(F)cc1	0
CHEMBL535625	O=C(N1CCC(NC(=O)C(C2CCCCC2)c2ccccc2)CC1)CCc1cccnc1	0
CHEMBL314069	FC(F)(F)c1cc(NC(=O)C2CCC3C4C(CCC23C)C2(CCC(=O)C=C2NC4)C)c(cc1)-c1ccc(cc1)C(C)(C)C	0
CHEMBL247921	O=C([O-])c1[nH]nc(c1)CCCCC	0
CHEMBL515449	O1CC\C(=N/N2CC(=O)N(CCCC[NH+]3CCCCC3)C2=O)\c2cc(OCC)ccc12	0
CHEMBL1818295	O(C(C)(C)C)C(=O)NCC1CCC(CC1)CNC(=O)c1cc(nc2c1cccc2)N1CCC(CC1)CCO	0
CHEMBL237710	FC(F)(F)c1cc(Oc2ccccc2)c(cc1)C(=O)NCc1cc(Oc2cc(C)c(OC(C(=O)[O-])(C)C)cc2)ccc1	0
CHEMBL351536	[NH2+]=C(Nc1ccccc1)NCCC1CC[NH+](CC1)Cc1ccccc1	0
CHEMBL595407	O1c2c(cc(OC)c(OC)c2)C(=O)C=C1c1ccc(N(CC)CC)cc1	0
CHEMBL1821888	Brc1ccc(cc1)C1=NN(C(C1)c1ccc(O)cc1)c1scc(n1)-c1ccc(Cl)cc1	0
CHEMBL3084980	s1c2c(nc1C(=O)CC(NC(=O)C1N(CCC1)C(=O)C([NH2+]C)Cc1ccccc1)C1CCC([NH3+])CC1)cccc2	0
CHEMBL1164577	s1cc(nc1NC(=O)C(CC1CCOCC1)c1ccc(S(=O)(=O)C)cc1)C(C)C	0
CHEMBL378120	Brc1cc(-c2n(c(cc2)C)-c2cc(ccc2)C(=O)[O-])c(OCC(C)C)cc1	0
CHEMBL2047234	s1cccc1C(=O)N1CC([NH+]2CCC(CC2)C(=O)c2ccc(OC)cc2)C(O)CC1	0
CHEMBL2023192	FC1Cc2c(cccc2)C1[NH2+]CC#C	0
CHEMBL256703	O1CCN(CC1)c1cc(c2nc([nH]c2c1)C=1C(=O)NC=CC=1NCCn1ncc(c1)C)C	0
CHEMBL2159083	o1cccc1CN(C(=O)C12CC3CC(C1)CC(C2)C3)C	0
CHEMBL2114161	FC(F)(F)C(CC(=O)N1C2C(CC1C(=O)N1CCCC1)CCCC2)c1ccccc1	0
CHEMBL394343	O(C)c1ccccc1-c1cc2c(NC(C=C2C(OCC=C(C)C)C)(C)C)cc1	0
CHEMBL140363	O(C)c1cc(ccc1)C(=O)c1[nH]c2c(c1)cc(OC)cc2	0
CHEMBL1420033	o1cccc1-c1[nH]nc(n1)N1C(=O)c2c(ccc(c2)C(=O)[O-])C1=O	0
CHEMBL404119	Clc1cc2c(cc(S(=O)(=O)NC3CCCN(C3=O)c3ccc(-n4ccnc4C[N+](CC(OC)=O)(C)C)cc3F)cc2)cc1	0
CHEMBL2436944	O=C1NC=Cc2c1nc(nc2NC1CCCC1C#N)-c1cn[nH]c1	0
CHEMBL414427	O=C1NC2CC(C3C4CCC(C(CCCC(C)C)C)C4(CCC3C2(CC1)C)C)CCC	0
CHEMBL2315951	Clc1cc(F)c(cc1)-c1ccccc1\C=N\NCC[NH+]1CC(CCC1)C(=O)[O-]	0
CHEMBL469325	S1(=O)(=O)CCC(NC(=O)CC([NH3+])Cc2ccccc2F)(CC1)c1ncccc1	0
CHEMBL494086	Clc1cc(ccc1)CNc1ncnc2n(cnc12)C1SCC(O)C1O	0
CHEMBL77057	O=C(NC(CC1CCCCC1)C(=O)NCCC(=O)NCCCC[NH+](C)C)C(CCCc1ccc(cc1)C)CC(=O)N[O-]	0
CHEMBL1223966	O=C(Nc1cc(ccc1)C1CC[NH+](CC1)CCCNc1nc2c(n1Cc1ccc(cc1)C#N)cccc2)C	0
CHEMBL1415985	FC(F)(F)C1=CC(Oc2c1ccc(OC(=O)CN1C(=O)C3(NC1=O)CCCCC3)c2)=O	0
CHEMBL519914	FC(F)(F)c1cc(cc(c1)C(F)(F)F)C(OCC1(NC(=O)CC1)c1ccccc1)C	0
CHEMBL1269779	O=C(Nc1ccccc1)c1nc2c(nc1)cccc2	0
CHEMBL488633	O1CCC(Nc2c3c([nH+]cc2C(=O)NC2CCN(CC2)C(=O)C)n(nc3)CC)CC1	0
CHEMBL258197	S(=O)(=O)(CC)c1cc2nc(n(c2cc1)CC1CCCCC1)C	0
CHEMBL54885	S(=O)(=O)(Nc1ccccc1)c1cc2CCN(c2cc1)C(=O)NC	0
CHEMBL87070	Clc1cc2OCOc2cc1Cc1c(nn(CC2CCCCC2)c1C(=O)[O-])-c1ccccc1	0
CHEMBL1836867	Clc1cc(NC2=[NH+]C(=Cn3c2ncc3-c2cn[nH]c2)C)ccc1C(=O)N1CC[NH2+]CC1	0
CHEMBL377291	O1C(C(=O)NCC)C(O)C(O)C1n1c2ncnc(NC(=O)NCc3occc3)c2nc1	0
CHEMBL31838	O=C1N(CCC(=O)N)C(=O)N(c2nc[nH]c12)CCC	0
CHEMBL3138139	S(=O)(=O)(N)c1ccc(NC(=O)CCC(C)C2CCC3C4C(CC(=O)C23C)C2(C(CC4=O)CC(=O)CC2)C)cc1	0
CHEMBL470586	Clc1cc(Cl)ccc1OCC(CSc1cc(C)c(OCC(=O)[O-])cc1)=C	0
CHEMBL1779387	S(CC#N)C=1n2nc(nc2-c2cc(OC)c(OC)cc2N=1)C	0
CHEMBL236045	O1c2c(cc(O)cc2)C2C(CC(C2)C)C1c1ccc(O)cc1	0
CHEMBL341475	O(C)c1c(OC)c2ncnc(NCc3ccncc3)c2cc1OC	0
CHEMBL1389588	s1cc(nc1Nc1sc2cc(F)ccc2n1)C1=Cc2c(OC1=O)cccc2	0
CHEMBL1834648	FC(F)(F)c1cc2c([nH]nc2NCC(=O)NC2C[NH+](C2)C2CCC(OCC=C)CC2)cc1	0
CHEMBL2322625	S1C2=C(N=C(SCC(=O)Nc3ncc(cc3)-c3occc3)N(C2=O)c2ccccc2)CC1	0
CHEMBL375528	O(CC(O)C[NH+]1CCCCC1)c1c2c(ccc1)C(=O)CC2	0
CHEMBL3264531	S(=O)(=O)(NC1Cc2c(OC1c1cc(O)c(O)c(O)c1)cc(O)cc2O)c1ccccc1	0
CHEMBL23870	Fc1ccc(cc1)C1=NC=C(N)C(=O)N1CC(=O)NC(C(=O)c1oc2c(n1)cc(N)cc2)Cc1ccccc1	0
CHEMBL3264532	O1c2c(CC(OC(=O)C3CCCCC3)C1c1cc(O)c(O)cc1)c(O)cc(O)c2	0
CHEMBL1087493	O(CCn1c2c(nc1N1CC([NH+](C)C)CC1)cccc2)CC	0
CHEMBL301989	s1c2CCCCc2c2c1N=C(OC2=O)N1CCOCC1	0
CHEMBL1645465	O1CC[NH2+]CC1COCc1c2n(N=C[NH+]=C2Nc2cc(ccc2)C#C)cc1	0
CHEMBL2011631	OC1C([NH+](CCC1O)CCCC)CO	0
CHEMBL2348181	n1c(N)cccc1-n1c2cc(ccc2cc1)C#N	0
CHEMBL66543	O(C)c1cc(-n2ncc3c2ncnc3N\N=C\c2ccc(cc2)C#N)ccc1	0
CHEMBL574057	Clc1cc(Cl)ccc1C(=O)NC(CCCNC(N[N+](=O)[O-])=N)C(=O)N[O-]	0
CHEMBL1940205	S(=O)(=O)(Nc1ccc(cc1F)C(C(=O)NCc1ccc(cc1)C1CCCCC1)C)C	0
CHEMBL539813	Clc1ccc(SC2=NN(C(=O)C(=C2)CCC(NC(=O)C2C[NH2+]CCC2c2ccccc2)C)c2ccc(OC)cc2)cc1	0
CHEMBL2373029	OC(C(NC(=O)C1N(CCC1)C(=O)C(NC(=O)C1N(CCCC1)C(=O)C(NC(=O)CC(C)C1CCCCC1)C1CCCCC1)CC(=O)[O-])C(=O)NCCC)C	0
CHEMBL235667	O(C(=O)C)C1CC2(C(CCC3(C2CC=C2C4C(C)C(CCC4(CCC23C)C(=O)[O-])C)C)C(C)(C)C1O)C	0
CHEMBL2325579	s1ccnc1NS(=O)(=O)c1cc(F)c(Oc2ccc(cc2)Cc2c(noc2C)C)cc1	0
CHEMBL1836391	s1c2c(c3c1ncnc3N)CC[NH+](C2)Cc1ccccc1	0
CHEMBL1214175	O=C(NCCC[NH+]1CCN(CC1)c1c2ncccc2ccc1)c1cc(n(CCC)c1C)-c1ccccc1	0
CHEMBL1915535	[NH+]1(CCN(CC1)c1ncnc(NCCC(C)(C)C)c1)C	0
CHEMBL3298677	Clc1cc(ccc1F)C(NC(=O)N1CCc2c(nc(nc2)Nc2cc([nH+]cc2)C)C1)CO	0
CHEMBL1829430	s1nc(c2c1N=C(N(Cc1ccccc1)C2=O)C(N(C(=O)c1ccc(cc1)C)CCC[NH3+])CC)C	0
CHEMBL50149	O=C1c2c(-c3c(cccc3)C1=O)c([N+](=O)[O-])ccc2	0
CHEMBL20461	OB(O)CCc1ccccc1	0
CHEMBL73207	[NH2+]=C(N)c1ccc(cc1)CCc1nc[nH]c1	0
CHEMBL560721	Oc1c2-c3cc(cc4CC[NH+](C(Cc2ccc1O)c34)CCC)-c1ccc(O)cc1	0
CHEMBL3288488	s1cc(nc1NC(=O)CCCCCCS)-c1cc(F)c(cc1)C	0
CHEMBL11197	S(CC[NH+](CCN(CCCCCCC)C(=O)Nc1ccc(F)cc1F)C)c1[nH]c(c(n1)-c1ccccc1)-c1ccccc1	0
CHEMBL234721	Clc1cc(cc(-n2c(ccc2C)-c2cc(Cl)ccc2OCc2ccc(F)cc2F)c1)C(=O)[O-]	0
CHEMBL516495	Clc1ccc(cc1)CN(C(=O)C1N(CCC1)C(=O)Nc1ccc(F)cc1)C	0
CHEMBL562478	O1c2c(cccc2)C(=CC12CC[NH2+]CC2)c1ccc(cc1C)C(=O)N(CC)CC	0
CHEMBL1836641	s1c2c(ncnc2OCC(=O)[O-])cc1-c1cc2c([nH]nc2)cc1	0
CHEMBL15831	O(C)c1cc2nc(cc(O)c2cc1)-c1ccccc1	0
CHEMBL2324375	s1ccnc1NS(=O)(=O)c1cc(C#N)c(Oc2ccc(F)cc2-c2n(ncc2)C)cc1	0
CHEMBL604086	O=C(N1CC([NH+]2CCCC2)CC1)c1ccc(cc1)Cn1c2c(nc1)cccc2	0
CHEMBL28660	Fc1ccc(cc1)C(OCC[NH+]1CC[NH+](CC1)CC1CCc2c(cccc2)C1O)c1ccc(F)cc1	0
CHEMBL492622	[P+](CCCCCCCC)(CC(P(=O)([O-])[O-])P(=O)([O-])[O-])(C)C	0
CHEMBL1935556	Brc1c2nc(nc(N3CC[NH+](CC3)C)c2ccc1)N	0
CHEMBL1097260	O=C(N)c1c2nn(cc2ccc1)-c1ccc(cc1)C1CCC[NH2+]C1	0
CHEMBL2041152	O=C(C)c1cc(C(=O)[O-])c(Nc2cc(cc(c2)C(=O)[O-])C(=O)[O-])cc1	0
CHEMBL1777925	Fc1cc(ccc1F)Cn1c2N3CC(N=C3N(CC)C(=O)c2nc1-c1ccc(F)cc1)C(C)C	0
CHEMBL61840	SCC1(CCc2c(C1)cccc2)C(=O)NCc1cc2OCOc2cc1	0
CHEMBL455643	S(=O)(=O)(CC(O)C(O)C(=O)NC1CCCc2c1ccc(c2)C[NH+]1CCCCC1)c1ccc(cc1)C(F)(F)F	0
CHEMBL2010886	Fc1ccc2[nH]c(nc2c1C[NH2+]C(C)C)-c1ccccc1	0
CHEMBL38704	S(=O)(=O)(Nc1ccc(cc1)CC[NH2+]CC(O)c1cccnc1)c1ccc(cc1)-c1oc(nc1)-c1cc(F)c(F)cc1	0
CHEMBL593667	Brc1cc2Cc3c([nH]c4c3cccc4)-c2cc1	0
CHEMBL1258567	O=C1N(c2nc(nc(c2N=C1c1[nH]ncc1)C)N)C(C)C	0
CHEMBL176076	Fc1c2c(ccc1)/C(/CC2)=C\c1cccnc1	0
CHEMBL2206341	O(CCCNc1ccc(cc1)C)c1cccc(O)c1C(=O)CC	0
CHEMBL555073	O1CCN=C1c1ccc(OC(=O)NCc2ccccc2C)cc1	0
CHEMBL444589	Oc1cc(ccc1C(=O)[O-])C([NH3+])C(=O)[O-]	0
CHEMBL1361740	s1c([N+](=O)[O-])cnc1Sc1nnc(n1C)-c1n(nc(c1)C)CC	0
CHEMBL1090601	s1c2c(nc(nc2N2CCOCC2)-c2cnc(nc2)N)cc1-c1cc(S(=O)(=O)C)ccc1	0
CHEMBL188598	O(Cc1nc(ccc1)C(=O)NC(Cc1nc[nH]c1)C(OC)=O)c1cc(O)c(cc1CC)C(=O)C	0
CHEMBL63732	O=C(N(CC)CC)c1ccc(cc1)\C(=C\1/CC2[NH+](C(C/1)CC2)CC=C)\c1ccccc1	0
CHEMBL122395	S(=O)(=O)(N)c1ccc(cc1)CCNC(=O)C[NH3+]	0
CHEMBL550648	O(C)c1c(cccc1OC)CNC(=O)c1cc2nc(n(c2cc1)CCCC)-c1cc(OC)c(OC)c(OC)c1	0
CHEMBL391580	S(CCC(NC(=O)C(NC(=O)CNC(=O)CNC(=O)C([NH3+])Cc1ccc(cc1)C(=O)N)Cc1ccccc1)C(=O)[O-])C	0
CHEMBL2235640	O1C(=CC(=O)C=C1c1ccccc1)c1ccc(cc1)C1C(C(OC)=O)=C(NC(C)=C1C(OC)=O)C	0
CHEMBL233625	S(CCCOCCOC)c1ncc(cc1)C(=O)Nc1ccc(cc1C(=O)[O-])C#N	0
CHEMBL583385	Clc1cc(cc(F)c1)-c1cc2c3N=C(NC(=O)c3sc2cc1)C[NH+](C)C	0
CHEMBL453712	O(C)c1ccc([N+](=O)[O-])cc1NC(=O)c1ccccc1O	0
CHEMBL284708	s1cccc1C(O)c1cc(ccc1)/C(=C(/Sc1ccccc1N)\N)/C#N	0
CHEMBL1765495	Clc1nc(C)c(C(=O)NCc2cc(cc(c2)C(F)(F)F)C(F)(F)F)c(c1)-c1ccccc1	0
CHEMBL232972	O=C(C)c1ccc(cc1)-c1nc2c(n1CCC[NH+]1CCCCC1)cc(cc2)C(=O)N(CCC(C)C)CCC(C)C	0
CHEMBL3133440	O(C)c1cc2c(cc1OC)-c1n(ncc1C2NC(=O)C[NH+]1CC[NH+](CC1)Cc1ccccc1)-c1ccccc1	0
CHEMBL2159505	Clc1cncc(Cl)c1Sc1sc(cc1[N+](=O)[O-])C(=O)Nc1ccc(S(=O)(=O)C)cc1	0
CHEMBL1910946	S1(=O)(=O)N(CCCC1)c1nc(C(=O)NCc2cc(F)cc(F)c2)c(O)cc1	0
CHEMBL1300980	O(C)c1c(OC)cc(cc1OC)C(=O)CC[NH+]1CC(CC1)c1ccccc1	0
CHEMBL2179395	Clc1ccccc1C([NH+](C)C)C[NH3+]	0
CHEMBL445184	O1c2c(C=C(C(=O)Nc3cc(ccc3)C)C1=O)cccc2	0
CHEMBL576348	O(CC([NH3+])Cc1c2c([nH]c1)cccc2)c1cc(cnc1)-c1cc2c(NC(=O)C2c2[nH]ccc2)cc1	0
CHEMBL1161242	S=P(OC1C(OP(=S)([O-])[O-])C(O)C(O)C(OP(=O)([O-])[O-])C1O)([O-])[O-]	0
CHEMBL3286886	O(CC(n1c2c(nc1-c1ccccc1)cccc2)C1CCCCC1)c1ccc(cc1)-c1nc2c(n1Cc1ccccc1)cccc2	0
CHEMBL2146508	s1c2CC([NH+](CCC3CCC(NS(=O)(=O)c4cc(F)ccc4)CC3)CCC)CCc2nc1N	0
CHEMBL1830398	O=C(N[O-])\C=C\c1cc2nc(n(c2cc1)CC[NH+](CC)CC)CC(C)(C)C	0
CHEMBL115804	O(C)c1cc(OC)ccc1CN(C)c1cc2c(nc(nc2N)N)cc1	0
CHEMBL607550	O(C)c1ccccc1-c1nc(nc(c1)C(=O)NCc1ncccc1)N	0
CHEMBL1668395	O=C(c1c2c(n(CCCCC)c1C)cccc2)c1c2c(ccc(c2)C)c(cc1)CCCC	0
CHEMBL120591	Fc1ccc2[nH]c(nc2c1C)C(=O)N1CC[NH+](CC1)C	0
CHEMBL304460	Clc1c(noc1N=S(=O)([O-])c1ccsc1C(=O)Nc1c(cc(cc1S(=O)(=O)C)C)C)C	0
CHEMBL2022740	Fc1cc(NC(=O)c2ccccc2)ccc1-c1oc(nn1)NCCCC[NH+]1CCOCC1	0
CHEMBL372588	O1Cc2c(cccc2)/C(/c2cc(ccc12)CC(=O)[O-])=C/C[NH+]1CCC(CC1)Cc1ccccc1	0
CHEMBL514636	ClC12CC(C(c3c1cccc3)c1c2cccc1)(C(=O)Nc1sccn1)C	0
CHEMBL2442758	n1c2c(ccc3n(ccc23)CC)c(cc1-c1ccccc1)Cn1ccnc1	0
CHEMBL1986166	O=C1N2NC=C(C2=NC(=C1)C)C(=O)NCc1ccccc1	0
CHEMBL294160	O(C(C)(C)C)C(=O)NC(Cc1ccccc1)C(=O)NC(Cc1nc[nH]c1)C(=O)NC(C(O)CC(=O)NC(CC(C)C)C(=O)NCc1cc(ccc1)C[NH3+])CC(C)C	0
CHEMBL1812860	O=C(C(=O)CC)c1ccccc1	0
CHEMBL1091559	Clc1cc2c3nc(nc(N4CC([NH2+]C)CC4)c3oc2cc1)C	0
CHEMBL1089270	Fc1ccc(cc1)C1C2N(CC1OC(C)c1cc(cc(c1)C(F)(F)F)C(F)(F)F)C(=O)C=C(C2)C=1CC[NH+](CC=1)C(C)(C)C	0
CHEMBL419558	S(CCC(NC(=O)C(NC(=O)CN1CCNC(=O)CCC(=O)NC(CCC[NH+]=C(N)N)C(=O)NC(Cc2ccccc2)C(=O)NC(Cc2ccccc2)C1=O)CC(C)C)C(=O)N)C	0
CHEMBL544354	[NH2+]1CCN(CC1)C1=NC=Cn2c1nc(c2)C	0
CHEMBL1200596	Clc1cc(Cl)c2c(nccc2)c1O	0
CHEMBL2334635	s1ccnc1CNC(=O)c1cc2nc([nH]c2cc1)-c1ccc(Oc2ccccc2C(F)(F)F)cc1	0
CHEMBL236674	Fc1cc(Oc2ccc(cc2C[NH2+]C)C#CCC[NH+]2CCOCC2)ccc1	0
CHEMBL348663	OCc1nc(N2CCN(CC2)c2nc(ncc2)CO)ccn1	0
CHEMBL538023	S\C(=N\c1ccc(cc1)C1c2cc(O)c(O)cc2CC[NH2+]C1)\Nc1cc2c(cc1)C1(OC2=O)c2c(Oc3c1ccc(O)c3)cc(O)cc2	0
CHEMBL542216	n1c(nc2c(cccc2)c1N(C)c1ccccc1)-c1ccccc1	0
CHEMBL431604	O1C(CC(O)CC1=O)CCC1C2C(CCC1C)C(O)C(CC2OC(=O)C(CC)(C)C)C	0
CHEMBL472892	O(c1ccc(OCCCCC)cc1)c1ccccc1	0
CHEMBL311065	O1CC[NH+](CC1)CCn1c2c(cccc2)c(C(=O)c2nc3c(cc2)cccc3)c1C	0
CHEMBL2238456	O=C(N)C[NH2+]CCCCCC[NH3+]	0
CHEMBL2364354	s1c(ccc1S(=O)(=O)Nc1cc(N2CC([NH2+]C(C2)C)C)c(OC)cc1)-c1nc(ccc1)C	0
CHEMBL1939116	Clc1cc(NS(=O)(=O)c2cc3NC(=O)CCc3cc2Cl)ccc1C	0
CHEMBL251421	S(C(C(=O)[O-])(C)C)c1cc2CC(N(CCCCCCC)C(=O)Nc3ccc(OC(F)(F)F)cc3)Cc2cc1	0
CHEMBL3126307	S(=O)(=O)(Nc1cc(ccc1C(=O)[O-])-c1c2c(cccc2)c(cc1)C)c1ccc(NC(=O)NCC(C)C)cc1	0
CHEMBL3126306	S(=O)(=O)(Nc1cc(ccc1C(=O)[O-])-c1c2c(cccc2)c(cc1)C)c1cc(N2CCOCC2)ccc1	0
CHEMBL1834897	O1C2[NH+]3C(OCC3OC23C2Oc4c5C26CC[NH+](C(Cc5ccc4O)C6(O)CC3)CC(C)C)C12C1Oc3c4C15CC[NH+](C(Cc4ccc3O)C5(O)CC2)CC(C)C	0
CHEMBL2337789	O(CC)c1cc2c(cc1)\C(=C/c1ccc(cc1)C(C)C)\C(C)=C2CC(=O)[O-]	0
CHEMBL359747	o1c2c(NC(=O)N([O-])C2=O)c(c1)-c1ccc(OC)cc1	0
CHEMBL97219	Clc1ccc(cc1)C(=O)n1c2c(cc(OC)cc2)c(CC(=O)Nc2cc(C)c(cc2OC)C(=O)Nc2ccccc2)c1C	0
CHEMBL1939118	Brc1cc2CCC(=O)Nc2cc1S(=O)(=O)Nc1cc(C)c(cc1)C	0
CHEMBL2087410	S(=O)(=O)(N(CCOCC(=O)N(Cc1ccc(cc1)C1=[NH+]CCN1)C)C)c1ccc(OC)cc1C	0
CHEMBL745	S(=O)(=O)(N)c1ccc(-n2nc(cc2-c2ccc(cc2)CO)C(F)(F)F)cc1	0
CHEMBL400701	S(=O)(=O)(NC1Cc2cc(ccc2C1)-c1n(c2c(c1)cccc2)C(=O)CCCCC)c1ccccc1	0
CHEMBL259866	S(Cc1ncnc2n(cnc12)C1OC(CO)C(O)C1O)c1cc([N+](=O)[O-])ccc1	0
CHEMBL311324	O=C(Nc1ccccc1)C(NC(=O)C([NH2+]C(C(=O)[O-])C)CCc1cc(ccc1)CC(C)C)CC(C)C	0
CHEMBL244793	Fc1cnc(nc1Nc1ccccc1C(=O)[O-])Nc1ccccc1	0
CHEMBL2326267	S(=O)(=O)(\C=C\C(NC(=O)C(NC(=O)C(NC(=O)C(N=[N+]=[N-])Cc1ccccc1)Cc1ccccc1)CC(C)C)Cc1ccccc1)C	0
CHEMBL1424504	s1c2c(nc1NC(=O)C=1OCCOC=1)c(OC)ccc2C	0
CHEMBL1165545	S1(=O)(=O)N(CCCC1)c1cc(cc(NCC)c1)C(=O)NC(Cc1ccccc1)C(O)CNc1cc(ccc1)C(F)(F)F	0
CHEMBL358299	O(CC(O)C[NH+]1CCCCC1)c1ccccc1C(O)CCc1ccccc1	0
CHEMBL1823533	O1C(N(N=C1c1ccc(cc1)C)C(=O)C)c1ccc(OC)cc1	0
CHEMBL423560	O(C)c1cc2CCN(c2cc1OC)Cc1cnc2nc(nc(N)c2c1C)N	0
CHEMBL1097899	O1CCN(CC1)c1nc(nc2n(ncc12)C1CC[NH+](CC1)Cc1ccccc1)-c1ccc(NC(=O)NC2CC[NH+](CC2)C)cc1	0
CHEMBL175866	S(=O)(=O)(N)c1ccc(cc1)C(=O)N[N-]C(=O)N=S(=O)([O-])c1ccc(cc1)C	0
CHEMBL277204	O(c1ccc2n(Cc3cc4cc(ccc4cc3)C(=[NH2+])N)c(nc2c1N)CC)C1CCN(CC1)C(=[NH2+])C	0
CHEMBL1779710	Fc1cc(F)c(F)cc1CC([NH3+])CC(=O)N1CCNC(=O)C1COC(C)(C)C	0
CHEMBL474498	O(C)c1cc(OC)cc(C)c1-c1c2n(nc1C)C(=NC(=N2)C)N(CC=C)CC=C	0
CHEMBL518189	O=C(C(=O)N(CCCCC)C)c1c2c([nH]c1-c1ccccc1)cccc2	0
CHEMBL3127966	O1CC[NH+](CC1)Cc1n(c2c(c1)cc(OCCCC1CC[NH+](CC1)Cc1ccccc1)cc2)C	0
CHEMBL1081894	Clc1cc(ccc1)C(=O)Nc1cc(NC(=O)C2CCC2)ccc1	0
CHEMBL214126	O1CCC([NH2+]C2CCN(C2)C(=O)N2CC(N(C(=O)c3ccc(cc3)-c3ccc(cc3)CC)C)CC2)CC1	0
CHEMBL26452	Clc1cc(OCCNc2cc[nH+]cc2)cc(S(=O)(=O)N(C)c2ccccc2)c1	0
CHEMBL37088	O1c2c(ccc(OCC[NH+](C)C)c2)C(=O)C=C1c1ccccc1	0
CHEMBL212978	FC(F)(F)c1cc(cc(c1)C(F)(F)F)COC1CCC(C[NH+]2CCOCC2)C1c1ccccc1	0
CHEMBL37081	s1cccc1CCOC(=O)/C(=C/c1cc(O)c(O)cc1)/C#N	0
CHEMBL1671931	Clc1cc(NC(=O)CC(C)(C)C)ccc1C(=O)Nc1sccn1	0
CHEMBL1494973	ClC1=C(Nc2ccc(N(CC)CC)cc2)C(=O)c2c(cccc2)C1=O	0
CHEMBL20583	Clc1cc(S(=O)(=O)NC2CCC(F)C2C\C=C/CCCC(=O)[O-])ccc1Cl	0
CHEMBL164564	FC(F)Oc1cc(ccc1OC(F)F)C(Cc1cc[n+]([O-])cc1)c1ccc(nc1)N(Cc1ccccc1)CC	0
CHEMBL3236957	Fc1cccc(F)c1CN1C=C(C=CC1=O)Cc1c2cc(F)ccc2n(CC(=O)[O-])c1C	0
CHEMBL477670	Oc1ccccc1NC(=O)NC12CC3CC(C1)CC(C2)C3	0
CHEMBL289623	s1c2c(nc1CC(NS(=O)(=O)c1c3NCC(Cc3ccc1)(C)C)C(=O)N1CCC(CC1)CCF)ccnc2	0
CHEMBL513073	s1nc(nc1N1CCN(CC1)C(=O)Nc1cc[nH+]cc1)-c1ccccc1	0
CHEMBL1998379	O=C1N(C)C(=O)NC(N(\N=C\C=C\c2ccccc2)CC)=C1	0
CHEMBL516556	Fc1cccc(F)c1CN1c2c(nc(nc2)NCc2cccnc2)N(c2cc(OC)ccc2)C1=O	0
CHEMBL2178947	O=C(N)c1nc(-c2cc3c(cc2)C2(CCC(CC2)CC(=O)[O-])CC3)c(nc1C)C	0
CHEMBL1096814	Clc1c[nH+]cc(Cl)c1NC1=CC(Oc2c1ccc(OC)c2OCCCC(=O)[O-])=O	0
CHEMBL498417	O(C)c1cc2N(CCOC)C(=O)/C(=N\NC(=O)c3ccccc3)/c2cc1	0
CHEMBL2153529	Brc1cc(F)c(Nc2ncnc3c2sc2ncccc23)cc1	0
CHEMBL460165	Clc1cc(Nc2c3cc(OC)c(NCCC[NH+](C)C)cc3[nH+]cc2C#N)ccc1Sc1nc(C)c(n1CCC)C	0
CHEMBL2324246	Clc1ccccc1OCCCc1[n+](C)c(ccc1)CCCOc1ccccc1Cl	0
CHEMBL336026	FCC1[NH2+]Cc2cc(ccc2C1)C#N	0
CHEMBL568577	Clc1ccc(cc1)\C=C\C(=O)NC(Cc1[nH]cnc1)C(=O)NC(Cc1ccccc1)C(=O)NC(CCCNC(=[NH2+])N)C(=O)N	0
CHEMBL537864	Brc1c(nc(O)nc1O)NC1CC1	0
CHEMBL188360	Clc1ccc(SC2=NN(C(=O)C(=C2)CCC(NC(=O)C2CC[NH2+]CC2c2ccc(cc2)C#N)C)c2ccc(OC)cc2)cc1	0
CHEMBL585943	s1c2nc(N3CC(O)CC3)cc(c2c(N)c1C(=O)N)CCC	0
CHEMBL579254	S(C(C)C)c1ccc(cc1)C1CC2[NH+](C(CC2)C1C(OC)=O)C	0
CHEMBL1079832	S(=O)(=O)(N(C1CC(N(c2c1cccc2)C(=O)c1ccccc1)C)c1ccccc1)c1ccccc1	0
CHEMBL429846	Fc1ccc(cc1)CC1CCC[NH+](C1)C(O)CC(NC(=O)Nc1cc(cc(c1)-c1nocc1)-c1nocc1)C	0
CHEMBL3199120	S(C(=S)N\N=C\c1c2c([nH]c1)cccc2)C	0
CHEMBL425667	s1cc(nc1CF)C#Cc1cc(ccc1)C#N	0
CHEMBL404898	Fc1ccc(cc1C(F)(F)F)CC(=O)N(C(C)c1nc(cn1-c1ccc(OCC)cc1)-c1ccccc1)Cc1ncccc1	0
CHEMBL2030395	Brc1cc2c3N=C(NC(=O)c3oc2cc1)C1CCC[NH2+]C1	0
CHEMBL460702	Clc1c(Oc2ccc(NC(=O)C=3C(=O)N(C=CC=3OCC)c3ccc(F)cc3)cc2F)ccnc1N	0
CHEMBL116721	O1Cc2c(cccc2)/C(/c2cc(ccc12)C(=O)[O-])=C\Cn1c2c(nc1)cc(cc2)C(=O)[O-]	0
CHEMBL182998	Fc1cc(ccc1F)C1N(C(=O)NCCC[NH+]2CCC(CC2)c2ncccc2)C(=O)NC(COC)=C1C(OC)=O	0
CHEMBL261678	Clc1cc(Cl)cc(-c2[nH]ncc2)c1O	0
CHEMBL1477432	S1CC(O)Cn2c3c([n+](c12)CC(OCC)=O)cccc3	0
CHEMBL1367424	s1cccc1C(=O)NCC[NH2+]C1CCN(CC1)C(OCC)=O	0
CHEMBL84807	Brc1cc(cc(Br)c1O)\C=C/1\C(=O)c2c(ccc(N)c2)C\1=O	0
CHEMBL3264693	Clc1ccc(-n2nnc(c2)CSc2oc3c(n2)cccc3)cc1	0
CHEMBL507722	Fc1cnc(nc1-c1n(C(C)C)c(nc1)C)Nc1ccc(cc1)C(=O)NC1CC[NH+](CC1)C	0
CHEMBL1714525	o1c2c(cccc2)c(C)c1C(OC(C(=O)N(Cc1ccccc1)C)C)=O	0
CHEMBL1353476	o1cccc1C(=O)N1CCN(CC1)C(=O)COC(=O)C1CCC(CC1)C(C)(C)C	0
CHEMBL2160193	O1C(CO)C(O)C(O)C(O)C1Oc1n[nH]c(C(C)C)c1Cc1ccccc1	0
CHEMBL27915	O=C1N(CC(=O)N)C(=O)N(c2nc[nH]c12)CCC	0
CHEMBL2070914	O1CCc2c(cccc2)C1Cn1nnc2c1nc(nc2N)C1CC1	0
CHEMBL2069769	Clc1cc(ccc1)C1N(OC2C1C(=O)N(C2=O)c1ccc(cc1)C(=O)[O-])c1ccc(cc1)C	0
CHEMBL434387	O1C23C(C)(C(OC(=O)C)C(OC(=O)c4ccccc4)CC2(O)C)C(OC(=O)c2occc2)CC(C1(C)C)C3OC(=O)c1occc1	0
CHEMBL2164544	Fc1cc(cc(c1)C#N)-c1onc(n1)-c1ncccc1	0
CHEMBL444915	Clc1cc(ccc1Cl)C1(CCN(C1)C(=O)c1occc1)CCC[NH+]1CCC2(N(CN(C)C2=O)c2ccccc2)CC1	0
CHEMBL11577	O=C1N2CC([NH+](CCC)CCC)Cc3c2c(CC1)ccc3	0
CHEMBL239154	Brc1cc(\C=N\[N-]C(=[NH2+])N)c(OCc2ccc(cc2)C)cc1	0
CHEMBL1632165	O1c2n(CCC1)c1c(cccc1)c2C(=O)NCC1CC[NH+](CC1)CCCC(OCc1ccccc1)=O	0
CHEMBL239156	O1C=C(C(=O)c2cc(O)c(O)cc12)c1ccc(O)cc1	0
CHEMBL1599029	S(=O)(=O)(N1CCCCCC1)c1cc(N(S(=O)(=O)c2ccc(cc2)C)C)c(OC)cc1	0
CHEMBL202603	Clc1ccc(cc1)CNc1nnc(c2c1c(n(c2C)-c1ccc(OCC)cc1)C)C	0
CHEMBL3086038	Brc1ccc(cc1)C1CC([NH+]2CCOCC2)CCC1C(=O)NC(c1cc(ncc1)C)c1ccc(Cl)cc1	0
CHEMBL455363	Clc1cc2c(n(C(c3ccccc3)c3ccccc3)c(CCNS(=O)(=O)CSc3ccc(F)cc3F)c2CCOc2ccc(cc2)C(=O)[O-])cc1	0
CHEMBL394999	O1c2cc(ccc2OC1)C1N2C(Cc3c1[nH]c1c3cccc1)C(=O)N(CC2=O)c1ccc([N+](=O)[O-])cc1	0
CHEMBL1082723	Clc1cc2[nH]c3c(CC([NH2+]C34c3cc(Cl)ccc3NC4=O)C)c2cc1F	0
CHEMBL327838	Brc1cc(Nc2ncnc3c2cc(NC(=O)C#CCOCCOC)cc3)ccc1	0
CHEMBL366997	O(Cc1ccccc1)c1ccc(cc1)CC(NC(=O)C(=O)N[O-])C(=O)NC	0
CHEMBL235345	S1\C(=C/c2cc3c(nccc3)cc2)\C(=O)N=C1NC1CC1c1ccccc1	0
CHEMBL375089	O(CC(O)C[NH+]1CCN(CC1)c1ccccc1C)c1ccc(OC)cc1C(=O)CCc1ccccc1	0
CHEMBL2112284	Clc1ccc(cc1)/C(/[O-])=C/C(=O)C1(CC[NH+](CC1)Cc1ccccc1)C	0
CHEMBL285628	O1C2(CCCc3c2cccc3)C(=O)[N-]C1=O	0
CHEMBL97380	O1C2CC(O)(CC1OC2)c1cc(ccc1)COc1cc2c(cc1)c(cc(c2)C#N)-c1ccoc1	0
CHEMBL1539579	s1c2cc(OC)ccc2nc1N1C(=O)C(=NC1=S)c1c2c([nH]c1O)cccc2	0
CHEMBL1722720	O=C(CCCCC[N+](C)(C)C)C=NO	0
CHEMBL241465	FC(F)(F)c1cc(NC(=O)c2n(cnc2NCCc2cc3OCOc3cc2)C)ccc1	0
CHEMBL1078302	O(Cc1ccccc1)C=1C=CN(Cc2ccccc2)C(=O)C=1CC	0
CHEMBL1980715	O(CCCCCCCCCCCC)c1ccc(NC(=[NH2+])N)cc1NC(=[NH2+])N	0
CHEMBL75269	O=C1N2N(C(C=CC2CC(C)C)C(=O)NC(C(=O)C(=O)NCCc2ccc(cc2)C(=O)N)CCCC[NH3+])C(=O)N1CCC(C)C	0
CHEMBL1518070	O=C(Nc1ccccc1)c1ccccc1CCc1ccccc1	0
CHEMBL199868	o1cccc1C(=O)N\N=C\c1ccc(N(CC)CC)cc1O	0
CHEMBL1950440	Clc1cc2nc([nH]c2cc1Cl)C(NC(=O)C(NC(=O)C([NH3+])(C)C)C(C)c1ccc(OCC(F)(F)F)cc1)C	0
CHEMBL1381197	Clc1ccc(cc1)CNC1=[NH+]n2c(nnc2-c2ccccc2)C=C1	0
CHEMBL184107	S(=O)(=O)(N)c1ccc(cc1)CCNc1nc(nc(n1)NC)NC	0
CHEMBL100180	OC1(C2CC[NH+](C1)CC2)c1ccc(cc1)-c1cc2c(nc1)cccc2	0
CHEMBL232460	Fc1ccc(F)cc1C1=CC(N(C1)C(=O)N(C)C)(CCC[NH2+]CCF)c1ccccc1	0
CHEMBL582739	S(=O)(=O)(Nc1nc2n(n1)C(C=C(N2)c1ccccc1)c1ccccc1)c1ccc(cc1)C	0
CHEMBL2113736	o1c2c(cc1\C=C\C(=O)[O-])C(C[NH+](C2)C)c1cc2c(cc1)C(CCC2(C)C)(C)C	0
CHEMBL575882	S(=O)(CC)c1ccc(cc1)-c1c2cc(ccc2oc1)-c1oc(cc1)C	0
CHEMBL1910201	Oc1ccc(cc1)-c1cc(ncc1)-c1[nH]c2c(c1)cc(O)cc2	0
CHEMBL198440	Fc1cc(N2C(=O)CN(c3cc(OCC[NH+]4CCCCC4)c(OC)cc3)C2=O)ccc1	0
CHEMBL214468	Clc1ccc(cc1)-c1sc2c(N=CN(C2=O)c2cc3c(nc(cc3)C[NH+]3CCC(CC3)c3ccc(cc3)C(F)(F)F)cc2)c1	0
CHEMBL1819561	Clc1cc(C(O)c2ccccc2OC)c(N(C(=O)CCC(=O)N2CC(CCC2)C(OCC)=O)CC(C)(C)C)c(OC)c1	0
CHEMBL1367885	O1c2[nH]nc(c2C(/C(=C/c2occc2)/C)C(C#N)=C1N)-c1ccc(cc1)C	0
CHEMBL472423	Clc1cc(Cl)cc(C)c1CNC(=O)C1CCN(S(=O)(=O)c2c(cc(cc2C)C)C)CC1	0
CHEMBL472426	S(=O)(=O)(N1CCC(CC1)C(=O)Nc1c2c(ccc1)cccc2)c1c(cc(cc1C)C)C	0
CHEMBL114812	Clc1ccc(cc1)C(C[NH3+])CP(=O)([O-])C(OCC)OCC	0
CHEMBL1945796	O=C1Nc2ncc(nc2N1CC1CCCCC1)-c1ccc(cc1)CO	0
CHEMBL25748	Clc1c(COc2c3nc(ccc3ccc2)C)c(Cl)ccc1N(C(=O)Cc1n(C)c(cc1)C(=O)c1ccccc1NC(=O)C)C	0
CHEMBL110222	n1c(n(nc1N(C(C1CC1)C1CC1)CCC)C)-c1c(cc(cc1C)C)C	0
CHEMBL1945799	O=C1Nc2ncc(nc2N1CC1CCCCC1)-c1ccc(cc1)C(=O)N	0
CHEMBL1829291	Brc1ccccc1CSc1nnc(n1-c1ccccc1)-c1cc2OCCOc2cc1	0
CHEMBL2179705	O=C(NCC1CC[NH+](CC1)CCc1ccc([N+](=O)[O-])cc1)c1nn(c2c1cccc2)C(C)C	0
CHEMBL2179707	O=C(NCC1CC[NH+](CC1)CCc1ccc(cc1)C(=O)[O-])c1nn(c2c1cccc2)C(C)C	0
CHEMBL1098379	O=C(N[O-])\C=C\c1cc(ccc1)-c1nc2c(n1C)cccc2	0
CHEMBL1215018	Clc1cc(Cl)ccc1C=1n2cc(nc2N=C(C)C=1C[NH3+])C(=O)N1CC(NS(=O)(=O)C)CC1	0
CHEMBL468953	Clc1ccccc1C([NH+]1C2CC(CC1CC2)(C#N)c1ccccc1)c1ccccc1Cl	0
CHEMBL404349	FC(F)(F)c1cc(ccc1)Cn1ncc(c1)-c1[nH]c2c(n1)NC(=O)N(CC1CC1)C2=O	0
CHEMBL1310730	S(=O)(=O)(Nc1ccc(OC)cc1)c1cc(ccc1)C(=O)NNC(=O)c1n(ccc1)C	0
CHEMBL3286561	[NH2+]1CCc2c(nc(nc2NC)Cc2ccccc2)CC1	0
CHEMBL498171	S(=O)(=O)(n1c2c(cc(cc2)C)cc1)c1cc(ccc1)C(=O)Nc1ccc(cc1C(=O)[O-])C	0
CHEMBL2386725	FC1(F)COC(=NC1(C)c1nc(NC(=O)c2ncc(OCC(F)F)nc2N)ccc1F)N	0
CHEMBL541940	O=C([O-])C12C(C3=CCC4C(CCC5C(c6nc7c(nc6CC45C)cccc7)(C)C)(C)C3(CC1)C)CC(CC2)(C)C	0
CHEMBL324759	Fc1cccc(F)c1CN1C(C)=C(c2cc(OC)ccc2)C(=O)N(CC([NH+](Cc2ncccc2)C)C)C1=O	0
CHEMBL2414188	Fc1ccc(cc1)CNC(=O)C([NH2+]CCCC(c1ccccc1)c1ccccc1)CCO	0
CHEMBL42774	Clc1cc(Cl)ccc1C1SC(CC(=O)NCc2c3c(ccc2)cccc3)C(=O)N1CC(=O)N1CCC([NH+]2CCCC2)CC1	0
CHEMBL1907865	O=C(NC1CCCc2c1cccc2)C(NC(=O)Nc1c(cccc1C(C)C)C(C)C)(Cc1c2c([nH]c1)cccc2)C	0
CHEMBL127907	O(C)c1cc2c(ncnc2Nc2cc(O)ccc2)cc1OC	0
CHEMBL416518	O1c2cc(ccc2OC1)-c1c2c(n(Cc3cc4OCOc4cc3)c1C(=O)[O-])cccc2	0
CHEMBL1933756	O(C)c1ccc(-n2nc3c(c2-c2ccc(cc2)C(C)(C)C)C(=O)CC(C3)(C)C)cc1	0
CHEMBL3220541	S(CCC)c1nc(N2CC3C(C2)C3C(=O)[O-])ccc1C(=O)NC12CC3CC(C1)CC(C2)C3	0
CHEMBL3220542	S(CC)c1nc(N2CC3C(C2)C3C(=O)[O-])ccc1C(=O)NC12CC3CC(C1)CC(C2)C3	0
CHEMBL324874	O1CCCCCC(C(=O)N[O-])C(CC(C)C)C(=O)NC(Cc2ccc1cc2)C(=O)c1c2c([nH]c1)cccc2	0
CHEMBL427271	Clc1cc(ccc1)CNC(=O)c1cnc(nc1C(F)(F)F)Nc1cc(Cl)ccc1	0
CHEMBL256725	Clc1ccc2OCOc2c1Nc1nc(ncc1)Nc1cc(OC)c(OC)c(OC)c1	0
CHEMBL1428415	Clc1cnc(S(=O)(=O)C)nc1C(=O)Nc1ccc(S(=O)(=O)N(CC)c2ccccc2)cc1	0
CHEMBL283117	OC1(c2c(N3C1[NH2+]C(CC(C)C)C3=O)cccc2)CC1NC(=O)c2c(N3C1=Nc1c(cccc1)C3=O)cccc2	0
CHEMBL1803043	OC(CNC(=O)\C=C(\C=C\C=C(\C=C\C=1C(CCCC=1C)(C)C)/C)/C)CO	0
CHEMBL2017113	Brc1c(noc1-c1ccccc1CCNC(=O)C)C1C[NH2+]CCC1(O)c1ccc(cc1)COCC(COC)C	0
CHEMBL74352	S(=O)(=O)(c1ccc(cc1)C(=C)C1CC[NH+](CC1)C1CCN(CC1)C(OCCC)=O)c1ccc(OC)cc1	0
CHEMBL2114143	OC(C(NC(=O)Cc1n2c(nn1)C(=NC(=C2)c1ccccc1)CC(C)C)CC1CCCCC1)C1CCCCC1	0
CHEMBL333341	[NH+](CC1CC[NH+](CC1)CCCc1c2cc(-n3cnnc3)ccc2[nH]c1)(Cc1ccccc1)C	0
CHEMBL140432	O(C)c1cc(ccc1Cc1c2cc(NC(=O)NCCCC)ccc2n(c1)C(c1ccccc1)c1ccccc1)C(=O)[O-]	0
CHEMBL470831	O1C(C(=O)NCc2ccc(OC)cc2)=C([O-])C(=O)C=C1C	0
CHEMBL1788247	O(CCCc1nc[nH]c1)C(=O)NC(C)C1CCCCC1	0
CHEMBL1779016	Fc1cc(OC)c(cc1)-c1cc(cnc1)CNC(=O)C1CCC1	0
CHEMBL2115361	O=C1N(CCC1)CC#CCC1[NH+](CCCC1)C	0
CHEMBL271148	S(=O)(=O)(N)c1ccc(cc1)CN1C=Nc2c(cc(cc2)C#CCc2ccccc2)C1=O	0
CHEMBL427050	[NH+]1(CC[NH+](CC1)C)Cc1cc-2c(Cc3c-2[nH]nc3-c2ccccc2)cc1	0
CHEMBL398336	O(CCNc1cc(N2CC[NH2+]CC2)ccc1[N+](=O)[O-])c1ccccc1C	0
CHEMBL552068	Fc1cc(F)c(F)cc1C1Cc2n(CC1[NH3+])c1c(n2)cncc1	0
CHEMBL200172	Clc1ccc(cc1O)-c1nc([nH]c1-c1ccncc1)C(C)(C)C	0
CHEMBL2349563	BrC=1N=C(Nc2c(nc(Cl)nc2OC)C)C(=O)N(C=1)C(COCCF)C1CC1	0
CHEMBL1836802	FC(F)(F)c1cc(NC2=[NH+]C(=Cn3c2ncc3-c2cn[nH]c2)C)ccc1C(=O)N1CC[NH2+]CC1	0
CHEMBL251094	Clc1cc(cnc1N1CC(N(CC1)c1[nH]c(c(n1)-c1cc(F)c(F)c(F)c1)-c1ccc(cc1)C(F)(F)F)C)CO	0
CHEMBL23379	SCC(C(=O)N(CC(=O)[O-])c1cc2OCCOc2cc1)C	0
CHEMBL468222	s1c(cnc1C(=O)CCCCCCc1ccccc1)-c1ncccc1	0
CHEMBL2094248	Clc1c(F)c(F)ccc1CNC(=O)Cc1c(n[nH]c1C(F)(F)F)C	0
CHEMBL1084160	s1c2cc(ccc2cc1C(=O)NC1(CCCC1)C(=O)NC(Cc1ccccc1)CCC[NH+]1CCN(S(=O)(=O)N(C)C)CC1)C	0
CHEMBL11592	O1CC([NH+](CCCCN2C(=O)CC3(CC2=O)CCCC3)CCC)Cc2c1cccc2OC	0
CHEMBL375503	O(C)c1cc2C34C(C([NH+](CC3)CC3CCC3)Cc2cc1)Cc1c([nH]c2c1cccc2)C4	0
CHEMBL168788	O(CCN(CCOC)c1nc(nc2n(cnc12)-c1c(cc(cc1C)C)C)C)C	0
CHEMBL1808895	O=C(N1CCCC1c1cnc(cc1C)-c1cc(ncc1)C)c1nccnc1	0
CHEMBL31938	O(CC(O)C[NH2+]CCC(OC)=O)c1ccccc1C	0
CHEMBL325572	O=C1NC2CCC3C4CCC(C(=O)Nc5ccccc5C(=O)c5ccccc5)C4(CCC3C2(C=C1)C)C	0
CHEMBL2181706	S(=O)(=O)(N1CCCCC1)c1cc(ccc1C)-c1c(noc1C)C	0
CHEMBL1632390	Clc1ccc(cc1F)CC(C(=O)N1CCN(CC1)c1ncnc2c1C(OC2)C)C[NH2+]C(C)C	0
CHEMBL1575221	Brc1sc(cc1)C(Oc1ccc(cc1)\C=C(/C#N)\c1[nH]c2c(n1)cccc2)=O	0
CHEMBL178	O1C(C)C(O)C([NH3+])CC1OC1CC(O)(Cc2c1c(O)c1c(C(=O)c3c(C1=O)c(OC)ccc3)c2O)C(=O)C	0
CHEMBL152415	o1c2c(nc1C(=O)C(NC(=O)C1N(CCC1)C(=O)C(NC(=O)\C=C\C(=O)[O-])C(C)C)C(C)C)cccc2	0
CHEMBL485161	Oc1ncccc1C(=O)N1CCC([NH2+]Cc2n(cnc2)Cc2ccc(cc2)C#N)C1=O	0
CHEMBL366450	O=C([O-])C([NH+]1CC(C(C1)C[NH+]1CCC(CC1)c1n(nc(c1)-c1ccccc1)CC)c1ccccc1)C1CCCCC1	0
CHEMBL601671	Clc1ccccc1-c1noc(C)c1C(=O)Nc1ccc(Cl)cc1	0
CHEMBL2057636	Clc1cc2c(-n3c(ccc3)C(OC2c2cccc(OC)c2OC)CCn2nnc(c2)C(=O)[O-])cc1	0
CHEMBL133314	s1c(ccc1C)CC(C(N([O-])C=O)CCC)C(=O)NC(CCC\N=C(/NS(=O)(=O)c1ncccc1)\N)C(=O)Nc1sccn1	0
CHEMBL476933	Fc1ccc(cc1)C(=O)CCC[NH+]1CC2N(C(CC2)C1)c1ccccc1	0
CHEMBL514299	S(=O)(=O)(Nc1ccc(cc1)C(=O)NC(CC1(CCCC1)C)C(=O)NC1C(OCC1=O)CC)c1ccccc1C#N	0
CHEMBL385585	S(=O)([O-])(=NC(=O)c1n(c2c(c1)cc(OCc1ccccc1)cc2)Cc1cc(ccc1)C(F)(F)F)c1cc(ccc1)C(F)(F)F	0
CHEMBL197973	O(C)C1(C2CC[NH+](C1)CC2)C#CC(O)(Cc1ccccc1)Cc1ccccc1	0
CHEMBL231739	Fc1cccc(C(F)(F)F)c1CC(=O)N1Cc2c([nH]c(-c3cc(cc(c3)C)C)c2C(C[NH2+]CCc2cc3nc([nH]c3cc2)C)C)CC1	0
CHEMBL2332980	Fc1ccc(cc1)\C=C\1/CN(C\C(=C/c2ccc(F)cc2)\C/1=O)C(=O)CC1CC2[NH+](CCC2)C12c1c(NC2=O)cccc1	0
CHEMBL313428	O1Cc2c(cccc2)C(=O)c2cc(ccc12)CCN(O)CC	0
CHEMBL188826	S=P(OCC([NH3+])c1[nH]cc(n1)-c1ccc(cc1)CCCCCCCC)([O-])[O-]	0
CHEMBL2316153	O(C)c1cc(cc(OC)c1)\C=C\1/CCC\C(=C/c2ccc(O)cc2)\C/1=O	0
CHEMBL461620	Clc1cc(ccc1-c1cc(C23CC4CC(C2)CC(C3)C4)c(NC(=O)C)cc1)\C=C\C(=O)[O-]	0
CHEMBL1210335	S(=O)(=O)(Nc1cc(ccc1)C(=O)NC(Cc1ccccc1)C(O)C[NH2+]C(C(=O)NC1CCCCC1)C)Cc1ccccc1	0
CHEMBL234085	O=C(N1CC(N(C)c2ncnc3[nH]ccc23)C(CC1)C)CC#N	0
CHEMBL185080	Brc1cc(NC(=O)NC2COC(OC2c2ccccc2)(C)C)ccc1	0
CHEMBL1835138	O=C(N)c1c2[nH]c3cc(ccc3c2c(nc1)NC(C)C1CC1)-c1cn(nc1)C	0
CHEMBL513446	O=C(N)c1c2nc([nH]c2ccc1)C1[NH+](CC[NH+](C1)C)C	0
CHEMBL19456	n1cc(C)c(cc1)\C=C\c1c2c(ccc1)cccc2	0
CHEMBL1253191	O1C(COC)C(O)C(OCc2cc3c(cc2)cccc3)C([NH2+]CCC[NH3+])C1OCCc1ccccc1	0
CHEMBL2165552	S(=O)(=O)(n1c2CCC([NH+](C)C)Cc2c2cc(OC)ccc12)c1ccccc1F	0
CHEMBL18492	S(Oc1cc2OC(=O)C(C)=C(c2cc1)C)(=O)(=O)C	0
CHEMBL1770630	Clc1cc(ccc1)C1(N(CCC1)C(=O)C(O)C(O)C(=O)NC(C)c1ccc(-n2nccc2)cc1)C	0
CHEMBL1288533	Clc1c2C=C(C(=O)[O-])C(Oc2ccc1Cl)C(F)(F)F	0
CHEMBL2164688	O(C)c1cc2c3c([nH]c2cc1)CCN(C3)C(=O)C1CCCCC1C(=O)NC1(CC1)C#N	0
CHEMBL3109208	O=C(NC1CCCC1)Nc1cc(ccc1)-c1c2cc(cnc2[nH]c1)-c1ccccc1	0
CHEMBL462348	O(c1c2cc(OC)c(OC)cc2ncc1)c1cc2n(nc(NC(=O)c3ccc(OC)cc3)c2cc1)C	0
CHEMBL1288829	Clc1ccccc1C1C2(Cc3c(cc(OC)c(OC)c3)C2=O)C2([NH2+]C1c1ccccc1)c1cc([N+](=O)[O-])ccc1NC2=O	0
CHEMBL1086299	Clc1cc(ccc1)-c1ccccc1NC(=O)CC1CC[NH2+]CC1	0
CHEMBL2170993	S(CC1OC(n2c3ncnc(NC)c3nc2)C(O)C1O)CCCNC(=O)Nc1ccc(cc1)C(C)(C)C	0
CHEMBL198290	S=C(Nc1ccccc1)NCCCn1ccnc1	0
CHEMBL1209506	O(C)c1c(OC)cc(cc1OC)C#CCC[N+](C)(C)C	0
CHEMBL478031	O=C(Nc1cc(-c2ccc(cc2)C(=O)NCC2CC2)c(cc1)C)c1cc(ncc1)NCC1CC1	0
CHEMBL1984162	o1c2c(nc1Nc1ccc(cc1)-c1nn(c3ncnc(N)c13)C1CCC(OCCOC)CC1)cc(cc2C)C	0
CHEMBL214255	S(Oc1cc2OC(=O)C=Cc2cc1)(=O)(=O)c1ccccc1	0
CHEMBL374276	Clc1n(nc(C)c1C[NH+](Cc1c(nn(C)c1Cl)C)CC1CCC2[NH+](C1)CCN(C2)C=1[NH+]=C(n2nc(nc2N=1)-c1occc1)N)C	0
CHEMBL2178081	S(=O)(=O)(Nc1ccc(cc1F)C(C(=O)NCc1ccc(nc1Nc1ccc(F)cc1)C(F)(F)F)C)C	0
CHEMBL139810	O(CC)c1cc(ccc1)-c1ccc(cc1)C(=O)NC(\C=C\c1ccccc1)C(Cc1cc(ccc1)C(=[NH2+])N)C(OC)=O	0
CHEMBL537206	[NH+]12C(CCCC1)C(CCC2)c1ccccc1	0
CHEMBL1929550	S=C1N(CCCCCCC(=O)[O-])C(CC1)\C=C\C(O)Cc1cc(ccc1)COC	0
CHEMBL1256748	O1CCCC12CC(N(C(=O)Cc1ccccc1)C)C([NH+]1CCCC1)CC2	0
CHEMBL312085	S(=O)(=O)(c1ccc(cc1)C([NH+]1CC[NH+](CC1)C1CCCCC1)C)c1ccccc1	0
CHEMBL355543	Oc1nc(nc2c1cc(cc2)CN(CC#C)c1ccc(cc1)C(=O)NC(CCC(=O)NC(CCC(=O)[O-])C(=O)[O-])C(=O)[O-])C	0
CHEMBL88804	O=C([O-])C([NH3+])CCCC(=O)[O-]	0
CHEMBL2048790	Clc1cc(Nc2ncnc3c2n(cc3)CCO)ccc1Oc1cc2c(cc1)C(=O)NC2	0
CHEMBL2048793	Clc1cc(Nc2ncnc3c2n(cc3)CCO)ccc1Oc1c2c(ccc1)C(=O)NC2	0
CHEMBL1922260	FC(F)(F)c1cc2c3c([nH]c2cc1)CC1C(C[NH+](CC1)CCc1ccccc1)C3C	0
CHEMBL310795	O(C)c1c2c(C(=O)C=CC2=O)c(OC)cc1C(O)CCCC	0
CHEMBL2058704	Brc1cc2c([nH]cc2\C=C\2/N/C(/NC/2=O)=N/C)cc1	0
CHEMBL272793	Clc1cc(Cc2oc(cc2)C(=O)[O-])c(OCc2ccccc2)cc1	0
CHEMBL134334	FC(F)(F)C(=O)Nc1ncc2cc(-c3cc(OC)cc(OC)c3)c(nc2c1)N	0
CHEMBL484410	Fc1ccc(cc1)COc1cc2OC(=O)C(=Cc2cc1)C(=O)Nc1cc(OC)c(OC)cc1	0
CHEMBL2018024	O(C)c1cc(cc(c1)-c1nc(C(=O)NC2C3CC4(O)CC2CC(C4)C3)c(nc1)N)-c1cn(nc1)C	0
CHEMBL230462	O=C(Nc1cc(NC=2[NH+]=C(n3ncc(c3[NH+]=2)C#N)NC2CCC2)ccc1)C	0
CHEMBL238617	Fc1ccc(cc1)-c1n[nH]nc1C#N	0
CHEMBL413795	Clc1cc(ccc1)C(=O)N1N=C(SC1c1cccc(OC)c1OC)c1ccc(F)cc1	0
CHEMBL406050	S(SC(CC)C)c1[nH]ccn1	0
CHEMBL124544	O(C)c1c(OC)c2ncnc(NCc3cc(OC)c(OC)cc3)c2cc1OC	0
CHEMBL3133427	s1c-2c(cc1)C(NC(=O)C[NH+]1CC[NH+](CC1)Cc1ccccc1)c1c-2n(nc1)C	0
CHEMBL309162	Oc1ccc(C)c(CC2=[NH+]CCN2)c1C	0
CHEMBL1910690	S\1\C(=C/c2cc(n(Cc3c(F)cccc3F)c2C)C)\C(=O)N(CC)/C/1=N/CC	0
CHEMBL606876	O1CCCC1C[NH+]1C2Cc3c4C5(C(Oc4c(OC)cc3)C(=O)CCC25OCCCc2ccccc2)CC1	0
CHEMBL128758	O=C1N([O-])C(CN([N-]1)c1cc(ccc1)C)C	0
CHEMBL328419	Oc1cc2c(cc1C(=C)c1ccc(cc1)C(=O)[O-])C(CCC2(C)C)(C)C	0
CHEMBL2041167	Oc1ncnc(N2C3(CC[NH+](CC3)Cc3ncccc3C)C(=O)N(c3ccc(cc3)-c3cnc(O)nc3)C2=O)c1	0
CHEMBL42619	S(=O)(=O)(NC(CCCCNC(OCc1ccccc1)=O)C(=O)NC(P(=O)([O-])CC1(CCCC1)C(=O)NC(Cc1c2c([nH]c1)cccc2)C(=O)[O-])Cc1ccccc1)C	0
CHEMBL199472	S=P(OCC1OC(OC1)CCCCCCCC\C=C\CCCCCCC)([O-])[O-]	0
CHEMBL1765211	Oc1cc(cnc1)-c1cc2CCC(=O)N3CCc(c1)c23	0
CHEMBL144857	O=C(NC(C(C)(C)C)C(=O)NC)C(C([NH+]1CCCC1)C(=O)N[O-])CC(C)C	0
CHEMBL317030	O(C)c1c2C34CC(=O)CCC3(OC)C([NH+](CC4)CC=C)Cc2ccc1O	0
CHEMBL264770	O(Cc1ccc(cc1)-c1ccccc1)CC(NC(=O)C(NC(=O)c1ncccc1)C(C)C)C(O)CC(=O)NC(C(=O)NC(CC(C)C)C(=O)N)C	0
CHEMBL3142695	Brc1ccccc1NC(=O)NCCCCC(NC(=O)C(NC(OC(C)(C)C)=O)Cc1c2c([nH]c1)cccc2)C(=O)NC(CC(=O)[O-])C(=O)NC(Cc1ccccc1)C(=O)N	0
CHEMBL276854	O(C(=O)C=1C(\C(=C(\OCC)/O)\C(=NC=1c1ccccc1)C)c1ccncc1)CC	0
CHEMBL279885	Fc1c(cccc1OC)C=1C(=O)N(CC([NH2+]C(CC)CC)C)C(=O)N(Cc2c(F)cccc2F)C=1C	0
CHEMBL1821988	O1c2cc(ccc2OC1)CCCC1C2C3C=CC4C(CC1C24)C3C(=O)[O-]	0
CHEMBL605213	Fc1cc(ccc1)C(N1c2c(CC1C)cccc2)C(O)C[NH2+]C	0
CHEMBL600336	s1cccc1C(=O)Nc1ccc(cc1)-c1[nH]c2c(n1)cc(NC(=O)c1sccc1)cc2	0
CHEMBL1322521	s1cccc1\C=C\C(=O)Nc1ccc(cc1)C(OCC)=O	0
CHEMBL592242	O(Cc1cc(ccc1)C(=O)N1CCCCC1)c1cc2c(NC(=O)C=C2C)cc1	0
CHEMBL2158783	Clc1c(C)c(Cl)ccc1OC1CC[NH+](CC1)CC1CC[NH+](CC1)C(Cc1ccc(F)cc1)C(=O)[O-]	0
CHEMBL100933	O1C(O)C(CC1=O)CC(=O)C(NC(OCc1ccccc1)=O)C(C)C	0
CHEMBL564962	S(=O)(=O)(C)c1ccc(cc1)-c1cnc(nc1-c1ccc(F)cc1)Nc1ccccc1	0
CHEMBL589089	s1cc(cc1)-c1cc(-c2ccc(cc2)C(=O)[O-])c(nc1)N	0
CHEMBL592466	Clc1cccc(CN(Cc2ccc(O)cc2)C(=S)Nc2ccccc2)c1O	0
CHEMBL3085971	O=C(Nc1ccc(cc1C=1CCC(CC=1)(C)C)C(C[NH+]1CCN(CC1)C(=O)C)(C)C)c1[nH]cc(n1)C#N	0
CHEMBL249206	OC(C(=O)NC1C2C1C[NH+](C2)Cc1cc2c(cc1)cccc2)(C1CCCC1)c1ccccc1	0
CHEMBL3085977	O=C(Nc1ccc(cc1C=1CCC(CC=1)(C)C)C([NH2+]CCNC(=O)C)(C)C)c1[nH]cc(n1)C#N	0
CHEMBL2326869	O=C(Nc1cc(ccc1)CCc1ccc(NC(=[NH2+])N)cc1)C	0
CHEMBL1630804	Fc1ccc(NC(=O)C23Oc4c(cccc4)/C(=N/O)/C2C3)cc1	0
CHEMBL1392770	O=C(n1nc(nc1NCc1ccccc1)-c1ccccc1)c1cc([N+](=O)[O-])ccc1	0
CHEMBL3093049	O=C1N(C)C(=NC(=C1)c1ccncc1)NCCC1CCCCC1	0
CHEMBL576948	Clc1cccc(C)c1CNc1n[nH]c-2c1Cc1c-2cc(cc1)CC	0
CHEMBL2032028	Fc1cc(NC(=O)C=2C(=O)N(N(CC(O)C)C=2C)c2ccccc2)ccc1Oc1c2c(ncc1)cc(OC)cc2	0
CHEMBL1950852	O(C)c1ccccc1CC[NH+]1CC(NC(=O)C(NC(=O)C([NH2+]C)C)C(C)(C)C)CCC1	0
CHEMBL1950854	O(C)c1ccc(cc1)CC[NH+]1CC(NC(=O)C(NC(=O)C([NH2+]C)C)C(C)(C)C)CCC1	0
CHEMBL2047914	S1(=O)(=O)CC(Cc2cc(OCCC)ccc2)C(O)C([NH2+]Cc2cc(ccc2)C(C)(C)C)C1	0
CHEMBL379755	O1CC2C(CC3[NH+](C2CC3)C)c2ccc(NC(=O)CCCCCCCCCCC1=O)cc2	0
CHEMBL190671	S(=O)(=O)(C(C)C)c1cccc(F)c1CN1C=C(c2cccc(OC)c2F)C(=O)N(CC([NH3+])c2ccccc2)C1=O	0
CHEMBL190672	Brc1cc(sc1)C(=O)C(=O)c1scc(Br)c1	0
CHEMBL495528	O1CC(c2c1cc(cc2)C(=O)N1CCCCC1)(Cc1ccccc1)C	0
CHEMBL120245	n1c(cccc1C(C)C)-c1nn2c(CCC2)c1-c1c2c(ncc1)cccc2	0
CHEMBL462163	Clc1ccc(cc1)CC(NC(=O)CCCCC12C(C3=CCC4C(CCC5C(C)(C)C(O)CCC45C)(C)C3(CC1)C)CC(CC2)(C)C)C(=O)[O-]	0
CHEMBL2237217	S1CC2=C(CC1)c1cc(ccc1NC2=O)C(=O)N1CC[NH+](CC1)Cc1ccccc1	0
CHEMBL70860	S(=O)(=O)(c1ccc(cc1)C(=C)C1CC[NH+](CC1)C1CCN(CC1)C(OCc1ccccc1)=O)c1ccc(OC)cc1	0
CHEMBL338982	Fc1cc2c([nH]cc2CCC[NH2+]CCOc2c3OCCc3ccc2)cc1	0
CHEMBL3219330	O(C)c1cc2c([nH]c(C[NH+]3Cc4c(C3)cccc4)c2CCNC(=O)C2CCC2)cc1	0
CHEMBL562331	O=C1NCCc2c1ccc1[nH]cc(c12)CCNC(=O)C1CC[NH+](C1)C	0
CHEMBL2386393	Fc1ccc(cc1)C=1Oc2c(C(=O)C=1)c(O)ccc2	0
CHEMBL290339	OC1c2ncn(c2NC=[NH+]C1)CCCC	0
CHEMBL183228	S(=O)(=O)(N1Cc2c(N(CC1C(=O)N[O-])C(=O)C)cc(cc2)C[NH+](C)C)c1ccc(OCC#CC)cc1	0
CHEMBL451916	Fc1c(cccc1OCCCCC(=O)[O-])C=1C(=O)N(CC([NH2+]C)c2ccccc2)C(=O)N(Cc2c(cccc2F)C(F)(F)F)C=1C	0
CHEMBL2064517	S(Cc1ccc(cc1)C#N)c1oc(nn1)-c1cc2OCOc2cc1	0
CHEMBL2391681	Clc1cc2c3NCc4ccc(CNc5c6cc(Cl)ccc6[n+](Cc6cc(C[n+](c2cc1)cc3)ccc6)cc5)cc4	0
CHEMBL367445	s1cccc1-c1cnc(OCCOc2ncnc(N=S(=O)([O-])c3ccc(cc3)C(C)(C)C)c2-c2ccc(cc2)C)nc1	0
CHEMBL359099	O(CCCC(=O)[O-])c1cc2n(Cc3ccccc3)c(C)c(c2cc1)CC(=O)N	0
CHEMBL812	O(C(=O)N(C)C)c1ccc[n+](c1)C	0
CHEMBL203362	Clc1ccccc1N1CC[NH+](CC1)CCN1C(=O)c2cc([nH]c2NC1=O)-c1ccccc1	0
CHEMBL2148184	O(C)c1ccc(cc1)C=C(C(=O)[O-])C(=O)[O-]	0
CHEMBL1092577	Clc1cc(ccc1CCC([NH3+])(COP(=O)([O-])[O-])CO)-c1ccc(OCCCC)cc1	0
CHEMBL394321	S(C)c1ccc(OC(CC[NH+](C)C)c2ccc(OCCC[NH+]3CCCCC3)cc2)cc1	0
CHEMBL452067	OC(CNC(=O)c1ccc(cc1)CN(C(=O)Nc1cc(cc(c1)C)C)C1CCC(CC1)C(C)(C)C)C(=O)[O-]	0
CHEMBL283582	Clc1c(noc1N=S(=O)([O-])c1ccsc1C(=O)Nc1c(cc(cc1C)C)CC)C	0
CHEMBL390834	Clc1cc(ccc1)-c1sc(cc1)C(=O)NC(CCCNC(=[NH2+])N)C(=O)[O-]	0
CHEMBL2088780	[NH+]1(CCC(CC1)CCNc1nc(N)c(C#N)c(-c2ccccc2)c1C#N)Cc1ccccc1	0
CHEMBL312539	Clc1cc(ccc1Cl)C(\C(=N\OC)\COCc1cc(cc(c1)C(F)(F)F)C(F)(F)F)CC[NH+]1CC[NH+](CC1)CC(=O)N1CCCCC1	0
CHEMBL304918	O(C)c1ccc(NCCNC(=O)C(NC(=O)c2[nH]c3c(c2)cccc3)CC(C)C)cc1	0
CHEMBL3126328	S(=O)(=O)(Nc1cc(ccc1C(=O)[O-])-c1ccc(cc1)C)c1ccccc1	0
CHEMBL107363	Brc1ccc(cc1)/C(=N\OCCOC)/C1CC[NH+](CC1)C1(CCN(CC1)C(=O)c1c(cccc1C)C)C	0
CHEMBL251156	Brc1oc(cc1)C(=O)Nc1ccccc1N1CCCCC1	0
CHEMBL500173	O=C(NC(Cc1c2c([nH]c1)cccc2)C(=O)NC(C(C)(C)C)C(=O)NC(CC(C)C)C(=O)[O-])C1N(CCC1)C(=O)C(NC(=O)CCCCNC(=[NH2+])N)CCCC[NH3+]	0
CHEMBL410664	Fc1cc(NC(=O)Nc2ccc(cc2)-c2c3c(onc3N)ccc2)ccc1C	0
CHEMBL2322164	O(C)c1ccc(cc1C#N)-c1nc(nc(O)c1)N	0
CHEMBL1222640	S=C(NN\C(\C)=C/1\c2cc(F)ccc2N(C\1=O)c1ccc(cc1)C)c1ccc(cc1)C(=O)[O-]	0
CHEMBL526658	O1CC[NH+](CC1)CCOc1cc2nc([nH]c2cc1)C=1C(=O)Nc2c(cccc2)C=1N	0
CHEMBL148688	O(C)c1ccccc1N1CC[NH+](CC1)CCOC(=O)NC12CC3CC(C1)CC(C2)C3	0
CHEMBL1084621	O=C(NC(C(=O)NC)C)C(NC(=O)C(NC(=O)C)C)CCCNC(=[NH2+])N	0
CHEMBL366868	Fc1cc(ccc1)C1C[NH+](CC1C[NH+]1CCC(CC1)c1n(nc(c1)Cc1ccc(cc1)C(C)C)CC)C(C(CC)C)C(=O)[O-]	0
CHEMBL307251	O=C(N1CCCC1)C1N(C2CCC1CC2)C(=O)CCCCC(C1CC1)C1CC1	0
CHEMBL3246230	Brc1cc(C(O)C[NH2+]C(C)C)c(OC)cc1	0
CHEMBL280580	Ic1cc(ccc1)CNc1ncnc2n(cnc12)C1C2CC2(C(=O)NC)C(O)C1O	0
CHEMBL3208795	s1c(nnc1NC(=O)c1ccccc1)CC(=O)N\N=C\c1ccc(O)cc1	0
CHEMBL310877	O1C(CC(O)CC1=O)CCC1C2C(=CC(CC2OCC=C)C)C=CC1C	0
CHEMBL2146960	O1N2C(=NC(=O)/C(=C/c3cc(O)c(O)cc3)/C2=N)C=C1C	0
CHEMBL2086738	O=C1Nc2c(cccc2C(=O)[O-])C1=C(c1ccccc1)c1[nH]c2c(n1)cccc2	0
CHEMBL93599	S(\C(=C(/OCC)\O)\C=CC(=O)C(OCC)=O)c1ccccc1	0
CHEMBL2260989	s1cccc1S(=O)(=O)Nc1cc(ccc1)C(O)C[NH2+]C(Cc1c2c3n(c1)CCCOc3ccc2)C	0
CHEMBL292089	n1c(N)c2c3c(n(cc3)Cc3ccc(cc3)C(C)C)ccc2nc1N	0
CHEMBL1970441	ClC=1C=NN(Cc2c3c(ccc2)cccc3)C(=O)C=1Oc1cc(OC)c(OC)c(OC)c1	0
CHEMBL2333059	O=C1NC(=O)N(C=C1)C(=O)NCCCCCCC	0
CHEMBL3104218	Fc1cc(NC(=O)c2c(noc2C)C)ccc1N1CC[NH+](CC1)C(C(=O)N(CC)CC)c1ccccc1	0
CHEMBL3116458	Clc1ccc(cc1)C[NH+]1CCC(CC1)CN(C(=O)c1ccc(OC)cc1)CC	0
CHEMBL2037494	O=C1N(C(C(=O)N(C)C)c2ccc(nc2)C)C(CC2CC2)C(=O)NC1C1Cc2c(C1)cccc2	0
CHEMBL217416	Clc1ccc(F)cc1Oc1ccc(Nc2snc([O-])c2/C(=[NH+]/C(CO)C)/N)cc1C	0
CHEMBL249847	S1C(=NNC1=S)NC(=O)NC(Cc1ccccc1)C(=O)NC	0
CHEMBL558917	Clc1c(S(=O)(=O)NC(CNC(=O)c2ccsc2)C(=O)[O-])cccc1Cl	0
CHEMBL1688406	Brc1cc(OC(F)(F)F)cc2nc([nH]c12)-n1ncc(c1)C(=O)[O-]	0
CHEMBL430026	Fc1ccc(cc1C(=O)Nc1cc(F)c(OC2=NC=Nn3c2c(C)c(OCC[NH+]2CCOCC2)c3)cc1)C	0
CHEMBL118701	S(CCCCCN(C(=O)c1ccc(F)cc1F)CCCCCCC)c1[nH]c(c(n1)-c1ccccc1)-c1ccccc1	0
CHEMBL118703	O1CCN(CC1)C(=O)\C=C\c1cc2OCOc2cc1	0
CHEMBL1788222	O(C)c1ccccc1N1CC[NH+](CC1)CC1N2C(=NC1)c1c(NC2=O)cccc1	0
CHEMBL344892	O(\N=C(/C#N)\C12CC[NH+](C1)CC2)C	0
CHEMBL133785	O(Cc1ccc(cc1)C(=O)[O-])CC(NC(=O)C(Nc1ccccc1)Cc1cc(ccc1)C)C#N	0
CHEMBL2164219	Clc1nc(C)c(C(=O)NCCC([NH+]2CCC(N(Cc3ccsc3)C(=O)COC)CC2)C)c(c1)C	0
CHEMBL156369	Clc1ccc(N2CC[NH+](CC2)Cc2c3n(nc2)C=CC=C3C)cc1	0
CHEMBL1645616	Clc1cccc(F)c1Oc1cccc(F)c1OC1CC[NH2+]C1	0
CHEMBL597352	O=C(N)c1nn(c-2c1CCc1c-2nc(nc1)NCc1cccnc1)C	0
CHEMBL161346	Fc1cc(OCCC[NH+]2CCCN(CC2)C(=O)C(NC(=O)c2occc2)C)ccc1-c1nc(on1)C1CCCCC1	0
CHEMBL108337	O(C)c1cc2c3CC([NH3+])CCc3[nH]c2cc1	0
CHEMBL1951154	s1c(ccc1C[NH+]1CC(C1)C(=O)[O-])-c1nc(on1)-c1ccc(Oc2ccccc2)cc1	0
CHEMBL1970913	O=C(Nc1nn(c2nc3c(cc12)cccc3)C(=O)CC)CCC	0
CHEMBL1082966	S(=O)(=O)(C1(CCOCC1)C(=O)N[O-])c1ccc(N2CCN(CC2)c2ccccc2F)cc1	0
CHEMBL1082967	O=C(N1CCN(CC1C)c1nnc(c2c1cccc2)-c1ccncc1)c1ccccc1	0
CHEMBL2392796	S=C(Nc1cc2c(cc1)C(=O)CCC2)NCCCn1cncc1C	0
CHEMBL3092821	O(c1cc2CC[NH+](CCc2cc1)C1CCC1)c1ncc(N2CC(O)CC2=O)cc1	0
CHEMBL1808284	O=C1N(C2CC2c2ccccc2)C(=O)N2C1CN(CC2)C(=O)Nc1ccccc1-c1ccccc1	0
CHEMBL1076471	FC(F)(F)c1cc(ccc1)C(=O)Nc1cc(Nc2nc3c(n2-c2ncnc(NCCCC4[NH2+]CCOC4)c2)cccc3)c(cc1)C	0
CHEMBL2206906	Clc1ncc(Nc2ncc(OCCOC)cc2-c2nc(nc(n2)N)C)cc1NS(=O)(=O)C	0
CHEMBL1994321	s1c2c(c(c1)-c1ccc(NC(=O)Nc3cc(ccc3)C)cc1)c(ncc2C#CCNS(=O)(=O)C)N	0
CHEMBL2377219	S(=O)(=O)(Nc1ncccc1)c1ccc(cc1)-c1ccc(cc1)C#N	0
CHEMBL2262233	Clc1ccc(cc1)-c1scc(n1)C1C(C(OC(C)(C)C)=O)=C(NC(C)=C1C(OC(C)(C)C)=O)C	0
CHEMBL52996	O1C2C34CC[NH+](C(Cc5c3c1c(O)cc5)C4(O)CCC2NC(=O)CCC(=O)NC1C2Oc3c4C25CC[NH+](C(Cc4ccc3O)C5(O)CC1)C)C	0
CHEMBL487667	O1C(C(O)C(O)C(O)C1CO)c1cc(ccc1)-c1ccc(cc1)C	0
CHEMBL100715	O=C(N1CCCCC1)C([NH2+]Cc1ccccc1)CC[NH3+]	0
CHEMBL2440382	Clc1ccc(NC(=O)Cn2cc(c3c2cccc3)\C=N\NS(=O)(=O)c2ccc(cc2)C)cc1	0
CHEMBL3217272	Oc1cc(ccc1)C12CC([NH2+]C)CC([NH+](CC1C)CCCc1ccccc1)C2	0
CHEMBL184125	FC(F)(F)c1nc(nc(O)c1)NCC(=O)N1CCCCC1	0
CHEMBL184123	Brc1ccc(cc1)C1CC2[NH+](C(CC2)C1C(OCCF)=O)CCCF	0
CHEMBL301705	O=C([O-])c1n(ccc1)C(Cc1ccccc1)C(=O)Nc1ccc(cc1)Cn1c(cnc1CCCC)C(=O)[O-]	0
CHEMBL1761215	O1c2c(ccc(OCCC[NH2+]C3CC3)c2)C(=O)c2c1cc(O)cc2	0
CHEMBL1170448	Fc1cc(F)ccc1C(=O)NCC1([NH3+])CCN(C1)c1ncnc2[nH]cc(c12)C	0
CHEMBL34165	O1c2c(cccc2)C(c2c1cccc2)C(=O)NC1CC[N+](CC1)(CC1CCCCCCC1)C	0
CHEMBL1215238	O(CC[NH+](C)C)c1cc(ccc1NC(=O)C1[NH2+]Cc2c(C1)cc(OCC)cc2)-c1cn[nH]c1	0
CHEMBL103156	Fc1cc2c(CC3[NH+](CCC2(C)C3C)CCC(C)C)cc1	0
CHEMBL58774	FC(F)(F)c1cc(cc(c1)C(F)(F)F)CCC1OCC[NH2+]C1c1ccccc1	0
CHEMBL357530	Brc1n2c(nc1C)C(OCc1c(Cl)c(N(C(=O)NC)C)ccc1Cl)=CC=C2	0
CHEMBL458084	FC(F)(F)c1cc(ccc1C#N)C1CCCCC1O	0
CHEMBL2347025	Fc1cc2c([nH]cc2CCC(=O)N)cc1	0
CHEMBL212135	FC(F)(F)c1ccc(cc1)-c1ccc(cc1)C(=O)N(C)C1CCN(C1)C(=O)N1CC([NH2+]CC2CCC2)CC1	0
CHEMBL167570	Fc1cc(cc(c1)C#N)-c1cc2c(NC(OC2(C)C)C(F)(F)F)cc1	0
CHEMBL596979	s1cc(-c2cc3c(cc2)cccc3)c(C(OC(C)C)=O)c1NC(=O)C1C2CC(CC2)C1C(=O)[O-]	0
CHEMBL508043	Clc1cc(S(=O)(=O)N2c3c(NC(=O)C2CC(=O)NC2CCOc4c2ccc(c4)C[NH2+]C(C)(C)C)cccc3)ccc1Cl	0
CHEMBL1922032	O(C)c1cc(ccc1)CN(C(=O)c1[nH]c2cc(ccc2c1)-c1cn[nH]c1)CC[NH+]1CCCC1	0
CHEMBL2046630	O=C(c1cccnc1N)c1nc(N2CC([NH3+])CCC2)ccc1	0
CHEMBL282376	O=C1N(C2C(N1CC)CCCC2)C1CC[NH+](CC1)C1CCC(CC1)CCC	0
CHEMBL1215076	O=C(N)c1cc(nc(N2CC[NH2+]CC2)c1)-c1cc(ncc1)NC1CCCC1	0
CHEMBL199802	O(CC(=O)c1ccc(cc1)C(=O)C)c1nn(C)c(c1)-c1[nH]c2N(CCC)C(=O)N(CCC)C(=O)c2n1	0
CHEMBL469516	FC(F)(F)c1ccc(cc1)-c1ccc(cc1)C#N	0
CHEMBL2371960	O=C(N)C1N(CCC1)C(=O)C([NH3+])C(CC)C	0
CHEMBL3133895	s1c2c(c3c1ncnc3Nc1cccc(C)c1F)CCN(C2)C(=O)C=C	0
CHEMBL362719	Clc1ccc(cc1)C=1S\C(=N/c2ccc(F)cc2)\N(N=1)C	0
CHEMBL237208	Clc1ccc(cc1)C(=O)n1c2c(cc(OC)cc2)c(CCNS(=O)(=O)CCCO)c1C	0
CHEMBL264347	S(=O)(=O)(NC(Cc1ccc(cc1)C1S(=O)([O-])=NC(=O)C1)c1[nH]c2c(n1)cccc2)c1cc(F)ccc1F	0
CHEMBL1762430	S(=O)(=O)(N1CCN(CC1)C(=O)N1CCCN(CC1)C(=O)Nc1noc(c1)C(C)(C)C)C	0
CHEMBL185997	Clc1ccc(OCC(=O)Nc2cc3c(nc(N4CC[NH+](CC4)CC)cc3C)cc2)cc1	0
CHEMBL1800662	s1c2N(Cc3c(F)cccc3F)C(=O)N(C(=O)c2c(C[NH+](Cc2cccnc2)C)c1-c1ccc(NC(=O)[N-]OC)cc1)c1ccccc1	0
CHEMBL1800660	S1c2c(NC1=O)c(O)ccc2C(O)C[NH2+]CCN(C(=O)CCOCCc1ccccc1)CCCC	0
CHEMBL1823476	Clc1c\2c(NC(=O)/C/2=N\NC(=O)Cc2cc(C#N)c(O)cc2)c(Cl)cc1	0
CHEMBL571525	s1c(ccc1C)-c1nc(ncc1)N(C)c1ccc(S(=O)(=O)N)cc1	0
CHEMBL569544	Fc1ccc(cc1)-c1ncn2CC3(C(CCCC3C(O)(C)c3ccccc3)=Cc12)C	0
CHEMBL1807033	Clc1cc(Cl)ccc1-c1nc(Cl)c(nc1CC)NC(CC)CC	0
CHEMBL2153791	O=C(Nc1nc(ccc1)C)c1nc(cc2c1[nH]cc2-c1ncccc1)C	0
CHEMBL274570	S(=O)(=O)(NC(C(=O)N1CCC(CC1)CCF)c1ccccc1)c1c[nH+]ccc1NC(Cc1ccccc1)CO	0
CHEMBL3237723	S1CCSCC(NC(=O)C([NH3+])Cc2c(cc(O)cc2C)C)C(=O)NC2(Cc3c(C2)cccc3)C(=O)NC(C(=O)NC(C(=O)N)COC2OC(CO)C(O)C(O)C2O)C1(C)C	0
CHEMBL159411	O(C(C)(C)C)C(=O)NC(C(=O)C(=O)NCCc1ccccc1)CCCC	0
CHEMBL2063395	O=C1NC(CC(=O)NC(C)C(=O)NC(CCC)C(=O)NC1Cc1c2c([nH]c1)cccc2)CC(C)C	0
CHEMBL585197	Clc1ccccc1S(=O)(=O)Nc1cc(ccc1Oc1cc(cc(Cl)c1)CC(=O)[O-])C(=O)NCC	0
CHEMBL1778022	Clc1c(-n2nnnc2NCc2ccccc2OC(F)F)cccc1Cl	0
CHEMBL1223921	Clc1cccc(Cl)c1C(=O)Nc1ccc(cc1)CC(NC(=O)C1OCOC1C(=O)Nc1ccccc1-c1ccccc1)C(=O)[O-]	0
CHEMBL398646	O=C1N(N=C2C1=CN(c1c2cccc1)Cc1ccccc1)C1CCCCC1	0
CHEMBL1223927	Clc1cccc(Cl)c1COc1ccc(cc1)CC(NC(=O)C1OCOC1C(=O)NC1CCCCC1)C(=O)[O-]	0
CHEMBL1336039	s1c(ccc1C(OC1CCOC1=O)=O)-c1sc2c(n1)cccc2	0
CHEMBL345118	O(C)c1c2CC([NH2+]CCC)C(Cc2ccc1)CC=C	0
CHEMBL165559	Fc1cccc(N2CCC(CC2)C(=O)[O-])c1CNc1cc(C(F)(F)F)c(N2CCN(CC2)c2cc(ccc2)C(F)(F)F)cc1	0
CHEMBL409621	O=C1N(Cc2c(cccc2)C12CC[NH+](CC2)C1CCC(CC1)C(C)C)Cc1ccccc1	0
CHEMBL3094404	Clc1cc2CC3N(CC(N(C3)C(=O)C(NC(=O)C([NH2+]C)CC)C3CCCCC3)C(=O)NC3CCOc4c3cccc4)c2cc1	0
CHEMBL237995	O(Cc1ccccc1)C(=O)N1C2CCC1CN(C2)c1ncc(cc1)C(=O)Nc1ccccc1N	0
CHEMBL559548	Clc1cc(C(=O)NC2CC[NH+](CC2)CCCCCCCCN2C(=O)c3c(cccc3)C2=O)c(OC)cc1N	0
CHEMBL1834683	Fc1cc(NC(=O)CN(C(=O)c2ccc(cc2)-c2ncccc2)C(CC)C)cc(F)c1	0
CHEMBL1834681	Fc1cc(NC(=O)CN(C(=O)c2ccc(cc2)-c2ncccc2)C2CCCOC2)cc(F)c1	0
CHEMBL3093985	Clc1ccc(cc1)C\C=C\C[NH+](CCCC)CC	0
CHEMBL3093987	O(C(c1ccccc1)c1ccccc1)CC#CC[NH+](CCCCCCC)CC	0
CHEMBL552225	Clc1cc(S(=O)(=O)NCc2ccc(cc2)C(=O)N2CC(OC(C2)C)C)ccc1F	0
CHEMBL132201	O(c1ccccc1NC(=O)c1nccc(c1)C#N)c1cc(C(=O)[O-])c(cc1)C(=O)[O-]	0
CHEMBL322865	O1C(c2c(C1=O)c(OCc1ccccc1)ccc2)(COC(=O)C)CO	0
CHEMBL132205	FC(F)(F)c1cc(nc2c1cc1CCC(Nc1c2)(C)C)C(F)(F)F	0
CHEMBL327202	S(=O)(=O)(CC(N(C(=O)Cc1ccncc1)C)C(=O)N[O-])c1ccc(Oc2ccccc2)cc1	0
CHEMBL286327	P(OC(CCCC[NH3+])C(=O)N(CC(=O)[O-])C1Cc2c(C1)cccc2)(=O)([O-])CCCCc1ccccc1	0
CHEMBL286452	OC1CCC2C3C(CCC12C)c1c(cc(O)cc1)CC3	0
CHEMBL382728	Clc1cc(S(=O)(=O)c2ccccc2F)c(S(=O)(=O)c2ccc(cc2)C(NS(=O)(=O)C)C)cc1	0
CHEMBL2030272	s1cccc1S(=O)(=O)Nc1cc(Sc2[nH]ncn2)c(O)c2c1cccc2	0
CHEMBL69128	S1\C(=C/c2ccc(cc2)COc2cccc(O)c2CCC)\C(=O)[N-]C1=S	0
CHEMBL1364787	s1c2c(OC(N)=C(C#N)C2c2ccc(OC)cc2)c2c1nc(cc2C)C	0
CHEMBL153	O1c2c(CCC1(C(=O)[O-])C)c(C)c(O)c(C)c2C	0
CHEMBL2322084	Clc1cn(nc1)-c1ccc(Oc2ccc(S(=O)(=O)Nc3sccn3)cc2C#N)cc1C(OC)=O	0
CHEMBL137307	O(CCCCCC#N)c1nc(cc(c1)-c1ccccc1)-c1ccccc1	0
CHEMBL2206896	O1c2c(ccc3c2cccc3)C(c2c1[nH+]c1c(CCCC1)c2N)c1ccc(OC)cc1OC	0
CHEMBL553794	O=C1Nc2c3c(CCCC13CCCC[NH+]1CCc3c(n(c4c3cccc4)CC(=O)NC)C1)ccc2	0
CHEMBL565845	Brc1ccc(cc1C)C(=O)C([NH2+]C(C)(C)C)C	0
CHEMBL1080151	s1c(cnc1Nc1nc(nc(N2CCOCC2)c1F)NC(C)c1ncc(F)cn1)C	0
CHEMBL460802	s1c2c(nc1SCC(O)CS(=O)(=O)[O-])cccc2	0
CHEMBL21753	Clc1ccc(cc1)\C=C\C(=O)N(C1CC[NH+](CC1)Cc1ccccc1)c1cc2N(CCc2cc1)C(=O)C	0
CHEMBL489102	Clc1cccc(N2SC=CC2=O)c1F	0
CHEMBL604513	Fc1cc2[nH]cc(c2cc1)C=1CC[NH+](CC=1)CCc1c2c(oc1)c(OC)ccc2	0
CHEMBL155560	s1cccc1C(=O)NC(CC1CCCCC1)C(=O)NC(C#N)COCc1ccccc1	0
CHEMBL1209299	OC(CC)c1ccc(cc1)-c1n(C)c(cc1)C#N	0
CHEMBL341564	OC1CC2=CCC3C4CC\C(=N/N)\C4(CCC3C2(CC1)C)C	0
CHEMBL611757	Brc1ccc(cc1)C(=O)c1ccc(OCCCCCC[NH+](CC=C)C)cc1O	0
CHEMBL2160166	O(C)c1cc(cc(OC)c1-c1nc2c(cc1C)c(N(CC)CC)ccc2OC)COC	0
CHEMBL50101	S(CN1S(=O)(=O)c2c(C1=O)c(OC(C)C)ccc2)c1nnnn1-c1ccccc1	0
CHEMBL11159	Clc1cc2c(cc1)C(c1ncc(Cl)cc1CC2)=C1CCN(CC1)C(=O)C	0
CHEMBL1258344	O=C1NC(=O)N(CC(O)C[NH+]2CCN(CC2)c2ccccc2)C1(c1ccccc1)c1ccccc1	0
CHEMBL2349325	s1c2c(nc1N)nc(SCc1ccccc1C)nc2NC(CC(C)C)CO	0
CHEMBL119622	O(Cc1ccccc1)C(=O)NC(CC(C)C)C(=O)NC(C(=O)C(=O)NCCCc1ccccc1)CC	0
CHEMBL1836177	o1cccc1C(=O)N1CC[NH+](CC1)CC1=Nc2c(cccc2)C(=O)N1c1ccccc1OC	0
CHEMBL281248	Sc1n2CC([NH+](CCC)CCC)Cc3c2c(n1)ccc3	0
CHEMBL1086272	Clc1cc(ccc1C(=O)N1CC2(CC(CC1C2)(C)C)C)-c1ccccc1C	0
CHEMBL172845	O=C([O-])C([NH+]1CC(C(C1)C[NH+]1CCC(CC1)c1n[nH]cc1C1(CC1)c1ccccc1)c1ccccc1)C1CCCCC1	0
CHEMBL374254	O=C(c1c2c(ccc1)cccc2)c1cc(n(c1)CCCCC)-c1cc2c(cc1)cccc2	0
CHEMBL220551	o1nc(c2c1cccc2)-c1nc(ncc1)Nc1cc(O)ccc1C	0
CHEMBL1777968	S(=O)(=O)(N1CCNC(=O)C1CC(=O)NC1CCOc2c1ccc(c2)C[NH+]1CCCCC1)c1ccc(cc1)C	0
CHEMBL169356	Oc1ccc(O)cc1CNc1cc(C(OCc2cc(cc(c2)C)C)=O)c(O)cc1	0
CHEMBL3234570	FC(F)(F)c1nc(N2CC(CCC2)C(=O)NCCc2ccc(cc2)C#N)cc(n1)N1CC[NH+](CC1)C1COC1	0
CHEMBL3234571	FC(F)(F)c1nc(N2CC(CCC2)C(=O)NCCc2ccc(nc2)C#N)cc(n1)N1CC[NH+](CC1)C	0
CHEMBL95835	O(C)c1ccc(cc1)C(=O)CCCCCCC(=O)N[O-]	0
CHEMBL1171092	s1c2c(-n3nnc(S(=O)(=O)c4cc(C)c(cc4)C)c3[NH+]=C2NCCOC)cc1	0
CHEMBL486100	Clc1ccccc1-c1c2c(c3c4cc(O)ccc4n(c3c1)CCC(=O)N1CCOCC1)C(=O)NC2=O	0
CHEMBL578271	O(C)C1CCN(C1)C(Oc1cc(nc(c1)C(=O)NC(CCC(=O)[O-])C(=O)N1CCN(CC1)C(OCCCCC)=O)-c1ccccc1)=O	0
CHEMBL3287821	s1cccc1/C(=[NH+]\C)/Nc1cc(CSC2CCCC2)c(OC)cc1	0
CHEMBL3233405	O1c2cc(ccc2C2C(CC=C(C2)C)C1(C)C)CCCCC	0
CHEMBL372307	S1C2[NH+](C(CCC2)C(=O)[O-])C(NC(=O)C(S)Cc2ccccc2)CCC1	0
CHEMBL117373	Clc1ccc(NS(=O)(=O)NCCc2cc(cc(c2)CCC(=O)[O-])Cc2cccnc2)cc1	0
CHEMBL550172	s1c(cnc1NC(=O)c1cc(OCCO)c(OC)cc1)Cc1cc(ccc1)C(F)(F)F	0
CHEMBL1241330	O(C(CN(N)C)c1cc(ccc1)C)C	0
CHEMBL194177	o1nc(NC(=O)c2ccc(NC3=Nc4c(N(C)C3=O)cccc4)cc2)cc1	0
CHEMBL54334	s1cccc1CCCC(=O)NC1C(O)C(OC1CO)n1c2ncnc(NC3CCCC3)c2nc1	0
CHEMBL1830278	Brc1ccc(cc1)/C(=N\[N-]C(=S)N)/C=C/c1ccc(F)cc1	0
CHEMBL2430142	O(C(=O)\C(=C\C)\c1ccccc1)C1C2(O)C3(C=C1C)C(CC1C(C(C=C(CO)C2O)C3=O)C1(C)C)C	0
CHEMBL2430143	O(Cc1nc(N)cc(c1)C)C(C[NH3+])COCc1nc(N)cc(c1)C	0
CHEMBL1910904	[NH2+]1CCN(CC1)c1ccc(cc1)-c1c2cc(ccc2[nH]c1)-c1ncccc1	0
CHEMBL481596	Fc1cc2[nH+]cc(C(=O)N)c(Nc3ccc(F)cc3F)c2cc1N1CC[NH+](CC1)C	0
CHEMBL473186	Fc1c2c(cccc2)c(cc1)-c1nc(nc(c1)C(C)C)N	0
CHEMBL73605	[NH2+]=C(N)c1ccc(cc1)Cc1nc[nH]c1	0
CHEMBL364405	Clc1ccc(cc1)C[NH+]1CC(NC(=O)CCNC(=O)c2ccccc2)CCC1	0
CHEMBL537481	s1nc(N2CC[NH+](CC2)CCCCNC(=O)c2ccccc2N)c2c1cccc2	0
CHEMBL1077231	Clc1ccc(cc1Cc1ccc(OC)cc1)C1OC(CC(O)C1O)CO	0
CHEMBL583697	S(=O)(=O)(N(C)c1cc(cc(c1)C(=O)NC(C(O)CC(OC)COCC1CC1)COc1cc(F)cc(F)c1)C(=O)NC(C)c1ccccc1)C	0
CHEMBL2325824	s1ccnc1NS(=O)(=O)c1cc(F)c(Oc2ccccc2-c2snc(c2)C)cc1	0
CHEMBL168909	S(=O)(=O)(NC(C(C)C)C(=O)NC(CC(C)C)C=O)c1cc2c(cc1)cccc2	0
CHEMBL1830685	O(C)c1ccc(cc1C(=O)NCCC[NH+]1CC[NH+](CC1)C1CCCCC1)C	0
CHEMBL1399289	S1c2n(N=C1c1ccc(OC)cc1)c(nn2)-c1ccccc1	0
CHEMBL331170	OC(\C=C\C=C/C/C=C\C=C\C(O)CCCC(=O)NCCO)CCCCC	0
CHEMBL1257414	s1c2c(CCCC2)c(C(=O)N)c1NC(=O)Cn1nc(C(C)(C)C)c(c1)C[NH2+]C1CC1	0
CHEMBL177611	Clc1ccc(cc1)C(=O)NC1C2CC[NH+](C1)CC2	0
CHEMBL215656	Brc1c(sc(C(=O)[O-])c1OCC(=O)[O-])-c1cccnc1	0
CHEMBL105054	SC(C(C)C)C(=O)NC1(CCCC1)C(=O)NC(Cc1ccc(nc1)-c1occc1)C(=O)[O-]	0
CHEMBL202162	o1c2c(c3c1c1c(cccc1)c(OCC[NH+](CC)CC)c3C(OC)=O)C(=O)c1c(cccc1)C2=O	0
CHEMBL139439	O1CCc2c1cccc2N1CC(NC(=O)C2CC2)CC1	0
CHEMBL592261	O(c1ccc(cc1)-c1nn2c(Nc3cc(OCCO)ccc3CC2)c1C(=O)N)c1ccccc1	0
CHEMBL3218574	O1CCN(CC1)C=1N=C2N(C=C(C=C2NCc2ccccc2C)C)C(=O)C=1	0
CHEMBL33530	S1(=O)(=O)c2c(-n3c(ccc3)C(OC(=O)C)=C1c1ccc(OC)cc1)cccc2	0
CHEMBL331392	O(Cc1cc(cc(c1)C)C)C/1C2CCN(CC2)\C\1=C\c1ccccc1	0
CHEMBL208145	[NH2+]1CC(c2c(C1)c(C)c(cc2)C)c1ccccc1	0
CHEMBL2016870	S(=O)(=O)(NC1Cc2cc(CNC(=O)Cc3cc(CC(=O)NCc4cc(CC(NC1=O)C(=O)NCc1ccc(cc1)C(=[NH2+])N)ccc4)ccc3)ccc2)Cc1ccccc1	0
CHEMBL257359	S1/C(=C\C=C\c2occc2)/C(=O)N(C(C(C)C)C(=O)[O-])C1=S	0
CHEMBL402828	Clc1cc2c(cc(S(=O)(=O)N(C(=O)N(C)C3CC[NH+](CC3)C)C3CCCN(C3=O)c3ccc(cc3F)-c3ccccc3S(=O)(=O)C)cc2)cc1	0
CHEMBL82810	s1c2cc(OC)c(OC)cc2cc1C(=O)CCc1cc[n+](cc1)CC1CCC1	0
CHEMBL233224	Clc1cnc(nc1-c1c2c([nH]c1)cccc2)Nc1ccc(cc1)CC[NH+]1CC[NH+](CC1)C	0
CHEMBL3098744	O=C(Nc1nc(ccc1)C)c1ccc(cc1C(=O)[O-])C(C)C	0
CHEMBL3098741	Brc1cc(C(=O)[O-])c(cc1)C(=O)Nc1nc(ccc1)C	0
CHEMBL400680	Fc1c(F)cc(cc1F)\C=C\C(=O)NC1CC(CC1)C[NH+]1CCC(CC1)c1ccc(OC)cc1	0
CHEMBL233228	s1cccc1C(=[NH2+])Nc1cc2nc(sc2cc1)N	0
CHEMBL577036	S(CCc1ccccc1)c1nc(N)c2ncn(c2n1)C1OC(CO)C(O)C1O	0
CHEMBL1945467	s1c2c([n+](C)c1\C=C\c1ccc(N(C)C)cc1)c(Cc1ccccc1)c(cc2)Cc1ccccc1	0
CHEMBL1290587	FC(F)(F)c1cccnc1N1CCc2c(nc(nc2Nc2ccc(cc2)C(O)(C)C)C(C)C)CC1	0
CHEMBL2448372	FC(F)(F)c1cc(ccc1)Cc1cc(ccc1)C(=O)N1CCCC1C(=O)NC(CCCC[NH3+])B1OC2(C3CC(CC2O1)C3(C)C)C	0
CHEMBL264757	O=C(c1ccc(cc1)C(=O)Cc1ccccc1)c1ccc(cc1)C(=O)[O-]	0
CHEMBL294787	O1c2c(ccc(OCCC)c2)C(OCCCC)=C(C(=O)[O-])C1c1cc2OCOc2cc1	0
CHEMBL151786	O1c2c(OCC1C[NH+]1C3CC(O)(CC1CC3)c1cc3c(cc1)cccc3)cccc2OCC	0
CHEMBL1310318	S1N(c2ccccc2C)C(=O)c2c1cc(F)cc2	0
CHEMBL2208057	O=C1N(c2c(cc(NC(=O)C)cc2)C1CC#N)C	0
CHEMBL1783981	S(CC(=O)N1CC2(CCCCC2)CCC1)c1ccccc1	0
CHEMBL86681	O=C(Nc1c(cccc1C(C)C)C(C)C)Nc1ccc(cc1)C	0
CHEMBL1165587	s1cc(nc1NC(=O)C(CC1CCOCC1)c1ccc(S(=O)(=O)C2CC2)cc1)C(C)=C	0
CHEMBL569153	O(C)c1cc2c3c(cnc2cc1OC)c(nc(c3)-c1cc(Nc2cc(OC)ccc2)cnc1)N	0
CHEMBL176963	S(=O)(=O)(Nc1nc(nc(OCC#C)c1Oc1ccccc1OC)-c1cc(ncc1)CO)c1ncc(cc1)C	0
CHEMBL248884	S(=O)(=O)(N(c1cc2cc(c1)COCC([NH3+])(Cc1cc(CCC(NC2=O)c2ccccc2)ccc1)C)c1ccccc1)C	0
CHEMBL1256169	OC1(CC[NH+](CC1)CCCC(=O)c1c2CCc3ccc(CCc(c1)cc2)cc3)c1c2CCc3ccc(CCc(c1)cc2)cc3	0
CHEMBL270917	S(=O)(=O)(N(C)c1ccc(NC(=O)C2CCCCC2)cc1OCc1ccccc1)C	0
CHEMBL206930	O(Cc1cc(nc2c1cccc2)C)c1ccc(cc1)C(=O)NCC1(CCCCC1)C(=O)N[O-]	0
CHEMBL1090206	FC(F)(F)c1cc(ccc1)C(=O)NCC(=O)NC1CC[NH+](C1)CCC1CCN(CC1)C(=O)c1ccccc1C	0
CHEMBL512408	FC(F)(F)c1cc2nnn(c2cc1)C(=O)c1ccccc1O	0
CHEMBL557264	[NH+]1(CCc2n(CC3CC3)c(nc2C1)C(C)(C)C)CCCCC	0
CHEMBL100045	O(CC=1NC(CC)=C(C(=O)N)C(C=1C(=O)NCCC[NH+]1CCC(CC1)(c1ccccc1)c1ccccc1)c1ccc([N+](=O)[O-])cc1)C	0
CHEMBL1957097	Clc1cc(ccc1Oc1ccccc1)-c1ocnc1C(=O)NCc1ccncc1	0
CHEMBL430919	Clc1ccccc1C1=NCc2n(-c3sc(cc13)\C=C/c1ccc(cc1)CCCC)c(nn2)C	0
CHEMBL425713	o1cc(cc1)C[NH+]1C2CC(CC1CC2)=C(c1ccc(cc1)C(=O)NCC)c1nccnc1	0
CHEMBL430910	Oc1ccc(cc1)CC(NC(=O)C1N(CCC1)C(=O)C([NH3+])CCC\N=C(/NC(=O)C([NH3+])CCCC[NH3+])\N)C(=O)NC(C(CC)C)C(=O)NC(CC(C)C)C(=O)[O-]	0
CHEMBL2431049	O(CC[NH2+]CCCCN1C(=O)C2N(CCC2)C1=O)c1cc(OC)ccc1	0
CHEMBL1269386	Clc1cccc(C)c1S(=O)(=O)C(=O)N1CC2C(C1)C[NH+](C2)CCC(C1CCN(S(=O)(=O)C)CC1)c1ccccc1	0
CHEMBL1968732	S(C1=C\C(=N\S(=O)(=O)c2ccc(cc2)C)\c2c(cccc2)C1=O)c1nc[nH]n1	0
CHEMBL1096986	O=C1NC(CCCCCC(=O)N[O-])C(=O)NC(Cc2c3c([nH]c2)cccc3)C(=O)N2C(CCC2)C(=O)NC1Cc1c2c([nH]c1)cccc2	0
CHEMBL1946328	Fc1cccc(F)c1Nc1nc2c(nc(nc2)Nc2ccc(OC)cc2)n1C1CCCC1	0
CHEMBL220703	S(=O)(=O)(NC1CCN(CC1)C(=O)CC[NH3+])c1c2c(cccc2)c(NC(=O)c2ccccc2C)cc1	0
CHEMBL1947054	O(C(=O)c1ccccc1)C1CC2[NH+](C(C1)CC2)CCc1ccccc1	0
CHEMBL169627	S(=O)(=O)(NC(CCC[NH+]=C(N)N)C(=O)NCCCC)c1cc2CCCCc2cc1	0
CHEMBL519547	O(CCCCC[NH+]1CCc2cc(OC)c(OC)cc2C1)c1ccccc1CCc1cc(OC)ccc1	0
CHEMBL378910	o1nc(nc1C[NH+]1CCN(CC1)C(OCc1ccccc1)=O)C(=O)C(NC(OCc1ccccc1)=O)CCCC[NH3+]	0
CHEMBL1916418	O(C)c1c2n(C=CC(=C2)C#N)c(c1-c1ccccc1)-c1ccccc1	0
CHEMBL446342	Oc1ccc(cc1)CNC(=O)C(NC(=O)C(c1ccccc1)c1ccccc1)CCCN\C(=N/C(=O)CC)\N	0
CHEMBL471779	Fc1ccc(Oc2ccc(NC3CC4[NH+](C(C3)CC4)Cc3ccc(cc3)C(=O)[O-])cc2)cc1	0
CHEMBL270666	O(CC(n1nnnc1C(NC(=O)C([NH3+])(C)C)COCc1ccccc1)CC#N)c1ccccc1O	0
CHEMBL270667	S(=O)(=O)(N1CC2(C(CC1)=Cc1n(ncc1C2)-c1ccc(F)cc1)COCCOC)c1ccccc1	0
CHEMBL1163221	Clc1cc(Cl)cc(Cl)c1C(=O)n1c2CC[NH+](Cc2c2cc(OC)ccc12)CCCOc1cc(cc(F)c1)C1(OC)CCOCC1	0
CHEMBL274965	O=C1N(C2=NC(CN2c2[nH]c(nc12)CCCCCC)C(C)C)C	0
CHEMBL1567793	s1cccc1C(OCC(=O)c1cc2OCCOc2cc1)=O	0
CHEMBL361601	S1c2cc(O)ccc2OC(C1c1ccc(O)cc1)c1ccc(OCC[NH+]2CC(CC2)C(C)C)cc1	0
CHEMBL2064393	FC(F)(F)COc1ccnc(COc2cc(Nc3ncnc4c3cc3N(CCC[NH+]5CCOCC5)C(Oc3c4)=O)ccc2)c1C	0
CHEMBL425374	Fc1ccccc1\C=C\c1ccc(cc1)CN(C(=O)C(C)C)c1cc(ccc1)\C=C\C(OC)=O	0
CHEMBL1172520	Clc1cc(C(=O)N2CC3CC(N(C3)c3nc4c(cc(F)cc4)cn3)C2)c(-n2nccn2)cc1	0
CHEMBL365860	S(=O)(=O)(N)c1ccc(Nc2nc(OC)nc(OC)n2)cc1	0
CHEMBL564788	Fc1cc(ccc1F)C(N1CCCC1=O)C(=O)N(CCC[NH+]1CCC2(OCc3c2cc(F)cc3)CC1)CC	0
CHEMBL1779206	Clc1cc(NC(=O)C)c2OCC(=O)N(c2c1)Cc1nnc(n1CCC(F)(F)F)CCc1ccc(Cl)cc1	0
CHEMBL122527	Clc1cc(ccc1Cl)-c1nc([nH]c1)-c1ccncc1	0
CHEMBL435694	S(=O)(=O)(n1cc(c2c1cccc2)C(=O)N1CCC(CC1)c1cc(ccc1)C[NH3+])C	0
CHEMBL1444785	Clc1ccc(cc1S(=O)(=O)N1CCc2c(C1)cccc2)C(=O)Nc1sc(nn1)CC	0
CHEMBL214956	OC(C)C1C(CC2C(CCCC2)C1\C=C\c1nc(ccc1)CC)CO	0
CHEMBL2088102	Brc1cnc(nc1Nc1n[nH]c(c1)C)NCCCc1c[nH]nc1C	0
CHEMBL429800	S(=O)(=O)(N(Cc1ccccc1)C(C(C)C)C(=O)N[O-])c1ccc(OCCF)cc1	0
CHEMBL388418	Oc1ccc(-n2c3c(cccc3)c(\C=N\O)c2C)cc1	0
CHEMBL83677	S1C(Cc2ccc(OCCNC(=O)CCCCCC)cc2)C(=O)[N-]C1=O	0
CHEMBL1531791	Clc1ccc(cc1NC(=S)NC(=O)c1ccccc1)C(F)(F)F	0
CHEMBL2321994	o1c2c(cc1C1(CCC[NH2+]C1)CCO)cccc2	0
CHEMBL245623	O=C1Nc2c(N1C1CC[NH+](CC1)CCNC(=O)c1ccccc1)cccc2	0
CHEMBL209465	Clc1ccc(cc1)C#Cc1ccc(SC(CCN2C(=O)c3c(cccc3)C2=O)C(=O)[O-])cc1	0
CHEMBL549702	O1C(C(O)C(O)C(O)C1CO)c1onc(n1)-c1ccc(cc1)C	0
CHEMBL440761	Fc1cc(ccc1)CNc1nc(cnc1)-c1cc(NC(=O)C)ccc1	0
CHEMBL2407788	S(C)c1cc(ccc1)-c1oc2c(c1)c(cnc2N)-c1cn(nc1)C1CCN(CC1)C(=O)C	0
CHEMBL433935	S(=O)(=O)([O-])CCC([NH3+])C(S)C(=O)NC(C(CC)C)C(=O)NC(CC(=O)[O-])C(=O)[O-]	0
CHEMBL385276	Brc1c(sc(C(=O)[O-])c1OCC(=O)[O-])-c1ccc(NC(OC)=O)cc1	0
CHEMBL537227	s1c2NC(=O)C(=Cc2c(N)c1C(=O)c1sccc1)C(=O)[O-]	0
CHEMBL1713905	Oc1c2c3c(c4c1cccc4)\C(=N\CCc1ccccc1)\C(=O)N(c3ccc2)C	0
CHEMBL599755	P(=O)([O-])([O-])COC(CN1C=C(C)C(=O)NC1=O)C	0
CHEMBL107540	P(=O)([O-])([O-])C(Cc1ccccc1)c1cc(ccc1)C(F)(F)F	0
CHEMBL2431951	S(=O)(=O)(N(Cc1ccccc1)CC(=O)N(Cc1ccc(cc1)C1CCCCC1)c1cc(O)c(cc1)C(=O)[O-])c1c(F)c(F)c(F)c(F)c1F	0
CHEMBL107097	S(=O)(=O)(N)c1ccccc1-c1ccc(cc1)CCCN(CC(=O)[O-])c1cc(ccc1)C(=[NH2+])N	0
CHEMBL2070161	S(=O)(=O)(CC(F)(F)F)c1cc2nc([nH]c2cc1)C=1C=CC(=O)N(C=1)c1ccccc1	0
CHEMBL1384253	O=C1c2c(-c3c([nH]c(C)c3C(OCC)=O)C1=O)cccc2	0
CHEMBL32475	Clc1ccccc1C1=NCc2n(-c3sc(cc13)C#C[Si](C)(C)C)c(nn2)C	0
CHEMBL430004	Clc1ccc(cc1)CCOC(C)C1=CC(Nc2c1cc(cc2)-c1ccccc1OC)(C)C	0
CHEMBL3290766	Clc1n(ncc1C(=O)N1CCC(NC2=CC(=O)Nc3c2cccc3)CC1)C	0
CHEMBL3099658	O(C)c1ccc(cc1)CC[NH2+]CC(O)c1cc(O)cc(O)c1	0
CHEMBL1951133	O=C1N(Cc2ccc(cc2)-c2ccccc2-c2nnn[n-]2)C(=NC(C)=C1CC(=O)N1CC[NH+](CC1)C)CCCC	0
CHEMBL1078168	Clc1cc(ccc1)-c1sc(S(=O)(=O)NC2(CC2c2ccccc2)C(=O)[O-])cc1	0
CHEMBL3234320	Fc1ccc(cc1)-c1cc(OC)c(cc1)C(C#Cc1c(nc(nc1N)N)CC)C	0
CHEMBL241011	O1c2cc(CN3C(=O)C4(N=C3CCCC)CCCC4)c(cc2OC1)C	0
CHEMBL1082766	s1cccc1S(=O)(=O)N1CC(c2c1cccc2)C(=O)N(C)C1CC[NH+](CC1)C	0
CHEMBL95643	Clc1ccc(cc1)C(=O)n1c2c(cc(OC)cc2)c(CC(OCCc2ccccc2)=O)c1C	0
CHEMBL327872	O(C)c1ccccc1N1CC[NH+](CC1)CCCNc1ncc(cc1C(=O)N(C)C)C#N	0
CHEMBL99347	Oc1ccccc1C(NC(=O)C([NH3+])Cc1ccc(O)cc1)C(OC)=O	0
CHEMBL365724	P(OC(C(NC(=O)CCc1ccccc1)C(=O)N1CCCC1C(=O)N)C)(=O)([O-])[O-]	0
CHEMBL1277125	O1c2c(cccc2)C2(CC([NH+]3CC(=CCC3)C(=O)[O-])CC2)Cc2c1cccc2	0
CHEMBL1527445	s1nc(nc1-c1ccccc1)NC(=O)CSc1n2c(SC=C2c2ccc(cc2)C)nn1	0
CHEMBL1170608	o1c2c(nc1-c1cc(cnc1N)-c1cn(nc1)C1CC[NH2+]CC1)cccc2	0
CHEMBL1935436	Fc1ccc(cc1)Cn1c2c(nc1C1CCC[NH+](C1)CCO)cccc2	0
CHEMBL1819392	S(C(CCCC)C(=O)[O-])c1cc(OCCc2ccccc2)cc(OCCc2ccccc2)c1	0
CHEMBL560200	O1C2C34CC[NH+](C(Cc5c3c1c(O)cc5)C4(O)CCC2OC(=O)N(C)C)CC1CC1	0
CHEMBL262588	Fc1ccc(cc1)\C=C\C[NH+]1CCC(NC(=O)c2ccccc2)CC1	0
CHEMBL114726	Clc1cc2c(cc1O)C(C[NH+](CC2)CCc1ccc(N(C)C)cc1)c1ccccc1	0
CHEMBL267339	Clc1cc(ccc1Cl)C(=O)NC(Cc1c2c([nH]c1)cccc2)C(=O)N(CCCCC)CCCCC	0
CHEMBL1822378	s1cccc1-c1nc2n(nnc2nc1)Cc1ccc(F)cc1	0
CHEMBL305650	Brc1[nH]c2c(cccc2)c1CC(NC(=O)C(NC(=O)N1C(CCCC1C)C)CC(C)C)C(=O)NC(Cc1nc[nH]c1)C(=O)[O-]	0
CHEMBL517865	S1C(C)(c2ccc(cc2)CCO)C(=O)N=C1NC(C)c1ccc(F)cc1	0
CHEMBL1822376	Fc1ccc(cc1)-c1nc2n(cnc2nc1)Cc1ccc(OC)cc1	0
CHEMBL421491	OC1CCC2C3C(CCC12C)C1(C(=CC3=O)CCCC1)CO	0
CHEMBL1796038	Clc1ccccc1N1CC[NH+](CC1)CCN1C(=O)CC(CC1=O)c1ccc(Cl)cc1	0
CHEMBL355917	Fc1ccc(cc1)-c1c2cc(ccc2n(c1)C1CC[NH+](CC1)CCN1CCNC1=O)C(F)(F)F	0
CHEMBL2437463	O=C1N(c2nc(ncc2N=C1)Nc1ccc(N2CCCCC2)cc1)c1cc(NC(=O)C=C)ccc1	0
CHEMBL12208	O1c2c(ccc(O)c2)C(=CC1=O)C	0
CHEMBL1766513	O=[N+]([O-])c1cc(ccc1)CNc1c2cc(N3CC[NH+](CC3)C)cnc2ccc1	0
CHEMBL98696	S(=O)(=O)(N(OC(OC)=O)c1ccccc1)c1ccccc1	0
CHEMBL98691	O(C)c1cc(ccc1)C([NH+]1CC([NH+](CC1C)CC=C)C)c1ccc(cc1)C(=O)N1CCCCC1	0
CHEMBL1644546	O=C(CCCCCCCCCCCCCC)C(=O)NCC(=O)[O-]	0
CHEMBL1780257	S(c1nc(Nc2n[nH]c(c2)C)cc(C)c1C#N)c1ccc(NC(=O)C)cc1	0
CHEMBL254878	FC(F)(F)Oc1ccc(cc1)C(=O)NCCc1c2cc(O)ccc2[nH]c1	0
CHEMBL1331035	Oc1c(ccc(C)c1C)-c1[nH]nc(c1)C(=O)Nc1cc(C)c(cc1)C	0
CHEMBL141387	Clc1ccc(cc1)C1(O)CC[NH+](CC1)CCCC(C#N)c1ccsc1	0
CHEMBL176201	o1c(cnc1CCCCCCCC\C=C/CCCCCCCC)-c1ncccc1	0
CHEMBL3287351	Clc1ccc(cc1)CC(NC(=O)C(NC(=O)C)Cc1[nH]cnc1)C(=O)N1Cc2c(CC1C(=O)N1Cc3c(CC1C(=O)N)cccc3)cccc2	0
CHEMBL1509378	o1nc(C(=O)Nc2ccc(cc2)CC)c([N+](=O)[O-])c1C(C)C	0
CHEMBL1916635	O=C1N2C(CCC2C(=O)NC(CCc2c3c([nH]c2)cccc3)C(=O)N(Cc2ccccc2)C)=C(CC1NC(OCc1ccccc1)=O)C(OC)=O	0
CHEMBL98346	S(=O)(=O)(Nc1ccc(cc1)CCC(=O)N[O-])c1ccccc1	0
CHEMBL2113592	O1C(CO)C(O)C(O)C1n1c2nc(nc(N)c2nc1)N\N=C\CC(C)C	0
CHEMBL1630104	O1c2c(C=C(CC(CCc3cc(OCC[NH+]4CCCCC4)ccc3)C(=O)N[O-])C1=O)cc(cc2)C	0
CHEMBL2218201	Clc1cc(Cl)ccc1CNC(=O)C1N(C2CC2)C(=O)CC1	0
CHEMBL111745	O(C(=O)C(NC(=O)C(C(NC(=O)c1ccc(cc1)C#N)CCCCCCCC)(C)C)Cc1ccccc1)CC	0
CHEMBL416732	Oc1cc2c(cc1O)CC[NH2+]C2C	0
CHEMBL403309	o1nc(nc1C(=O)NCCC[NH+]1CCN(CC1)c1ccccc1)-c1cccnc1	0
CHEMBL3086691	Fc1ccccc1Nc1cc2OCc3c(cc(N)cc3)C(=O)c2cc1	0
CHEMBL1944778	S(=O)(=O)(CC1CC(NC(=O)CNC(=O)c2cc(ccc2NC(=O)N2CCC2)C(F)(F)F)CCC1[NH2+]C(C)C)c1ccccc1	0
CHEMBL1488455	Clc1cc(NC(=S)NC(=O)C2CC2)ccc1F	0
CHEMBL1160969	O=C(NC1C2CC[NH+](C1)CC2)C(N/C(=[NH+]/C1CCCCC1)/NC1CCCCC1)Cc1cc2c(cc1)cccc2	0
CHEMBL1160965	S(=O)(=O)(N)c1ccc(cc1)C(=O)NCCOCCOCCNC(=O)C([NH3+])Cc1ccccc1	0
CHEMBL1668032	O(CC)c1nc2c(nc1C(=O)N1CC[NH+](CC1)CC)cccc2	0
CHEMBL1305524	s1c(nnc1NC(=O)Cc1sccc1)CCc1ccccc1	0
CHEMBL227853	O(\N=C/1\C=C(CCC\1)C#Cc1nc(ccc1)C)C	0
CHEMBL187142	Fc1ccc(cc1)C[NH+]1CC([NH2+]Cc2ccc(F)cc2)CCC1C(c1ccccc1)c1ccccc1	0
CHEMBL220880	O1c2cc(ccc2OC1)CNC(=O)CC1N(CCC1)c1nc(nc(c1)CC)-n1ccnc1	0
CHEMBL324793	s1c(ccc1S(=O)(=O)NC1CCN(Cc2cc(ccc2F)C(=[NH2+])N)C1=O)-c1cccnc1	0
CHEMBL1767283	s1ccc(C(=O)N)c1NC(=O)Cc1cc(F)ccc1F	0
CHEMBL416882	Brc1cc(OC)cc(OC)c1N(CC)c1nc(cc(n1)C)-c1ncccc1	0
CHEMBL2268820	O(C)c1cc(ccc1OC)CNC(=O)c1ccc(OCCCCCCC)cc1O	0
CHEMBL1650946	S(=O)(=O)(N1CCCCC1C(OCCCc1cc(OC)c(OC)c(OC)c1)=O)Cc1ccccc1	0
CHEMBL482964	Clc1cc(Cl)ccc1C(=O)NCC1(CCN(S(=O)(=O)c2sccc2)CC1)c1ncccc1F	0
CHEMBL465990	Clc1cccc(Cl)c1Nc1sc2nc(nc(Nc3cc(Cl)c(cc3)C(F)(F)F)c2n1)C	0
CHEMBL187201	S1\C(=N/C2CCCCC2)\N(N=C1c1ccc(cc1)C(=O)NCC[NH+](C)C)C	0
CHEMBL211386	O(C)c1ccc(-n2nc(c3N=CN(C(=O)c23)c2ccc(cc2)-c2ccccc2C[NH+]2CC(O)CC2)C(=O)N)cc1	0
CHEMBL2071657	Brc1c2c(ccc1OC(=O)NCCCC)cccc2	0
CHEMBL1682902	O=C1NCc2c1cc1c(cc(cc1)C(O)(C(C)C)c1nc[nH]c1)c2	0
CHEMBL1834442	s1c2c(nc1N1CCC(Oc3ccccc3C(F)(F)F)CC1)N=C(NC2=O)C	0
CHEMBL1834333	Clc1cc(S(=O)(=O)\N=C(/NCC)\N2N=CC(C2)CC)ccc1Cl	0
CHEMBL508375	Clc1ccc(NS(=O)(=O)c2cc3cc(N4CCN(c5cc6cc(S(=O)(=O)Nc7cc(C(=O)[O-])c(Cl)cc7)ccc6cc5)C4=O)ccc3cc2)cc1C(=O)[O-]	0
CHEMBL551059	Clc1cc(ccc1)CC(NC(=O)c1n(nc(c1)C)C)C(=O)NCC#N	0
CHEMBL551052	O1CC[NH+](CC1)CCNC1=Nc2c(N(CCOCCC)C1=O)cc([nH+]c2)-c1ccc(OC)nc1	0
CHEMBL342818	FC(F)(F)c1nc(N2CCCCC2)c2[nH]c(cc2n1)-c1ccccc1	0
CHEMBL3094469	S(=O)(=O)(NC(Cc1ccccc1C)CC)c1c(cc(cc1C)C)C	0
CHEMBL325357	O(Cc1ccc([N+](=O)[O-])cc1)C(=O)N(CC=C)C1CC[NH+](CC1)CCC(Cn1ncc2c1cccc2)c1ccccc1	0
CHEMBL1392034	O=C1NN(CC1(COC(=O)C)C)c1ccccc1	0
CHEMBL23846	o1cc(c2c1nc(nc2N)N)CNc1c2c(ccc1)cccc2	0
CHEMBL3084879	Brc1cc(ccc1)C(OC1CC2[NH+](C(C1)CC2)C)c1ccccc1	0
CHEMBL2023991	Clc1ccccc1CNC(=O)C1CCCN(C1)c1nc(ncc1)Nc1cc(OC)c(OC)c(OC)c1	0
CHEMBL592115	O=C1c2c(cccc2)C(=O)C(n2nnc3c2cccc3)=C1Nc1ccc(cc1)C(=O)[O-]	0
CHEMBL207272	Clc1cc(cc(c1)CSc1sc(nc1)NC(=O)c1ccc(N(C)C)cc1)C(=O)N1CCN(CC1)C(=O)C	0
CHEMBL1992564	O=[N+]([O-])c1cc2n(C)c([n+](c2cc1[N+](=O)[O-])C)\C=C\C=C/1\N(c2c(cccc2)C\1(C)C)C	0
CHEMBL3265176	O1c2c(C3C(CCC(OC3)=O)C1(C)C)c(O)cc(c2)C(CCCCCC)(C)C	0
CHEMBL2418381	Fc1ccc(nc1)N1CC2C(C1)CN(C2)C(=O)C12CC3CC(C1)CC(C2)C3	0
CHEMBL302968	Clc1cc2sc(S(=O)(=O)N3CC(=O)N(CC3)Cc3ccc(cc3)C3=NCCN3C)cc2cc1	0
CHEMBL77856	SCC(Cc1ccccc1)C(=O)NC(Cc1c2c([nH]c1)cccc2)C(OC)=O	0
CHEMBL460962	S(=O)(=O)(N1CC[NH+](CC1C)CC1(CC1)C(=O)N)c1ccc(cc1)C(O)(C(F)(F)F)C	0
CHEMBL1802357	O1CCOc2c1cc(NC=1NC(=O)/C(/N=1)=C/c1cc3OCOc3cc1)cc2	0
CHEMBL1802604	Clc1c2c(C=Cc3ncc(cc3C2=O)-c2cn(nc2)C)ccc1N	0
CHEMBL568926	Clc1ccc(NC(=O)c2ccc(nc2C)C(F)(F)F)cc1-c1ccncc1	0
CHEMBL1771239	O=C(Nc1cc(ccc1)CCC)N1Cc2c(nc(nc2-c2ccccc2C)-c2cccnc2)CC1	0
CHEMBL1982569	o1nc(N)c(n1)-n1nnc(C(=O)N\N=C\c2ccccc2O)c1C[NH+]1CCC(CC1)C	0
CHEMBL12587	O1C(C)C(O)CC1C[N+](C)(C)C	0
CHEMBL12858	S(Cc1oc(cc1)C[NH+](C)C)CCNC(NCCSCc1oc(cc1)C[NH+](C)C)=NC#N	0
CHEMBL424811	Clc1cc(-c2n[nH]c(C(=O)NC)c2-c2ccc(OC)cc2)c(O)cc1O	0
CHEMBL54821	s1cc(nc1N1CCc2cc(S(=O)(=O)Nc3ccccc3)ccc12)CCCCCCCC	0
CHEMBL175125	Clc1cc(C(=O)Nc2ncc(Cl)cc2)c(NC(=O)c2ccc(cc2)C[NH+](CC(OCC)=O)C)cc1	0
CHEMBL1364109	S1C=CN2C1=NC(=CC2=O)CN1c2c(CC1C)cccc2	0
CHEMBL188862	OCC(=O)C1N(CCC1)C(=O)C1N(CCC1)C(=O)c1cc(ccc1)C(=O)N1CCCC1C(=O)C	0
CHEMBL11177	S(=O)(=O)([O-])c1ccc(cc1)-c1[nH]c2N(CC=C)C(=O)N(CC=C)C(=O)c2n1	0
CHEMBL2160146	Clc1cc(ccc1Cl)C1=NN(C(C1)c1ccc(cc1)C)C=1SCC(=O)N=1	0
CHEMBL160571	O1C(CCC1c1cc(OC)c(OC)c(OC)c1)c1cc(N([O-])C(=O)NCCC)c(OCCC)c(OCCC)c1	0
CHEMBL340763	Clc1ccc(OC(=O)C2C3[NH+](C(CC2c2ccc(cc2)C)CC3)C)cc1	0
CHEMBL1683109	Fc1ccc(F)cc1CC([NH3+])C1CCC(N(C(=O)c2nn(cc2)C)C)CC1	0
CHEMBL3099482	O1CC[NH+](CC1)CCOc1cc(C)c(NC(=O)Nc2cc(-c3cc(OC)c(cc3)/C(=N/O)/C)c(OC)c(OC)c2)cc1	0
CHEMBL114323	O1C(CO)C(O)C(O)C(NC(=O)C)C1Oc1c2c(ccc1)cccc2	0
CHEMBL3104671	S\1CC(=O)N/C/1=C\c1oc2c(n1)cccc2	0
CHEMBL3104670	S\1CC(=O)N/C/1=C\c1[nH]cnc1	0
CHEMBL347234	S(CCO)c1nnc(n1Cc1ccc(NC(=O)c2ccccc2C(=O)[O-])cc1)CCCC	0
CHEMBL39275	O=C1N(CCCC)C(=O)CCC1(CC)c1ccncc1	0
CHEMBL2074952	O(C)c1cc(ccc1OC)CC[NH+](CCCC1(CCc2c1ccc(OC)c2OC)C#N)C	0
CHEMBL84549	O=C([O-])CCC\C=C/C\C=C/C1CC1\C=C/C\C=C/CCCCC	0
CHEMBL1254328	Clc1cc(NC(=O)N(CC[NH+](C(C)C)CCF)C2CC3CC3(CC2)c2cc(ccc2)C#N)ccc1F	0
CHEMBL1481678	Sc1nnc(n1CC=C)-c1cc(OC)cc(OC)c1	0
CHEMBL374503	Clc1c(cccc1Cl)-c1ccc(nc1)\C=C\C1C2C(CC3C1CCC(O)C3)C(OC2C)=O	0
CHEMBL103171	O(C(=O)N(C(CC(=O)N1CC[NH+](CC1)C(C#N)c1cccnc1C)c1ccccc1)Cc1ccccc1)C	0
CHEMBL107159	Clc1ccccc1C1C(C(OCC)=O)=C(NC(C)=C1C(=O)Nc1ncccc1)c1ccc(-n2ccnc2C)cc1	0
CHEMBL253844	FC(F)(F)Oc1ccc(cc1)C(=O)NC(Cc1c2cc(OC)ccc2ccc1)C	0
CHEMBL3120287	s1c2c(nc(nc2NCCC[NH+](C)C)NC)cc1-c1ccc(N2CCOCC2)cc1	0
CHEMBL235173	Ic1cc(cc(I)c1Oc1cc(C(C)C)c(O)cc1)CC([NH3+])C(=O)[O-]	0
CHEMBL1435619	Clc1c2[nH]c3CC[NH2+]Cc3c2ccc1	0
CHEMBL1086438	O=C(NC(C(=O)NC(C(C)C)C(=O)N)C)C(NC(=O)C(NC(=O)\C=C\C(=O)NCC(=O)NCC(=O)NC(Cc1ccccc1)C(=O)[O-])CNC(=O)C)CC(C)C	0
CHEMBL234555	S(=O)(=O)(C(CCC)CCC)CC(NC(=O)c1ccc(cc1)C(F)(F)F)C(=O)NC(Cc1cc(F)cc(F)c1)C(O)C[NH2+]Cc1cc(ccc1)CC	0
CHEMBL2048286	Clc1c[nH+]cc(Cl)c1NNC(=O)CC1CCCCCC1	0
CHEMBL385733	S(=O)(=O)(N1CCC(Nc2nc(N)c(cn2)C(=O)c2c(OC)cccc2F)CC1)C	0
CHEMBL541895	[NH+]12C(CCCC1)C(CC(C2)C)c1ccccc1	0
CHEMBL1086431	O=C(NC(C(=O)NC(C(C)C)C(=O)N)C)C(NC(=O)C(NC(=O)\C=C\C(=O)NCC(=O)NCC(=O)NC(Cc1ccccc1)C(=O)[O-])CC(=O)N)C1CCCCC1	0
CHEMBL76437	Clc1cc(ccc1Cl)C(\C(=N\OC)\CN(C(=O)c1cc(Cl)cc(Cl)c1)C)CC[NH+]1CCC(N2CCCN(C(C)C)C2=O)CC1	0
CHEMBL3289926	O=C/1/C(/C[NH2+]C\C\1=C/c1ccc(cc1)C(OCC)OCC)=C/c1ccc(cc1)C(OCC)OCC	0
CHEMBL391046	O(C(=O)C(=CC1(C2CC(C(C1)C=C2)C(CCNC(=O)CCC(C)C)(C)C)C)C(OC)=O)C	0
CHEMBL150600	O(Cc1ccccc1)C(=O)NC(CC(C)C)C(=O)NC(C(C)C)C=O	0
CHEMBL1543571	O(C(=O)c1ccccc1NC(=O)C[NH+]1CCC(NC(=O)c2ccc(cc2)C)CC1)C	0
CHEMBL511058	S1CC([NH2+]CC(CSc2ccccc2OC)C)COc2c1cccc2	0
CHEMBL1241356	[nH]1nc(c2c1ncnc2N)-c1ccc(N)cc1	0
CHEMBL567259	FC(F)(F)Oc1ccc(cc1)C1(N=C(N)N(C)C1=O)c1cc(ccc1)-c1cccnc1OC	0
CHEMBL571040	Clc1cccc(Nc2ncnc3c2cc(NC(=O)C2N(CCC2)C(=O)C=C)c(OCCOC)c3)c1F	0
CHEMBL24279	Oc1cc2CC(Cc3ccncc3)C(=O)c2cc1	0
CHEMBL384289	O(CC(=O)[O-])c1ccccc1C=O	0
CHEMBL273776	O(CC(OC)COC(=O)NCCCCCCCCCCCCCCCCCC)C(=O)N(C(=O)C)CC[N+]1(CCCC1)C	0
CHEMBL246063	O=C(NCCCc1ccccc1)c1nc(c(nc1)-c1ccc(cc1)C)-c1ccc(cc1)C	0
CHEMBL1222616	O(CC(OCC(=O)C(NC(OCc1ccccc1)=O)CC(=O)[O-])=O)c1ccccc1	0
CHEMBL555321	Clc1cc(Nc2ncnc3c2cccc3)ccc1	0
CHEMBL500122	S(OC1CC(C(OC)=O)C2(C(C1=O)C1(C(CC2)C(OC(C1)c1ccoc1)=O)C)C)(=O)(=O)c1ccc(cc1)C	0
CHEMBL467450	S(=O)(=O)(CC(O)(O)C(F)(F)F)CCCCCCCCCCCC	0
CHEMBL561942	S(=O)(=O)(n1c2ncccc2c(CC(=O)[O-])c1C)c1ccc(cc1)C	0
CHEMBL473617	O(C)c1c2c(ccc1OC)c(c-1[n+](CCc3cc(OC)c(OC)cc-13)c2)CC1CCCCC1	0
CHEMBL473619	Oc1ccc(O)cc1-c1nc(C2CCC[NH2+]C2)c(C#N)c(n1)N	0
CHEMBL48604	O(c1cc(ccc1)C(=[NH2+])N)c1nc(Oc2cc(ccc2)C(=[NH2+])N)cc(c1)C(=O)[O-]	0
CHEMBL1800475	S1c2c(NC1=O)c(O)ccc2CC[NH+](CCN(C(=O)CCOCCc1ccccc1)CCCC)C	0
CHEMBL357720	OCc1nc(N2CCN(CC2)c2nc3c(n2CC)cccc3)ccn1	0
CHEMBL1093243	S(C\C=C\c1ccccc1)C1=Nc2c(cc(NC(=O)C=C)cc2)C(=O)N1Cc1ccccc1	0
CHEMBL1081115	s1cc(nc1Nc1ccc(O)cc1)-c1ccccc1OC	0
CHEMBL1270671	S(=O)(=O)(C)c1cc(Nc2nc(Nc3c4occc4ccc3)ccn2)ccc1	0
CHEMBL3113762	FC(F)(F)Oc1ccc(cc1)CN1C(CC(CC1=O)(C)C)c1c(OC)cccc1OC	0
CHEMBL408146	s1c2c(nc(nc2-c2[nH]ccn2)N(C)C)cc1	0
CHEMBL1098210	O(C(=O)C=1C(C(C(OC)=O)=C(NC=1C)C)c1ccccc1[N+](=O)[O-])CC=C	0
CHEMBL202180	O(C)c1c(OC)cc(cc1OC)C(=O)C(=O)N1C2CCCC1C1N(CCc3cc(OC)ccc13)C2=O	0
CHEMBL263796	Clc1cccc(Cl)c1\C=C\c1cc(cnc1)C(=O)NC	0
CHEMBL400338	O=C(N1CCCC1C#N)C1C[NH+](CC1[NH3+])Cc1ccc(-n2nccn2)cc1	0
CHEMBL478403	S(c1[nH]c2nc(nc(N)c2c1C(C)C)N)c1ccccc1	0
CHEMBL249246	P(=O)([O-])(Cc1ccc(cc1)CC(C)C)CC(CC(C)C)C(=O)NC(Cc1ccc(OC)cc1)C(=O)NC	0
CHEMBL476023	S(=O)(=O)(N1CCC1)c1cc2c(N(Cc3ccc(OC)cc3)C(=O)C2=C(C#N)C#N)cc1	0
CHEMBL2442329	O(C)c1cc(O)c2c(c1)C=CN(C2=O)c1cc(ccc1)C(=O)N1CCCCC1	0
CHEMBL10768	Ic1ccccc1N(C)C=1OC(=O)c2c(N=1)cccc2	0
CHEMBL1277372	S(CCC[NH+]1CCN(CC1)c1nc2c(cc1)cccc2)C1=Nc2c(nccc2)C(=O)N1N	0
CHEMBL370883	Brc1nc2ncc(C(=O)NCc3ccccc3)c(O)c2cc1	0
CHEMBL268810	[nH]1c2-c3c(CCCc2nc1-c1ncccc1)cccc3	0
CHEMBL403442	Clc1cc2ncn(c2cc1)-c1nc(NC2CC[NH2+]CC2)ccc1	0
CHEMBL127551	O=C(NC(CCC(=O)[O-])C(=O)NCCCCC)c1ccccc1	0
CHEMBL1917387	Clc1ccccc1C#Cc1cc(Cl)ccc1OCC(=O)[O-]	0
CHEMBL292332	OCC[NH+]1C2CC(CC1CC2)=C(c1ccc(cc1)C(=O)NCC)c1ccccc1	0
CHEMBL354327	s1cc(cc1C#N)-c1cc2c(NC(OC2(C)C)(C)C)cc1	0
CHEMBL192259	Clc1nc2c(ncnc2Nc2ccccc2)n1C1OC(CO)C(O)C1O	0
CHEMBL196416	O(C)c1ccccc1COCCCOc1ccc(N2C(C[NH2+]CC2=O)COc2cc3N(CCCc3cc2)CCO)cc1	0
CHEMBL2047952	FC(F)(F)Oc1cc(N2CCOCC2)ccc1Nc1nc(NC2CCCCC2)c2nc[nH]c2n1	0
CHEMBL497679	Clc1cccc(OC2c3c(COC2C[NH2+]C)cccc3)c1C	0
CHEMBL158641	[NH+]=1/CCCCCCC\C=1\N	0
CHEMBL141242	O(C)c1cc(ccc1OC)C(=O)c1[nH]c2c(c1)cc(OC)cc2	0
CHEMBL2449341	O(CC(O)C[NH+]1CCN(CC1)c1ccccc1OC)c1ccccc1C(=O)CCc1ccccc1	0
CHEMBL368432	O=C(c1c2c(n(CCC)c1C)cccc2)c1cc(N)cc2c1cccc2	0
CHEMBL1237318	S1CCN=C1SCCCCC\C=C(/NC(=O)C1CC1(C)C)\C(=O)[O-]	0
CHEMBL2314297	ClC=1C=NN(Cc2c3c(ccc2)cccc3)C(=O)C=1Oc1cc(OC)ccc1	0
CHEMBL494166	O(CC[NH2+]CC[NH+](C)C)c1ccc(cc1)-c1c[nH+]cc(C#N)c1Nc1ccc2[nH]ccc2c1C	0
CHEMBL3109726	Oc1cc(O)ccc1C(=O)Cc1cc2c(cc1)cccc2	0
CHEMBL256972	s1c2c(nccc2Oc2ccc(NC(=S)NC(=O)Cc3ccccc3)cc2F)cc1C(OC)=O	0
CHEMBL242434	Clc1c(N2CC[NH+](CC2)CC(OC(=O)C)CCNC(=O)c2ccc(cc2)-c2ncccc2)cccc1Cl	0
CHEMBL1213116	O=C1N(c2ccccc2C)C(=Nc2c1c(ccc2)C)Cn1nc(c2c1ncnc2N)C#CCO	0
CHEMBL242437	Fc1ccccc1CN1C(=O)c2[nH]c(nc2N(CCCC)C1=O)Cc1ccc(NC(=O)C)cc1NC(=O)C	0
CHEMBL90683	S(=O)(=O)(NC(Cc1ccccc1)C(=O)NCC(=O)NC(CC1CCCCC1)C(O)CC(O)CC)N1CCOCC1	0
CHEMBL56150	Clc1cc(N2CC[NH+](CC2)CCN2C(=O)CC3(CC2=O)CCCC3)ccc1Cl	0
CHEMBL2177309	Fc1c2c(ccc1)C([NH+]=C2N)(c1cc(ccc1)-c1cncnc1)c1ccncc1	0
CHEMBL2042265	Clc1cc(ccc1NS(=O)(=O)C)C(C(=O)NCc1ccc(cc1)C(C)(C)C)C	0
CHEMBL274497	Clc1cc(ccc1)CC[NH3+]	0
CHEMBL2179268	Clc1nnc(NCCc2nc[nH]c2)c2c1cccc2	0
CHEMBL2041078	O1C(CO)C(O)C(O)C(O)C1N1C=C(C#C)C(=O)NC1=O	0
CHEMBL2064557	O(c1cc(ccc1)C(=O)Nc1n[nH]c2c1CN(C(=O)N1CC[NH+](CC1Cc1ccccc1)C)C2(C)C)c1ccccc1	0
CHEMBL2334651	FC(F)(F)c1cc(ccc1)CNC(=O)c1cc2nc([nH]c2cc1)-c1ccc(Oc2ccccc2)cc1	0
CHEMBL394369	s1ccc(CO)c1\C=C\1/Oc2c(-c3c/1c1c(NC(C=C1C)(C)C)cc3)c(OC)c(O)cc2	0
CHEMBL502121	Fc1cc(cc(F)c1)CC(NC(=O)C1CN(CCC)C(=O)N(C1)CCC)C(O)C1[NH2+]CCN(Cc2ccccc2)C1=O	0
CHEMBL1159928	P(=O)([O-])(C([NH3+])c1ccccc1)CC(CC(C)C)C(=O)NC(Cc1ccccc1)C(=O)[O-]	0
CHEMBL394363	Brc1cc([nH]c1Br)-c1nccc2[nH]cnc12	0
CHEMBL1982681	ClC1=C2C(=COC(=C2)\C=C\C(=C\C(CC)C)\C)C(=O)C(OC(=O)C)(C)C1=O	0
CHEMBL1482694	O(C)c1ccccc1CN1CC(CCC1=O)C(=O)NCCN1CCNC1=O	0
CHEMBL237568	Fc1cc2c(nc1N1CC(C([NH3+])C1)c1ccccc1)N(C=C(C(=O)[O-])C2=O)C1CC1	0
CHEMBL212911	O(C(CCOc1cc(C)c(cc1)CCC(=O)[O-])C)c1ccc(cc1C(=O)c1ccccc1)CC	0
CHEMBL419935	O(c1cc(NC(=O)COC2CC(CCC2C(C)C)C)c([N+](=O)[O-])cc1)c1ccc(cc1)C(=O)[O-]	0
CHEMBL436796	Fc1cc(cc(c1)C(F)(F)F)CNC(=O)C1(CC([NH+]2CC(C)C3(CC2)C=Cc2c3cccc2)CC1)CC1CC1	0
CHEMBL1386277	S(CC(OCC)=O)c1nc([nH]n1)NC(=O)c1cc(ccc1)C(F)(F)F	0
CHEMBL3244724	Brc1cc(ccc1)C1N=C2SC=CN2C1	0
CHEMBL393370	FC(F)(F)C(OC1C23OC(C1CC(OC(=O)c1occc1)C2(C)C(OC(=O)C)C(OC(=O)C)CC3(O)C)(C)C)=O	0
CHEMBL518922	OC1CC(CCc2c1nccc2)C[NH+]1CCC(CC1)(C)c1ccccc1	0
CHEMBL2177462	O(C)c1cc2c(cc1O)C(=O)/C(/C2)=C/c1ccc(N(CC)C)cc1	0
CHEMBL477964	Clc1ccc(S(=O)(=O)N2CCN(CC2)C(=O)C2CC2)cc1	0
CHEMBL410622	O=C(N1CCc2c1cccc2)C1(CC1CNC(=O)C[NH3+])c1ccccc1	0
CHEMBL410623	[NH+]1(CC2C(CC=C2c2ccc(cc2)CC[NH+]2CCCC2)C1)C1CCCC1	0
CHEMBL3127015	O1C=C(C(=O)c2c1cc(O)cc2O)c1ccc(OCCCC[NH+](Cc2ccccc2OC)C)cc1	0
CHEMBL3093171	Clc1cc2[nH+]c3c(CCCC3)c(NCCCCCCCCOc3cc4OC\C(=C/c5ccc(OC)cc5)\C(=O)c4cc3)c2cc1	0
CHEMBL193613	o1cccc1-c1nc(nc2n(cnc12)Cc1c2c(ccc1)cccc2)N	0
CHEMBL401015	S=C(OC(CCc1ccc(cc1)CC(OCC)C(=O)[O-])c1ccccc1)Nc1ccccc1	0
CHEMBL193615	Clc1cc(NC(=O)[O-])cc(Cl)c1-c1c2c(ccc1)c(C)c(O)cc2	0
CHEMBL68483	S(=O)(=O)([n+]1ccn(c1)C)NCCCCc1nc[nH]c1	0
CHEMBL45735	O=C(NC(CCC(=O)Nc1ccccc1)C(=O)[O-])c1ccc(NCc2nc3c(nc(nc3N)N)nc2)cc1	0
CHEMBL83451	S1c2cc(O)ccc2OC(C1c1ccncc1)c1ccc(OCC[NH+]2CCCCC2)cc1	0
CHEMBL2059827	O=C([O-])c1n[nH]c2C3C(Cc12)C3CC=C	0
CHEMBL101914	O1c2c(-c3c(c4c(NC(C=C4C)(C)C)cc3)C1c1ccccc1)cccc2	0
CHEMBL221462	O(CC[NH+]1CCC(CC1)c1c2c(n(c1)CCOCC)cccc2)c1ccc(cc1C(=O)[O-])C	0
CHEMBL1091134	Fc1ccc(cc1)-c1nc-2n(n1)C(=Nc1nn(cc1-2)C)NC(=O)c1ccccc1	0
CHEMBL359580	Clc1ccc(cc1)-c1sc(cc1)C(=O)N(C)C1CCN(C1)C(=O)N(C)C1CC[NH+](C1)C	0
CHEMBL2426482	O=C(N1CCC([NH+]2CCCC2)CC1)c1ccc(N2CCC([NH+]3CCCC3)CC2)cc1	0
CHEMBL111423	S(C(=O)c1c(CCC)c(C(OCC)=O)c(nc1C)-c1ccccc1)CC	0
CHEMBL1223133	o1c(ccc1C(=O)NC(C(=O)NC)C1CCCCC1)-c1cc(ccc1)CNC(=O)c1ccoc1C	0
CHEMBL2230207	Brc1cc2sc(SCC(OC(C)C)=O)nc2cc1N1N=C(OC1=O)C(C)(C)C	0
CHEMBL21935	Clc1ccc(cc1)\C=C\C(=O)N(C1CC[NH+](CC1)CCC1CCCCC1)c1cc2N(CCc2cc1)C(=O)C	0
CHEMBL147717	S(=O)(=O)(N)c1ccc(cc1)C(=O)NCc1cc([N+](=O)[O-])cc2nc(O)c(O)nc12	0
CHEMBL2385117	Fc1ccc(cc1)C(n1nc(-c2ccncc2)c(c1)CC(=O)[O-])c1ccc(F)cc1	0
CHEMBL597640	O=C1NCCc2c1ccc(c2)-c1cn(nc1N)-c1cc(ccc1)-c1cc2[nH]cnc2cc1	0
CHEMBL231537	S(C(=O)C)C1CC(C(OC)=O)C2(C(C1=O)C1(C(CC2)C(OC(C1)c1ccoc1)=O)C)C	0
CHEMBL549769	O1c2c(N(CCC[NH+](Cc3ccc(OC)cc3)C)C1=O)cccc2	0
CHEMBL558959	[NH2+]=C(N)c1cc2c(cc(Nc3ncccn3)cc2)cc1	0
CHEMBL254617	Clc1cc(ccc1Cl)CNc1nc(nc2n(cnc12)CC(O)CO)C#N	0
CHEMBL96107	S1C(c2cc(OCCCOc3ccc(Oc4ccccc4)cc3)ccc2)C(=O)[N-]C1=O	0
CHEMBL2377206	S(=O)(=O)(Nc1nc(C)c(cc1)C)c1ccc(cc1)-c1ccc(cc1)C#N	0
CHEMBL2165705	Clc1ccc(nc1)C(NC(=O)NC1CCCC1)(Cc1ccccc1)c1cc(ccc1)C(F)(F)F	0
CHEMBL37297	s1cc(cc1)CNC(=O)CCC\C=C/C\C=C/C\C=C/C\C=C/CCCCC	0
CHEMBL1224120	Clc1ccc(cc1)Cn1ncnc1C1N(CCC1)C(=O)Nc1ccc(cc1)C(F)(F)F	0
CHEMBL594453	ClC=1C=Cc2n(C=1)c1NC(=O)c3c(-c1n2)cccc3	0
CHEMBL2376918	Fc1ccccc1Nc1cc2c(n(nc2)-c2cc(ccc2)C(=O)NCCC[NH+]2CCOCC2)cc1	0
CHEMBL2397880	O=C1N2C(Cc3c1ccc(c3)C)C[NH2+]CC2	0
CHEMBL568484	Brc1cc(N\C(=N/C#N)\N2CCN(CC2)c2ncnc3[nH]cc(c23)C)ccc1	0
CHEMBL2376914	Fc1ccccc1Nc1cc2c(n(nc2)-c2cc(ccc2)C(=O)Nc2cc(C)c(N3CCOCC3)cc2)cc1	0
CHEMBL2069609	FC(F)(F)c1nc2n(c1)C(=CC=C2OC)C1=NNC(=O)C1(C)C	0
CHEMBL1078109	Clc1ccccc1NC(=O)c1c2n(nc1)C=CC(N1CCOCC1)=C2	0
CHEMBL1819624	Clc1cc(OCC2Oc3c(N(C2)C)cccc3)ccc1C(=O)Nc1cc(CC(=O)[O-])c(F)cc1	0
CHEMBL597397	S=C1N=C(c2cc(OCC#C)ccc2N1Cc1cc(OCCO)ccc1)c1ccc(cc1)C(C)C	0
CHEMBL3288525	s1cc(c2c1ccnc2N)-c1cc2c(cc1)c(ccc2)C(=O)Nc1ccccc1	0
CHEMBL3288526	s1cc(c2c1ncnc2N)-c1cc2c(cc1)c(ccc2)C(=O)Nc1ccccc1	0
CHEMBL589828	O(CCCCC)C(=O)N1CCN(CC1)C(=O)C(NC(=O)c1[nH+]c(cc(N2CCC(CC2)C(=O)NC(C)C)c1)-c1ccccc1)CCC(=O)[O-]	0
CHEMBL566083	O(c1nc(cnc1N)-c1ccc(cc1)C(=O)NC1CC[NH2+]CC1)c1cc2[nH]ccc2cc1	0
CHEMBL1951116	S(=O)(=O)(C)c1nc(C)c(Nc2ncnc(OC3CCN(CC3)C(OC(C)C)=O)c2C#N)cc1	0
CHEMBL235890	S1C2(NN=C1c1ccc(cc1)C)c1c(NC2=O)cccc1	0
CHEMBL562577	s1ccnc1NC(=O)c1cc(OC2CCCC2O)cc(Oc2ccc(S(=O)(=O)C)cc2)c1	0
CHEMBL402093	Clc1ccccc1-c1c2c(c3c4cc(O)c(S(=O)(=O)NCC[NH+]5CCCC5)cc4n(c3c1)C)C(=O)NC2=O	0
CHEMBL1329388	[NH+](CCNc1nc(nc2c1cccc2)-c1ccc(cc1)C)(C)C	0
CHEMBL201091	s1cccc1C1CC(c2c1cc(NC(=O)C(C)C)c(c2)CCc1c2c(ccc1)cccc2)C(=O)[O-]	0
CHEMBL250464	Clc1ccc(NCC2(CC2)c2cccnc2)c(F)c1CC(=O)NCCONC(N)=N	0
CHEMBL40819	s1c2c(NC(=O)N(CC[NH+]3CC4C(c5c(CC4)c(OC)ccc5)C3)C2=O)c2cc([N+](=O)[O-])ccc12	0
CHEMBL266084	O(C)c1cc2c3CC[NH2+]Cc3[nH]c2cc1	0
CHEMBL420700	Clc1cc(Cl)ccc1CCCCCCC(=O)CC(O)(CC(=O)[O-])C(=O)[O-]	0
CHEMBL2204353	Clc1ccccc1CC(C(=O)N)C[NH+]1CCC2(OCCc3c2sc(F)c3)CC1	0
CHEMBL453206	[NH3+]CCc1ccc(cc1)CC	0
CHEMBL2440699	O(c1cc(ccc1C(=O)[O-])-c1ccccc1)C1CC2CC([NH2+]CC2CC1)C(=O)[O-]	0
CHEMBL248297	Fc1cc(ccc1OCCC[NH+]1CCCCC1)C[NH+]1CCC(NC(=O)C=2Oc3c(ccc(F)c3)C(=O)C=2)CC1	0
CHEMBL2205082	Fc1cc(ccc1)-c1ccc(cc1)C[NH+](CC=1C2CC(CC=1)C2(C)C)C	0
CHEMBL83569	[NH+]=1c2c(cc(cc2)C)C2C(CCC2)C=1N	0
CHEMBL1290751	Clc1cc(Cl)cc2c1[nH]c1c2CCC(F)(F)C1(O)C(F)(F)F	0
CHEMBL473280	O=C1N(CN(C12CC[NH+](CC2)C1CCC(c2c1cccc2)(C)C)c1ccccc1)CC[NH+](C(C)C)C(C)C	0
CHEMBL1170481	Fc1c(cccc1F)CCC1=NC(=O)c2cccnc2N1CC(=O)N(Cc1ccc(cc1)-c1ccc(cc1)C(F)(F)F)C1CCN(CC1)c1ncncc1	0
CHEMBL514465	O(C)c1nc(C)c(cc1)-c1c2n(nc1C)C(=NC(=N2)C)N(CCOC)CCOC	0
CHEMBL48310	OC1=CC(=CC=CC1=O)C(C)C	0
CHEMBL146198	O(CCCC(=O)[O-])c1cc(c2n(Cc3ccccc3)c(C)c(c2c1)CC(=O)N)C	0
CHEMBL6949	Clc1ccc(cc1)CC(=O)Nc1ccc2nc(nc(N)c2c1C)N	0
CHEMBL2042073	O1c2c(C=C(C(=O)NCCc3ccc(O)cc3)C1=N)cccc2OC	0
CHEMBL2324692	s1c(ccc1C(=O)N(C)c1cc(OC)ccc1)-c1cc(SC)ccc1	0
CHEMBL2179019	OC12CC3CC(C1)CC(C2)C3NC(=O)c1cnc(nc1C1CCCC1)NC1CCN(CC1)C(=O)C	0
CHEMBL1990482	O=C(N)c1c2nc([nH]c2ccc1)-c1ccncc1	0
CHEMBL164800	FC(F)Oc1cc(ccc1OC(F)F)C(Cc1cc[n+]([O-])cc1)c1ccc(nc1)N1CCCC1	0
CHEMBL360026	n1ccc(cc1)\C=C\1/CCCc2c/1cccc2	0
CHEMBL1672802	s1c(cnc1Cc1cc(ccc1C)C1OC(CO)C(O)C(O)C1O)-c1occc1	0
CHEMBL137637	Clc1cc2c(cc1O)C(C[NH+](CC2)CCCCCC[NH3+])c1ccccc1	0
CHEMBL1933158	Clc1cc(Cl)ccc1OCCOc1ccc(nc1Cl)C=O	0
CHEMBL1933159	Clc1cc(Cl)ccc1OCCOc1ccc(nc1Cl)C=C	0
CHEMBL540173	O(CC(=O)N)c1c2cc(ccc2ccc1OC)C(=[NH2+])N	0
CHEMBL2086600	FC(F)(F)c1ccc(cc1)C(=O)NCCCC(=O)N1CCCC1C(=O)N	0
CHEMBL2012831	s1c(ccc1-n1c2c(nc1CCC)cccc2)C(=O)NC1CC1	0
CHEMBL331548	O1c2cc(ccc2OC1)C1C[NH+](CC(=O)NC(c2cc(ccc2C)C)c2ccccc2)C(C1C(=O)[O-])c1ccc(OC)cc1	0
CHEMBL2403693	s1c2c(nc1C#Cc1ccccc1)CCN(C2)C(=O)C1CCCC1	0
CHEMBL1784885	P(OC1OC(CO)C(O)C(O)C1O)(OP(OP(OP(OCC1OC(N2C=CC(=O)NC2=O)C(O)C1O)(=O)[O-])(=O)[O-])(=O)[O-])(=O)[O-]	0
CHEMBL1767156	Clc1ccc(cc1)CC1=NN(C2CC[NH+](CC2)C)C(=O)c2c1cccc2	0
CHEMBL600250	Clc1cc2c(n(cc2)Cc2ccc(cc2)C(=O)N2CC([NH+]3CCCC3)CC2)cc1	0
CHEMBL563761	Clc1cc(ccc1)CN(C(=O)c1ncn(c1)C)C1CCC([NH3+])CC1	0
CHEMBL422625	O(C)c1cc(cc(OC)c1)-c1cc2c(nc1NC(=O)NCC)cc(nc2)N	0
CHEMBL93451	Fc1cc2c(-c3c(cc4NC(C=C(c4c3)C)(C)C)C2O)cc1	0
CHEMBL1221691	O=C(NC(CC(=O)[O-])C=O)C(C(C)C)CC(=O)NCCn1c2cc(C)c(cc2nc1C)C	0
CHEMBL234413	[NH3+]C1CC[NH+](CC1CCCC)C1CCCCC1	0
CHEMBL404490	Clc1oc(cc1)C(NC=1C(=O)C(=O)C=1Nc1cccc(C(=O)N(C)C)c1O)CC	0
CHEMBL551924	Clc1ccc(cc1)C(NC(=O)CC1CC[NH+](CC1)Cc1ccn(c1)-c1ccc(cc1)C(F)(F)F)c1ccncc1	0
CHEMBL1825121	O=C(NC(CC)c1ccccc1)c1cc2nc(n(c2cc1)Cc1ccc(cc1)C(=O)N)C	0
CHEMBL87780	FC(F)(F)CN1N=C(N(Cc2ccc(cc2)-c2ccccc2-c2n[n-]nn2)C1=O)CCCC	0
CHEMBL436968	Clc1ccc2OCOc2c1Nc1ncnc2c1c(OC(C)C)cc(OCC[NH+]1CCOCC1)c2	0
CHEMBL1083990	[nH]1nc(c2CC3C(c12)C13CCCC1)-c1nnn[n-]1	0
CHEMBL1834316	Fc1c(NCCNc2ncccc2)c(OC)c2N(C=C(C(=O)[O-])C(=O)c2c1N)C1CC1	0
CHEMBL161812	[NH+](CCC)(CCC)C1CCc2c(cccc2C#N)C1C	0
CHEMBL2392165	Clc1cc(NC(=O)c2cc(ccc2)C)c2OC(=CC(=O)c2c1)C(=O)[O-]	0
CHEMBL3103404	O=C(NC(C)C)N1c2c(C=Cc3c1cccc3)cccc2	0
CHEMBL502330	O=C(N)c1c2ncccc2ccc1	0
CHEMBL502331	Fc1cc(ccc1Oc1c2cc(OC)c(OCCCn3ncnc3)cc2ncc1)C1=CN=C(N(C)C1=O)Cc1ccccc1	0
CHEMBL363226	Oc1ccccc1-c1nc(NC)c(C#N)c(c1)C1CCC[NH2+]C1	0
CHEMBL1628655	O=C(C1CCc2nc[nH]c2C1)c1c2c(n(c1)C)cccc2	0
CHEMBL1950931	S(=O)(=O)(c1ccc(F)cc1)c1cc2nc(n(c2cc1)CC1CCN(CC1)C(=O)C)C(C)(C)C	0
CHEMBL438861	S=1=Nn2c(nc3c2cc(S(=O)(=O)N)cc3)C=1N1CC[NH+](CC1)C	0
CHEMBL310454	s1c(ccc1S(=O)(=O)NC1C2CC(CC2)C1C\C=C/CCCC(=O)[O-])-c1ccccc1	0
CHEMBL392767	O=C(Nc1cc2CN=Nc2cc1)c1n(cnc1NCc1ccncc1)C	0
CHEMBL1817913	[n+]12c(CCCC1)c(CCCCCCCCCC)c(C)c(CCCCCCCCCC)c2C	0
CHEMBL87562	S1CCCn2c1c-1nc(O)nc-1nc2O	0
CHEMBL1983945	O=C(Nc1cc(cnc1)C=Cc1ccncc1)C([NH3+])Cc1c2c([nH]c1)cccc2	0
CHEMBL373771	s1c(cnc1Oc1cc(OC)ccc1)C#CC(NC(=O)C)C	0
CHEMBL411491	Brc1cc\2c(NC(=O)/C/2=N\Nc2ccc(S(=O)(=O)N)cc2)cc1	0
CHEMBL308088	S1CCN(CC1)c1nc(NS(=O)(=O)c2ncc(cc2)C(C)C)c(Oc2ccccc2OC)c(OCCOC(=O)Nc2ncccc2)n1	0
CHEMBL3084814	O=C(N1CCCC1C#N)C[NH2+]C12CC3(CC(C1)(CC(C3)C2)C)C	0
CHEMBL559581	Clc1cc(N(C(C)c2oc(nn2)C)Cc2ccccc2Cl)ccc1C#N	0
CHEMBL2381278	s1c2CCOc3cc(ccc3-c2nc1-c1ncnn1C(C)C)C1CN(C1)C(=O)C([NH3+])(C)C	0
CHEMBL3236270	S(CCCCCCCC[NH+](C)C)c1nc(ccc1C(=O)c1occc1)C(C)C	0
CHEMBL2418631	O(C)c1ccc(cc1)Cn1nnc(c1)-c1ccc(cc1)CC([NH3+])C(=O)N1CCCC1C#N	0
CHEMBL1795355	Clc1cnc(nc1NC1CCCCC1NC(=O)N(C)C)Nc1cc2CC[NH+](CCc2cc1)CC	0
CHEMBL71800	O=C(NC(Cc1ccc(cc1)-c1ccccc1)C(=O)NCc1ccccc1)C(CC(C)C)CC(=O)N[O-]	0
CHEMBL154302	O=C(N[O-])c1ccc(cc1)C	0
CHEMBL270071	Fc1ccccc1C(C(=O)N)(c1ccccc1)c1ccccc1	0
CHEMBL306626	S(=O)([O-])(=NC(=O)Nc1c(cccc1C(C)C)C(C)C)C(CCCCCCCCCCCCC)C	0
CHEMBL1946067	Oc1cc(nc2c1cccc2O)C(=O)NC12CC3CC(C1)CC(C2)C3	0
CHEMBL1946062	Fc1c(NC(=O)c2nc3c(cccc3O)c(O)c2)cccc1F	0
CHEMBL367347	s1c(-c2ccccc2)c(nc1NC(=O)C([NH3+])C)C	0
CHEMBL1946068	Oc1cc(nc2c1cccc2O)C(=O)NCCCCC	0
CHEMBL411725	o1nc(N)c2c1cccc2-c1ccc(NC(=O)Nc2ccccc2)cc1	0
CHEMBL3086885	Clc1c(N)c(N=Nc2ccc(S(=O)(=O)Nc3ncccc3)cc2)cc(C)c1O	0
CHEMBL3086884	S(=O)(=O)(Nc1ncccc1)c1ccc(N=Nc2cc(C)c(O)c(C)c2N)cc1	0
CHEMBL119	O(C)c1c(OC)cc(NCc2ccc3nc(nc(N)c3c2C)N)cc1OC	0
CHEMBL446683	S1CSCC(NC(=O)C(NC(=O)C(NC(=O)C(NC(=O)C(NC(=O)CC12CCCCC2)Cc1ccc(OCC)cc1)Cc1ccccc1)C(C)C)CC(=O)N)C(=O)[O-]	0
CHEMBL405070	[NH+]1(CCCC1)CCc1ccncc1	0
CHEMBL1272308	S(CC(=O)N(c1cc(cc(c1)C)C)c1ncccc1)c1nnc(n1Cc1occc1)-c1ccoc1C	0
CHEMBL388255	O(C(=O)C1C[NH+](CCC1c1ccccc1)C)C	0
CHEMBL196193	O=C1N(Cc2ccc(cc2)C(=O)Nc2n[n-]nn2)C2(CCC(CC2)C(C)(C)C)CN1c1ccccc1	0
CHEMBL211727	Clc1c(Cl)c(OCC(=O)NCCC(=O)NCc2cc(cc(c2)CNC(=O)CCNC(=O)COc2ccc(C(=O)C(C)=C)c(Cl)c2Cl)C(=O)N)ccc1C(=O)C(CC)=C	0
CHEMBL118241	O(C(=O)C1C[NH+](CC=C1c1ccccc1)CC)CCCCCCCC	0
CHEMBL1771218	S(=O)(=O)(C1(CCOCC1)C(=O)N[O-])c1ccc(OCCCn2nnnc2-c2ncc(cc2)C)cc1	0
CHEMBL1173376	S(C(CCCC)C(=O)[O-])c1nc(OCCc2ccc(cc2)C)cc(OCCc2ccc(cc2)C)n1	0
CHEMBL354748	[NH+]=1CC([NH+]2CCN(CC2)c2ccccc2)CCNC=1c1ccccc1	0
CHEMBL573643	P(Oc1ccc(cc1)\C=C\C(=O)NC(CC(C)C)C(=O)N1CCCC1C(=O)NC(CCC(=O)N)COC(=O)N)(=O)([O-])[O-]	0
CHEMBL512172	s1c(nc(C)c1C(=O)NC(CO)C)-c1nc(ncc1)Nc1cc(cc(c1)C)C	0
CHEMBL1683291	[N+](=NCCn1nc(c2c1ncnc2N)-c1ccccc1)=[N-]	0
CHEMBL399959	Clc1ccc(cc1)-c1cc(C(=O)c2sccc2)c(OCC[NH+](CC(=O)[O-])C)cc1	0
CHEMBL2177111	O(C(=O)N(C)c1ccc(OC)cc1)c1cc2N(CC(c2cc1)CCC(OC)=O)C	0
CHEMBL277708	s1c2c(nc1CN1N=C(c3c(cccc3)C1=O)CC(=O)[O-])cc(cc2C(F)(F)F)C(F)(F)F	0
CHEMBL1332800	o1cccc1CNc1nc(nn1C(=O)C)-c1ccc(cc1)C	0
CHEMBL1883114	S(CCC(=O)[O-])c1cc(NS(=O)(=O)c2cc(C)c(cc2C)C)c2c(cccc2)c1O	0
CHEMBL450340	O=C1NC(=O)C(=C1c1c2cccnc2n(c1)CCCO)c1ncccc1	0
CHEMBL607333	Clc1cc(Cl)ccc1OCC(=O)N(C)C1CCCCC1[NH+]1CCCC1	0
CHEMBL203866	S(CC)c1nc(N2CC(OC(C2)C)C)c2c(n1)n(nc2)\C=C/c1ccccc1	0
CHEMBL1564638	S1\C(=C/c2cc([nH]c2C)C)\C(=O)[N-]C1=S	0
CHEMBL148708	ClC=1Sc2n(C=1)c(c(n2)-c1ccc(Cl)cc1)-c1ccc(S(=O)(=O)C)cc1	0
CHEMBL2316474	S(CCNC(=O)c1cc2c(CCc3c(ccc(Nc4ccc(F)cc4F)c3)C2=O)cc1)C	0
CHEMBL1213660	S(C(=O)c1cc(ccc1)\C=C\c1cc(C)c(O)c(c1)C)c1ccccc1	0
CHEMBL48848	FC(F)(F)C(O)(C(F)(F)F)c1ccc2c(cccc2)c1NC(=O)c1occc1	0
CHEMBL376920	n1c(cc(-c2ccc(cc2)C)c(C#N)c1N)-c1ccccc1	0
CHEMBL553531	OC1(CCC2N(C1=O)C(CC2)C(=O)NCc1ccc(cc1)C(=[NH2+])N)C	0
CHEMBL1818148	P(=O)([O-])([O-])Cc1ccc(NC(=O)CCCCCCCCC)cc1	0
CHEMBL2075004	S(CC(NC(=O)CCC([NH3+])C(=O)[O-])C(=O)NCC(=O)[O-])C1CC(O)(Cc2c1c(O)c1c(C(=O)c3c(C1=O)c(OC)ccc3)c2O)C(=O)CO	0
CHEMBL2075006	S(CC(=O)C1(O)CC(OC2OC(C)C(O)C([NH3+])C2)c2c(C1)c(O)c1c(C(=O)c3c(cccc3OC)C1=O)c2O)CC(NC(=O)CCC([NH3+])C(=O)[O-])C(=O)NCC(=O)[O-]	0
CHEMBL2075007	S(Cc1ccccc1)CC(NC(=O)C)C(OC)=O	0
CHEMBL508793	O1c2c(C=C(C(=O)Nc3cc(OC)cc(OC)c3)C1=O)cccc2	0
CHEMBL259032	O(Cc1cc(nc2c1cccc2)C)c1cc(ccc1)C1(CC1C(=O)N[O-])C(=O)NCc1ccccc1	0
CHEMBL1644731	O(C)c1nc2[nH+]c3c(C[NH+](CC3)Cc3ccccc3)c(N)c2cc1C#N	0
CHEMBL302014	Fc1cc2c(OCC(C)C2(O)CC(=O)[O-])cc1	0
CHEMBL1085785	O=C(CCn1nnnc1-c1ncccn1)c1ccccc1	0
CHEMBL1672641	FC(F)C=1NC(=O)C2=C(OC(=O)C=C2CCCC2(CC2)C(C)C)N=1	0
CHEMBL293508	Fc1cc2c([nH]cc2C2CCC([NH2+]Cc3ccccc3)CC2)cc1	0
CHEMBL460842	OB(O)C1N(CCC1)C(=O)C[NH2+]C12CC3CC(C1)CC(C2)C3	0
CHEMBL159013	S(=O)(=O)(NC(Cc1ccccc1)C(=O)[O-])c1ccc(NC(=O)c2ccc(cc2)C)cc1	0
CHEMBL1437999	O=C(n1nc(nc1NCc1ccccc1)-c1cccnc1)CCC	0
CHEMBL122914	Clc1cc(C(OCC[NH+]2CCN(CC2)c2cc[nH+]cc2)=O)c(OC)cc1N	0
CHEMBL570992	Clc1ccc(cc1)CN1CC(NC(=O)c2nn(cc12)CCc1ccccc1)COC(=O)c1c2c(n(c1)C)cccc2	0
CHEMBL152902	Brc1ccc(cc1)COC1C[NH2+]CCC1c1ccc(OCC(=O)c2cc3c(cc2)cccc3)cc1	0
CHEMBL1446353	O=C1N(Cc2ccc(cc2)C(=O)[O-])C(=O)c2c3c1ccc([N+](=O)[O-])c3ccc2	0
CHEMBL234209	O(C)c1cc(ccc1-c1cc(cc(c1)C)C)C(CCCCCC)(C)C	0
CHEMBL1241376	O(C)c1c(OC)c(OC)ccc1C(OC)CN(N)C	0
CHEMBL121123	S(=O)(=O)(NCCCCC(C(=O)NC(CC(=O)[O-])C=O)c1ccccc1)c1cc(ccc1)C1=NOC(=O)N1C	0
CHEMBL567276	Clc1cc2c(cc1Cc1ccc(cc1)C(C)C)C1(OC(CO)C(O)C(O)C1O)OC2	0
CHEMBL1797227	BrC=1C(=O)N(C(=CC=1OCc1ccc(F)cc1F)C)c1ccc(cc1)C(=O)N(C)C	0
CHEMBL1572356	S1CC(=O)N(C1=N)c1sc(cn1)Cc1ccc(F)cc1	0
CHEMBL125695	O(C)c1ccc(NC(=O)NCc2ccccc2C[NH+]2CCC(CC2)Cc2ccccc2)cc1	0
CHEMBL253787	OC1CCC2(C(CCN(C2)C(=O)CCCCCCCCCCCC)C1C)C	0
CHEMBL17619	S1c2c(nc(nc2N(CC2CC2)CCC)C)N(c2c(cc(cc2C)C)C)C1=S	0
CHEMBL567279	Fc1cc(F)c(F)cc1CC([NH3+])CC(=O)N1CCCC1c1onc(n1)C1CN(C1)C(=O)C	0
CHEMBL444671	s1c(ncc1NC(=O)c1cc(NC(=O)c2cc(cc(c2)C)C)ccc1C)C	0
CHEMBL439010	O=C([O-])CCC1C2C3C(CC2)C1(CCCC3(C)C)C	0
CHEMBL597073	O=C1N(C)C(=NC1(c1cc(nc(c1)C)C(C)C)c1cc(ccc1)-c1cncnc1)N	0
CHEMBL3218847	Clc1c[nH+]c2[nH]c(nc2c1NC1C2CC(C=C2)C1C(=O)N)-c1cc(OC)ccc1	0
CHEMBL420934	Clc1cc(ccc1)C[NH+]1CC[NH+](CC1)CCCOc1ccc2c(OC3=NN=NC3=C2O)c1C	0
CHEMBL607760	s1cccc1-c1nc2c(ncnc2NCC=C(C)C)n1C1OC(CO)C(O)C1O	0
CHEMBL113040	O(C(=O)c1n(Cc2ccc(cc2)-c2ccccc2C(=O)[O-])c(nc1C(O)(C)C)CCC)CC	0
CHEMBL521523	Fc1ccc(cc1-c1cc(ccc1)C[NH+]1CC([NH2+]CC1)C)CNC(=O)c1cc(ccc1)CC1CC[NH2+]CC1	0
CHEMBL45195	O=C1N(C=Cc2nc(n(c12)Cc1ccc(cc1)-c1ccccc1-c1n[n-]nn1)CCCC)Cc1ccccc1C(OCC)=O	0
CHEMBL141882	O(C(c1ccccc1)c1ccccc1)CC[NH2+]CC(C[NH3+])(C)C	0
CHEMBL2059541	s1c(ccc1[N+](=O)[O-])C[NH+](Cc1ccc([N+](=O)[O-])cc1)CC(OC(C)(C)C)=O	0
CHEMBL195030	s1c2CCN(Cc2nc1-c1ccc(F)cc1)C(=O)CC([NH3+])Cc1cc(F)ccc1F	0
CHEMBL380989	O(C)c1ccc(NCCNC(=O)C(NC(=O)c2cc(ccc2)C)Cc2ccccc2)cc1	0
CHEMBL3198794	Fc1ccccc1C(=O)N\N=C\c1cc(Oc2ccccc2)ccc1	0
CHEMBL108502	Ic1ccc(S(=O)(=O)NCCC(=O)Nc2sc(S(=O)(=O)N)nn2)cc1	0
CHEMBL471840	O(CCC)c1cc2c(cc(cc2)CC([NH3+])C)cc1	0
CHEMBL213472	Clc1cc2c(N(NC(=O)c3cc4OCOc4cc3)c3c(N=C2N2CC[NH+](CC2)C)cccc3)cc1	0
CHEMBL199986	Fc1cc(F)ccc1Nc1nc2n[nH]c(c2cn1)-c1cc(ccc1OC)C#CC[NH+](C)C	0
CHEMBL75497	SCC(CCCCCC(=O)[O-])CCCC(=O)[O-]	0
CHEMBL1089905	Clc1ccc(cc1)-c1nc-2n(n1)C(=Nc1nn(cc1-2)C)NC(=O)c1ccccc1	0
CHEMBL196755	O=C([O-])c1ccccc1NC(=O)C(c1ccccc1)c1ccccc1	0
CHEMBL343310	O(C)c1ccccc1N1CC[NH+](CC1)CCN(C(=O)c1ccc(cc1)CC)c1ncccc1	0
CHEMBL2180926	o1cccc1-c1nc-2n(n1)C(=Nc1nn(cc1-2)C)N(CCO)CC	0
CHEMBL1973098	S1C(=Cc2cc(OC)c(O)cc2)C(=O)[N-]C1=S	0
CHEMBL3194269	o1cccc1/C=C(\C=N\NC(=O)c1nnn(c1C[NH+](CCC)CCC)-c1nonc1N)/C	0
CHEMBL201934	Clc1nc(NC2CC2)c2ncn(c2n1)C1SC(C(=O)N2CCC(CC2)Cc2ccccc2)C(O)C1O	0
CHEMBL2152727	O=C1Nc2c(N1[O-])cccc2C(C)C	0
CHEMBL511280	Clc1ccccc1-c1c2c(c3c4cc(O)ccc4n(c3c1)CCC#N)C(=O)NC2=O	0
CHEMBL257313	Fc1ccccc1C#CC1=NC(=Cn2c1cc(c2)C(=O)N)C	0
CHEMBL69985	Fc1c2CCC([NH+](CCC)CCC)Cc2ccc1	0
CHEMBL43672	S(=O)(=O)(N)c1ccc(-n2cc(nc2-c2cc(F)ccc2)C(F)(F)F)cc1	0
CHEMBL3220628	O=C(\N=C(\NCCCn1ccnc1)/N)CC(c1ccccc1)c1ccccc1	0
CHEMBL2158544	Brc1cc(N2CCN(CC2)c2nc(nc3c2cccc3)-c2ccccc2)ccc1	0
CHEMBL186912	s1c2c(ncnc2OCC2(CCC2)COC(=O)NC(C(=O)C(=O)NC(C)c2ccccc2)CCCC)cc1	0
CHEMBL1945418	FCCn1c2c(c3c1cc(OC)cc3OC)C(CCC2)C(=O)N(CC)CC	0
CHEMBL423876	S(CCNC(=O)C(NC(=O)C(CC(C)C)CC(=O)N[O-])Cc1c2c([nH]c1)cccc2)c1ccccc1	0
CHEMBL603913	O1C2C(OCC2OC(=O)NCc2ccccc2)C(C1)CCCc1ccccc1	0
CHEMBL457014	Oc1c2N(CCC)C(=O)N(CCC)C(=O)c2[nH]c1-c1ccc([N+](=O)[O-])cc1	0
CHEMBL1215159	s1c(ccc1C(=O)NC(c1ccccc1)c1ccccc1)-c1cc(O)ccc1	0
CHEMBL451024	Clc1cc2c(n(C(c3ccccc3)c3ccccc3)c(CCNS(=O)(=O)CC[NH+]3CC([NH2+]C(C3)C)C)c2CCOc2ccc(cc2)C(=O)[O-])cc1	0
CHEMBL514102	Clc1ccc(cc1)C(O)C[NH2+]C1CCc2c(C1)cc(cc2)-c1ccc(cc1)C(=O)[O-]	0
CHEMBL542520	OC1CCC2C(CC3[NH+](C2)CCc2c3[nH]c3c2cccc3)C1C(=O)NCCNC(=O)C1C2C(CCC1O)C[NH+]1C(C2)c2[nH]c3c(c2CC1)cccc3	0
CHEMBL3219391	S=C1N\C(=N\CC2CC2)\C2(N1CC1CC1)c1c(NC2=O)cccc1	0
CHEMBL1704703	O1C(Cc2ccccc2)C(OC12C=CC(=O)C=C2)Cc1ccccc1	0
CHEMBL270221	Clc1nc2sc(S(=O)(=O)N(CC(=O)N(CC[NH+](C)C)C)C3CCCN(C3=O)c3ccc(N4C=CC=CC4=O)cc3F)cc2cc1	0
CHEMBL290357	P(=O)([O-])(C([NH3+])CC(C)C)CC(Cc1ccccc1)C(=O)NC(Cc1ccccc1)C(=O)[O-]	0
CHEMBL1643678	Fc1ccc(OC2CN(C2)C=2n3nccc3N=C3C=2CC[NH2+]CC3)cc1	0
CHEMBL1572452	O(C(C)(C)C)C(=O)N1CCN(CC1)c1ccc(NC(=O)Cn2nc(nn2)-c2ccccc2)cc1	0
CHEMBL1651222	O=C(C(=O)N(Cc1ccccc1)C)c1c2c([nH]c1-c1ccccc1)cccc2	0
CHEMBL2042243	Clc1cc2c(N(CC(=O)[O-])C(=O)C23N(C)C(=O)N(Cc2cn(nc2-c2ccccc2)-c2ccccc2)C3=O)cc1	0
CHEMBL418352	O1c2c(OC1)cc1nc(cc(O)c1c2)-c1ccc(cc1)C	0
CHEMBL389861	Clc1cc(ccc1Cl)C[NH+]1CC[NH+](CC1)CCCCC(=O)N1CCN(CC1)c1ccccc1	0
CHEMBL136177	Clc1cc(NCCC)ccc1C(=O)N1CCCCc2c1cccc2	0
CHEMBL3127383	O(C)c1cc2[nH]c3c(cc(\C=N\CCCNc4c5CCCCc5[nH+]c5c4cccc5)c(O)c3CC=C(C)C)c2cc1	0
CHEMBL1099326	O(CCCC(=O)[O-])c1cccc(CCCCCCOc2cc(cc(c2)-c2ccncc2)-c2ccncc2)c1CCC(=O)[O-]	0
CHEMBL321741	Oc1nc(nc2NC(C(N(c12)C(=O)c1ccc[n+](c1)Cc1ccccc1)c1ccccc1)c1ccccc1)NC(=O)C(C)C	0
CHEMBL452086	O1CC[NH+](CC1)Cc1ccc(cc1)-c1nccc(c1)-c1[nH]c2N=CNC(=O)c2c1	0
CHEMBL3143231	P(Oc1ccc(cc1)CC(C(=O)NC(CCC(=O)[O-])C(=O)NC(CCC(=O)[O-])C(=O)NC(C(CC)C)C(=O)NC(CCC(=O)[O-])C(=O)[O-])c1ccccc1O)(=O)([O-])[O-]	0
CHEMBL86578	S(=O)(=O)(N1CC[NH+](CC1)C)c1cc(-c2[nH]c3N(CC(C)C)C(=O)N(C)C(=O)c3n2)c(OCC(C)C)cc1	0
CHEMBL1081810	[n+]1(ccccc1)Cc1cc2cc(ccc2cc1)C[n+]1ccccc1	0
CHEMBL524044	S(=O)(=O)(N1CC2(CCN(CC2)C(=O)Nc2ccc(cc2)-c2ncccc2)c2c1cccc2)C	0
CHEMBL14540	s1cccc1-c1nc2c(cc3OCOc3c2)c(O)c1	0
CHEMBL409343	S(=O)(=O)(N1CC(CC(C1)C)C)c1cc2c(oc(C(=O)NCCCC)c2C)cc1	0
CHEMBL83749	FC(F)(F)C(=O)C(NC(=O)C(NC(=O)C(NC(OC(C)(C)C)=O)Cc1ccccc1)CC(C)C)CC1CCCCC1	0
CHEMBL292254	Clc1cc2cc(S(=O)(=O)N3CCN(CC3)C(=O)c3ccc(cc3)C(=[NH2+])N3CCCC3)[nH]c2cc1	0
CHEMBL2398639	o1c2ncnc(NCCc3ccc(NC(=O)Nc4ccccc4)cc3)c2cc1-c1ccc(OCC[NH+]2CC[NH+](CC2)C)cc1	0
CHEMBL206812	Clc1cc(NC(=O)Nc2ncc(nc2)C#N)c(N2CCCC2)cc1OCC[NH+](C)C	0
CHEMBL47021	s1c2c(cc1C(=O)[O-])c(OC)cc(c2)Cn1ccnc1	0
CHEMBL3126382	S(=O)(=O)(C1CCCC1)c1cc(ccc1)CCCCOCCCCCC[NH2+]CC(O)c1cc(CO)c(O)cc1	0
CHEMBL247590	O1CC(Oc2cc3Cc4c(n[nH]c4-c4ccc(cc4)C#N)-c3cc2OC)CC1	0
CHEMBL1164728	o1nc(cc1-c1cc(C#N)c(OCc2ccc(cc2)C(C)(C)C)cc1)C(=O)[O-]	0
CHEMBL367645	O(C(=O)NC(CC(C)C)C(=O)NC(Cc1c2c(n(c1)C)cccc2)c1[nH]c(C)c(n1)C(=O)[O-])C1CCCCC1	0
CHEMBL395995	FC(F)(F)c1ccc(cc1)C(NC(=O)Nc1c2c([nH]nc2)ccc1)C	0
CHEMBL558557	Oc1cc(ccc1O)\C=C\C(OC(C(O)C(=O)[O-])C(=O)[O-])=O	0
CHEMBL1957854	Clc1cc(ccc1F)CN1C=CN2C1=NC(N1CCOCC1)=CC2=O	0
CHEMBL1269691	Clc1cc(cc(Cl)c1OCCOc1ccc(cc1)C1CC[NH2+]CC1C(=O)N(Cc1cc(ccc1Cl)CNC(=O)C1CC1)C1CC1)C	0
CHEMBL2414052	O=C1NC(=Cc2c1cccc2N)CC(C)C	0
CHEMBL245993	s1cc(nc1NC(=O)c1ccc(Nc2ncncc2)cc1)-c1cc(OC(F)(F)F)ccc1	0
CHEMBL2152742	O=C1Nc2c(N1[O-])cc(cc2)C	0
CHEMBL296210	O(C(C)(C)C)C(=O)NC(Cc1ccccc1)C(=O)NC(Cc1ccccc1)(C(=O)NCCCCCCCO)C	0
CHEMBL1214442	O1CC(NC(=O)c2cc3c(cc(OC)cc3)cc2)C1=O	0
CHEMBL2259657	O1c2c(CC1C(C(=O)[O-])C)c(O)c1c(c2)C(=O)N(C(C(=O)[O-])C)C1=O	0
CHEMBL3218279	s1cc(nc1NC(=O)NC(CC)c1ccccc1)-c1ccncc1	0
CHEMBL1367718	Clc1cc(ccc1C(=O)[O-])-c1oc(cc1)\C=C\1/SC(=O)N(CC(OCC)=O)C/1=O	0
CHEMBL348268	O1c2c3C45C1c1n(Cc6ccccc6)c(C)c(c1CC4(O)C([NH+](CC5)CC1CC1)Cc3ccc2O)-c1ccccc1	0
CHEMBL50868	S=C(NCc1ccccc1)N1CCC(CC1)c1nc[nH]c1	0
CHEMBL75702	S(=O)(=O)(C(Cc1ccc(OCC[NH+](C(C)C)C(C)C)cc1)(C(=O)N[O-])C)c1ccc(OC)cc1	0
CHEMBL1289095	Fc1cc2c3c(nc(NC(C(C)C)C)c2cc1)C=CNC3=O	0
CHEMBL143644	Brc1nn(c2ncnc(N)c12)C1OC(CO)C(O)C1O	0
CHEMBL143647	FC(F)(F)c1ccc(cc1)-c1ccccc1C(=O)Nc1cc2CC(NC(=O)N(C)C)Cc2cc1	0
CHEMBL21907	Fc1cc(ccc1)\C=C\C(=O)N(C1CC[NH+](CC1)Cc1ccccc1)c1cc2N(CCc2cc1)C(=O)C	0
CHEMBL200878	OC(C[NH2+]C(Cc1cc2c(cc1)cccc2)(C)C)C1[NH+](CCC1)Cc1cc(ccc1)C(=O)[O-]	0
CHEMBL2017580	FC(F)(F)C1CC(n2nnc(c2)-c2cc(OC)c(-n3cc(nc3)C)cc2)C(=O)N(CC1)Cc1ccccc1	0
CHEMBL1096492	S(=O)(=O)(CC[NH2+]Cc1[nH]c2nccc(c2c1)-c1cn(nc1-c1ccc(NC(=O)Nc2ccccc2)cc1)CC)C	0
CHEMBL1946495	Fc1ccccc1Nc1nc2c(nc(nc2)Nc2ccc(OC)cc2)n1C1CCC(CC1)C(=O)N	0
CHEMBL460783	O1C(c2c(cc3c(c2)C(OC3CC(=O)[O-])=O)C1=O)CC(=O)[O-]	0
CHEMBL2181330	O1Cc2cc(Nc3nc(-c4cc(COCC=CC1)ccc4)ccn3)ccc2OCC[NH+]1CCCC1	0
CHEMBL2170583	Fc1cnc(nc1Nc1ccc(OCC)cc1)Nc1ccc(OCC)cc1	0
CHEMBL259209	O=C(N(CC)CC)C1(CC1C[NH3+])c1ccccc1	0
CHEMBL2377228	s1c2nc(nc(N)c2cc1Cc1ccccc1)-c1occn1	0
CHEMBL1383240	Clc1ccc(N2N=C(CC2=O)C)cc1C(=O)[O-]	0
CHEMBL253065	S(=O)(=O)(NC(Cc1ccc(cc1)C1S(=O)([O-])=NC(=O)C1)C1=[NH+]CC(N1)C)c1cc(ccc1)C(F)(F)F	0
CHEMBL32433	ClCCCNC(=O)CCCCCCCCCCCCCCC	0
CHEMBL476545	Clc1ccc(cc1)C(C(=O)NCCCc1ccccc1)c1ccccc1	0
CHEMBL452878	OC1CC(CC(O)C1=C)=C\C=C/1\C2CCC(C(\C=C\CC(O)CC34CC5CC(C3)CC(C4)C5)C)C2(CCC\1)C	0
CHEMBL1915456	Oc1cc(O)c(cc1CC=C(C)C)C(=O)\C=C\c1cc(O)ccc1	0
CHEMBL192867	OCC([NH3+])C(=O)NC(C(=O)[O-])C	0
CHEMBL3127561	S1(Oc2c(cc(-n3nnc(c3)-c3cc(N)ccc3)cc2)C=C1)(=O)=O	0
CHEMBL102486	Clc1ccc(cc1C(F)(F)F)CNC(=O)Nc1c2c(ccc1)cncc2	0
CHEMBL233857	s1cccc1C(=[NH2+])Nc1cc2sc(nc2cc1)NC1CC[NH+](CC1)Cc1ccccc1	0
CHEMBL80167	S(=O)(=O)([O-])c1ccccc1C(=O)Nc1ccc(cc1)CC=1c2n(C(=NC=1CCC)C)c(O)nn2	0
CHEMBL1420841	S(Cc1c2c(oc1C(=O)N1CCN(CC1)c1ncccn1)cccc2)Cc1ccccc1	0
CHEMBL288256	Clc1cc(Cl)ccc1C1SC(CC(=O)NCCC(C)C)C(=O)N1CC(=O)NCCC[NH+]1CCOCC1	0
CHEMBL504506	Brc1ccc(cc1)C([NH3+])Cc1cc(F)ccc1F	0
[truncated: 5,701 more rows]
