# Supplementary material for: Deep-learning: investigating deep neural networks hyper-parameters and comparison of performance to shallow methods for modeling bioactivity data
Source: J Cheminform. 2017 Jun 28;9:42. doi: 10.1186/s13321-017-0226-y (PMC5489441; doi:10.1186/s13321-017-0226-y)
Supplement: Supplementary file 1 — Additional file 1. Raw data used in this project. [file 13321_2017_226_MOESM1_ESM.zip › CHEMBL244_cl.csv]

CID	SMILES	Activity
CHEMBL523575	CCCS(=O)(=O)N[C@H]([C@@H](C)CC)C(=O)N[C@@H](CCSC)C(=O)NCc1ccc(cc1)C(=N)N	1
CHEMBL3219090	CNC(=O)NCCC1CCN(CC1)C(=O)[C@H](Cc2cccc(c2)C(=N)N)NS(=O)(=O)c3cccc(NC(=O)CCN)c3	1
CHEMBL252651	COc1ccc(cc1)n2nc(cc2C(=O)Cc3ccc(cc3)N4CCCCC4=O)C(F)(F)F	1
CHEMBL386463	CC1=Nc2c(C)nn(c3ccc4onc(N)c4c3)c2C(=O)N1c5ccc(cc5)c6ccccc6CN7CC[C@@H](O)C7	1
CHEMBL183785	NC(=N)c1cccc(c1)n2nc(cc2C(=O)Nc3ccc(cc3F)n4cnc5cccnc45)C(F)(F)F	1
CHEMBL3219099	NCCC(=O)Nc1cccc(c1)S(=O)(=O)N[C@@H](Cc2cccc(c2)C(=N)N)C(=O)N3CCC(CC3)NC(=O)NCc4ccccc4	1
CHEMBL3219095	NCCC(=O)Nc1cccc(c1)S(=O)(=O)N[C@@H](Cc2cccc(c2)C(=N)N)C(=O)N3CCC(CC3)NC(=O)Nc4ccccc4	1
CHEMBL2334321	CCCNC1=CN=C2N([C@@H](CC2(CCC)CCC)C(=O)NCc3ccc(cc3)C(=N)N)C1=O	1
CHEMBL452793	COC(=O)C1(CC1)c2ccc(cc2)N3CCc4c(C3=O)n(nc4C(F)(F)F)c5ccc(OC)cc5	1
CHEMBL213636	COc1ccc(cc1)n2nc(C(=O)N)c3N=CN(C(=O)c23)c4ccc(cc4F)c5ccccc5S(=O)(=O)N	1
CHEMBL213189	C[C@H](N1CC[C@H](N(CC(=O)O)S(=O)(=O)c2ccc3cc(Cl)ccc3c2)C1=O)C(=O)N4CCOCC4	1
CHEMBL202559	NC(=N)c1ccc2[nH]c(Cc3nc4c(Cl)cc(Cl)cc4[nH]3)nc2c1	1
CHEMBL456034	COc1ccc(cc1)n2nc(c3CCN(C(=O)c23)c4ccc(cc4)C5(CN6CCCC6=O)CC5)S(=O)(=O)C	1
CHEMBL254411	Cc1nn(c2cccc(CN)c2)c3cc(ccc13)c4ccc(cc4)N5CCCCC5=O	1
CHEMBL38626	NC(=N)c1cccc(CN(NS(=O)(=O)c2ccc3ccccc3c2)C(=O)N4CCCCCC4)c1	1
CHEMBL395366	COc1ccc(cc1)n2nc(cc2C(=O)NC3CCN(CC3)c4ccccc4CN5CCCC5)C(F)(F)F	1
CHEMBL1083499	CC1=CN=C(NCC(F)(F)c2ccccc2)C(=O)N1CC(=O)NCCONC(=N)N	1
CHEMBL43817	CC1CCCCN1C(=O)N(Cc2cccc(c2)C(=N)NO)NS(=O)(=O)c3ccc4ccccc4c3	1
CHEMBL375264	COc1cc(Cl)cc(C(=O)Nc2ccc(Cl)cn2)c1NC(=O)c3scc(CN4CCOCC4)c3Cl	1
CHEMBL402980	COc1cc(Cl)cc(C(=O)Nc2ccc(Cl)cn2)c1NC(=O)c3ccc(cc3)N4C=CC=CC4=O	1
CHEMBL489694	Fc1cccc(c1F)c2ccc(COc3cccc(NC(=O)C4CCNCC4)c3)cc2	1
CHEMBL517748	COC(=O)NC1(CC1)c2ccc(cc2)N3CCc4c(C3=O)n(nc4C(F)(F)F)c5ccc(OC)cc5	1
CHEMBL375263	CCN(C)Cc1csc(C(=O)Nc2c(OC)cc(Cl)cc2C(=O)Nc3ccc(Cl)cn3)c1Cl	1
CHEMBL246737	CS(=O)(=O)c1ccccc1N2CCC(CC2=O)NC(=O)c3cc(nn3c4ccc5onc(N)c5c4)C(F)(F)F	1
CHEMBL221704	CC(C)N(CCc1ccccn1)C(=O)[C@H](C)N2CC[C@H](NS(=O)(=O)c3ccc4cc(Cl)ccc4c3)C2=O	1
CHEMBL398518	CS(=O)(=O)c1ccccc1c2ccc3N(CCC(O)c3c2)C(=O)c4cc(nn4c5ccc6onc(N)c6c5)C(F)(F)F	1
CHEMBL258196	CS(=O)(=O)Nc1ccc(NC(=O)c2ccc(cc2)N3C=CC=CC3=O)c(c1)C(=O)Nc4ccc(Cl)cn4	1
CHEMBL402828	CN(C1CCN(C)CC1)C(=O)N(C2CCCN(C2=O)c3ccc(cc3F)c4ccccc4S(=O)(=O)C)S(=O)(=O)c5ccc6cc(Cl)ccc6c5	1
CHEMBL245100	Clc1ccc(NC(=O)c2cc(Cl)ccc2NC(=O)c3scc(CN4CCOCC4)c3Cl)cc1	1
CHEMBL246738	Nc1noc2ccc(cc12)n3nc(cc3C(=O)NC4CCN(CC4)c5ccccc5CN6CCCC6)C(F)(F)F	1
CHEMBL389638	COc1cc(Cl)cc(C(=O)Nc2ccc(Cl)cn2)c1NC(=O)c3scc(CN4CC(=O)NC4=N)c3Cl	1
CHEMBL263495	NC(=N)c1ccc2[nH]cc(C(Cc3ccccc3)C(=O)Nc4ccc(cc4F)n5cnc6ccccc56)c2c1	1
CHEMBL220050	C[C@H](N1CC[C@H](NS(=O)(=O)\C=C\c2ccc(Cl)s2)C1=O)C(=O)N3CCOCC3	1
CHEMBL220051	C[C@H](N1CC[C@H](NS(=O)(=O)c2ccc3cc(C)ccc3c2)C1=O)C(=O)N4CCOCC4	1
CHEMBL210386	CC(C)c1cc(C(C)C)c(c(c1)C(C)C)S(=O)(=O)NC(Cc2cccc(c2)C(=N)N)C(=O)N3CCN(CC3)C(=O)CN=C(N)N	1
CHEMBL438066	CCC(=O)CN([C@H]1CCN([C@@H](C)C(=O)N2CCOCC2)C1=O)S(=O)(=O)c3ccc4cc(Cl)ccc4c3	1
CHEMBL366862	Nc1ccccc1c2ccc(cc2)C(=O)Nc3ccc(Cl)cc3C(=O)Nc4ccc(Cl)cn4	1
CHEMBL471550	COc1ccc(cc1)n2nc(c3CCN(C(=O)c23)c4ccc(cc4)C5(Cn6ccnc6C)CC5)C(F)(F)F	1
CHEMBL393727	COc1ccc(cc1)n2nc(c3CCN(C(=O)c23)c4ccc(N)cc4)C(F)(F)F	1
CHEMBL515383	COc1ccc(cc1)n2nc(c3CCN(C(=O)c23)c4ccc(cc4)C5(CC5)C(=O)C)C(F)(F)F	1
CHEMBL437114	COC(=O)c1nn(c2ccc(OC)cc2)c3C(=O)N(C=Nc13)c4ccc(cc4F)c5ccccc5S(=O)(=O)N	1
CHEMBL213352	COc1ccc(cc1)n2nc(C(=O)N)c3N=CN(C(=O)c23)c4ccc(cc4F)c5ccccc5CN6CCCC6	1
CHEMBL400504	CN(c1ccncc1)c2ccc(c(F)c2)c3ccc4c(nn(c5ccc6onc(N)c6c5)c4c3F)C(=O)N	1
CHEMBL221028	CN(C)Cc1ccccc1c2ccc(cc2)N3CCc4c(C3=O)n(nc4C(F)(F)F)c5cccc(NC(=O)C)c5	1
CHEMBL196182	NC(=N)c1ccc2ccc(CN(CCC[n+]3cc[nH]c3)C(=O)c4cccc5ccccc45)cc2c1	1
CHEMBL271904	Fc1cc(ccc1N2CCCC(NS(=O)(=O)c3ccc4cc(Cl)ccc4c3)C2=O)N5C=CC=CC5=O	1
CHEMBL3100168	NCCC(=O)N1CCC(CC1)NC(=O)c2ccc(Oc3ccc(cc3)C(=N)N)nc2Oc4ccc(cc4)C(=N)N	1
CHEMBL394039	COc1ccc(cc1)n2nc(C(=O)N)c3CCN(C4CCN(CC4)c5ccccc5CN(C)C(=O)C)C(=O)c23	1
CHEMBL2431597	CCOc1cc(ccc1OC(C)C)C(Nc2ccc3c(N)nccc3c2)C(=O)NS(=O)(=O)c4cccc(O)c4	1
CHEMBL213188	C[C@H](N1CC[C@H](N(C)S(=O)(=O)c2ccc3cc(Cl)ccc3c2)C1=O)C(=O)N4CCOCC4	1
CHEMBL491672	O=C(Nc1cccc(OCc2ccc(cc2)c3ccccc3)c1)C4CCNCC4	1
CHEMBL378479	C[C@H](N1CC[C@H](N(CC(=O)N)S(=O)(=O)c2ccc3cc(Cl)ccc3c2)C1=O)C(=O)N4CCOCC4	1
CHEMBL363885	NC(=N)c1ccc2[nH]cc(C(Cc3ccc(NC(=O)c4ccccc4)cc3)C(=O)Nc5ccc(cc5)n6cnc7ccccc67)c2c1	1
CHEMBL195238	NC(=N)c1ccc2ccc(CN(CCCc3ccccc3)C(=O)c4cccc5ccccc45)cc2c1	1
CHEMBL363485	CC(C)N1CCC(CC1)NC(=O)c2cc3ccccc3n2Cc4cnc(s4)c5ccc(Cl)cc5	1
CHEMBL272736	CS(=O)(=O)c1ccccc1c2ccc(N3CCCC(NS(=O)(=O)c4ccc(Cl)cc4)C3=O)c(F)c2	1
CHEMBL272737	CCc1ccc(cc1)S(=O)(=O)NC2CCCN(C2=O)c3ccc(cc3F)c4ccccc4S(=O)(=O)C	1
CHEMBL371386	CCOc1ccc(cc1OCCc2ccc(Cl)cc2Cl)C(=O)N3CCN(Cc4ccncc4)CC3	1
CHEMBL382559	Nc1noc2ccc(cc12)n3nc(cc3C(=O)Nc4ccc(cc4F)c5ccccc5Cn6ccnc6)C(F)(F)F	1
CHEMBL218116	CC(C)N(CCN1CCOCC1)C(=O)[C@H](C)N2CC[C@H](N(CC(=O)N)S(=O)(=O)c3ccc4cc(Cl)ccc4c3)C2=O	1
CHEMBL263252	[Br-].Nc1noc2ccc(cc12)n3nc(cc3C(=O)Nc4ccc(cc4F)c5ccccc5C[n+]6ccccc6)C(F)(F)F	1
CHEMBL384769	CN(C)Cc1ccccc1c2ccc(cc2)N3CCc4c(C3=O)n(nc4C(F)(F)F)c5cccc(c5)[N+](=O)[O-]	1
CHEMBL257453	CS(=O)(=O)c1ccccc1c2ccc(N3CCCC(NS(=O)(=O)c4cnc5ccccc5c4)C3=O)c(F)c2	1
CHEMBL403453	CS(=O)(=O)c1ccccc1c2ccc(N3CCC(NS(=O)(=O)c4oc5ccc(Cl)cc5c4)C3=O)c(F)c2	1
CHEMBL440969	Clc1ccc(NC(=O)N[C@@H]2CCC[C@@H]2NC(=O)c3ccc(cc3)N4C=CC=CC4=O)cc1	1
CHEMBL395823	Nc1noc2ccc(cc12)n3nc(cc3C(=O)NC4CCN(CC4)c5ccccc5CN6CCC[C@H]6O)C(F)(F)F	1
CHEMBL192700	COc1ccc(cc1OCCc2ccc(Cl)cc2Cl)C(=O)NCC3CCN(CC3)C(=N)N	1
CHEMBL398444	NC(=O)c1cc(C(=O)N2CCc3ccc(cc23)N4CCCCCC4=O)n(n1)c5ccc6onc(N)c6c5	1
CHEMBL186831	NC(=N)c1cccc(c1)n2nc(cc2C(=O)Nc3ccc(cc3)n4cnc5ccccc45)C(F)(F)F	1
CHEMBL211367	NC(=N)N1CCC(CC1)C(=O)N2CCN(CC2)C(=O)[C@H](Cc3cccc(c3)C(=N)N)NS(=O)(=O)c4ccc(cc4)c5ccccc5	1
CHEMBL489110	NC(=N)N1CCC(CC1)C(=O)Nc2cccc(OCc3ccc(cc3)c4ccccc4)c2	1
CHEMBL212770	CN(C)Cc1ccccc1c2ccc(cc2)N3CNc4c(C3=O)n(nc4C(F)(F)F)c5ccc6onc(N)c6c5	1
CHEMBL190763	Cc1ccc(cc1OCCc2ccc(Cl)cc2Cl)C(=O)NCC3CCN(CC3)C(=N)N	1
CHEMBL442292	CN(C)Cc1nccn1c2ccc(CC(=O)c3cc(nn3c4ccc5onc(N)c5c4)C(F)(F)F)cc2	1
CHEMBL442293	Clc1ccc2cc(ccc2c1)S(=O)(=O)NC3CCN(C3=O)c4ccc(cn4)c5ccccc5	1
CHEMBL595475	CS(=O)(=O)c1ccccc1c2ccc(N3CC[C@H](NS(=O)(=O)\C=C\c4ccc(Cl)s4)C3=O)c(F)c2	1
CHEMBL373967	C[C@H](N1CC[C@H](NS(=O)(=O)c2ccc3cc(Cl)ccc3c2)C1=O)C(=O)N(CCC#N)C4CCC4	1
CHEMBL3099589	NC(=N)c1ccc(Oc2ccc(NS(=O)(=O)c3ccc(F)cc3)c(Oc4ccc(cc4)C(=N)N)n2)cc1	1
CHEMBL3099586	NCCCN1CCC(CC1)NC(=O)c2cc(Oc3ccc(cc3)C(=N)N)nc(Oc4ccc(cc4)C(=N)N)c2	1
CHEMBL3099587	N[C@@H]1CC[C@H](CC1)NC(=O)c2cc(Oc3ccc(cc3)C(=N)N)nc(Oc4ccc(cc4)C(=N)N)c2	1
CHEMBL506204	OC1O[C@@H]2COC(=O)c3cc(O)c(O)c(O)c3c4c(O)c(O)c(O)cc4C(=O)O[C@H]2[C@@H]5OC(=O)c6cc(O)c(O)c(O)c6c7c(O)c(O)c(O)cc7C(=O)O[C@@H]15	1
CHEMBL3099585	NCCC1CCN(CC1)C(=O)c2cc(Oc3ccc(cc3)C(=N)N)nc(Oc4ccc(cc4)C(=N)N)c2	1
CHEMBL3099583	NCCCNC(=O)c1ccc(Oc2ccc(cc2)C(=N)N)nc1Oc3ccc(cc3)C(=N)N	1
CHEMBL398870	CN(C)Cc1nccn1c2ccc(c(F)c2)c3ccc4c(nn(c5ccc6onc(N)c6c5)c4c3F)C(=O)N	1
CHEMBL400734	Cc1nn(c2cccc(CN)c2)c3c(F)c(ccc13)c4ccc(cc4)N5CCCCC5=O	1
CHEMBL232530	Clc1ccccc1C(=O)N[C@@H]2CCC[C@@H]2NC(=O)c3ccc(cc3)N4C=CC=CC4=O	1
CHEMBL192851	COc1ccc(cc1OCCc2ccc(Cl)cc2Cl)C(=O)NCC3CC(=NO3)c4cc[n+]([O-])cc4	1
CHEMBL192857	COc1ccc(cc1OCCc2ccc(Cl)cc2Cl)C(=O)NCC3CCN(CC3)C4CCOCC4	1
CHEMBL98240	Fc1ccc(CCOc2cc(ccc2F)C(=O)NCC3CCN(CC3)c4ccncc4)cc1	1
CHEMBL194670	FC(F)(F)CN1CCCCC1CCNc2nccc3oc(Cc4cc(Cl)ccc4n5cncn5)nc23	1
CHEMBL183002	NC(=N)c1cccc(c1)n2nc(cc2C(=O)Nc3ccc(cc3)n4cnc5ccccc45)c6cccnc6	1
CHEMBL190670	COc1ccc(cc1OCCc2ccc(Cl)cc2Cl)C(=O)N3CCN(CC3)c4ccncc4	1
CHEMBL593586	CC(C)NC(C)c1ccc(N2CC[C@H](NS(=O)(=O)c3ccc4cc(Cl)ccc4c3)C2=O)c(F)c1	1
CHEMBL3127474	CNC(=O)Nc1ccc(c2cccc(c2)[C@@H]3C[C@](C)(c4ccccc4)c5cc(ccc5N3)C(=N)N)c(c1)C(=O)O	1
CHEMBL428920	CN1CCN(Cc2c(C)sc(C(=O)Nc3ccc(Cl)cc3C(=O)Nc4ccc(Cl)cc4)c2Cl)CC1	1
CHEMBL526453	CC[C@H](C)[C@@H](NS(=O)(=O)Cc1ccccc1)C(=O)N[C@@H](CCSC)C(=O)NCc2ccc(cc2)C(=N)N	1
CHEMBL3127475	C[C@@]1(C[C@H](Nc2ccc(cc12)C(=N)N)c3cccc(c3)c4ccc(cc4C(=O)O)C#N)c5ccccc5	1
CHEMBL377992	C[C@@H](N1CC[C@H](NS(=O)(=O)c2ccc3cc(Cl)ccc3c2)C1=O)C(=O)N4CCOCC4	1
CHEMBL184427	NC(=N)c1cccc(c1)n2nc(cc2C(=O)Nc3ccc(cc3F)n4cnc5cc(ccc45)C(F)(F)F)C(F)(F)F	1
CHEMBL430028	CS(=O)(=O)c1ccccc1c2ccc(N3CCC(NS(=O)(=O)c4oc5cc(Cl)ccc5c4)C3=O)c(F)c2	1
CHEMBL218659	CS(=O)(=O)c1ccccc1c2ccc(cc2)N3CCc4c(C3=O)n(nc4C(F)(F)F)c5ccccc5C(=O)N	1
CHEMBL385679	CN(C)Cc1ccccc1c2ccc(cc2)N3CCc4c(C)nn(c5ccc6onc(N)c6c5)c4C3=O	1
CHEMBL2431615	CCOc1cc(ccc1OC(C)C)C(Nc2ccc3cnccc3c2)C(=O)NS(=O)(=O)c4cccc(c4)S(=O)(=O)NC	1
CHEMBL241920	OCC(O)COCc1csc(C(=O)Nc2ccc(Cl)cc2C(=O)Nc3ccc(Cl)cc3)c1Cl	1
CHEMBL441319	CCCNCc1sc(C(=O)Nc2ccc(Cl)cc2C(=O)Nc3ccc(Cl)cc3)c(Cl)c1CNCCC	1
CHEMBL3127478	C[C@@]1(C[C@H](Nc2ccc(cc12)C(=N)N)c3cccc(c3)c4ccccc4C(=O)O)c5ccccc5	1
CHEMBL231940	Clc1c[nH]c2cc(ccc12)C(=O)N[C@@H]3CCCC[C@@H]3NCc4ccc(cc4)N5C=CC=CC5=O	1
CHEMBL426957	Nc1noc2ccc(cc12)n3nc(cc3C(=O)Nc4ccc(cc4F)n5ccnc5CO)C(F)(F)F	1
CHEMBL260354	Clc1ccc(NC(=O)c2ccccc2NC(=O)c3ccc(cc3)N4CCCCC4=O)nc1	1
CHEMBL3127479	CC(=O)Nc1ccc(c2cccc(c2)[C@@H]3C[C@](C)(c4ccccc4)c5cc(ccc5N3)C(=N)N)c(c1)C(=O)O	1
CHEMBL460884	CNCC1(CC1)c2ccc(cc2)N3CCc4c(C3=O)n(nc4C(F)(F)F)c5ccc(OC)cc5	1
CHEMBL237242	CCOC(=O)c1nn(c2ccc(OC)cc2)c3C(=O)N(CCc13)c4ccc(cc4)c5ccccc5CN6CC[C@@H](O)C6	1
CHEMBL220542	C[C@H](N1CC[C@H](NS(=O)(=O)c2ccc3cc(Cl)ccc3c2)C1=O)C(=O)N(CCNC(=O)N)CC4CC4	1
CHEMBL3114840	CCOc1cc(ccc1OC(C)C)C(Nc2ccc3c(N)nccc3c2)C(=O)NCc4ccccc4S(=O)(=O)C5CC5	1
CHEMBL191922	COc1ccc(cc1OCCc2ccc(Cl)cc2Cl)C(=O)NC3CCN(CC3)C4CCCCC4	1
CHEMBL395142	COc1ccc(cc1)n2nc(Cn3nccn3)c4CCN(C(=O)c24)c5ccc(cc5)c6ccccc6CN7CC[C@@H](O)C7	1
CHEMBL468782	COc1ccc(cc1)n2nc(c3CCN(C(=O)c23)c4ccc(cc4)C5(CC5)N(C)C)C(F)(F)F	1
CHEMBL468783	COc1ccc(cc1)n2nc(c3CCN(C(=O)c23)c4ccc(cc4)C5(CC5)N(C)CCO)C(F)(F)F	1
CHEMBL220513	C[C@H](N1CC[C@H](NS(=O)(=O)c2n[nH]c(n2)c3ccc(Cl)s3)C1=O)C(=O)N4CCOCC4	1
CHEMBL231750	CC(CNC(=O)c1ccc(cc1)N2C=CC=CC2=O)NC(=O)c3ccc4c(Cl)c[nH]c4c3	1
CHEMBL508927	COc1ccc(cc1)n2nc(c3CCN(C(=O)c23)c4ccc(cc4)C5(CC5)C#N)C(F)(F)F	1
CHEMBL457391	CC(C)c1ccc(CCNS(=O)(=O)c2cc(ccc2Cl)C(=N)N)cc1	1
CHEMBL459136	CC(C)c1ccc(CCNS(=O)(=O)c2cc(ccc2O)C(=N)N)c(NC(=O)C(=O)O)c1	1
CHEMBL359573	NC(=N)c1ccc2[nH]cc(C(Cc3ccccc3)C(=O)NCc4ccc(cc4)C(=O)Nc5nc6ccccc6[nH]5)c2c1	1
CHEMBL397124	CNCc1ccccc1N2CCC(CC2)NC(=O)c3cc(nn3c4ccc5onc(N)c5c4)C(F)(F)F	1
CHEMBL266349	NC(=N)c1ccc(CNC(=O)[C@@H]2CCN2C(=O)[C@H](NCC(=O)O)C3CCCCC3)cc1	1
CHEMBL221296	COc1ccc(cc1)n2nc(c3CCN(C(=O)c23)c4ccc(cc4)c5ccccc5CN6CC[C@@H](O)C6)C(F)(F)F	1
CHEMBL393986	Clc1ccc(C(=O)N[C@@H]2CCC[C@@H]2NC(=O)c3ccc(cc3)N4C=CC=CC4=O)c(Cl)c1	1
CHEMBL220909	C[C@H](N1CC[C@H](NS(=O)(=O)c2oc3cc(Cl)ccc3c2)C1=O)C(=O)N4CCOCC4	1
CHEMBL271427	CS(=O)(=O)c1ccccc1c2ccc(N3CCCC(N(CC(=O)O)S(=O)(=O)c4ccc5cc(Cl)ccc5c4)C3=O)c(F)c2	1
CHEMBL256573	Clc1ccc(NC(=O)c2ccccc2NCc3ccc(cc3)N4C=CC=CC4=O)nc1	1
CHEMBL256574	CC(Nc1ccc(Cl)cn1)c2ccccc2NC(=O)c3ccc(cc3)N4C=CC=CC4=O	1
CHEMBL3114834	COC(=O)Nc1ccc(c(c1)[C@H]2CCCN2C(=O)[C@H](Nc3ccc4c(N)nccc4c3)c5cc(OC)ccc5F)S(=O)(=O)C(C)C	1
CHEMBL361520	CCC(C(=O)Nc1ccc(cc1)n2cnc3ccccc23)c4csc5ccc(cc45)C(=N)N.OC(=O)C(F)(F)F	1
CHEMBL97784	COc1cccc(CCOc2cc(ccc2Cl)C(=O)NCC3CCN(CC3)c4ccncc4)c1	1
CHEMBL518648	COc1ccc(cc1)n2nc(c3CCN(C(=O)c23)c4ccc(cc4)C5(CNC(C)C)CC5)C(F)(F)F	1
CHEMBL382278	NC(=N)c1ccc(NC(C(=O)O)c2cc(OC3CCOCC3)cc(c2)C#C)cc1	1
CHEMBL3114553	CC(C)(C)[C@@H](O)C(=O)N1CCS(=O)(=O)C[C@H]1C(=O)NCc2cc(Cl)ccc2CN.OC(=O)C(F)(F)F	1
CHEMBL193063	COc1ccc(cn1)N2CCC(CNC(=O)c3ccc(OC)c(OCCc4ccc(Cl)cc4Cl)c3)CC2	1
CHEMBL194414	[O-][n+]1ccccc1C(F)(F)CNc2nccc3oc(Cc4ccccc4n5cnnn5)nc23	1
CHEMBL1084908	NC(=N)NOCCNC(=O)CN1C(=O)C(=NC=C1C#N)NCC(F)(F)c2ccccc2	1
CHEMBL221092	CN(C)Cc1ccccc1c2ccc(cc2)N3CCc4c(C3=O)n(nc4C(F)(F)F)c5cccc(c5)C#N	1
CHEMBL261536	CN(C)CCOc1cc(Cl)cc(C(=O)Nc2ccc(Cl)cn2)c1NC(=O)c3ccc(cc3)N4CCCCC4=O	1
CHEMBL400016	Clc1c[nH]c2cc(ccc12)C(=O)N[C@H]3Cc4ccccc4[C@H]3NC(=O)c5ccc(cc5)N6C=CC=CC6=O	1
CHEMBL235369	COCCOC(=O)N1C[C@H](NC(=O)c2ccc(cc2)N3C=CC=CC3=O)[C@@H](C1)NC(=O)c4ccc(Cl)s4	1
CHEMBL377361	NC(=N)NCCNC(=O)C1CCN(CC1)C(=O)[C@H](Cc2cccc(c2)C(=N)N)NS(=O)(=O)C3=CC4C(C=C3)C(=O)c5ccccc5C4=O	1
CHEMBL400017	Clc1ccc(s1)C(=O)N[C@@H]2Cc3ccccc3[C@@H]2NC(=O)c4ccc(cc4)N5C=CC=CC5=O	1
CHEMBL3099814	N[C@@H]1CC[C@H](CC1)NC(=O)c2ccc(Oc3ccc(cc3)C(=N)N)nc2Oc4ccc(cc4)C(=N)N	1
CHEMBL180869	CCOC(=O)[C@@H]1CCCCC1NC(=O)C(Cc2ccccc2)c3coc4ccc(cc34)C(=N)N	1
CHEMBL190020	CC(=O)Nc1ccc(CCOc2cc(ccc2F)C(=O)NCC3CCN(CC3)c4ccncc4)cc1	1
CHEMBL235367	COCC(=O)N1C[C@H](NC(=O)c2ccc(cc2)N3C=CC=CC3=O)[C@@H](C1)NC(=O)c4ccc(Cl)s4	1
CHEMBL3099812	NC(=N)c1ccc(Oc2ccc(NS(=O)(=O)c3ccc4ccccc4c3)c(Oc5ccc(cc5)C(=N)N)n2)cc1	1
CHEMBL361846	NCc1nccn1c2ccc(NC(=O)c3cc(nn3c4ccc5onc(N)c5c4)C(F)(F)F)c(F)c2	1
CHEMBL428432	CS(=O)(=O)Nc1ccc(NC(=O)c2ccc(cc2)N3CCCCC3=O)c(c1)C(=O)Nc4ccc(Cl)cn4	1
CHEMBL2441058	Fc1ccc(COc2cccc(NC(=O)C3CCN(CC3)c4ccncc4)c2)cc1	1
CHEMBL508759	Fc1ccc(F)c(c1)c2ccc(COc3cccc(NC(=O)C4CCNCC4)c3)cc2	1
CHEMBL436791	CN(C)Cc1ccccc1c2ccc(N3CCc4c(C3=O)n(nc4C(F)(F)F)c5ccc6onc(N)c6c5)c(F)c2	1
CHEMBL3219093	CCNC(=O)NC1CCN(CC1)C(=O)[C@H](Cc2cccc(c2)C(=N)N)NS(=O)(=O)c3cccc(NC(=O)CCN)c3	1
CHEMBL2441056	Fc1ccc(COc2cccc(NC(=O)C3CCN(CC3)c4ccncc4)c2)c(F)c1	1
CHEMBL510344	COc1ccc(cc1)n2nc(c3CCN(C(=O)c23)c4ccc(cc4)C5(CC5)C(=O)NC6CCCC6)C(F)(F)F	1
CHEMBL327253	Clc1ccc(cc1OCCc2ccc(cc2)C#N)C(=O)NCC3CCN(CC3)c4ccncc4	1
CHEMBL235694	COc1ccc(cc1)n2nc(c3CCN(C(=O)c23)c4ccc(cc4)N(C)C(=O)C)C(F)(F)F	1
CHEMBL41947	COc1ccc2cc(ccc2c1)S(=O)(=O)NN(Cc3cccc(c3)C(=N)N)C(=O)N4CCCCCC4	1
CHEMBL218723	COc1ccc(c(N)c1)n2nc(c3CCN(C(=O)c23)c4ccc(cc4)c5ccccc5S(=O)(=O)C)C(F)(F)F	1
CHEMBL387481	CN(C)Cc1ccccc1c2ccc(cc2)c3cnc4c(nn(c5ccc6onc(N)c6c5)c4c3O)C(F)(F)F	1
CHEMBL244049	CC1(C)OCC(COCc2csc(C(=O)Nc3ccc(Cl)cc3C(=O)Nc4ccc(Cl)cc4)c2Cl)O1	1
CHEMBL3219096	NCCC(=O)Nc1cccc(c1)S(=O)(=O)N[C@@H](Cc2cccc(c2)C(=N)N)C(=O)N3CCC(CCNC(=O)NC4CCCCC4)CC3	1
CHEMBL461454	COc1ccc(cc1)n2nc(C(=O)N)c3CCN(C(=O)c23)c4ccc(cc4)C5(CCN6CCOCC6)CC5	1
CHEMBL461453	COc1ccc(cc1)n2nc(C#N)c3CCN(C(=O)c23)c4ccc(cc4)C5(CC5)N(C)C	1
CHEMBL516771	CNCC1(CC1)c2ccc(cc2)N3CCc4c(nn(c5ccc(OC)cc5)c4C3=O)C#N	1
CHEMBL212209	CC(C)c1cc(C(C)C)c(c(c1)C(C)C)S(=O)(=O)N[C@@H](Cc2cccc(c2)C(=N)N)C(=O)N3CCN(CC3)C(=O)CCCN=C(N)N	1
CHEMBL186410	NC(=N)c1ccc2[nH]cc(C(Cc3ccc4ccccc4c3)C(=O)Nc5ccc(cc5F)n6cnc7ccccc67)c2c1	1
CHEMBL579107	NC(=O)c1nn(c2cccc(c2)C3=NNC(=O)N3)c4C(=O)N(CCc14)c5ccc(cc5)c6ccccc6CN7CCCC7	1
CHEMBL176136	CN(C)C(=N)c1ccccc1c2ccc(cc2)C(=O)Nc3ccc(Cl)cc3C(=O)Nc4ccc(Cl)cn4	1
CHEMBL391787	COc1ccc(cc1)n2nc(N(C)C(=O)OC(C)(C)C)c3CCN(C(=O)c23)c4ccc(cc4)c5ccccc5CN6CC[C@@H](O)C6	1
CHEMBL445391	Cc1nccn1c2ccc(NC(=O)c3cc(nn3c4ccc5onc(N)c5c4)C(F)(F)F)cc2	1
CHEMBL396782	CN(CCO)Cc1csc(C(=O)Nc2ccc(Cl)cc2C(=O)Nc3ccc(Cl)cc3)c1Cl	1
CHEMBL399331	Nc1noc2ccc(cc12)n3nc(cc3C(=O)N4CCc5cc(ccc45)c6ccccc6CN7CCCC7)C(F)(F)F	1
CHEMBL399332	NC(=O)c1cc(C(=O)N2CCc3cc(ccc23)c4ccccc4CN5CCCC5)n(n1)c6ccc7onc(N)c7c6	1
CHEMBL364434	NC(=N)c1ccc2[nH]cc(C(Cc3cccc(c3)C(=O)O)C(=O)Nc4ccc(cc4F)n5cnc6ccccc56)c2c1	1
CHEMBL379957	CCC(C)(C)c1ccc(cc1)S(=O)(=O)N[C@@H](Cc2cccc(c2)C(=N)N)C(=O)N3CCN(CC3)C(=O)CCN=C(N)N	1
CHEMBL432214	Cc1ccc(CCOc2cc(ccc2F)C(=O)NCC3CCN(CC3)c4ccncc4)cc1	1
CHEMBL506501	CC[C@H](C)[C@H](NS(=O)(=O)Cc1ccc(cc1)C(=O)O)C(=O)N[C@@H](CCC(=O)N)C(=O)NCc2ccc(cc2)C(=N)N	1
CHEMBL242091	Clc1ccc(NC(=O)c2cc(Cl)ccc2NC(=O)c3scc(Cn4ccnc4)c3Cl)cc1	1
CHEMBL429758	CS(=O)(=O)c1ccccc1c2ccc(N3CCCC(NS(=O)(=O)c4ccc5cn[nH]c5c4)C3=O)c(F)c2	1
CHEMBL182746	CC(C)N1CCC(CC1)NC(=O)c2cc3ccccc3n2Cc4cc(on4)c5ccc(Cl)s5	1
CHEMBL3219102	COc1ccc(c(OC)c1)c2cccc(c2)S(=O)(=O)N[C@@H](Cc3cccc(c3)C(=N)N)C(=O)N4CCC(CC4)NC(=O)NC5CCCCC5	1
CHEMBL380829	Nc1noc2ccc(cc12)n3nc(cc3C(=O)Nc4ccc(cc4F)c5ccccc5CN6CCNCC6)C(F)(F)F	1
CHEMBL509562	O[C@@H]1COC(=O)c2cc(O)c(O)c(O)c2c3c(O)c(O)c(O)cc3C(=O)O[C@H]1[C@@H]4OC(=O)c5cc(O)c(O)c(O)c5c6c(O)c(O)c(O)c7[C@@H](O)[C@@H]4OC(=O)c67	1
CHEMBL511082	COc1ccc(cc1)n2nc(c3CCN(C(=O)c23)c4ccc(cc4)C5(CO)CC5)C(F)(F)F	1
CHEMBL270565	CN(C)CCN(C)C(=O)CN(C1CCCN(C1=O)c2ccc(cc2F)N3CCCCC3=O)S(=O)(=O)c4ccc5cc(Cl)ccc5c4	1
CHEMBL197593	OC(=O)CN1CCCCC1CCNc2nccc3oc(Cc4cc(Cl)ccc4n5cncn5)nc23	1
CHEMBL592401	CN(C)Cc1ccccc1c2ccc(cc2)N3CCc4c(C3=O)n(nc4C(F)(F)F)c5cccc(c5)C6=NNC(=O)N6	1
CHEMBL592400	CN(C)Cc1nccn1c2ccc(cc2)N3CCc4c(C3=O)n(nc4C(F)(F)F)c5cccc(c5)C6=NNC(=O)N6	1
CHEMBL223457	C[C@H](N1CC[C@H](NS(=O)(=O)c2ncc(s2)c3ccc(Cl)s3)C1=O)C(=O)N4CCOCC4	1
CHEMBL458067	CC(C)c1ccc(CCNS(=O)(=O)c2cc(ccc2O)C(=N)N)c(OCC(=O)O)c1	1
CHEMBL194486	C(CC1CCCCN1)Nc2nccc3oc(Cc4ccccc4n5cnnn5)nc23	1
CHEMBL222108	CC(C)N(Cc1ccccc1)C(=O)[C@H](C)N2CC[C@H](NS(=O)(=O)c3ccc4cc(Cl)ccc4c3)C2=O	1
CHEMBL386203	CC1=Nc2c(C(=O)N1c3ccc(cc3)c4ccccc4CNCC5CC5)n(nc2C(F)(F)F)c6ccc7onc(N)c7c6	1
CHEMBL426071	NC(=N)c1cccc(c1)n2nc(Cn3ccnc3)cc2C(=O)Nc4ccc(cc4)n5cnc6ccccc56	1
CHEMBL554926	CS(=O)(=O)c1ccccc1c2ccc(NC(=O)c3cc(nn3c4ccc5onc(N)c5c4)C(F)(F)F)c(F)c2	1
CHEMBL237286	CN(C)C(=O)[C@H]1C[C@H](NC(=O)c2ccc(cc2)N3C=CC=CC3=O)[C@@H](C1)NC(=O)c4ccc(Cl)s4	1
CHEMBL3127470	C[C@@]1(C[C@H](Nc2ccc(cc12)C(=N)N)c3cccc(c3)c4ccc(cc4C(=O)O)C(=O)O)c5ccccc5	1
CHEMBL195314	NC(=N)c1ccc2ccc(CN(CCc3c[nH]cn3)C(=O)c4cccc5ccccc45)cc2c1	1
CHEMBL445941	COCCNC(=O)[C@H]1C[C@H](NC(=O)c2ccc(cc2)N3C=CC=CC3=O)[C@@H](C1)NC(=O)c4ccc(Cl)s4	1
CHEMBL221738	CCN(C(C)C)C(=O)[C@H](C)N1CC[C@H](NS(=O)(=O)c2ccc3cc(Cl)ccc3c2)C1=O	1
CHEMBL1766822	COc1ccc2ccc(cc2c1)S(=O)(=O)NC3CCN(Cc4cc(ccc4OCC(=O)[O-])C(=[NH2+])N)C3=O	1
CHEMBL402166	Nc1noc2ccc(cc12)n3nc(cc3C(=O)Cc4ccc(cc4)N5CCCCC5=O)C(F)(F)F	1
CHEMBL402167	COc1ccc(cc1)n2nc(cc2C(=O)Cc3ccc(cc3)c4ccccc4CN5CC[C@H](O)C5)C(F)(F)F	1
CHEMBL355576	CC(C)c1nccn1c2ccc(NC(=O)c3cc(nn3c4ccc5onc(N)c5c4)C(F)(F)F)c(F)c2	1
CHEMBL260912	O=C(Nc1ccccc1C(=O)Nc2ccccn2)c3ccc(cc3)N4C=CC=CC4=O	1
CHEMBL260911	O=C(Nc1ccccc1C(=O)Nc2cccnc2)c3ccc(cc3)N4C=CC=CC4=O	1
CHEMBL204589	Cc1cc2nc(Cc3nc4cc(ccc4[nH]3)C(=N)N)[nH]c2cc1C	1
CHEMBL374306	COc1ccc(c(c1)S(=O)(=O)N)n2nc(c3CCN(C(=O)c23)c4ccc(cc4)c5ccccc5S(=O)(=O)C)C(F)(F)F	1
CHEMBL214444	Cc1nn(c2ccc3onc(N)c3c2)c4C(=O)N(C=Nc14)c5ccc(cc5)c6ccccc6CN7CC[C@H](O)C7	1
CHEMBL606699	CCN(C)C(C)c1ccc(N2CC[C@H](NS(=O)(=O)c3ccc4cc(Cl)ccc4c3)C2=O)c(F)c1	1
CHEMBL185301	NC(=N)c1cccc(c1)n2nc(cc2C(=O)Nc3ccc(cc3F)n4cnc5ncccc45)C(F)(F)F	1
CHEMBL212371	COc1ccc(cc1)n2nc(Cn3ccnc3)c4N=C(C)N(C(=O)c24)c5ccc(cc5)c6ccccc6CN7CCCC7	1
CHEMBL362478	CCOC(=O)[C@@H]1CCCCC1NC(=O)C(Cc2ccccc2)c3cccc4ccc(cc34)C(=N)N	1
CHEMBL212031	CC(C)c1cc(C(C)C)c(c(c1)C(C)C)S(=O)(=O)N[C@@H](Cc2cccc(c2)C(=N)N)C(=O)N3CCC(CC3)C(=O)NCCN=C(N)N	1
CHEMBL2431590	CCOc1cc(ccc1OC(C)C)C(Nc2ccc3cnccc3c2)C(=O)NS(=O)(=O)c4ccccc4	1
CHEMBL514567	CNC1(CC1)c2ccc(cc2)N3CCc4c(nn(c5ccc(OC)cc5)c4C3=O)C#N	1
CHEMBL366053	NC(=N)c1ccc2[nH]cc(C(Cc3ccccc3)C(=O)NCc4cccc(c4)C(=O)Nc5nc6ccccc6[nH]5)c2c1	1
CHEMBL199236	CCOc1cc(cc(c1)c2cccnc2)C(Nc3ccc(cc3)C(=N)N)C(=O)O	1
CHEMBL396805	Clc1ccc(NC(=O)c2cc(Cl)ccc2NC(=O)c3scc(Cn4ncnn4)c3Cl)cc1	1
CHEMBL212422	COc1ccc(cc1)n2nc(Cn3cnnn3)c4N=C(C)N(C(=O)c24)c5ccc(cc5)c6ccccc6CN7CCCC7	1
CHEMBL185909	NC(=N)c1cccc(c1)n2nc(Cn3cncn3)cc2C(=O)Nc4ccc(cc4)n5cnc6ccccc56	1
CHEMBL237065	OC[C@H]1C[C@H](NC(=O)c2ccc(cc2)N3C=CC=CC3=O)[C@@H](C1)NC(=O)c4ccc(Cl)s4	1
CHEMBL3219078	CNC(=O)CCCC1CCN(CC1)C(=O)[C@H](Cc2cccc(c2)C(=N)N)NS(=O)(=O)c3cccc(c3)c4ccc(Cl)cc4Cl	1
CHEMBL3219079	NCCC1CCN(CC1)C(=O)[C@H](Cc2cccc(c2)C(=N)N)NS(=O)(=O)c3cccc(c3)c4ccc(Cl)cc4Cl	1
CHEMBL192811	CC(=N)N1CCC(CNC(=O)c2ccc(C)c(OCCc3ccc(Cl)cc3Cl)c2)CC1	1
CHEMBL3099584	NCCC1CCN(CC1)C(=O)c2ccc(Oc3ccc(cc3)C(=N)N)nc2Oc4ccc(cc4)C(=N)N	1
CHEMBL3219075	NCCC1CCN(CC1)C(=O)[C@H](Cc2cccc(c2)C(=N)N)NS(=O)(=O)c3cccc(c3)c4cccc(F)c4	1
CHEMBL513062	COc1ccc(cc1)n2nc(c3CCN(C(=O)c23)c4ccc(cc4)C5(CNc6nccs6)CC5)C(F)(F)F	1
CHEMBL591726	CS(=O)(=O)c1ccccc1c2ccc(NC(=O)c3cc(nn3c4cccc(c4)c5nnc(N)[nH]5)C(F)(F)F)c(F)c2	1
CHEMBL279187	COc1ccc(cc1)n2nc(C(=O)N)c3CCN(C(=O)c23)c4ccc(cc4)c5ccccc5CN	1
CHEMBL3127490	C[C@@]1(C[C@H](Nc2ccc(cc12)C(=N)N)c3cc(NC(=O)C4CC4)cc(c3)c5ccc(cc5C(=O)O)C(=O)N)c6ccccc6	1
CHEMBL3127491	CC(C)CC(=O)Nc1cc(cc(c1)c2ccc(cc2C(=O)O)C(=O)N)[C@@H]3C[C@](C)(c4ccccc4)c5cc(ccc5N3)C(=N)N	1
CHEMBL2337674	NC(=N)c1ccc(OC[C@H]2COc3ccc(cc3O2)N(Cc4ccccc4)C(=O)C(=O)O)cc1	1
CHEMBL2337675	CCOC(=O)C(=O)N(Cc1ccccc1)c2ccc3O[C@H](COc4ccc(cc4)C(=[NH2+])N)COc3c2.[O-]C(=O)C(F)(F)F	1
CHEMBL3219077	NCCC1CCN(CC1)C(=O)[C@H](Cc2cccc(c2)C(=N)N)NS(=O)(=O)c3cccc(c3)c4ccc(F)cc4	1
CHEMBL94605	Fc1ccc(cc1OCCc2cccc(Cl)c2)C(=O)NCC3CCN(CC3)c4ccncc4	1
CHEMBL377589	CN(C)Cc1ccccc1c2ccc(N3CC=Cc4c(C3=O)n(nc4C(F)(F)F)c5ccc6onc(N)c6c5)c(F)c2	1
CHEMBL2337673	NC(=N)c1ccc(OC[C@@H]2COc3ccc(cc3O2)N(Cc4ccccc4)C(=O)C(=O)O)cc1	1
CHEMBL462084	COc1ccc(cc1)n2nc(c3CCN(C(=O)c23)c4ccc(cc4)C5(CC5)NS(=O)(=O)C)C(F)(F)F	1
CHEMBL187646	NC(=N)c1ccc2[nH]cc(C(Cc3ccccc3)C(=O)Nc4ccc(cc4)n5cnc(c5)c6ccccc6)c2c1	1
CHEMBL258274	COC(=O)CN(C1CCCN(C1=O)c2ccc(cc2)N3C=CC=CC3=O)S(=O)(=O)c4cc5ccc(Cl)nc5s4	1
CHEMBL185232	NC(=N)c1cccc(c1)n2nc(Cn3ccnn3)cc2C(=O)Nc4ccc(cc4)n5cnc6ccccc56	1
CHEMBL426101	Clc1ccc(c(Cc2oc3ccnc(NCCC4CCCCN4)c3n2)c1)n5cncn5	1
CHEMBL601216	CS(=O)(=O)c1ccccc1c2ccc(NC(=O)c3cc(nn3c4cccc(CNC(=O)CN)c4)C(F)(F)F)c(F)c2	1
CHEMBL198416	FC(F)(CNc1nccc2oc(Cc3ccccc3n4cnnn4)nc12)C5CCCCN5	1
CHEMBL386294	CCN(CC)Cc1ccccc1c2ccc(cc2)N3CCc4c(C3=O)n(nc4C(F)(F)F)c5ccc6onc(N)c6c5	1
CHEMBL92132	Fc1ccc(cc1OCCc2ccc(Cl)cc2Cl)C(=O)NCC3CCN(CC3)c4ccncc4	1
CHEMBL402761	Clc1ccc(NS(=O)(=O)c2ccccc2NC(=O)c3ccc(cc3)N4C=CC=CC4=O)nc1	1
CHEMBL402836	Clc1ccc(NCc2ccccc2NC(=O)c3ccc(cc3)N4C=CC=CC4=O)nc1	1
CHEMBL330141	Clc1ccc(CCOc2cc(ccc2Cl)C(=O)NCC3CCN(CC3)c4ccncc4)c(Cl)c1	1
CHEMBL269955	Clc1ccc2cc(sc2n1)S(=O)(=O)NC3CCCN(C3=O)c4ccc(cc4)N5C=CC=CC5=O	1
CHEMBL404286	CC(C(=O)c1cc(nn1c2ccc3onc(N)c3c2)C(F)(F)F)c4ccc(cc4)c5ccccc5S(=O)(=O)N	1
CHEMBL2441039	COc1cccc(COc2cccc(NC(=O)C3CCN(CC3)c4ccncc4)c2)c1	1
CHEMBL2441060	O=C(Nc1cccc(OCc2ccccc2)c1)C3CCN(CC3)c4ccncc4	1
CHEMBL366323	Cc1cc(C(=O)Nc2ccc(cc2)n3cnc4ccccc34)n(n1)c5cccc(c5)C(=N)N	1
CHEMBL399418	COC(=O)C1C[C@H](NC(=O)c2ccc(cc2)N3C=CC=CC3=O)[C@@H](C1)NC(=O)c4ccc(Cl)s4	1
CHEMBL517263	COc1ccc(cc1)n2nc(c3CCN(C(=O)c23)c4ccc(cc4)C5(CN)CC5)C(F)(F)F	1
CHEMBL185786	NC(=N)c1ccc2[nH]cc(C(Cc3ccccc3)C(=O)NCc4ccc(cc4)n5cnc6ccccc56)c2c1	1
CHEMBL363862	COc1ccc(cc1OCCc2ccc(Cl)cc2Cl)C(=O)N3CCN(Cc4ccc(cc4)C#N)CC3	1
CHEMBL183417	NC(=N)c1ccc2[nH]cc(C(CC(=O)Nc3ccc(cc3)n4cnc5ccccc45)Cc6ccccc6)c2c1	1
CHEMBL3114851	CCOc1cc(ccc1OC(C)C)C(Nc2ccc3c(N)nccc3c2)C(=O)NCc4ccccc4	1
CHEMBL192961	Cc1ccc(cc1OCCc2ccc(Cl)cc2Cl)C(=O)N3CCN(Cc4cc[n+]([O-])cc4)CC3	1
CHEMBL3114856	CCOc1cc(ccc1OC(C)C)C(Nc2ccc3c(N)nccc3c2)C(=O)NCc4cccc(O)c4	1
CHEMBL3114857	CCOc1cc(ccc1OC(C)C)C(Nc2ccc3c(N)nccc3c2)C(=O)NCc4cccc(N)c4	1
CHEMBL179410	Cc1nccn1c2ccc(NC(=O)c3cc(nn3c4ccc5onc(N)c5c4)C(F)(F)F)c(c2)C#N	1
CHEMBL192883	COc1ccc(cc1OCCc2ccc(Cl)cc2Cl)C(=O)NCC3CCN(CC3)c4ccnc(O)c4	1
CHEMBL270829	CCN(CC)CCN(C)C(=O)N(C1CCCN(C1=O)c2ccc(cc2F)c3ccccc3S(=O)(=O)C)S(=O)(=O)c4ccc5cc(Cl)ccc5c4	1
CHEMBL182562	CC(C)N1CCC(CC1)NC(=O)c2cc3ccccc3n2CC(=O)Nc4cccc(Cl)c4	1
CHEMBL219006	CC(C)N(CCN1CCCCC1)C(=O)[C@H](C)N2CC[C@H](NS(=O)(=O)c3ccc4cc(Cl)ccc4c3)C2=O	1
CHEMBL512467	CNCC1(CC1)c2ccc(cc2)N3CCC4C(N(N=C4S(=O)(=O)C)c5ccc(OC)cc5)C3=O	1
CHEMBL3219080	CNC(=O)CCCC1CCN(CC1)C(=O)[C@H](Cc2cccc(c2)C(=N)N)NS(=O)(=O)c3cccc(c3)c4cccc(Cl)c4Cl	1
CHEMBL3219083	NCCC1CCN(CC1)C(=O)[C@H](Cc2cccc(c2)C(=N)N)NS(=O)(=O)c3cccc(c3)c4ccc(Cl)c(Cl)c4	1
CHEMBL3219082	CNC(=O)CCCC1CCN(CC1)C(=O)[C@H](Cc2cccc(c2)C(=N)N)NS(=O)(=O)c3cccc(c3)c4ccc(Cl)c(Cl)c4	1
CHEMBL3219085	CCOc1ccc(c(Cl)c1)c2cccc(c2)S(=O)(=O)N[C@@H](Cc3cccc(c3)C(=N)N)C(=O)N4CCC(CCN)CC4	1
CHEMBL221968	CN(C)Cc1ccccc1c2ccc(cc2)N3CCc4c(C3=O)n(nc4C(F)(F)F)c5cccc(N)c5	1
CHEMBL3219087	COc1ccc(c(OC)c1)c2cccc(c2)S(=O)(=O)N[C@@H](Cc3cccc(c3)C(=N)N)C(=O)N4CCC(CCN)CC4	1
CHEMBL3219086	CNC(=O)CCCC1CCN(CC1)C(=O)[C@H](Cc2cccc(c2)C(=N)N)NS(=O)(=O)c3cccc(c3)c4ccc(OC)cc4OC	1
CHEMBL390056	COc1cc(Cl)cc(C(=O)Nc2ccc(Cl)cn2)c1NC(=O)c3scc(CN(CC(F)(F)F)C4=NCCO4)c3Cl	1
CHEMBL235064	COc1ccc(cc1)n2nc(N(C)C)c3CCN(C(=O)c23)c4ccc(cc4)c5ccccc5CN6CC[C@@H](O)C6	1
CHEMBL237924	CC(=O)N1C[C@H](NC(=O)c2ccc(cc2)N3C=CC=CC3=O)[C@@H](C1)NC(=O)c4ccc5c(Cl)c[nH]c5c4	1
CHEMBL390055	COc1cc(Cl)cc(C(=O)Nc2ccc(Cl)cn2)c1NC(=O)c3scc(CN(C)C(=O)NCCC(=O)O)c3Cl	1
CHEMBL404218	Cn1ccnc1c2ccc(N3CCC(NS(=O)(=O)c4ccc5cc(Cl)ccc5c4)C3=O)c(F)c2	1
CHEMBL404219	Fc1cc(ccc1N2CCC(NS(=O)(=O)c3ccc4cc(Cl)ccc4c3)C2=O)n5cccn5	1
CHEMBL235148	Clc1ccc(s1)C(=O)N[C@@H]2CN(C[C@@H]2NC(=O)c3ccc(cc3)N4C=CC=CC4=O)C(=O)C5CC5	1
CHEMBL426501	NC(=N)NCCC(=O)N1CCN(CC1)C(=O)[C@H](Cc2cccc(c2)C(=N)N)NS(=O)(=O)c3cccc4ccccc34	1
CHEMBL221198	C[C@H](N1CC[C@H](NS(=O)(=O)c2nc3ccc(Cl)cc3s2)C1=O)C(=O)N4CCOCC4	1
CHEMBL183547	COC(=O)[C@@H]1CCCCC1NNC(=O)C(Cc2ccccc2)c3csc4ccc(cc34)C(=N)N.OC(=O)C(F)(F)F	1
CHEMBL377627	CC(C)c1cc(C(C)C)c(c(c1)C(C)C)S(=O)(=O)N[C@@H](Cc2cccc(c2)C(=N)N)C(=O)N3CCC(CCN=C(N)N)CC3	1
CHEMBL512288	COc1ccc(cc1)n2nc(c3CCN(C(=O)c23)c4ccc(cc4)C5(CC5)N(C)CC(=O)N)C(F)(F)F	1
CHEMBL512287	COc1ccc(cc1)n2nc(C#N)c3CCN(C(=O)c23)c4ccc(cc4)C5(CS(=O)(=O)C)CC5	1
CHEMBL441880	COc1cc(Cl)cc(C(=O)Nc2ccc(Cl)cn2)c1NC(=O)c3scc(CN(C)CCN4CCCC4)c3Cl	1
CHEMBL373089	COc1ccc(cc1OCCc2ccc(Cl)cc2Cl)C(=O)N3CCN(Cc4ccccn4)CC3	1
CHEMBL181694	CC(C)N1CCC(CC1)NC(=O)c2cc3ccccc3n2Cc4cc(on4)c5ccc(Cl)cc5	1
CHEMBL461091	COc1ccc(cc1)n2nc(c3CCN(C(=O)c23)c4ccc(cc4)C5(CN6CCCC6)CC5)C(F)(F)F	1
CHEMBL461090	COc1ccc(cc1)n2nc(c3CCN(C(=O)c23)c4ccc(cc4)C5(CNC6CCCC6)CC5)C(F)(F)F	1
CHEMBL226564	CCN(Cc1csc(C(=O)Nc2c(OC)cc(Cl)cc2C(=O)Nc3ccc(Cl)cn3)c1Cl)C4=NCCO4	1
CHEMBL260369	COc1cc(Cl)cc(C(=O)Nc2ccc(Cl)cn2)c1NC(=O)c3ccc(nc3)N4C=CC=CC4=O	1
CHEMBL222074	CC(C)N(CCNC(=O)N)C(=O)[C@H](C)N1CC[C@H](N(CC(=O)N)S(=O)(=O)c2ccc3cc(Cl)ccc3c2)C1=O	1
CHEMBL260085	COc1cc(Cl)cc(C(=O)Nc2ccc(Cl)cn2)c1NC(=O)c3ccc(cc3)N4CCCCC4=O	1
CHEMBL260086	Oc1cc(Cl)cc(C(=O)Nc2ccc(Cl)cn2)c1NC(=O)c3ccc(cc3)N4CCCCC4=O	1
CHEMBL237441	COc1ccc(cc1)n2nc(C(=O)O)c3CCN(C(=O)c23)c4ccc(cc4)c5ccccc5CN6CC[C@@H](O)C6	1
CHEMBL191861	COc1ccc(cc1OCCc2ccc(Cl)cc2Cl)C(=O)Nc3ccc(cc3)c4ccccc4C#N	1
CHEMBL365165	COc1ccc(cc1OCCc2ccc(Cl)cc2Cl)C(=O)NCC3CCN(CC3)c4ccc(Cl)cc4	1
CHEMBL366135	NC(=N)c1ccc2ccn(C(Cc3ccccc3)C(=O)Nc4ccc(cc4F)n5cnc6ccccc56)c2c1	1
CHEMBL191937	COc1ccc(cc1OCCc2ccc(Cl)cc2Cl)C(=O)N3CCN(Cc4ccc(F)cc4)CC3	1
CHEMBL384682	COc1ccc(cc1)n2nc(c3C(=NN(C(=O)c23)c4ccc(cc4)c5ccccc5CN6CCCC6)C)C(F)(F)F	1
CHEMBL379937	CCOC(=O)c1nn(c2ccc(OC)cc2)c3C(=O)N(C=Nc13)c4ccc(cc4)c5ccccc5CN6CCCC6	1
CHEMBL2334303	C[C@]1(C[C@H](N2C(=O)C(=NC(=C12)Cl)NC3CCC3)C(=O)NCc4ccc(cc4)C(=N)N)C(=O)NCc5ccccc5	1
CHEMBL3114832	COC(=O)Nc1ccc(c(c1)[C@H]2CCCN2C(=O)[C@H](Nc3ccc4c(N)nccc4c3)c5ccc(F)c(OC)c5)S(=O)(=O)C(C)C	1
CHEMBL251762	CS(=O)(=O)c1ccccc1c2ccc3N(CCc3c2)C(=O)c4cc(nn4c5ccc6onc(N)c6c5)C(F)(F)F	1
CHEMBL515847	COc1ccc(cc1)n2nc(c3CCN(C(=O)c23)c4ccc(cc4)C5(N)CC5)C(F)(F)F	1
CHEMBL223293	C[C@H](N1CC[C@H](NS(=O)(=O)c2ccc(\C=C\Cl)cc2)C1=O)C(=O)N3CCOCC3	1
CHEMBL432391	Fc1ccc(cc1OCCc2ccc(Cl)cn2)C(=O)NCC3CCN(CC3)c4ccncc4	1
CHEMBL372847	NC(=N)c1ccc2ccc(CN(CCc3ccc(F)cc3)C(=O)c4cccc5ccccc45)cc2c1	1
CHEMBL393533	COC(=O)N1C[C@H](NC(=O)c2ccc(cc2)N3C=CC=CC3=O)[C@@H](C1)NC(=O)c4ccc(Cl)s4	1
CHEMBL387856	COc1cc(Cl)cc(C(=O)Nc2ccc(Cl)cn2)c1NC(=O)c3scc(CN(C)C4=NCCCO4)c3Cl	1
CHEMBL3219081	NCCC1CCN(CC1)C(=O)[C@H](Cc2cccc(c2)C(=N)N)NS(=O)(=O)c3cccc(c3)c4cccc(Cl)c4Cl	1
CHEMBL367575	NC(=N)c1ccc2scc(C(Cc3ccccc3)C(=O)Nc4ccc(Oc5ccccc5)cc4)c2c1.OC(=O)C(F)(F)F	1
CHEMBL382094	CCOc1cc(O[C@H]2CCOC2)cc(c1)[C@@H](Nc3ccc(cc3)C(=N)N)C(=O)O	1
CHEMBL515066	COc1ccc(cc1)n2nc(c3CCN(C(=O)c23)c4ccc(cc4)C5(CC5)c6ncc[nH]6)C(F)(F)F	1
CHEMBL392005	Clc1ccc(s1)C(=O)N[C@@H]2CN(C[C@@H]2NC(=O)c3ccc(cc3)N4C=CC=CC4=O)C(=O)OCC5c6ccccc6c7ccccc57	1
CHEMBL194569	[O-][n+]1ccccc1C(F)(F)CNc2nccc3oc(Cc4ccccc4N5CN=CN5)nc23	1
CHEMBL2441035	O=C(Nc1cccc(OCc2ccc3OCOc3c2)c1)C4CCN(CC4)c5ccncc5	1
CHEMBL395728	OC(=O)CN1CCN(Cc2ccc3c(Cl)c(sc3c2)C(=O)Nc4ccc(Cl)cc4C(=O)Nc5ccc(Cl)cc5)CC1	1
CHEMBL251938	CN(C)CCN(c1cccnc1)c2ccc(c(F)c2)c3ccc4c(nn(c5ccc6onc(N)c6c5)c4c3F)C(=O)N	1
CHEMBL378830	NC(=N)NCCC1CCN(CC1)C(=O)[C@H](Cc2cccc(c2)C(=N)N)NS(=O)(=O)c3ccc(cc3)C4CCCCC4	1
CHEMBL465794	COc1ccc(cc1)n2nc(c3CCN(C(=O)c23)c4ccc(cc4)C5(CC5)N6CCCC6=O)C(F)(F)F	1
CHEMBL397661	CN(C)Cc1c(sc2ccccc12)C(=O)Nc3ccc(Cl)cc3C(=O)Nc4ccc(Cl)cc4	1
CHEMBL377956	Nc1ccc2[nH]c(cc2n1)c3cc(CC(=O)O)cc(c3O)c4cccc(c4)[N+](=O)[O-]	1
CHEMBL594515	NC(=O)c1ccc(N2CC[C@H](NS(=O)(=O)\C=C\c3ccc(Cl)s3)C2=O)c(F)c1	1
CHEMBL594516	CNC(=O)c1ccc(N2CC[C@H](NS(=O)(=O)\C=C\c3ccc(Cl)s3)C2=O)c(F)c1	1
CHEMBL428982	Nc1noc2ccc(cc12)n3nc(c4CCN(C(=O)c34)c5ccc(cc5)c6ccccc6CN7CCOCC7)C(F)(F)F	1
CHEMBL250985	CS(=O)(=O)c1ccccc1c2ccc3N(CCOc3c2)C(=O)c4cc(nn4c5ccc6onc(N)c6c5)C(F)(F)F	1
CHEMBL248725	CN(C)Cc1ccccc1c2ccc3N(CCc3c2)C(=O)c4cc(nn4c5ccc6onc(N)c6c5)C(F)(F)F	1
CHEMBL455932	CS(=O)(=O)c1ccccc1c2ccc(CCNS(=O)(=O)c3cc(ccc3O)C(=N)N)c(OCC(=O)O)c2	1
CHEMBL439418	CS(=O)(=O)c1ccccc1c2ccc(N3CCC(NS(=O)(=O)\C=C\c4cc5ccc(Cl)cc5s4)C3=O)c(F)c2	1
CHEMBL438434	NC(=N)NCCC(=O)N1CCN(CC1)C(=O)[C@H](Cc2cccc(c2)C(=N)N)NS(=O)(=O)C3=CC4C(C=C3)C(=O)c5ccccc5C4=O	1
CHEMBL2441032	Fc1cccc(CCOc2cccc(NC(=O)C3CCN(CC3)c4ccncc4)c2)c1	1
CHEMBL259533	FC(F)(F)c1ccc(NC(=O)c2ccccc2NC(=O)c3ccc(cc3)N4C=CC=CC4=O)nc1	1
CHEMBL259535	Cc1ccc(NC(=O)c2ccccc2NC(=O)c3ccc(cc3)N4C=CC=CC4=O)nc1	1
CHEMBL259534	Clc1ccc(NC(=O)c2ccccc2NC(=O)c3ccc(cc3)N4C=CC=CC4=O)nc1	1
CHEMBL198735	FC(F)(CNc1nccc2oc(Cc3cc(Cl)ccc3n4cncn4)nc12)C5CCCCN5	1
CHEMBL426456	COc1ccc(cc1OCCc2ccc(Cl)cc2Cl)C(=O)NCCN3CCCCC3	1
CHEMBL459854	COc1ccc(cc1)n2nc(c3CCN(C(=O)c23)c4ccc(cc4)C5(CC5)C(=O)N6CCCC6)C(F)(F)F	1
CHEMBL250960	NC(=O)c1cc(C(=O)N2CCc3cc(ccc23)N4CCCCCC4=O)n(n1)c5ccc6onc(N)c6c5	1
CHEMBL3134467	CCOC(=O)C1CCCN(C1)c2ccc(cc2)N3C[C@H](CNC(=O)c4ccc(Cl)s4)OC3=O	1
CHEMBL211938	C[C@H](N1CC[C@H](NS(=O)(=O)c2ccc3cc(Cl)ccc3c2)C1=O)C(=O)N4CCNCC4	1
CHEMBL3134465	OC(=O)C1CCN(C(=O)C1)c2ccc(cc2)N3C[C@H](CNC(=O)c4ccc(Cl)s4)OC3=O	1
CHEMBL244664	CN(C)Cc1ccc2c(Cl)c(sc2c1)C(=O)Nc3ccc(Cl)cc3C(=O)Nc4ccc(Cl)cc4	1
CHEMBL425512	Nc1noc2ccc(cc12)n3nc(cc3C(=O)Nc4ccc(cc4F)c5ccccc5S(=O)(=O)N)C(F)(F)F	1
CHEMBL171854	CC(=N)NCc1ccccc1c2ccc(cc2)C(=O)Nc3ccc(Cl)cc3C(=O)Nc4ccc(Cl)cn4	1
CHEMBL263767	Nc1noc2ccc(cc12)n3nc(c4CCN(C(=O)c34)c5ccc(cc5F)c6ccccc6CN7CC[C@@H](O)C7)C(F)(F)F	1
CHEMBL378996	C[C@H](N1CC[C@H](NS(=O)(=O)c2ccc3cc(Cl)ccc3c2)C1=O)C(=O)N4CCCC4	1
CHEMBL2441030	Fc1ccc(OCc2cccc(NC(=O)C3CCN(CC3)c4ccncc4)c2)cc1	1
CHEMBL238148	CCOC(=O)N1C[C@H](NC(=O)c2ccc(cc2)N3C=CC=CC3=O)[C@@H](C1)NC(=O)c4ccc5c(Cl)c[nH]c5c4	1
CHEMBL221475	CC(C)N(Cc1cccnc1)C(=O)[C@H](C)N2CC[C@H](NS(=O)(=O)c3ccc4cc(Cl)ccc4c3)C2=O	1
CHEMBL258188	Clc1ccc(NC(=O)c2cc(ccc2NC(=O)c3ccc(cc3)N4C=CC=CC4=O)C#N)nc1	1
CHEMBL227360	COc1cc(Cl)cc(C(=O)Nc2ccc(Cl)cn2)c1NC(=O)c3scc(CN(C)C(=O)NCCN4CCCC4)c3Cl	1
CHEMBL227248	COc1cc(Cl)cc(C(=O)Nc2ccc(Cl)cn2)c1NC(=O)c3scc(CN(C)CC(C)O)c3Cl	1
CHEMBL227249	COc1cc(Cl)cc(C(=O)Nc2ccc(Cl)cn2)c1NC(=O)c3scc(CN(C)CC(C)(C)O)c3Cl	1
CHEMBL430367	COC(=O)C1C[C@H](NC(=O)c2ccc(cc2)N3C=CC=CC3=O)[C@@H](C1)NC(=O)c4ccc5c(Cl)c[nH]c5c4	1
CHEMBL366158	CC(=O)Oc1cc(cc(OCCc2ccc(Cl)cc2Cl)c1Br)C(=O)NCC3CCN(CC3)c4ccncc4	1
CHEMBL238354	CCC(=O)N1C[C@H](NC(=O)c2ccc(cc2)N3C=CC=CC3=O)[C@@H](C1)NC(=O)c4ccc(Cl)s4	1
CHEMBL392006	Clc1c[nH]c2cc(ccc12)C(=O)N[C@@H]3CN(C[C@@H]3NC(=O)c4ccc(cc4)N5C=CC=CC5=O)C(=O)OCC6c7ccccc7c8ccccc68	1
CHEMBL238356	CC(C)(C)C(=O)N1C[C@H](NC(=O)c2ccc(cc2)N3C=CC=CC3=O)[C@@H](C1)NC(=O)c4ccc(Cl)s4	1
CHEMBL471565	COc1ccc(cc1)n2nc(c3CCN(C(=O)c23)c4ccc(cc4)C5(CN6CCOCC6)CC5)C(F)(F)F	1
CHEMBL265087	CN1CCN(Cc2ccccc2c3ccc(cc3)N4CCc5c(C4=O)n(nc5C(F)(F)F)c6ccc7onc(N)c7c6)CC1	1
CHEMBL187097	NC(=N)c1cccc(c1)n2nc(Cn3cnnn3)cc2C(=O)Nc4ccc(cc4)n5cnc6ccccc56	1
CHEMBL227145	COc1cc(Cl)cc(C(=O)Nc2ccc(Cl)cn2)c1NC(=O)c3scc(CNC(C)C)c3Cl	1
CHEMBL455914	CC(C)c1ccc(CCN(C)S(=O)(=O)c2cc(ccc2O)C(=N)N)cc1	1
CHEMBL227146	CCN(CC)Cc1csc(C(=O)Nc2c(OC)cc(Cl)cc2C(=O)Nc3ccc(Cl)cn3)c1Cl	1
CHEMBL377077	NC(=N)c1ccc2[nH]c(Cc3nc4cc(F)ccc4[nH]3)nc2c1	1
CHEMBL193145	COc1ccc(cc1OCCc2ccc(Cl)cc2Cl)C(=O)NC3CCN(CC3)c4cc[n+]([O-])cc4	1
CHEMBL380221	NC(=N)NCCC1CCN(CC1)C(=O)[C@H](Cc2cccc(c2)C(=N)N)NS(=O)(=O)c3ccc(NC(=O)CCNC(=N)N)cc3	1
CHEMBL2334310	CC(C)(C)NC1=NC(=C2N([C@@H](CC2(C)C)C(=O)NCc3ccc(cc3)C(=N)N)C1=O)Cl	1
CHEMBL378092	Nc1noc2ccc(cc12)n3nc(c4CCN(C(=O)c34)c5ccc(cc5)c6ccccc6CN7CCCC7)C(F)(F)F	1
CHEMBL378093	Nc1noc2ccc(cc12)n3nc(c4CCN(C(=O)c34)c5ccc(cc5)c6ccccc6CN7CC[C@@H](O)C7)C(F)(F)F	1
CHEMBL401024	Fc1cc(ccc1C(=O)N[C@H]2CCCC[C@H]2NC(=O)c3ccc4c(Cl)c[nH]c4c3)N5C=CC=CC5=O	1
CHEMBL438647	CN(C)Cc1ccccc1c2ccc(cc2)N3C(=Nc4c(C3=O)n(nc4C(F)(F)F)c5ccc6onc(N)c6c5)C	1
CHEMBL234171	Clc1c[nH]c2cc(ccc12)C(=O)N[C@@H]3CCCC[C@@H]3NC(=O)c4ccc(cc4)N5CCCS5(=O)=O	1
CHEMBL271851	CS(=O)(=O)c1ccccc1c2ccc(N3CCCC(NS(=O)(=O)c4cccnc4)C3=O)c(F)c2	1
CHEMBL211764	C[C@H](N1CC[C@H](NS(=O)(=O)c2ccc3cc(Cl)ccc3c2)C1=O)C(=O)N4CC5CCC4CC5	1
CHEMBL380813	COc1ccc(CCN(Cc2ccc3ccc(cc3c2)C(=N)N)C(=O)c4cccc5ccccc45)cc1OC	1
CHEMBL392508	CNC(=O)N1C[C@H](NC(=O)c2ccc(cc2)N3C=CC=CC3=O)[C@@H](C1)NC(=O)c4ccc(Cl)s4	1
CHEMBL2334302	CNC(=O)[C@]1(C)C[C@H](N2C(=O)C(=NC(=C12)Cl)NC3CCC3)C(=O)NCc4ccc(cc4)C(=N)N	1
CHEMBL404708	Fc1cc(ccc1N2CCC(NS(=O)(=O)c3ccc4cc(Cl)ccc4c3)C2=O)c5ccccc5	1
CHEMBL364191	CCC(C(=O)Nc1ccc(cc1)n2cnc3ccccc23)c4c[nH]c5ccc(cc45)C(=N)N	1
CHEMBL97664	CC(C)(C)OC(=O)Nc1ccc(CCOc2cc(ccc2Cl)C(=O)NCC3CCN(CC3)c4ccncc4)cc1	1
CHEMBL373528	CN(C)Cc1ccccc1c2ccc(cc2)N3CCc4c(C3=O)n(nc4C(F)(F)F)c5cccc6onc(N)c56	1
CHEMBL3114557	CN1CCN([C@@H](C1)C(=O)NCc2cc(Cl)ccc2CN)C(=O)[C@H](O)C(C)(C)C.OC(=O)C(F)(F)F	1
CHEMBL2391037	OC(=O)C1CCN(CC1)c2ccc(cc2)N3C[C@H](CNC(=O)c4ccc(Cl)s4)OC3=O	1
CHEMBL198820	Cc1cc2oc(Cc3cc(Cl)ccc3n4cncn4)nc2c(NCC(F)(F)c5ccccn5)n1	1
CHEMBL510030	COc1ccc(cc1)n2nc(C(=O)N)c3CCN(C(=O)c23)c4ccc(cc4)C5(CN6CCCC6=O)CC5.OC(=O)C(F)(F)F	1
CHEMBL2441057	Fc1cccc(COc2cccc(NC(=O)C3CCN(CC3)c4ccncc4)c2)c1	1
CHEMBL465499	COc1ccc(cc1)n2nc(C(=O)N)c3CCN(C(=O)c23)c4ccc(cc4)C5(CC5)N(C)CCO.OC(=O)C(F)(F)F	1
CHEMBL192985	COc1ccc(cc1OCCc2ccc(Cl)cc2Cl)C(=O)N3CCN(CC(=O)N4CCCC4)CC3	1
CHEMBL176494	CCc1nccn1c2ccc(NC(=O)c3cc(nn3c4ccc5onc(N)c5c4)C(F)(F)F)c(F)c2	1
CHEMBL399822	CNc1nn(c2ccc(OC)cc2)c3C(=O)N(CCc13)c4ccc(cc4)c5ccccc5CN6CC[C@@H](O)C6	1
CHEMBL401782	Fc1cc(ccc1N2CCC(NS(=O)(=O)c3ccc4cc(Cl)ccc4c3)C2=O)c5cccnc5	1
CHEMBL221951	C[C@H](N1CC[C@H](NS(=O)(=O)c2nc3cc(Cl)ccc3s2)C1=O)C(=O)N4CCOCC4	1
CHEMBL379986	COc1ccc(cc1)n2nc(C(=O)N)c3N=CN(C(=O)c23)c4ccc(cc4)c5ccccc5S(=O)(=O)N	1
CHEMBL209963	CC(C)c1cc(C(C)C)c(c(c1)C(C)C)S(=O)(=O)N[C@@H](Cc2cccc(c2)C(=N)N)C(=O)N3CCCN(CC3)C(=O)CCN	1
CHEMBL401788	COC(=O)CN(C1CCCN(C1=O)c2ccc(cc2F)n3ccnc3C[N+](C)(C)CC(=O)OC)S(=O)(=O)c4ccc5cc(Cl)ccc5c4	1
CHEMBL593585	CCNC(C)c1ccc(N2CC[C@H](NS(=O)(=O)c3ccc4cc(Cl)ccc4c3)C2=O)c(F)c1	1
CHEMBL392297	CCS(=O)(=O)N1C[C@H](NC(=O)c2ccc(cc2)N3C=CC=CC3=O)[C@@H](C1)NC(=O)c4ccc(Cl)s4	1
CHEMBL92613	Clc1ccc(cc1OCCc2ccc(Br)cc2)C(=O)NCC3CCN(CC3)c4ccncc4	1
CHEMBL3114556	CC(C)(C)[C@@H](O)C(=O)N1CCOC[C@H]1C(=O)NCc2cc(Cl)ccc2CN.OC(=O)C(F)(F)F	1
CHEMBL315645	Nc1ccc(CCOc2cc(ccc2Cl)C(=O)NCC3CCN(CC3)c4ccncc4)cc1	1
CHEMBL220788	C[C@H](N1CC[C@H](NS(=O)(=O)c2cc3sc(Cl)cc3s2)C1=O)C(=O)N4CCOCC4	1
CHEMBL393973	O=C(N[C@H]1CCC[C@H]1NC(=O)c2ccc3cc[nH]c3c2)c4ccc(cc4)N5C=CC=CC5=O	1
CHEMBL232529	Clc1cccc(c1)C(=O)N[C@@H]2CCC[C@@H]2NC(=O)c3ccc(cc3)N4C=CC=CC4=O	1
CHEMBL232528	COc1ccc(cc1)C(=O)N[C@@H]2CCC[C@@H]2NC(=O)c3ccc(cc3)N4C=CC=CC4=O	1
CHEMBL401235	OC(=O)[C@H]1C[C@H](NC(=O)c2ccc(cc2)N3C=CC=CC3=O)[C@@H](C1)NC(=O)c4ccc(Cl)s4	1
CHEMBL445335	COc1ccc(cc1)n2nc(c3CCN(C(=O)c23)c4ccc(cc4)C5(Cn6ccnc6C)CC5)S(=O)(=O)C.OC(=O)C(F)(F)F	1
CHEMBL2431605	CCOc1cc(ccc1OC(C)C)C(Nc2ccc3c(N)nccc3c2)C(=O)NS(=O)(=O)c4ccc(C)cc4	1
CHEMBL443578	COc1ccc(cc1)n2nc(C(=O)N)c3CCN(C(=O)c23)c4ccc(cc4)c5ccccc5CN6CCCC6	1
CHEMBL518253	COc1ccc(cc1)n2nc(C#N)c3CCN(C(=O)c23)c4ccc(cc4)C5(CN(C)C)CC5.OC(=O)C(F)(F)F	1
CHEMBL271080	CS(=O)(=O)c1ccccc1c2ccc(N3CCCC(NS(=O)(=O)Cc4ccccc4)C3=O)c(F)c2	1
CHEMBL429098	Clc1ccc(NC(=O)c2cc(Cl)ccc2NC(=O)c3scc(CNCCCn4ccnc4)c3Cl)cc1	1
CHEMBL594085	CC(=C)c1ccc(N2CC[C@H](NS(=O)(=O)\C=C\c3ccc(Cl)s3)C2=O)c(F)c1	1
CHEMBL76325	NC(=N)c1ccc2[nH]c(cc2c1)c3cc(CC(=O)O)cc(c3O)c4cccc(c4)[N+](=O)[O-]	1
CHEMBL391876	CNc1ccc(cc1)N2CCc3c(C2=O)n(nc3C(F)(F)F)c4ccc(OC)cc4	1
CHEMBL363310	NC(=N)c1ccc2scc(C(Cc3ccccc3)C(=O)Nc4ccc(cc4)n5cnc(c5)c6ccccc6)c2c1.OC(=O)C(F)(F)F	1
CHEMBL607085	CN(C)C(=O)c1ccc(N2CC[C@H](NS(=O)(=O)\C=C\c3ccc(Cl)s3)C2=O)c(F)c1	1
CHEMBL377604	C[C@H](N1CC[C@H](NS(=O)(=O)c2ccc3cc(Cl)ccc3c2)C1=O)C(=O)N4CC5CNCC(C5)C4	1
CHEMBL391527	Clc1ccc(s1)C(=O)N[C@H]2CCCC[C@H]2NC(=O)c3ccc(cc3)N4C=CC=CC4=O	1
CHEMBL523099	O=C(Nc1cccc(OCc2ccc(cc2)c3ccccc3)c1)C4CCCNC4	1
CHEMBL185269	CC(C(=O)Nc1ccc(cc1)n2cnc3ccccc23)c4c[nH]c5ccc(cc45)C(=N)N	1
CHEMBL434760	CCN(CC)C(=O)[C@H](C)N1CC[C@H](NS(=O)(=O)c2ccc3cc(Cl)ccc3c2)C1=O	1
CHEMBL254141	CS(=O)(=O)c1ccccc1c2ccc(N3CCC(NS(=O)(=O)c4cc5nc(Cl)ccc5s4)C3=O)c(F)c2	1
CHEMBL253926	CN(C)Cc1ccccc1c2ccc(CC(=O)c3cc(nn3c4ccc5onc(N)c5c4)C(F)(F)F)c(F)c2	1
CHEMBL453208	COc1ccc(cc1)N2N=C(C3CCN(C(=O)C23)c4ccc(cc4)C5(CN6CCCC6)CC5)S(=O)(=O)C.OC(=O)C(F)(F)F	1
CHEMBL204126	NC(=N)c1ccc2[nH]c(Cc3ccccn3)nc2c1	1
CHEMBL209794	NC(=N)NCCC1CCN(CC1)C(=O)[C@H](Cc2cccc(c2)C(=N)N)NS(=O)(=O)c3ccc(Oc4ccccc4)cc3	1
CHEMBL209816	C[C@H](N1CC[C@H](N(C)S(=O)(=O)c2ccc3cc(Cl)ccc3c2)C1=O)C(=O)N4CCCCC4	1
CHEMBL244665	CN1CCN(Cc2c(sc3ccccc23)C(=O)Nc4ccc(Cl)cc4C(=O)Nc5ccc(Cl)cc5)CC1	1
CHEMBL381949	CN(C)Cc1ccccc1c2ccc(NC(=O)c3cc(nn3c4ccc5onc(N)c5c4)C(F)(F)F)c(F)c2	1
CHEMBL387408	CCOC(=O)c1nn(c2ccc3onc(N)c3c2)c4C(=O)N(C=Nc14)c5ccc(cc5)c6ccccc6CN7CCCC7	1
CHEMBL208549	COc1ccc(cc1)n2nc(C#N)c3N=CN(C(=O)c23)c4ccc(cc4)c5ccccc5S(=O)(=O)N	1
CHEMBL235593	CS(=O)(=O)N1C[C@H](NC(=O)c2ccc(cc2)N3C=CC=CC3=O)[C@@H](C1)NC(=O)c4ccc(Cl)s4	1
CHEMBL179270	COc1cc(ccc1OCc2ccccc2)C(Nc3ccc(cc3)C(=N)N)C(=O)NCc4ccccc4	1
CHEMBL235594	CC(C)S(=O)(=O)N1C[C@H](NC(=O)c2ccc(cc2)N3C=CC=CC3=O)[C@@H](C1)NC(=O)c4ccc(Cl)s4	1
CHEMBL510512	Oc1cc(cc(O)c1O)C(=O)OC2O[C@@H]3COC(=O)c4cc(O)c(O)c(O)c4c5c(O)c(O)c(O)cc5C(=O)O[C@H]3[C@H](OC(=O)c6cc(O)c(O)c(O)c6)[C@H]2OC(=O)c7cc(O)c(O)c(O)c7	1
CHEMBL468792	CNCC1(CC1)c2ccc(cc2)N3CCc4c(nn(c5ccc(OC)cc5)c4C3=O)C(=O)N	1
CHEMBL395373	COc1ccc(cc1)n2nc(Cn3ncnn3)c4CCN(C(=O)c24)c5ccc(cc5)c6ccccc6CN7CC[C@@H](O)C7	1
CHEMBL459102	COc1ccc(cc1)n2nc(c3CCN(C(=O)c23)c4ccc(cc4)C5(CC5)C6=NC(C)(C)CO6)C(F)(F)F	1
CHEMBL400227	Clc1c[nH]c2cc(ccc12)C(=O)N[C@@H]3CCCC[C@@H]3NC(=O)c4ccc(cc4)C5(CN6CCCC6)CC5	1
CHEMBL205383	[Br-].C[N+](C)(C)Cc1ccccc1c2ccc(NC(=O)c3cc(nn3c4ccc5onc(N)c5c4)C(F)(F)F)c(F)c2	1
CHEMBL395777	CN(CCOCCO)Cc1csc(C(=O)Nc2ccc(Cl)cc2C(=O)Nc3ccc(Cl)cc3)c1Cl	1
CHEMBL3127465	NC(=N)c1ccc2N[C@@H](C[C@H](c3ccccc3)c2c1)c4ccccc4c5ccccc5C(=O)O	1
CHEMBL386101	CN(C)Cc1ccccc1c2ccc(cc2)N3C=Nc4c(C)nn(c5ccc6onc(N)c6c5)c4C3=O	1
CHEMBL2334315	CC(C)(C)OC(=O)CNC1=NC(=C2N([C@@H](CC2(C)C)C(=O)NCc3ccc(cc3)C(=N)N)C1=O)Cl	1
CHEMBL223042	CN(C)CCCN(c1ccncc1)c2ccc(c(F)c2)c3ccc4c(nn(c5ccc6onc(N)c6c5)c4c3F)C(=O)N	1
CHEMBL409678	CS(=O)(=O)c1ccccc1c2ccc(N3CCCC(NS(=O)(=O)c4ccc(N)nc4)C3=O)c(F)c2	1
CHEMBL426275	COc1ccc(cc1OCCc2ccc(Cl)cc2Cl)C(=O)NCC3CCN(CC3)C4CCNCC4	1
CHEMBL378643	NC(=N)NCCC1CCN(CC1)C(=O)[C@H](Cc2cccc(c2)C(=N)N)NS(=O)(=O)c3ccc(Oc4ccccc4)nc3	1
CHEMBL328654	Nc1ccc(CCOc2cc(ccc2F)C(=O)NCC3CCN(CC3)c4ccncc4)cc1	1
CHEMBL459286	COc1ccc(cc1)n2nc(C(=O)N)c3CCN(C(=O)c23)c4ccc(cc4)C5(CC5)C(=O)C	1
CHEMBL398528	CN(C)CC(=O)N(C)c1ccc2CCN(C(=O)c3cc(nn3c4ccc5onc(N)c5c4)C(=O)N)c2c1	1
CHEMBL363962	NC(=N)c1cccc(c1)n2nc(cc2C(=O)Nc3ccc(cc3F)n4cnc5cc(N)ccc45)C(F)(F)F	1
CHEMBL194316	[O-][n+]1ccccc1C(F)(F)CNc2nccc3oc(Cc4cccc(Cl)c4)nc23	1
CHEMBL513954	COc1ccc(cc1)n2nc(C(=O)N)c3CCN(C(=O)c23)c4ccc(cc4)C5(CC5)C6=NCCO6	1
CHEMBL227359	COc1cc(Cl)cc(C(=O)Nc2ccc(Cl)cn2)c1NC(=O)c3scc(CN(C)C(=O)NCCO)c3Cl	1
CHEMBL193042	CCN(CC)C(=O)[C@H](CCCN=C(N)N)NC(=O)c1ccc(OC)c(OCCc2ccc(Cl)cc2Cl)c1	1
CHEMBL252454	Nc1noc2ccc(cc12)n3nc(cc3C(=O)Cc4ccc(cc4F)N5C=CC=CC5=O)C(F)(F)F	1
CHEMBL252453	Nc1noc2ccc(cc12)n3nc(cc3C(=O)Cc4ccc(cc4)c5ccccc5CN6CCCC6)C(F)(F)F	1
CHEMBL211754	CC(C)c1cc(C(C)C)c(c(c1)C(C)C)S(=O)(=O)N[C@@H](Cc2cccc(c2)C(=N)N)C(=O)N3CCN(CC3)C(=N)N	1
CHEMBL3114854	CCOc1cc(ccc1OC(C)C)C(Nc2ccc3c(N)nccc3c2)C(=O)NCc4cccc(c4)S(=O)(=O)N	1
CHEMBL211209	NC(=N)N1CCN(CC1)C(=O)[C@H](Cc2cccc(c2)C(=N)N)NS(=O)(=O)c3ccc(cc3)C4CCCCC4	1
CHEMBL457774	COc1ccc(cc1)n2nc(C(=O)N)c3CCN(C(=O)c23)c4ccc(cc4)C5(CS(=O)(=O)C)CC5	1
CHEMBL363771	NC(=N)c1ccc2[nH]cc(C(CC3CC3)C(=O)Nc4ccc(cc4)n5cnc6ccccc56)c2c1	1
CHEMBL3114855	CCOc1cc(ccc1OC(C)C)C(Nc2ccc3c(N)nccc3c2)C(=O)NCc4cccc(NC(=O)OC)c4	1
CHEMBL398979	CN(Cc1nccn1c2ccc3N(CCc3c2)C(=O)c4cc(nn4c5ccc6onc(N)c6c5)C(=O)N)S(=O)(=O)C	1
CHEMBL402892	CS(=O)(=O)c1ccccc1c2ccc(N3CCCC(NS(=O)(=O)c4cc(Cl)cc(Cl)c4)C3=O)c(F)c2	1
CHEMBL256890	CS(=O)(=O)c1ccccc1c2ccc(N3CCCC(N(CCCO)S(=O)(=O)c4ccc5cc(Cl)ccc5c4)C3=O)c(F)c2	1
CHEMBL246742	COc1ccc(cc1)n2nc(C(=O)N)c3CCN(C4CCN(CC4)c5ccccc5CN(C)S(=O)(=O)C)C(=O)c23	1
CHEMBL3127476	C[C@@]1(C[C@H](Nc2ccc(cc12)C(=N)N)c3cccc(c3)c4ccc(N)cc4C(=O)O)c5ccccc5	1
CHEMBL217655	Cc1nn(c2ccc3onc(N)c3c2)c4C(=O)N(C=Nc14)c5ccc(cc5)c6ccccc6CNCC7CC7	1
CHEMBL180080	COc1cccc(c1)n2c(cc3ccccc23)C(=O)NC4CCN(CC4)C(C)C	1
CHEMBL364580	CC(C)(C(=O)Nc1ccc(cc1)n2cnc3ccccc23)c4c[nH]c5ccc(cc45)C(=N)N	1
CHEMBL269191	CC(C(=O)c1cc(nn1c2ccc3onc(N)c3c2)C(F)(F)F)c4ccc(cc4F)c5ccccc5S(=O)(=O)C	1
CHEMBL317594	COc1ccc(CCOc2cc(ccc2Cl)C(=O)NCC3CCN(CC3)c4ccncc4)cc1	1
CHEMBL244880	Cc1csc(C(=O)Nc2ccc(Cl)cc2C(=O)Nc3ccc(Cl)cc3)c1Cl	1
CHEMBL252853	COc1ccc(cc1)n2nc(cc2C(=O)Cc3ccc(cc3F)N4C=CC=CC4=O)C(F)(F)F	1
CHEMBL198071	Cc1cc2oc(Cc3cccc(Cl)c3)nc2c(NCCC4CCCCN4)n1	1
CHEMBL456677	COc1ccc(cc1)n2nc(C#N)c3CCN(C(=O)c23)c4ccc(cc4)C5(CN6CCOCC6)CC5	1
CHEMBL456676	COc1ccc(cc1)n2nc(C(=O)N)c3CCN(C(=O)c23)c4ccc(cc4)C5(CN6CCOCC6)CC5	1
CHEMBL400226	CN(C)Cc1nccn1c2ccc(cc2)C(=O)N[C@H]3CCCC[C@H]3NC(=O)c4ccc(Cl)s4	1
CHEMBL327161	Clc1ccc(CCOc2cc(ccc2Cl)C(=O)NCC3CCN(CC3)c4ccncc4)nc1	1
CHEMBL2431589	CCOc1cc(ccc1OC(C)C)C(Nc2ccc3c(N)nccc3c2)C(=O)NS(=O)(=O)c4ccccc4	1
CHEMBL3127477	COC(=O)c1ccc(c2cccc(c2)[C@@H]3C[C@](C)(c4ccccc4)c5cc(ccc5N3)C(=N)N)c(c1)C(=O)O	1
CHEMBL459430	COc1ccc(cc1)n2nc(c3CCN(C(=O)c23)c4ccc(cc4)c5ccccc5CNC(C)C)C(F)(F)F	1
CHEMBL3219094	NCCC(=O)Nc1cccc(c1)S(=O)(=O)N[C@@H](Cc2cccc(c2)C(=N)N)C(=O)N3CCC(CCNC(=O)Nc4ccccc4)CC3	1
CHEMBL190930	COc1ccc(cc1OCCc2ccc(Cl)cc2Cl)C(=O)NCC3CCN(CC3)c4ccccn4	1
CHEMBL506769	CSCC[C@H](NC(=O)[C@@H](NS(=O)(=O)Cc1cccc(c1)C(=O)O)[C@@H](C)O)C(=O)NCc2ccc(cc2)C(=N)N	1
CHEMBL1766821	COC(=O)COc1ccc(cc1CN2CCC(NS(=O)(=O)c3ccc4ccc(OC)cc4c3)C2=O)C(=N)N	1
CHEMBL369130	Clc1ccc(NC(=O)c2cc(Cl)ccc2NC(=O)c3ccc(cc3)c4ccccc4N5CCNCC5)nc1	1
CHEMBL270221	CN(C)CCN(C)C(=O)CN(C1CCCN(C1=O)c2ccc(cc2F)N3C=CC=CC3=O)S(=O)(=O)c4cc5ccc(Cl)nc5s4	1
CHEMBL370396	FC(F)CN1CCCCC1CCNc2nccc3oc(Cc4cc(Cl)ccc4n5cncn5)nc23	1
CHEMBL460681	COc1ccc(cc1)n2nc(c3CCN(C(=O)c23)c4ccc(cc4)C5(CC5)C(=O)Nc6nnn[nH]6)C(F)(F)F	1
CHEMBL193216	COc1ccc(cc1OCCc2ccc(Cl)cc2Cl)C(=O)NCC3CCN(CC3)C4CCCCC4	1
CHEMBL467576	COc1ccc(cc1)n2nc(c3CCN(C(=O)c23)c4ccc(cc4)C5(CC(=O)N)CC5)C(F)(F)F	1
CHEMBL192818	COc1ccc(cc1OCCc2ccc(Cl)cc2Cl)C(=O)NCC3CCN(CC3)c4cc[n+]([O-])cc4	1
CHEMBL37318	CC1CCN(CC1)C(=O)N(Cc2cccc(c2)C(=N)N)NS(=O)(=O)c3ccc4ccccc4c3	1
CHEMBL390690	CN(C)CCN(C)Cc1csc(C(=O)Nc2ccc(Cl)cc2C(=O)Nc3ccc(Cl)cc3)c1Cl	1
CHEMBL429741	Fc1cc(ccc1N2CCCC(NS(=O)(=O)c3ccc4cc(Cl)ccc4c3)C2=O)N5CCCCC5	1
CHEMBL392460	COc1ccc(cc1)n2nc(C(=O)N)c3CCN(C4CCN(CC4)c5ccccc5S(=O)(=O)C)C(=O)c23	1
CHEMBL244247	Cc1c(sc2ccccc12)C(=O)Nc3ccc(Cl)cc3C(=O)Nc4ccc(Cl)cc4	1
CHEMBL226826	COc1cc(Cl)cc(C(=O)Nc2ccc(Cl)cn2)c1NC(=O)c3scc(Cn4ccnc4)c3Cl	1
CHEMBL212974	COc1ccc(cc1)n2nc(c3C(=NN(C(=O)c23)c4ccc(cc4)c5ccccc5S(=O)(=O)N)C)C(F)(F)F	1
CHEMBL397310	COc1ccc(cc1)n2nc(cc2C(=O)NC3CCN(CC3)c4ccccc4CN5CCOCC5)C(F)(F)F	1
CHEMBL504703	COc1ccc(cc1)n2nc(c3CCN(C(=O)c23)c4ccc(cc4)C5(CN6CCOCC6)CC5)S(=O)(=O)C.OC(=O)C(F)(F)F	1
CHEMBL403075	Clc1ccc(NC(=O)c2cc(ccc2NC(=O)c3ccc(cc3)N4CCCCC4=O)C#N)nc1	1
CHEMBL378221	COc1ccc(cc1)n2nc(C#N)c(N)c2C(=O)Nc3ccc(cc3F)c4ccccc4S(=O)(=O)C	1
CHEMBL257242	CS(=O)(=O)c1ccccc1c2ccc(N3CCCC(NS(=O)(=O)c4cccc(Cl)c4)C3=O)c(F)c2	1
CHEMBL221176	CC(C)N(CCO)C(=O)[C@H](C)N1CC[C@H](N(CC(=O)N)S(=O)(=O)c2ccc3cc(Cl)ccc3c2)C1=O	1
CHEMBL221844	C[C@H](N1CC[C@H](NS(=O)(=O)c2ccc3cc(Cl)ccc3c2)C1=O)C(=O)NCCN	1
CHEMBL227196	COc1cc(Cl)cc(C(=O)Nc2ccc(Cl)cn2)c1NC(=O)c3scc(CN4CCC(O)CC4)c3Cl	1
CHEMBL399956	Nc1noc2ccc(cc12)n3nc(cc3C(=O)N4CCc5cc(ccc45)c6ccccc6S(=O)(=O)N)C(F)(F)F	1
CHEMBL227195	COc1cc(Cl)cc(C(=O)Nc2ccc(Cl)cn2)c1NC(=O)c3scc(CN4CCCC4)c3Cl	1
CHEMBL233755	Clc1c[nH]c2cc(ccc12)C(=O)N[C@@H]3CCCC[C@@H]3NC(=O)c4ccc(cc4)N5CCCCC5=O	1
CHEMBL233754	Clc1c[nH]c2cc(ccc12)C(=O)N[C@@H]3CCCC[C@@H]3NC(=O)c4ccc(cc4)N5C=CN=CC5=O	1
CHEMBL382480	COc1cc2nc(Cc3nc4cc(ccc4[nH]3)C(=N)N)[nH]c2cc1OC	1
CHEMBL446752	COc1ccc(cc1)n2nc(C#N)c3CCN(C(=O)c23)c4ccc(cc4)C5(CN6CCCC6)CC5.OC(=O)C(F)(F)F	1
CHEMBL174815	OC1CCN(CC1)c2ccccc2c3ccc(cc3)C(=O)Nc4ccc(Cl)cc4C(=O)Nc5ccc(Cl)cn5	1
CHEMBL270255	CN(C)CCNC(=O)N(C1CCCN(C1=O)c2ccc(cc2F)c3ccccc3S(=O)(=O)C)S(=O)(=O)c4ccc5cc(Cl)ccc5c4	1
CHEMBL402077	Fc1cc(ccc1N2CCC(NS(=O)(=O)c3ccc4cc(Cl)ccc4c3)C2=O)n5ccnc5	1
CHEMBL363101	NC(=N)c1ccc2[nH]cc(CC(Cc3ccccc3)C(=O)Nc4ccc(cc4)n5cnc6ccccc56)c2c1	1
CHEMBL3219084	CCOc1ccc(c(Cl)c1)c2cccc(c2)S(=O)(=O)N[C@@H](Cc3cccc(c3)C(=N)N)C(=O)N4CCC(CCCC(=O)NC)CC4	1
CHEMBL220171	C[C@H](N1CC[C@H](NS(=O)(=O)c2ccc(s2)c3ccc(Cl)s3)C1=O)C(=O)N4CCOCC4	1
CHEMBL374187	CN(C)Cc1ccccc1c2ccc(cc2)N3CCc4c(C3=O)n(nc4C(F)(F)F)c5ccccc5S(=O)(=O)N	1
CHEMBL381836	Nc1noc2ccc(cc12)n3nc(cc3C(=O)Nc4ccc(cc4F)c5ccccc5CN6CC[C@H](O)C6)C(F)(F)F	1
CHEMBL2441049	[O-][N+](=O)c1ccc(COc2cccc(NC(=O)C3CCN(CC3)c4ccncc4)c2)cc1	1
CHEMBL179938	COc1cc(CNc2ccc(cc2)C(=N)N)ccc1OCc3ccccc3	1
CHEMBL362810	CC(C)N1CCC(CC1)NC(=O)c2cc3ccccc3n2Cc4onc(c4)c5ccc(Cl)cc5	1
CHEMBL453387	Fc1cc(F)cc(c1)c2ccc(COc3cccc(NC(=O)C4CCNCC4)c3)cc2	1
CHEMBL223781	C[C@H](N1CC[C@H](NS(=O)(=O)c2ccc(s2)c3ncc(Cl)s3)C1=O)C(=O)N4CCOCC4	1
CHEMBL2441048	[O-][N+](=O)c1cccc(COc2cccc(NC(=O)C3CCN(CC3)c4ccncc4)c2)c1	1
CHEMBL223787	C[C@H](N1CC[C@H](NS(=O)(=O)c2cnc(s2)c3ccc(Cl)s3)C1=O)C(=O)N4CCOCC4	1
CHEMBL238301	COc1ccc(cc1)n2nc(NC(=O)OC(C)(C)C)c3CCN(C(=O)c23)c4ccc(cc4)c5ccccc5CN6CC[C@@H](O)C6	1
CHEMBL198923	FC(F)(CNc1nccc2oc(Cc3cccc(Cl)c3)nc12)C4CCCCN4	1
CHEMBL2441047	CS(=O)(=O)c1ccc(COc2cccc(NC(=O)C3CCN(CC3)c4ccncc4)c2)cc1	1
CHEMBL233994	ClC1C=Nc2cc(ccc12)C(=O)N[C@@H]3CCC[C@@H]3NC(=O)c4ccc(cc4)N5C=CC=CC5=O	1
CHEMBL232566	Clc1ccc(s1)C(=O)NCCNC(=O)c2ccc(cc2)N3C=CC=CC3=O	1
CHEMBL380617	Nc1noc2ccc(cc12)n3nc(cc3C(=O)Nc4ccc(cc4F)c5ccccc5CNC6CCC6)C(F)(F)F	1
CHEMBL393813	COc1cc(ccc1Cl)C(=O)N[C@@H]2CCC[C@@H]2NC(=O)c3ccc(cc3)N4C=CC=CC4=O	1
CHEMBL227171	CN1CCN(Cc2csc(C(=O)Nc3ccc(Cl)cc3C(=O)Nc4ccc(Cl)cn4)c2Cl)CC1	1
CHEMBL227172	COc1cc(Cl)cc(C(=O)Nc2ccc(Cl)cc2)c1NC(=O)c3scc(CN4CCN(C)CC4)c3Cl	1
CHEMBL209376	CNCc1ccccc1c2ccc(cc2)N3CCc4c(C3=O)n(nc4C(F)(F)F)c5ccc6onc(N)c6c5	1
CHEMBL237922	Clc1ccc(s1)C(=O)N[C@@H]2CNC[C@@H]2NC(=O)c3ccc(cc3)N4C=CC=CC4=O	1
CHEMBL237923	Clc1c[nH]c2cc(ccc12)C(=O)N[C@@H]3CNC[C@@H]3NC(=O)c4ccc(cc4)N5C=CC=CC5=O	1
CHEMBL259603	OCc1cn2c(cccc2n1)N3CCN(CC3)C(=O)CCS(=O)(=O)c4ccc5cc(Cl)ccc5c4	1
CHEMBL204994	CNCc1ccccc1c2ccc(NC(=O)c3cc(nn3c4ccc5onc(N)c5c4)C(F)(F)F)c(F)c2	1
CHEMBL243840	CSCc1csc(C(=O)Nc2ccc(Cl)cc2C(=O)Nc3ccc(Cl)cc3)c1Cl	1
CHEMBL243841	C[S+]([O-])Cc1csc(C(=O)Nc2ccc(Cl)cc2C(=O)Nc3ccc(Cl)cc3)c1Cl	1
CHEMBL3219092	CCNC(=O)NCCC1CCN(CC1)C(=O)[C@H](Cc2cccc(c2)C(=N)N)NS(=O)(=O)c3cccc(NC(=O)CCN)c3	1
CHEMBL254620	Cc1nn(c2ccc3onc(N)c3c2)c4c(F)c(ccc14)c5ccc(cc5F)N6CCCCC6=O	1
CHEMBL254621	Nc1noc2ccc(cc12)n3nc(c4ccc(c(F)c34)c5ccc(cc5F)N6CCCCC6=O)C(F)(F)F	1
CHEMBL378294	CCOC(=O)c1nn(c2ccc(OC)cc2)c3C(=O)N(C=Nc13)c4ccc(cc4F)c5ccccc5CN6CCCC6	1
CHEMBL254746	CN(c1ccccc1c2ccc(nc2)N3CCC(NS(=O)(=O)\C=C\c4ccc(Cl)s4)C3=O)S(=O)(=O)C	1
CHEMBL373457	CC(C)N(Cc1ccncc1)C(=O)[C@H](C)N2CC[C@H](NS(=O)(=O)c3ccc4cc(Cl)ccc4c3)C2=O	1
CHEMBL257451	CS(=O)(=O)c1ccccc1c2ccc(N3CCCC(NS(=O)(=O)c4ccc5ncccc5c4)C3=O)c(F)c2	1
CHEMBL380187	CCC(N1CCC(NS(=O)(=O)c2ccc3cc(Cl)ccc3c2)C1=O)C(=O)N4CCCCC4	1
CHEMBL215158	Nc1noc2ccc(cc12)n3nc(c4NC(=O)N(C(=O)c34)c5ccc(cc5)c6ccccc6CN7CCC(O)CC7)C(F)(F)F	1
CHEMBL376791	COc1cc(Cl)cc(C(=O)Nc2ccc(Cl)cn2)c1NC(=O)c3scc(CN(C)CCCN(C)C)c3Cl	1
CHEMBL376790	COc1cc(Cl)cc(C(=O)Nc2ccc(Cl)cn2)c1NC(=O)c3scc(CN(C)CCCO)c3Cl	1
CHEMBL175449	Cc1nccn1c2ccc(NC(=O)c3cc(nn3c4ccc5onc(N)c5c4)C(F)(F)F)c(F)c2	1
CHEMBL372194	CCOC(=O)CN1CCCCC1CCNc2nccc3oc(Cc4cc(Cl)ccc4n5cncn5)nc23	1
CHEMBL460385	COc1ccc(cc1)n2nc(C(=O)N)c3CCN(C(=O)c23)c4ccc(cc4)C5(CN(C)C)CC5	1
CHEMBL2441027	Fc1cccc(COc2cccc(NCC3CCN(CC3)c4ccncc4)c2)c1	1
CHEMBL205187	CC(C)NCc1ccccc1c2ccc(NC(=O)c3cc(nn3c4ccc5onc(N)c5c4)C(F)(F)F)c(F)c2	1
CHEMBL231726	Clc1c[nH]c2cc(ccc12)C(=O)N[C@@H]3CCCC[C@@H]3CS(=O)(=O)c4ccc(cc4)N5C=CC=CC5=O	1
CHEMBL3127485	NC(=N)c1ccc2N[C@@H](C[C@H](c3ccccc3)c2c1)c4cc(N)cc(c4)c5ccccc5C(=O)O	1
CHEMBL209910	CC(C)c1cc(C(C)C)c(c(c1)C(C)C)S(=O)(=O)N[C@@H](Cc2cccc(c2)C(=N)N)C(=O)N3CCCN(CC3)C(=O)CCN=C(N)N	1
CHEMBL591955	CS(=O)(=O)c1ccccc1c2ccc(NC(=O)c3cc(nn3c4cccc(c4)C5=NNC(=O)N5)C(F)(F)F)c(F)c2	1
CHEMBL363110	NC(=N)c1ccc2scc(C(Cc3ccccc3)C(=O)Nc4ccc(cc4)S(=O)(=O)Nc5ccc(Cl)nn5)c2c1.OC(=O)C(F)(F)F	1
CHEMBL242742	CCN1CCN(Cc2csc(C(=O)Nc3ccc(Cl)cc3C(=O)Nc4ccc(Cl)cc4)c2Cl)CC1	1
CHEMBL242743	CC(=O)N1CCN(Cc2csc(C(=O)Nc3ccc(Cl)cc3C(=O)Nc4ccc(Cl)cc4)c2Cl)CC1	1
CHEMBL253093	CS(=O)(=O)c1ccccc1c2ccc3N(CCc3c2)C(=O)C4CC(=NN4c5ccc6onc(N)c6c5)C(F)(F)F	1
CHEMBL233543	Clc1ccc(s1)C(=O)N[C@@H]2CCC[C@@H]2NC(=O)c3ccc(cc3)N4C=CN=CC4=O	1
CHEMBL233984	Clc1c[nH]c2cc(ccc12)C(=O)N[C@H]3CCCC[C@H]3NC(=O)c4ccc(cc4)N5C=CC=CC5=O	1
CHEMBL363262	CC(C)N1CCC(CC1)NC(=O)c2cc3ccccc3n2CCc4ccc(Cl)cc4Cl	1
CHEMBL384129	Nc1noc2ccc(cc12)n3nc(c4NCN(C(=O)c34)c5ccc(cc5)c6ccccc6CN7CC[C@@H](O)C7)C(F)(F)F	1
CHEMBL453359	Fc1cc(F)c(c(F)c1)c2ccc(COc3cccc(NC(=O)C4CCNCC4)c3)cc2	1
CHEMBL363266	CS(=O)(=O)c1ccc2[nH]c(NC(=O)c3ccc(CNC(=O)C(Cc4ccccc4)c5c[nH]c6ccc(cc56)C(=N)N)cc3)nc2c1	1
CHEMBL516297	COc1ccc(cc1)n2nc(c3CCN(C(=O)c23)c4ccc(cc4)C5(CC5)C6=NCCN6C)C(F)(F)F	1
CHEMBL379075	NC(=N)NCCC(=O)N1CCN(CC1)C(=O)[C@H](Cc2cccc(c2)C(=N)N)NS(=O)(=O)c3ccc4cc5ccccc5cc4c3	1
CHEMBL3127481	CC(C)NC(=O)c1ccc(c2cccc(c2)[C@@H]3C[C@](C)(c4ccccc4)c5cc(ccc5N3)C(=N)N)c(c1)C(=O)O	1
CHEMBL315699	COc1ccc2ccc(cc2c1)S(=O)(=O)NC3CCN(Cc4cccc(c4)C(=N)N)C3=O	1
CHEMBL498339	CSCC[C@H](NC(=O)[C@H](NS(=O)(=O)Cc1ccccc1)[C@@H](C)O)C(=O)NCc2ccc(cc2)C(=N)N	1
CHEMBL221851	CC(C)N(CCCN)C(=O)[C@H](C)N1CC[C@H](NS(=O)(=O)c2ccc3cc(Cl)ccc3c2)C1=O	1
CHEMBL235150	Clc1ccc(s1)C(=O)N[C@@H]2CN(C[C@@H]2NC(=O)c3ccc(cc3)N4C=CC=CC4=O)C(=O)c5ccccc5	1
CHEMBL328611	Fc1ccc(cc1OCCc2ccc(Br)cc2)C(=O)NCC3CCN(CC3)c4ccncc4	1
CHEMBL221852	CC(C)N(CCCNC(=O)N)C(=O)[C@H](C)N1CC[C@H](NS(=O)(=O)c2ccc3cc(Cl)ccc3c2)C1=O	1
CHEMBL3134466	CCOC(=O)C1CCN(CC1)c2ccc(cc2)N3C[C@H](CNC(=O)c4ccc(Cl)s4)OC3=O	1
CHEMBL3219097	NCCC(=O)Nc1cccc(c1)S(=O)(=O)N[C@@H](Cc2cccc(c2)C(=N)N)C(=O)N3CCC(CC3)NC(=O)NC4CCCCC4	1
CHEMBL396260	CS(=O)(=O)Cc1csc(C(=O)Nc2ccc(Cl)cc2C(=O)Nc3ccc(Cl)cc3)c1Cl	1
CHEMBL2441050	Brc1cccc(COc2cccc(NC(=O)C3CCN(CC3)c4ccncc4)c2)c1	1
CHEMBL221911	CN(C)Cc1ccccc1c2ccc(cc2)N3CCc4c(C3=O)n(nc4C(F)(F)F)c5cccc(NS(=O)(=O)C)c5	1
CHEMBL220582	C[C@H](N1CC[C@H](NS(=O)(=O)c2cc3ccc(Cl)cc3[nH]2)C1=O)C(=O)N4CCOCC4	1
CHEMBL221913	COc1ccc(cc1)n2nc(c3CCN(C(=O)c23)c4ccc(cc4)c5ccccc5S(=O)(=O)C)C(F)(F)F	1
CHEMBL1766820	COc1ccc2ccc(cc2c1)S(=O)(=O)NC3CCN(Cc4ccc(O)c(c4)C(=N)N)C3=O	1
CHEMBL437187	Clc1ccc(NC(=O)c2cc(Cl)ccc2NC(=O)c3scc(Cn4cnnn4)c3Cl)cc1	1
CHEMBL490491	Fc1ccc(c(F)c1)c2ccc(COc3cccc(NC(=O)C4CCNCC4)c3)cc2	1
CHEMBL213865	CN(C)Cc1ccccc1c2ccc(cc2)N3C(=Nc4c(C)nn(c5ccc6onc(N)c6c5)c4C3=O)C	1
CHEMBL385756	CN(C)Cc1ccccc1c2ccc(cc2)N3CCc4c(C3=O)n(nc4C(F)(F)F)c5ccccc5C(=O)N	1
CHEMBL578098	FC(F)(F)c1nn(c2cccc(c2)C3=NNC(=O)N3)c4C(=O)N(CCc14)c5ccc(cc5)c6ccccc6CN7CCCC7	1
CHEMBL211875	C[C@H](N1CC[C@H](NS(=O)(=O)c2ccc3cc(Cl)ccc3c2)C1=O)C(=O)N4CCCCC4	1
CHEMBL244879	CN1CCN(Cc2ccc3c(Cl)c(sc3c2)C(=O)Nc4ccc(Cl)cc4C(=O)Nc5ccc(Cl)cc5)CC1	1
CHEMBL192742	COc1ccc(cc1OCCc2ccc(Cl)cc2Cl)C(=O)NC3CCN(CC3)C4CCOCC4	1
CHEMBL2337669	CCOC(=O)C(=O)N(Cc1ccccc1)c2ccc3OC[C@@H](COc4ccc(cc4)C(=[NH2+])N)Oc3c2.[O-]C(=O)C(F)(F)F	1
CHEMBL402237	CS(=O)(=O)c1ccccc1c2ccc(N3CCCC(NS(=O)(=O)c4cccc5ccc(Cl)cc45)C3=O)c(F)c2	1
CHEMBL184887	NC(=N)c1cccc(c1)n2nc(cc2C(=O)Nc3ccc(cc3)n4cnc5cc(Cl)ccc45)c6cccnc6	1
CHEMBL505986	CC[C@H](C)[C@H](NS(=O)(=O)Cc1ccccc1C(=O)O)C(=O)N[C@@H](CCC(=O)N)C(=O)NCc2ccc(cc2)C(=N)N	1
CHEMBL193012	COc1ccc(cc1OCCc2ccc(Cl)cc2Cl)C(=O)NCC3CCN(CC3)c4cncnc4	1
CHEMBL257854	CN(CCO)C(=O)N(C1CCCN(C1=O)c2ccc(cc2F)c3ccccc3S(=O)(=O)C)S(=O)(=O)c4ccc5cc(Cl)ccc5c4	1
CHEMBL243184	OCCOCCNCc1csc(C(=O)Nc2ccc(Cl)cc2C(=O)Nc3ccc(Cl)cc3)c1Cl	1
CHEMBL254338	CS(=O)(=O)Nc1ccccc1c2ccc(nc2)N3CCC(NS(=O)(=O)\C=C\c4ccc(Cl)s4)C3=O	1
CHEMBL243182	CN(CC(O)CO)Cc1csc(C(=O)Nc2ccc(Cl)cc2C(=O)Nc3ccc(Cl)cc3)c1Cl	1
CHEMBL197984	FC(F)(CNc1nccc2oc(Cc3ccccc3n4cncn4)nc12)C5CCCCN5	1
CHEMBL368238	CC(C)N1CCC(CC1)NC(=O)c2cc3ccccc3n2CC(=O)Nc4ccc(Cl)cc4	1
CHEMBL403106	CS(=O)(=O)c1ccccc1c2ccc(N3CCCC(NS(=O)(=O)c4cccc5cc(Cl)ccc45)C3=O)c(F)c2	1
CHEMBL2315236	NC(=N)c1ccc(CNC(=O)[C@@H]2Cc3ccc(NC(=O)CN4CCN(CC4)CC(=O)NCc5ccc(C[C@@H](NS(=O)(=O)Cc6ccccc6)C(=O)N2)cc5)cc3)cc1.OC(=O)C(F)(F)F	1
CHEMBL398776	Clc1c[nH]c2cc(ccc12)C(=O)N[C@H]3[C@H](Cc4ccccc34)NC(=O)c5ccc(cc5)N6C=CC=CC6=O	1
CHEMBL382408	Oc1cc(cc(O)c1O)C(=O)OC[C@H]2O[C@@H](OC(=O)c3cc(O)c(O)c(O)c3)[C@H](OC(=O)c4cc(O)c(O)c(O)c4)[C@@H](OC(=O)c5cc(O)c(O)c(O)c5)[C@@H]2OC(=O)c6cc(O)c(O)c(O)c6	1
CHEMBL368984	CN(C)C(=N)c1cccc(c1)c2ccc(cc2)C(=O)Nc3ccc(Cl)cc3C(=O)Nc4ccc(Cl)cn4	1
CHEMBL570867	CN(C)C(=O)c1ccc(cn1)C(=O)\N=C(\N[C@H]2CCCCN(CC(=O)N3CCCC3)C2=O)/Nc4ccc5oc(C)cc5c4	1
CHEMBL513605	CC(C)Oc1ccc(CCNS(=O)(=O)c2cc(ccc2O)C(=N)N)cc1	1
CHEMBL393521	Fc1cc(ccc1C(=O)N[C@H]2CCC[C@H]2NC(=O)c3ccc(Cl)s3)N4C=CC=CC4=O	1
CHEMBL256458	COc1ccc(OC2CCCN(C2=O)c3ccc(cc3F)c4ccccc4S(=O)(=O)C)cc1	1
CHEMBL479863	CN(C)C(=O)[C@H]1CC[C@H](NC(=O)c2cc3cc(Cl)ccc3[nH]2)[C@@H](C1)NC(=O)c4nc5CCN(C)Cc5s4	1
CHEMBL270034	CNC(=O)CN(C1CCCN(C1=O)c2ccc(cc2F)N3C=CC=CC3=O)S(=O)(=O)c4cc5ccc(Cl)nc5s4	1
CHEMBL3114831	COC(=O)Nc1ccc(c(c1)[C@H]2CCCN2C(=O)[C@H](Nc3ccc4c(N)nccc4c3)c5ccc(Cl)c(OC)c5)S(=O)(=O)C(C)C	1
CHEMBL199235	CCOc1cc(cc(c1)c2ccccc2)C(Nc3ccc(cc3)C(=N)N)C(=O)O	1
CHEMBL404707	Cn1cnc(c1)c2ccc(N3CCC(NS(=O)(=O)c4ccc5cc(Cl)ccc5c4)C3=O)c(F)c2	1
CHEMBL3114839	CCOc1cc(ccc1OC(C)C)C(Nc2ccc3c(N)nccc3c2)C(=O)NCc4cccc(c4)N(C)C(=O)C	1
CHEMBL210175	CN(C)Cc1ccccc1c2ccc(cc2)N3CCCc4c(C3=O)n(nc4C(F)(F)F)c5ccc6onc(N)c6c5	1
CHEMBL398517	CS(=O)(=O)c1ccccc1c2ccc3N(CCC(=O)c3c2)C(=O)c4cc(nn4c5ccc6onc(N)c6c5)C(F)(F)F	1
CHEMBL227221	COc1cc(Cl)cc(C(=O)Nc2ccc(Cl)cn2)c1NC(=O)c3scc(CN4CCN(C)CC4)c3Cl	1
CHEMBL227222	CNCc1csc(C(=O)Nc2c(OC)cc(Cl)cc2C(=O)Nc3ccc(Cl)cn3)c1Cl	1
CHEMBL227223	CCNCc1csc(C(=O)Nc2c(OC)cc(Cl)cc2C(=O)Nc3ccc(Cl)cn3)c1Cl	1
CHEMBL235710	COc1ccc(cc1)n2nc(C(=O)N)c3CCN(C(=O)c23)c4ccc(cc4)N(C)C(=O)C	1
CHEMBL400306	CN(C)Cc1ccncc1c2ccc(c(F)c2)c3ccc4c(nn(c5ccc6onc(N)c6c5)c4c3F)C(=O)N	1
CHEMBL402730	CS(=O)(=O)c1ccccc1c2ccc(N3CCCC(NS(=O)(=O)c4cc(Cl)ccc4Cl)C3=O)c(F)c2	1
CHEMBL360510	CC(C)N1CCC(CC1)NC(=O)c2cc3ccccc3n2Cc4onc(n4)c5ccc(Cl)cc5	1
CHEMBL180857	CCOc1cc(ccc1OCc2ccccc2)C(Nc3ccc(cc3)C(=N)N)C(=O)NCc4ccccc4	1
CHEMBL457549	COc1ccc(cc1)n2nc(c3CCN(C(=O)c23)c4ccc(cc4)C5(CS(=O)(=O)C)CC5)C(F)(F)F	1
CHEMBL233963	Clc1c[nH]c2cc(ccc12)C(=O)N[C@@H]3CCCC[C@@H]3NC(=O)c4ccc(cc4)N5CCCOC5=O	1
CHEMBL540198	COc1ccc(cc1)n2nc(c3CCN(C(=O)c23)c4ccc(cc4)C5(CCN6CCCC6)CC5)C(F)(F)F	1
CHEMBL401151	CN(C)CCN(c1ccccc1)c2ccc(c(F)c2)c3ccc4c(nn(c5ccc6onc(N)c6c5)c4c3F)C(=O)N	1
CHEMBL221687	CC(C)NC(=O)[C@H](C)N1CC[C@H](NS(=O)(=O)c2ccc3cc(Cl)ccc3c2)C1=O	1
CHEMBL235268	CNC(=O)c1nn(c2ccc(OC)cc2)c3C(=O)N(CCc13)c4ccc(cc4)c5ccccc5CN6CC[C@@H](O)C6	1
CHEMBL456498	COc1ccc(cc1)n2nc(c3CCN(C(=O)c23)c4ccc(cc4)C5(CC5)C6=NCCN6)C(F)(F)F	1
CHEMBL272959	CS(=O)(=O)c1ccccc1c2ccc(N3CCCC(NS(=O)(=O)c4ccc(F)cc4)C3=O)c(F)c2	1
CHEMBL253094	CS(=O)(=O)c1ccccc1c2ccc(CC(=O)c3cc(nn3c4ccc5onc(N)c5c4)C(F)(F)F)cc2	1
CHEMBL455933	CS(=O)(=O)c1ccccc1c2ccc(CCNS(=O)(=O)c3cc(ccc3O)C(=N)N)c(NCC(=O)O)c2	1
CHEMBL196315	FC(F)(CNc1nccc2oc(Cc3cc(Cl)ccc3n4cncn4)nc12)c5ccccn5	1
CHEMBL237420	COc1ccc(cc1)n2nc(C(=O)N)c3CCN(C(=O)c23)c4ccc(cc4)c5ccccc5CN(CCO)CCO	1
CHEMBL256152	Clc1ccc(NC(=O)c2cc(Br)ccc2NC(=O)c3ccc(cc3)N4CCCCC4=O)nc1	1
CHEMBL402384	CC(C)Oc1ccccc1c2ccc(nc2)N3CCC(NS(=O)(=O)\C=C\c4ccc(Cl)s4)C3=O	1
CHEMBL192522	OCc1ccc(cc1OCCc2ccc(Cl)cc2Cl)C(=O)N3CCN(Cc4cc[n+]([O-])cc4)CC3	1
CHEMBL96129	Clc1ccc(CCOc2cc(ccc2Cl)C(=O)NCC3CCN(CC3)c4ccncc4)cc1	1
CHEMBL270862	Fc1cc(ccc1N2CCCC(NS(=O)(=O)c3cc4ccc(Cl)nc4s3)C2=O)N5C=CC=CC5=O	1
CHEMBL396640	CNCc1ccccc1N2CCC(CC2)N3CCc4c(nn(c5ccc(OC)cc5)c4C3=O)C(=O)N	1
CHEMBL411044	Fc1ccc(NC(=O)c2ccccc2NC(=O)c3ccc(cc3)N4C=CC=CC4=O)nc1	1
CHEMBL198629	Cc1oc2ccc(N\C(=N\[C@H]3CCCCN(CC(=O)N4CCCC4)C3=O)\C(=C(/O)\OCCCCO)\C#N)cc2c1	1
CHEMBL360197	NC(=N)c1cccc(c1)n2nc(cc2C(=O)Nc3ccc(cc3)N4C5C=CC=CC5=NC4=O)C(F)(F)F	1
CHEMBL378916	NC(=O)NCc1ccc(O)c(c1)c2cccc(c2O)c3nc4cc(ccc4[nH]3)C(=N)N	1
CHEMBL428199	COc1ccc(cc1)n2nc(c3CCN(C(=O)c23)c4ccc(NC(=O)C)cc4)C(F)(F)F	1
CHEMBL3114847	COC(=O)Nc1ccc(c(c1)[C@H]2CCCN2C(=O)[C@H](Nc3ccc4c(N)nccc4c3)c5ccccc5)S(=O)(=O)C(C)C	1
CHEMBL204260	NC(=N)c1ccc2[nH]c(Cc3nc4cc(Cl)ccc4[nH]3)nc2c1	1
CHEMBL374068	CC(C)N(CCN1CCOCC1)C(=O)[C@H](C)N2CC[C@H](NS(=O)(=O)c3ccc4cc(Cl)ccc4c3)C2=O	1
CHEMBL186761	NC(=N)c1cccc(c1)n2nc(cc2C(=O)Nc3ccc(cc3F)n4cnc5cc(Cl)ccc45)C(F)(F)F	1
CHEMBL2315235	C[C@H]1CN2CC(=O)Nc3ccc(C[C@@H](NS(=O)(=O)Cc4ccccc4)C(=O)N[C@@H](Cc5ccc(NC(=O)CN1C[C@@H]2C)cc5)C(=O)NCc6ccc(cc6)C(=N)N)cc3.OC(=O)C(F)(F)F	1
CHEMBL518401	CNC1(CC1)c2ccc(cc2)N3CCc4c(C3=O)n(nc4C(F)(F)F)c5ccc(OC)cc5.OC(=O)C(F)(F)F	1
CHEMBL578474	CS(=O)(=O)c1ccccc1c2ccc(cc2)N3CCc4c(C3=O)n(nc4C(F)(F)F)c5cccc(c5)C6=NNC(=O)N6	1
CHEMBL366962	CN(C)c1ccccc1c2ccc(cc2)C(=O)Nc3ccc(Cl)cc3C(=O)Nc4ccc(Cl)cn4	1
CHEMBL2315245	NC(=N)c1ccc(CNC(=O)[C@@H]2Cc3ccc(NC(=O)CCN4CCN(CC4)CCC(=O)Nc5cccc(C[C@@H](NS(=O)(=O)Cc6ccccc6)C(=O)N2)c5)cc3)cc1.OC(=O)C(F)(F)F	1
CHEMBL456064	COc1ccc(cc1)n2nc(c3CCN(C(=O)c23)c4ccc(cc4)C5(CCN(C)C)CC5)C(F)(F)F	1
CHEMBL577677	O[C@@H]1CCN(Cc2ccccc2c3ccc(cc3)N4CCc5c(C4=O)n(nc5C(F)(F)F)c6cccc(c6)C7=NNC(=O)N7)C1	1
CHEMBL330562	COc1cccc(CCOc2cc(ccc2F)C(=O)NCC3CCN(CC3)c4ccncc4)c1	1
CHEMBL232325	Cc1ccc(s1)C(=O)N[C@@H]2CCC[C@@H]2NC(=O)c3ccc(cc3)N4C=CC=CC4=O	1
CHEMBL232324	Clc1ncc(s1)C(=O)N[C@@H]2CCC[C@@H]2NC(=O)c3ccc(cc3)N4C=CC=CC4=O	1
CHEMBL197128	FC(F)(CNc1nccc2oc(Cc3ccccc3n4cncn4)nc12)c5ccccn5	1
CHEMBL463581	CC(C)c1ccc(CCNS(=O)(=O)c2cc(ccc2O)C(=N)N)cc1	1
CHEMBL211853	COc1ccc(cc1)n2nc(CN)c3N=CN(C(=O)c23)c4ccc(cc4)c5ccccc5S(=O)(=O)N	1
CHEMBL391635	CC(C)C(=O)N1C[C@H](NC(=O)c2ccc(cc2)N3C=CC=CC3=O)[C@@H](C1)NC(=O)c4ccc(Cl)s4	1
CHEMBL94651	COc1ccc(CCOc2cc(ccc2F)C(=O)NCC3CCN(CC3)c4ccncc4)cc1	1
CHEMBL361607	NC(=N)c1ccc2[nH]cc(C(Cc3ccccc3)C(=O)Nc4ccc(cc4)c5ccccc5S(=O)(=O)N)c2c1	1
CHEMBL3127484	C[C@@]1(C[C@@H](Nc2ccc(cc12)C(=N)N)c3cccc(c3)c4ccc(cc4C(=O)O)C(=O)N)c5ccccc5	1
CHEMBL235905	COc1ccc(cc1)n2nc(c3CCN(C(=O)c23)c4ccc(cc4)N(C)C)C(F)(F)F	1
CHEMBL3219100	CNC(=O)NCCC1CCN(CC1)C(=O)[C@H](Cc2cccc(c2)C(=N)N)NS(=O)(=O)c3cccc(c3)c4ccc(OC)cc4OC	1
CHEMBL360477	CC(C)N1CCC(CC1)NC(=O)c2cc3ccccc3n2c4cccc(Cl)c4	1
CHEMBL212279	COc1ccc(cc1)n2nc(C#N)c3NC(=O)N(C(=O)c23)c4ccc(cc4F)c5ccccc5S(=O)(=O)C	1
CHEMBL179665	Nc1noc2ccc(cc12)n3nc(cc3C(=O)Nc4ccc(cc4F)n5ccnc5CN6CCCC6)C(F)(F)F	1
CHEMBL242122	Clc1ccc(NC(=O)c2cc(Cl)ccc2NC(=O)c3scc(Cn4cncn4)c3Cl)cc1	1
CHEMBL371342	[O-][N+](=O)c1ccc(OCCc2ccc(Cl)cc2Cl)cc1C(=O)NCC3CCN(CC3)c4ccncc4	1
CHEMBL176140	CS(=O)(=O)c1ccccc1c2ccc(NC(=O)c3cc(nn3c4cccc(CN)c4)C(F)(F)F)c(F)c2	1
CHEMBL242121	Clc1ccc(NC(=O)c2cc(Cl)ccc2NC(=O)c3scc(Cn4cccn4)c3Cl)cc1	1
CHEMBL198362	Clc1ccc(s1)C(=O)NC[C@H]2CN(C(=O)O2)c3ccc(cc3)N4CCOCC4=O	1
CHEMBL222129	C[C@H](N1CC[C@H](NS(=O)(=O)c2ccc3cc(Cl)ccc3c2)C1=O)C(=O)N(CCO)CC4CC4	1
CHEMBL218131	CN(C)Cc1ccccc1c2ccc(cc2)c3nnc4c(nn(c5ccc6onc(N)c6c5)c4c3O)C(F)(F)F	1
CHEMBL426394	CC(C)N(C)C(=O)[C@H](C)N1CC[C@H](NS(=O)(=O)c2ccc3cc(Cl)ccc3c2)C1=O	1
CHEMBL198436	Cc1cc2oc(Cc3cccc(Cl)c3)nc2c(NCC(F)(F)c4cccc[n+]4[O-])n1	1
CHEMBL1766818	COc1ccc2ccc(cc2c1)S(=O)(=O)NC3CCN(Cc4cc(N)cc(c4)C(=N)N)C3=O	1
CHEMBL272115	CS(=O)(=O)c1ccccc1c2ccc(N3CCCC(NS(=O)(=O)c4ccc(s4)c5ccon5)C3=O)c(F)c2	1
CHEMBL2409219	COc1cc([C@@H]2Nc3ccc(cc3[C@@H]4[C@H]2Cc5ccccc45)C(=N)N)c(cc1O)c6ccccc6C(=O)O	1
CHEMBL442804	Cc1c(sc2ccc(Cl)cc12)S(=O)(=O)NC3CCCN(C3=O)c4ccc(cc4F)c5ccccc5S(=O)(=O)C	1
CHEMBL1766819	COc1ccc2ccc(cc2c1)S(=O)(=O)NC3CCN(Cc4cc(ccc4O)C(=N)N)C3=O	1
CHEMBL211124	CCOC(=O)c1nn(c2ccc(OC)cc2)c3C(=O)N(C=Nc13)c4ccc(cc4)c5ccccc5CO	1
CHEMBL3219101	CNC(=O)NCCC1CCN(CC1)C(=O)[C@H](Cc2cccc(c2)C(=N)N)NS(=O)(=O)c3cccc(c3)c4ccc(Cl)cc4Cl	1
CHEMBL179964	Cn1ccnc1c2ccc(NC(=O)c3cc(nn3c4ccc5onc(N)c5c4)C(F)(F)F)c(F)c2	1
CHEMBL182755	CC(C)N1CCC(CC1)NC(=O)c2cc3ccccc3n2CC(=O)Nc4ccc(Cl)s4	1
CHEMBL232923	COc1cc(Cl)ccc1C(=O)N[C@@H]2CCC[C@@H]2NC(=O)c3ccc(cc3)N4C=CC=CC4=O	1
CHEMBL218525	COc1ccc(cc1)n2nc(c3CCN(C(=O)c23)c4ccc(cc4)c5ccccc5CN(C)C)C(F)(F)F	1
CHEMBL220387	C[C@H](N1CC[C@H](NS(=O)(=O)c2oc(cc2)c3ccc(Cl)s3)C1=O)C(=O)N4CCOCC4	1
CHEMBL174335	NC(=N)c1cccc(c1)c2ccc(cc2)C(=O)Nc3ccc(Cl)cc3C(=O)Nc4ccc(Cl)cn4	1
CHEMBL400005	Clc1c[nH]c2cc(ccc12)C(=O)N[C@@H]3CCCC[C@@H]3NS(=O)(=O)c4ccc(cc4)N5C=CC=CC5=O	1
CHEMBL174330	OC(=O)C1CCN(CC1)c2ccccc2c3ccc(cc3)C(=O)Nc4ccc(Cl)cc4C(=O)Nc5ccc(Cl)cn5	1
CHEMBL377763	CC(C)c1cc(C(C)C)c(c(c1)C(C)C)S(=O)(=O)N[C@@H](Cc2cccc(c2)C(=N)N)C(=O)N3CCC(CC3)C(=O)NCCN	1
CHEMBL272116	CS(=O)(=O)c1ccccc1c2ccc(N3CCCC(NS(=O)(=O)c4ccc(F)c(F)c4)C3=O)c(F)c2	1
CHEMBL182800	NC(=N)c1ccc2scc(C(Cc3cccc4ccccc34)C(=O)Nc5ccc(cc5)n6cnc7ccccc67)c2c1.OC(=O)C(F)(F)F	1
CHEMBL360636	NC(=N)c1cccc(c1)n2nc(cc2C(=O)Nc3ccc(cc3F)n4cnc5cc(Cl)c(Cl)cc45)C(F)(F)F	1
CHEMBL192011	Cc1ccc(cc1OCCc2ccc(Cl)cc2Cl)C(=O)NCC3CCN(CC3)C(=N)NC(=O)OCc4ccccc4	1
CHEMBL374796	CC(C)N(Cc1ccccn1)C(=O)[C@H](C)N2CC[C@H](NS(=O)(=O)c3ccc4cc(Cl)ccc4c3)C2=O	1
CHEMBL379036	Nc1noc2ccc(cc12)n3nc(cc3C(=O)Nc4ccc(cc4F)c5ccccc5CN6CCCC6)C(F)(F)F	1
CHEMBL513433	CC(C)c1ccc(CCNS(=O)(=O)c2cccc(c2)C(=N)N)cc1	1
CHEMBL227250	COc1cc(Cl)cc(C(=O)Nc2ccc(Cl)cn2)c1NC(=O)c3scc(CN(C)CC(O)CO)c3Cl	1
CHEMBL204092	NC(=N)c1ccc2[nH]c(Cc3nc4cc(F)c(F)cc4[nH]3)nc2c1	1
CHEMBL380256	Clc1ccc2cc(ccc2c1)S(=O)(=O)N[C@H]3CCN(CC(=O)N4CCCCC4)C3=O	1
CHEMBL441709	C[C@H](N1CC[C@H](NS(=O)(=O)c2ccc3cc(Cl)ccc3c2)C1=O)C(=O)N(CCC#N)CC4CC4	1
CHEMBL436818	CN1CCN(Cc2sc(C(=O)Nc3ccc(Cl)cc3C(=O)Nc4ccc(Cl)cc4)c(Cl)c2C)CC1	1
CHEMBL220541	CC(C)N(CCC(=O)N)C(=O)[C@H](C)N1CC[C@H](NS(=O)(=O)c2ccc3cc(Cl)ccc3c2)C1=O	1
CHEMBL3114833	COC(=O)Nc1ccc(c(c1)[C@H]2CCCN2C(=O)[C@H](Nc3ccc4c(N)nccc4c3)c5cc(C)ccc5F)S(=O)(=O)C(C)C	1
CHEMBL209835	COC(=O)c1nn(c2ccc(OC)cc2)c3C(=O)N(C=Nc13)c4ccc(cc4)c5ccccc5S(=O)(=O)N	1
CHEMBL232922	Cc1cc(Cl)ccc1C(=O)N[C@@H]2CCC[C@@H]2NC(=O)c3ccc(cc3)N4C=CC=CC4=O	1
CHEMBL232969	Clc1ccc(CN[C@@H]2CCC[C@@H]2NC(=O)c3ccc(cc3)N4C=CC=CC4=O)s1	1
CHEMBL462710	CNCCC1(CC1)c2ccc(cc2)N3CCc4c(C3=O)n(nc4C(F)(F)F)c5ccc(OC)cc5	1
CHEMBL242957	Clc1ccc(NC(=O)c2cc(Cl)ccc2NC(=O)c3scc(CN4CCSCC4)c3Cl)cc1	1
CHEMBL509493	CC(C)c1ccc(CCN(CC(=O)O)S(=O)(=O)c2cc(ccc2O)\C(=N\O)\N)cc1	1
CHEMBL378192	NC(=N)NCCC1CCN(CC1)C(=O)[C@H](Cc2cccc(c2)C(=N)N)NS(=O)(=O)c3cccc(NC(=O)CCNC(=N)N)c3	1
CHEMBL391927	CS(=O)(=O)c1cc(Cl)ccc1C(=O)N[C@@H]2CCC[C@@H]2NC(=O)c3ccc(cc3)N4C=CC=CC4=O	1
CHEMBL361327	NC(=N)c1ccc2scc(C(Cc3ccccc3)C(=O)Nc4ccc(cc4)n5ccc(n5)C(F)(F)F)c2c1.OC(=O)C(F)(F)F	1
CHEMBL404061	Nc1noc2ccc(cc12)n3nc(cc3C(=O)Cc4ccc(cc4)c5ccccc5S(=O)(=O)N)C(F)(F)F	1
CHEMBL456763	CC(C)(C)c1ccc(CCNS(=O)(=O)c2cc(ccc2O)C(=N)N)cc1	1
CHEMBL182939	CC1CCC(CC1)NC(=O)C(Cc2ccccc2)c3csc4ccc(cc34)C(=N)N.OC(=O)C(F)(F)F	1
CHEMBL192576	COc1ccc(cc1OCCc2ccc(Cl)cc2Cl)C(=O)N3CCN(CC(=O)N(C)C)CC3	1
CHEMBL173878	NC(=N)NCc1ccccc1c2ccc(cc2)C(=O)Nc3ccc(Cl)cc3C(=O)Nc4ccc(Cl)cn4	1
CHEMBL257400	Clc1ccc(NC(=O)c2cc(Cl)ccc2NC(=O)c3ccc(cc3)N4C=CC=CC4=O)nc1	1
CHEMBL231779	COc1ccc(cc1)n2nc(C(=O)N)c3CCN(C(=O)c23)c4ccc(cc4)N5CCCCC5=O	1
CHEMBL408044	COC(=O)CN(C1CCCN(C1=O)c2ccc(cc2F)c3ccccc3S(=O)(=O)C)S(=O)(=O)c4ccc5cc(Cl)ccc5c4	1
CHEMBL2431616	CCOc1cc(ccc1OC(C)C)C(Nc2ccc3cnccc3c2)C(=O)NS(=O)(=O)c4cccc(c4)S(=O)(=O)N(C)C	1
CHEMBL508428	COc1ccc(cc1)n2nc(c3CCN(C(=O)c23)c4ccc(cc4)C5(CN6CC[C@@H](O)C6)CC5)C(F)(F)F	1
CHEMBL385140	COc1ccc(cc1)n2nc(C#N)c3N=CN(C(=O)c23)c4ccc(cc4)c5ccccc5CN6CCCC6	1
CHEMBL193745	CC(C)CCN(Cc1ccc2ccc(cc2c1)C(=N)N)C(=O)c3ccc4ccccc4c3	1
CHEMBL182323	COc1cccc(Cn2c(cc3ccccc23)C(=O)NC4CCN(CC4)C(C)C)c1	1
CHEMBL443306	Clc1ccc(CCOc2cccc(c2)C(=O)N3CCN(Cc4ccncc4)CC3)c(Cl)c1	1
CHEMBL380431	[Br-].C[N+]1(Cc2ccccc2c3ccc(NC(=O)c4cc(nn4c5ccc6onc(N)c6c5)C(F)(F)F)c(F)c3)CCOCC1	1
CHEMBL404745	Clc1ccc(NC(=O)c2ccccc2NS(=O)(=O)c3ccc(cc3)N4C=CC=CC4=O)nc1	1
CHEMBL384017	CC(C)CN(CCC#N)C(=O)[C@H](C)N1CC[C@H](NS(=O)(=O)c2ccc3cc(Cl)ccc3c2)C1=O	1
CHEMBL189049	COc1ccc(cc1OCCc2ccc(Cl)cc2Cl)C(=O)NCC3CCN(CC3)c4ccc(cc4)S(=O)(=O)C	1
CHEMBL94399	CC(C)(C)OC(=O)Nc1ccc(CCOc2cc(ccc2F)C(=O)NCC3CCN(CC3)c4ccncc4)cc1	1
CHEMBL392995	Clc1ccc2[nH]c(cc2c1)C(=O)N[C@@H]3CCC[C@@H]3NC(=O)c4ccc(cc4)N5C=CC=CC5=O	1
CHEMBL460055	COc1ccc(cc1)n2nc(c3CCN(C(=O)c23)c4ccc(cc4)C5(CC5)C(=O)N6CCC(O)CC6)C(F)(F)F	1
CHEMBL460056	COc1ccc(cc1)n2nc(c3CCN(C(=O)c23)c4ccc(cc4)C5(CC5)C(=O)Nc6nncs6)C(F)(F)F	1
CHEMBL261646	CN(C1CCN(CC1)c2ccnc(C)c2)C(=O)CCS(=O)(=O)c3ccc4cc(Cl)ccc4c3	1
CHEMBL427276	COc1cc(Cl)cc(C(=O)Nc2ccc(Cl)cn2)c1NC(=O)c3scc(CN(C4=NCCO4)C(C)(C)C)c3Cl	1
CHEMBL461297	COc1ccc(cc1)n2nc(c3CCN(C(=O)c23)c4ccc(cc4)C5(CN(C)C)CC5)C(F)(F)F	1
CHEMBL398795	CN(C)Cc1nccn1c2ccc(cc2)C(=O)N[C@H]3CCCC[C@H]3NC(=O)c4ccc5c(Cl)c[nH]c5c4	1
CHEMBL255053	CN(C)Cc1ncccc1c2ccc(c(F)c2)c3ccc4c(nn(c5ccc6onc(N)c6c5)c4c3F)C(=O)N	1
CHEMBL1922235	COc1ccc(cc1)C(=O)Nc2cccc(O)c2NC(=O)c3ccc(cc3)N4CCCN(C)CC4	1
CHEMBL183682	NC(=N)c1cccc(c1)n2nc(cc2C(=O)Nc3ccc(cc3F)n4cnc5ccccc45)C(F)(F)F	1
CHEMBL464756	COc1ccc(cc1)n2nc(C(=O)N)c3CCN(C(=O)c23)c4ccc(cc4)C5(CC(=O)N)CC5.OC(=O)C(F)(F)F	1
CHEMBL404119	COC(=O)C[N+](C)(C)Cc1nccn1c2ccc(N3CCCC(NS(=O)(=O)c4ccc5cc(Cl)ccc5c4)C3=O)c(F)c2	1
CHEMBL1162978	Clc1cnc(NC(=O)c2ccccc2NC(=O)c3ccc(cc3)N4C=CC=CC4=O)nc1	1
CHEMBL235906	COc1ccc(cc1)n2nc(c3CCN(C(=O)c23)c4ccc(cc4)N5CCCCC5)C(F)(F)F	1
CHEMBL252341	CN(C)Cc1ccccc1c2ccc(c(F)c2)c3ccc4c(nn(c5ccc6onc(N)c6c5)c4c3F)C(=O)N	1
CHEMBL245098	Cc1cc(Cl)c(s1)C(=O)Nc2ccc(Cl)cc2C(=O)Nc3ccc(Cl)cc3	1
CHEMBL222059	CC(C)N(CCO)C(=O)[C@H](C)N1CC[C@H](NS(=O)(=O)c2ccc3cc(Cl)ccc3c2)C1=O	1
CHEMBL253297	Nc1noc2ccc(cc12)n3nc(cc3C(=O)Cc4ccc(cc4F)c5ccccc5S(=O)(=O)N)C(F)(F)F	1
CHEMBL452535	COCC1(CC1)c2ccc(cc2)N3CCc4c(C3=O)n(nc4C(F)(F)F)c5ccc(OC)cc5	1
CHEMBL247756	CCN(CC)Cc1ccccc1N2CCC(CC2)N3CCc4c(nn(c5ccc(OC)cc5)c4C3=O)C(=O)N	1
CHEMBL428899	Clc1c[nH]c2cc(ccc12)C(=O)N[C@@H]3CCCC[C@@H]3NC(=O)c4ccc(cc4)N5CCCC5=O	1
CHEMBL235265	COc1ccc(cc1)n2nc(C(=O)N)c3CCN(C(=O)c23)c4ccc(cc4)c5ccccc5CN6CC[C@@H](O)C6	1
CHEMBL399593	Clc1ccc(s1)C(=O)N[C@@H]2CCC[C@@H]2NC(=O)c3ccc(cc3)N4CCCCC4=O	1
CHEMBL3114852	CCOc1cc(ccc1OC(C)C)C(Nc2ccc3c(N)nccc3c2)C(=O)NCc4cccc(NC(=O)C)c4	1
CHEMBL455915	CC(C)c1ccc(CCNS(=O)(=O)c2cc(ccc2O)\C(=N\O)\N)cc1	1
CHEMBL402881	Nc1noc2ccc(cc12)n3nc(c4CCN(C(=O)c34)c5ccc(cc5F)c6ccccc6CN7CCCC7)C(F)(F)F	1
CHEMBL195326	COc1ccc(cc1OCCc2ccc(Cl)cc2Cl)C(=O)NCC3CCN(CC3)c4cnccn4	1
CHEMBL393393	COc1ccc(cc1)n2nc(C#N)c3CCN(C(=O)c23)c4ccc(cc4)c5ccccc5CN6CC[C@@H](O)C6	1
CHEMBL136846	NC(=N)c1ccc2[nH]cc(CC(=O)Nc3ccc(cc3)c4ccccc4S(=O)(=O)N)c2c1	1
CHEMBL192853	CC(=O)Nc1ccc(CCOc2cc(ccc2Cl)C(=O)NCC3CCN(CC3)c4ccncc4)cc1	1
CHEMBL232109	Clc1ccc2sc(cc2c1)C(=O)N[C@@H]3CCC[C@@H]3NC(=O)c4ccc(cc4)N5C=CC=CC5=O	1
CHEMBL232108	Clc1ccc2cc(sc2c1)C(=O)N[C@@H]3CCC[C@@H]3NC(=O)c4ccc(cc4)N5C=CC=CC5=O	1
CHEMBL399722	CN(C)CC(=O)N(C)c1ccc2N(CCc2c1)C(=O)c3cc(nn3c4ccc5onc(N)c5c4)C(=O)N	1
CHEMBL194689	CN1CCCC1CCN(Cc2ccc3ccc(cc3c2)C(=N)N)C(=O)c4cccc5ccccc45	1
CHEMBL402109	CN(C)Cc1nccn1c2ccc(N3CC[C@H](NS(=O)(=O)\C=C\c4ccc(Cl)s4)C3=O)c(F)c2	1
CHEMBL511486	COc1ccc(cc1)n2nc(c3CCN(C(=O)c23)c4ccc(cc4)C5(CN(C)C(=O)C)CC5)C(F)(F)F	1
CHEMBL231787	Clc1c[nH]c2cc(ccc12)C(=O)N[C@H]3CCCC[C@@H]3NC(=O)c4ccc(cc4)N5C=CC=CC5=O	1
CHEMBL205288	N[C@H]1CCN(Cc2ccccc2c3ccc(NC(=O)c4cc(nn4c5ccc6onc(N)c6c5)C(F)(F)F)c(F)c3)C1	1
CHEMBL396123	CS(=O)(=O)c1ccccc1[C@@H]2CC[C@@H](CC2)NC(=O)c3cc(nn3c4cccc(CN)c4)C(F)(F)F	1
CHEMBL208586	CC(C)c1cc(C(C)C)c(c(c1)C(C)C)S(=O)(=O)N[C@@H](Cc2cccc(c2)C(=N)N)C(=O)N3CCCN(CC3)C(=O)C4CCNCC4	1
CHEMBL212202	Nc1noc2ccc(cc12)n3nc(c4CCN(C(=O)c34)c5ccc(cc5)c6ccccc6CN7CCNCC7)C(F)(F)F	1
CHEMBL401958	CN(C)CCN(C)C(=O)CN([C@H]1CCCN(C1=O)c2ccc(cc2F)N3C=CC=CC3=O)S(=O)(=O)c4ccc5cc(Cl)ccc5c4	1
CHEMBL403042	COc1ccc(cc1)n2nc(cc2C(=O)Cc3ccc(cc3F)N4C=CC=CC4=O)C(=O)N	1
CHEMBL252649	COc1ccc(cc1)n2nc(cc2C(=O)Cc3ccc(cc3)c4ccccc4S(=O)(=O)N)C(F)(F)F	1
CHEMBL374188	C[C@H](N1CC[C@H](NS(=O)(=O)c2ccc3cc(Cl)ccc3c2)C1=O)C(=O)N(C)C	1
CHEMBL384526	COc1ccc(cc1)n2nc(C(=O)N)c3N=CN(C(=O)c23)c4ccc(cc4)c5ccccc5CN6CCCC6	1
CHEMBL451053	COc1ccc(cc1)n2nc(C(=O)N)c3CCN(C(=O)c23)c4ccc(cc4)C5(CN6CCCC6)CC5.OC(=O)C(F)(F)F	1
CHEMBL210121	COc1ccc(cc1)n2nc(C#N)c3N=C(C)N(C(=O)c23)c4ccc(cc4)c5ccccc5CN(C)C	1
CHEMBL210120	COc1ccc(cc1)n2nc(C#N)c3N=CN(C(=O)c23)c4ccc(cc4)c5ccccc5CN(C)C	1
CHEMBL205179	NC(=N)c1ccc2[nH]c(Cc3nc4cc(Cl)c(Cl)cc4[nH]3)nc2c1	1
CHEMBL255799	CS(=O)(=O)c1ccccc1c2ccc(N3CCCC(NS(=O)(=O)c4ccc5onc(N)c5c4)C3=O)c(F)c2	1
CHEMBL594539	CC(N1CCCC1)c2ccc(N3CC[C@H](NS(=O)(=O)c4ccc5cc(Cl)ccc5c4)C3=O)c(F)c2	1
CHEMBL594538	CC(C)N(C)C(C)c1ccc(N2CC[C@H](NS(=O)(=O)c3ccc4cc(Cl)ccc4c3)C2=O)c(F)c1	1
CHEMBL232722	Clc1ccc(cc1Cl)C(=O)N[C@@H]2CCC[C@@H]2NC(=O)c3ccc(cc3)N4C=CC=CC4=O	1
CHEMBL471734	COc1ccc(cc1)n2nc(c3CCN(C(=O)c23)c4ccc(cc4)C5(CN(C)S(=O)(=O)C)CC5)C(F)(F)F	1
CHEMBL395371	COc1ccc(cc1)n2nc(Cn3cncn3)c4CCN(C(=O)c24)c5ccc(cc5)c6ccccc6CN7CC[C@@H](O)C7	1
CHEMBL395372	COc1ccc(cc1)n2nc(Cn3cnnn3)c4CCN(C(=O)c24)c5ccc(cc5)c6ccccc6CN7CC[C@@H](O)C7	1
CHEMBL388142	COc1cc(Cl)cc(C(=O)Nc2ccc(Cl)cn2)c1NC(=O)c3scc(CN)c3Cl	1
CHEMBL3099588	NC(=N)c1ccc(Oc2ccc(N)c(Oc3ccc(cc3)C(=N)N)n2)cc1	1
CHEMBL400816	Clc1c[nH]c2cc(ccc12)C(=O)N[C@@H]3CCC[C@@H]3NC(=O)c4ccc(cc4)N5CCOCC5=O	1
CHEMBL236021	CN(C)C(=O)N1C[C@H](NC(=O)c2ccc(cc2)N3C=CC=CC3=O)[C@@H](C1)NC(=O)c4ccc(Cl)s4	1
CHEMBL419325	Cc1ccc(CCOc2cc(ccc2Cl)C(=O)NCC3CCN(CC3)c4ccncc4)cc1	1
CHEMBL2431602	CCOc1cc(ccc1OC(C)C)[C@@H](Nc2ccc3c(N)nccc3c2)C(=O)NS(=O)(=O)c4cccc(c4)S(=O)(=O)N	1
CHEMBL373992	CC(C)N(CCN(C)C)C(=O)[C@H](C)N1CC[C@H](NS(=O)(=O)c2ccc3cc(Cl)ccc3c2)C1=O	1
CHEMBL375112	C[C@H](N1CC[C@H](NS(=O)(=O)c2cc3cc(Cl)ccc3[nH]2)C1=O)C(=O)N4CCOCC4	1
CHEMBL465584	COc1ccc(cc1)n2nc(c3CCN(C(=O)c23)c4ccc(cc4)C5(CCN6CCOCC6)CC5)C(F)(F)F	1
CHEMBL254831	NC(=O)c1nn(c2ccc3onc(N)c3c2)c4c(F)c(ccc14)c5ccc(cc5F)N6CCCCC6=O	1
CHEMBL373593	C[C@H](N1CC[C@H](NS(=O)(=O)c2ccc3cc(Cl)ccc3c2)C1=O)C(=O)N(CCNS(=O)(=O)C)CC4CC4	1
CHEMBL197843	OCCN1CCCCC1CCNc2nccc3oc(Cc4cc(Cl)ccc4n5cncn5)nc23	1
CHEMBL192590	COc1cc(cc(OCCc2ccc(Cl)cc2Cl)c1OC)C(=O)N3CCN(Cc4ccncc4)CC3	1
CHEMBL402064	CS(=O)(=O)c1ccccc1c2ccc(N3CCCC(NS(=O)(=O)c4ccc(Cl)s4)C3=O)c(F)c2	1
CHEMBL459849	CNCc1ccccc1c2ccc(cc2)N3CCc4c(C3=O)n(nc4C(F)(F)F)c5ccc(OC)cc5	1
CHEMBL207720	NC(=N)c1ccc2[nH]c(nc2c1)c3cc(CC(=O)O)cc(c3O)c4cccc(c4)[N+](=O)[O-]	1
CHEMBL202394	NC(=N)c1ccc2[nH]c(Cc3nc4c(F)cc(F)cc4[nH]3)nc2c1	1
CHEMBL184988	CC(C)N1CCC(CC1)NC(=O)c2cc3ccccc3n2Cc4onc(c4)c5ccc(Cl)s5	1
CHEMBL456932	COc1ccc(cc1)n2nc(c3CCN(C(=O)c23)c4ccc(cc4)C5(CC5)C6=NCCO6)C(F)(F)F	1
CHEMBL382339	Nc1noc2ccc(cc12)n3nc(cc3C(=O)Nc4ccc(cc4F)c5ccccc5CN6CCC[C@H]6CO)C(F)(F)F	1
CHEMBL456931	COc1ccc(cc1)n2nc(c3CCN(C(=O)c23)c4ccc(cc4)C5(CC5)C6=NCCN6S(=O)(=O)C)C(F)(F)F	1
CHEMBL527117	CC[C@H](C)[C@H](NS(=O)(=O)Cc1cccc(c1)C(=O)O)C(=O)N[C@@H](CCSC)C(=O)NCc2ccc(cc2)C(=N)N	1
CHEMBL506240	CC[C@H](C)[C@H](NS(=O)(=O)Cc1cccc(c1)C(=O)O)C(=O)N[C@@H](CCC(=O)N)C(=O)NCc2ccc(cc2)C(=N)N	1
CHEMBL1923468	Clc1ccc2cc(ccc2c1)S(=O)(=O)N[C@H]3CCCN(CC(=O)N4C[C@@H]5C[C@H](C4)C6=CC=CC(=O)N6C5)C3=O	1
CHEMBL361374	CCNC(=O)[C@@H]1CCCCC1NC(=O)C(Cc2ccccc2)c3csc4ccc(cc34)C(=N)N.OC(=O)C(F)(F)F	1
CHEMBL457633	CC(C)c1ccc(CCNS(=O)(=O)c2cc(ccc2O)C(=N)N)c(NCC(=O)O)c1	1
CHEMBL3114558	CC(C)(C)[C@@H](O)C(=O)N1CCNC[C@H]1C(=O)NCc2cc(Cl)ccc2CN.OC(=O)C(F)(F)F	1
CHEMBL250350	CS(=O)(=O)c1ccccc1c2ccc3CCN(C(=O)c4cc(nn4c5ccc6onc(N)c6c5)C(=O)N)c3c2	1
CHEMBL199268	COc1cc(ccc1OCc2ccccc2)C(Nc3ccc(cc3)C(=N)N)C(=O)O	1
CHEMBL407942	Nc1noc2ccc(cc12)n3nc(cc3C(=O)Nc4ccc(cc4F)c5ccccc5CN6CCOCC6)C(F)(F)F	1
CHEMBL233131	Clc1ccc2cc([nH]c2c1)C(=O)N[C@@H]3CCCC[C@@H]3NC(=O)c4ccc(cc4)N5C=CC=CC5=O	1
CHEMBL462293	COc1ccc(cc1)n2nc(c3CCN(C(=O)c23)c4ccc(cc4)C5(CC5)N(C)C(=O)C)C(F)(F)F	1
CHEMBL186693	Cc1ccc2c(c1)ncn2c3ccc(NC(=O)c4cc(nn4c5cccc(c5)C(=N)N)C(F)(F)F)c(F)c3	1
CHEMBL253732	Fc1cc(ccc1N2CCC(NS(=O)(=O)c3ccc4cc(Cl)ccc4c3)C2=O)c5cocc5	1
CHEMBL223891	C[C@H](N1CC[C@H](NS(=O)(=O)\C=C\c2ccc(Cl)cc2)C1=O)C(=O)N3CCOCC3	1
CHEMBL394129	CC(=O)N1C[C@H](NC(=O)c2ccc(cc2)N3C=CC=CC3=O)[C@@H](C1)NC(=O)c4ccc(Cl)s4	1
CHEMBL518473	COc1ccc(cc1)n2nc(C(=O)N)c3CCN(C(=O)c23)c4ccc(cc4)C5(CC5)N(C)C	1
CHEMBL450578	Clc1ccc(s1)C(=O)N[C@@H]2CCC[C@@H]2NC(=O)c3ccc(cc3)C4(CN5CCCC5)CC4	1
CHEMBL593829	CN[C@H](C)c1ccc(N2CC[C@H](NS(=O)(=O)c3ccc4cc(Cl)ccc4c3)C2=O)c(F)c1	1
CHEMBL195032	NC(=N)c1ccc2ccc(CN(CCc3ccccn3)C(=O)c4cccc5ccccc45)cc2c1	1
CHEMBL538905	Clc1ccc(s1)C(=O)N[C@@H]2C[C@H](C[C@@H]2NC(=O)c3ccc(cc3)N4C=CC=CC4=O)C(=O)N5CCOCC5	1
CHEMBL392526	COc1ccc(cc1)n2nc(c3CCN(C(=O)c23)c4ccc(cc4)N5CCCCC5=O)C(F)(F)F	1
CHEMBL376622	CN(C)Cc1ccccc1c2ccc(cc2)N3CCc4c(C3=O)n(nc4C(F)(F)F)c5cccc(NC(=O)N)c5	1
CHEMBL404449	Clc1ccc(NC(=O)c2cc(Cl)ccc2NC(=O)c3ccc(cc3)N4CCCCC4=O)nc1	1
CHEMBL404448	Cc1ccc(NC(=O)c2ccc(cc2)N3CCCCC3=O)c(c1)C(=O)Nc4ccc(Cl)cn4	1
CHEMBL3114555	CC(C)(C)[C@@H](O)C(=O)N1CCSC[C@H]1C(=O)NCc2cc(Cl)ccc2CN.OC(=O)C(F)(F)F	1
CHEMBL458426	COc1ccc(cc1)n2nc(c3CCN(C(=O)c23)c4ccc(cc4)C5(CC5)c6nccn6C)C(F)(F)F	1
CHEMBL199211	CCOc1cc(OC2CCN(C)CC2)cc(c1)C(Nc3ccc(cc3)C(=N)N)C(=O)O	1
CHEMBL189377	COc1ccc(cc1OCCc2ccc(Cl)cc2Cl)C(=O)NCC3CCN(CC3)c4ccnc(SC)n4	1
CHEMBL538908	COc1ccc(cc1OCCc2ccc(Cl)cc2Cl)C(=O)NCC3CCC(CN)CC3	1
CHEMBL3115900	NC(=N)c1ccc(CNC(=O)[C@H](Cc2ccc(O)cc2)NC(=O)[C@@H](CC3CCCCC3)NCC(=O)O)cc1	1
CHEMBL426536	C[C@H](N1CC[C@H](NS(=O)(=O)c2cc3nc(Cl)ccc3s2)C1=O)C(=O)N4CCOCC4	1
CHEMBL232921	Fc1cc(Cl)ccc1C(=O)N[C@@H]2CCC[C@@H]2NC(=O)c3ccc(cc3)N4C=CC=CC4=O	1
CHEMBL3114853	CCOc1cc(ccc1OC(C)C)C(Nc2ccc3c(N)nccc3c2)C(=O)NCc4cccc(NS(=O)(=O)N)c4	1
CHEMBL233806	Clc1ccc(s1)C(=O)N[C@H]2CCCC[C@@H]2NC(=O)c3ccc(cc3)N4C=CC=CC4=O	1
CHEMBL386246	CC(C)NCc1ccccc1c2ccc(cc2)N3C=Nc4c(C)nn(c5ccc6onc(N)c6c5)c4C3=O	1
CHEMBL373145	COc1ccc(cc1OCCc2ccc(Cl)cc2Cl)C(=O)NCCCN3CCCCC3	1
CHEMBL426439	NC(=N)c1cccc(c1)n2nc(cc2C(=O)Nc3ccc(cc3F)n4cnc5cnccc45)C(F)(F)F	1
CHEMBL214730	Nc1nc2c(nn(c3ccc4onc(N)c4c3)c2c(O)c1c5ccc(cc5)c6ccccc6CN7CCC(O)CC7)C(F)(F)F	1
CHEMBL257319	CS(=O)(=O)c1ccccc1c2ccc(N3CCCC(NS(=O)(=O)c4ccccc4)C3=O)c(F)c2	1
CHEMBL457632	CCOC(=O)COc1cc(ccc1CCNS(=O)(=O)c2cc(ccc2O)\C(=N\O)\N)C(C)C	1
CHEMBL237228	CCN(CC)Cc1ccccc1c2ccc(cc2)N3CCc4c(nn(c5ccc(OC)cc5)c4C3=O)C(=O)N	1
CHEMBL217914	C[C@H](N1CC[C@H](NS(=O)(=O)c2cc3ccc(Cl)cc3s2)C1=O)C(=O)N4CCOCC4	1
CHEMBL379090	COc1ccc(cc1)n2nc(C(=O)O)c3N=CN(C(=O)c23)c4ccc(cc4)c5ccccc5S(=O)(=O)N	1
CHEMBL242328	CN(Cc1csc(C(=O)Nc2ccc(Cl)cc2C(=O)Nc3ccc(Cl)cc3)c1Cl)C4CCN(C)CC4	1
CHEMBL97839	Clc1cccc(CCOc2cc(ccc2Cl)C(=O)NCC3CCN(CC3)c4ccncc4)c1	1
CHEMBL220529	C[C@H](N1CC[C@H](NS(=O)(=O)c2cc3cc(Cl)ccc3s2)C1=O)C(=O)N4CCOCC4	1
CHEMBL181849	CC(C)N1CCC(CC1)NC(=O)c2cc3ccccc3n2Cc4cc5ccc(Cl)cc5s4	1
CHEMBL2441037	COc1ccc(COc2cccc(NC(=O)C3CCN(CC3)c4ccncc4)c2)cc1OC	1
CHEMBL2409220	COc1cc([C@@H]2Nc3ccc(cc3[C@@H]4[C@H]2Cc5ccccc45)C(=N)N)c(cc1O)c6cccc(c6)C(=O)O	1
CHEMBL242327	CN(CCN1CCCC1)Cc2csc(C(=O)Nc3ccc(Cl)cc3C(=O)Nc4ccc(Cl)cc4)c2Cl	1
CHEMBL254543	CN(C)S(=O)(=O)c1ccccc1c2ccc(nc2)N3CCC(NS(=O)(=O)\C=C\c4ccc(Cl)s4)C3=O	1
CHEMBL2441033	Fc1ccc(CCOc2cccc(NC(=O)C3CCN(CC3)c4ccncc4)c2)cc1	1
CHEMBL371051	CN1CCN(CCCN(Cc2ccc3ccc(cc3c2)C(=N)N)C(=O)c4cccc5ccccc45)CC1	1
CHEMBL237226	CNCc1ccccc1c2ccc(cc2)N3CCc4c(nn(c5ccc(OC)cc5)c4C3=O)C(=O)N	1
CHEMBL223682	C[C@H](N1CC[C@H](NS(=O)(=O)c2cc3cc(Cl)cnc3s2)C1=O)C(=O)N4CCOCC4	1
CHEMBL223683	C[C@H](N1CC[C@H](NS(=O)(=O)c2cc3ncc(Cl)cc3s2)C1=O)C(=O)N4CCOCC4	1
CHEMBL396088	COc1ccc(cc1)n2nc(c3CCN(C(=O)c23)c4ccc(cc4)c5ccccc5CN6CC[C@@H](O)C6)c7nnn[nH]7	1
CHEMBL385198	CC(C)N(C)Cc1ccccc1c2ccc(cc2)N3C(=Nc4c(C)nn(c5ccc6onc(N)c6c5)c4C3=O)C	1
CHEMBL399163	CN(C)Cc1[nH]ncc1c2ccc(c(F)c2)c3ccc4c(nn(c5ccc6onc(N)c6c5)c4c3F)C(=O)N	1
CHEMBL442457	OC(=O)CN(C1CCCN(C1=O)c2ccc(cc2)N3C=CC=CC3=O)S(=O)(=O)c4cc5ccc(Cl)nc5s4	1
CHEMBL396087	COc1ccc(cc1)n2nc(c3CCN(C(=O)c23)c4ccc(cc4)c5ccccc5CN6CC[C@@H](O)C6)n7cnnn7	1
CHEMBL379397	Cc1nn(c2ccc3onc(N)c3c2)c4C(=O)N(CCc14)c5ccc(cc5F)c6ccccc6CN7CC[C@@H](O)C7	1
CHEMBL385587	C[C@H](N1CC[C@H](NS(=O)(=O)c2ccc3cc(Cl)ccc3c2)C1=O)C(=O)N4CCOCC4	1
CHEMBL3219074	CNC(=O)CCCC1CCN(CC1)C(=O)[C@H](Cc2cccc(c2)C(=N)N)NS(=O)(=O)c3cccc(c3)c4cccc(F)c4	1
CHEMBL221377	COc1ccc(c(c1)C(=O)N)n2nc(c3CCN(C(=O)c23)c4ccc(cc4)c5ccccc5S(=O)(=O)C)C(F)(F)F	1
CHEMBL233993	Clc1ccc(s1)C(=O)N[C@H]2CCC[C@H]2NC(=O)c3ccc(cc3)N4C=CC=CC4=O	1
CHEMBL376714	C[C@H](N1CC[C@H](NS(=O)(=O)c2ccc3cc(Cl)ccc3c2)C1=O)C(=O)N(CCN)CC4CC4	1
CHEMBL395729	CN1CCN(Cc2cc(Cl)c(s2)C(=O)Nc3ccc(Cl)cc3C(=O)Nc4ccc(Cl)cc4)CC1	1
CHEMBL376716	CC(C)N(CCS(=O)(=O)N)C(=O)[C@H](C)N1CC[C@H](NS(=O)(=O)c2ccc3cc(Cl)ccc3c2)C1=O	1
CHEMBL376710	CS(=O)(=O)c1ccccc1c2ccc(cc2)N3CCc4c(C3=O)n(nc4C(F)(F)F)c5ccccc5S(=O)(=O)N	1
CHEMBL379958	NC(=N)NCCC(=O)N1CCN(CC1)C(=O)[C@H](Cc2cccc(c2)C(=N)N)NS(=O)(=O)c3ccc(cc3)c4ccccc4	1
CHEMBL272349	CN(C)Cc1nccn1c2ccc(N3CCCC(NS(=O)(=O)c4ccc5cc(Cl)ccc5c4)C3=O)c(F)c2	1
CHEMBL191682	COc1ccc(cc1OCCc2ccc(Cl)cc2Cl)C(=O)NCC3CCN(CC3)c4cccc(c4)C#N	1
CHEMBL254947	CC(C)(C)c1ccccc1c2ccc(nc2)N3CCC(NS(=O)(=O)\C=C\c4ccc(Cl)s4)C3=O	1
CHEMBL316481	Fc1ccc(cc1OCCc2ccc(cc2)C#N)C(=O)NCC3CCN(CC3)c4ccncc4	1
CHEMBL86114	COc1ccc2ccc(cc2c1)S(=O)(=O)NC3CCN(Cc4cc(ccc4N)C(=N)N)C3=O	1
CHEMBL243612	CCOC(=O)CN(C)Cc1csc(C(=O)Nc2ccc(Cl)cc2C(=O)Nc3ccc(Cl)cc3)c1Cl	1
CHEMBL272136	CN1CCN(CC1)C(=O)N(C2CCCN(C2=O)c3ccc(cc3F)c4ccccc4S(=O)(=O)C)S(=O)(=O)c5ccc6cc(Cl)ccc6c5	1
CHEMBL182987	CC(C)N1CCC(CC1)NC(=O)c2cc3ccccc3n2Cc4ccc(Cl)cc4	1
CHEMBL254123	Fc1cc(ccc1N2CCC(NS(=O)(=O)c3ccc4cc(Cl)ccc4c3)C2=O)c5cccnc5C#N	1
CHEMBL464555	CNC1(CC1)c2ccc(cc2)N3CCc4c(nn(c5ccc(OC)cc5)c4C3=O)C(=O)N.OC(=O)C(F)(F)F	1
CHEMBL232721	Fc1cc(ccc1Cl)C(=O)N[C@@H]2CCC[C@@H]2NC(=O)c3ccc(cc3)N4C=CC=CC4=O	1
CHEMBL226669	COc1cc(Cl)cc(C(=O)Nc2ccc(Cl)cn2)c1NC(=O)c3scc(CN(C)c4occn4)c3Cl	1
CHEMBL226668	COc1cc(Cl)cc(C(=O)Nc2ccc(Cl)cn2)c1NC(=O)c3scc(CN(C)C4=NC(=O)CO4)c3Cl	1
CHEMBL558198	Cl.CN(C)Cc1nccn1c2ccc(NC(=O)c3cc(nn3c4ccc5onc(N)c5c4)C(F)(F)F)c(F)c2	1
CHEMBL507737	COc1ccc(cc1)n2nc(c3CCN(C(=O)c23)c4ccc(cc4)C5(CC5)C(=O)N)C(F)(F)F	1
CHEMBL185707	NC(=N)c1cccc(c1)n2nc(cc2C(=O)Nc3ccc(cc3)n4ccnc4)C(F)(F)F	1
CHEMBL244047	CN(C)CCSCc1csc(C(=O)Nc2ccc(Cl)cc2C(=O)Nc3ccc(Cl)cc3)c1Cl	1
CHEMBL244046	CN(C)CCCN(C)Cc1csc(C(=O)Nc2ccc(Cl)cc2C(=O)Nc3ccc(Cl)cc3)c1Cl	1
CHEMBL2315247	NC(=N)c1ccc(CNC(=O)[C@@H]2Cc3ccc(NC(=O)CCN4CCCN(CC4)CCC(=O)Nc5ccc(C[C@@H](NS(=O)(=O)Cc6ccccc6)C(=O)N2)cc5)cc3)cc1.OC(=O)C(F)(F)F	1
CHEMBL257966	Clc1ccc(NC(=O)c2ccccc2NC(=O)c3ccc(cc3)N4C=CC=CC4=O)cc1	1
CHEMBL257967	Clc1cccc(NC(=O)c2ccccc2NC(=O)c3ccc(cc3)N4C=CC=CC4=O)c1	1
CHEMBL214550	Cc1nn(c2ccc3onc(N)c3c2)c4C(=O)N(C=Nc14)c5ccc(cc5)c6ccccc6CN7CCCC7	1
CHEMBL237707	Clc1c[nH]c2cc(ccc12)C(=O)N[C@@H]3COC[C@@H]3NC(=O)c4ccc(cc4)N5C=CC=CC5=O	1
CHEMBL237705	Clc1ccc(s1)C(=O)N[C@@H]2COC[C@@H]2NC(=O)c3ccc(cc3)N4C=CC=CC4=O	1
CHEMBL382064	CC(C)CCN(Cc1ccc2ccc(cc2c1)C(=N)N)C(=O)c3cccc4ccccc34	1
CHEMBL242525	CCCN1CC2SC(=C(Cl)C2C1)C(=O)Nc3ccc(Cl)cc3C(=O)Nc4ccc(Cl)cc4	1
CHEMBL594313	C[C@@H](N(C)C)c1ccc(N2CC[C@H](NS(=O)(=O)c3ccc4cc(Cl)ccc4c3)C2=O)c(F)c1	1
CHEMBL594311	CC(=O)c1ccc(N2CC[C@H](NS(=O)(=O)\C=C\c3ccc(Cl)s3)C2=O)c(F)c1	1
CHEMBL3091519	Cl.CN1CCN(CC1)C(=O)[C@H](CNC(=O)c2ccc(Cl)s2)NS(=O)(=O)c3cccc(N4CCCC4=O)c3C	1
CHEMBL246945	CCN(C)Cc1ccccc1N2CCC(CC2)NC(=O)c3cc(nn3c4ccc5onc(N)c5c4)C(F)(F)F	1
CHEMBL246946	CS(=O)(=O)c1ccccc1N2CCC(CC2)NC(=O)c3cc(nn3c4ccccc4CN)C(F)(F)F	1
CHEMBL402321	CS(=O)(=O)c1ccccc1c2ccc(N3CCCC(NS(=O)(=O)c4ccc(Cl)c(Cl)c4)C3=O)c(F)c2	1
CHEMBL246948	COc1ccc(cc1)n2nc(cc2C(=O)NC3CCN(CC3)c4ccccc4CN(C)C)C(F)(F)F	1
CHEMBL37251	Cc1cc(C(=O)Nc2ccc(cc2)c3ccccc3S(=O)(=O)N)n(n1)c4cccc(c4)C(=N)N	1
CHEMBL3091516	Cn1c(CNc2ccc(cc2)C(=N)N)nc3cc(ccc13)C4(CC4)C(=O)N5CCCC5	1
CHEMBL218428	CC(C)N(CCN1C=CC=CC=C1)C(=O)[C@H](C)N2CC[C@H](NS(=O)(=O)c3ccc4cc(Cl)ccc4c3)C2=O	1
CHEMBL231749	Clc1c[nH]c2cc(ccc12)C(=O)NCCNC(=O)c3ccc(cc3)N4C=CC=CC4=O	1
CHEMBL449702	COc1cc(Cl)cc(C(=O)Nc2ccc(Cl)cn2)c1NC(=O)c3scc(CN(C)C4=NCCS4)c3Cl	1
CHEMBL3134464	CCOC(=O)C1CCN(C(=O)C1)c2ccc(cc2)N3C[C@H](CNC(=O)c4ccc(Cl)s4)OC3=O	1
CHEMBL380405	Cc1nn(c2ccc3onc(N)c3c2)c4C(=O)N(CCc14)c5ccc(cc5)c6ccccc6CN7CC[C@@H](O)C7	1
CHEMBL3134463	CCOC(=O)C1CCCCN1c2ccc(cc2)N3C[C@H](CNC(=O)c4ccc(Cl)s4)OC3=O	1
CHEMBL370089	COc1cc(nc(OC)n1)N2CCC(CNC(=O)c3ccc(OC)c(OCCc4ccc(Cl)cc4Cl)c3)CC2	1
CHEMBL199271	CCOc1cc(OCC)cc(c1)C(Nc2ccc(cc2)C(=N)N)C(=O)O	1
CHEMBL198631	CCOc1cc(ccc1OCc2ccccc2)C(Nc3ccc(cc3)C(=N)N)C(=O)O	1
CHEMBL593354	CC(N(C)C)c1ccc(N2CC[C@H](NS(=O)(=O)\C=C\c3ccc(Cl)s3)C2=O)c(F)c1	1
CHEMBL491283	NC(=N)N1CCCC(C1)C(=O)Nc2cccc(OCc3ccc(cc3)c4ccccc4)c2	1
CHEMBL1922344	COc1ccc(cc1)C(=O)Nc2cccc(O[C@@H]3O[C@@H]([C@@H](O)[C@H](O)[C@H]3O)C(=O)O)c2NC(=O)c4ccc(cc4)N5CCCN(C)CC5	1
CHEMBL210165	C[C@H](N1CC[C@H](NS(=O)(=O)c2ccc3cc(Cl)ccc3c2)C1=O)C(=O)N4CCN(C)CC4	1
CHEMBL362052	CC(C)N1CCC(CC1)NC(=O)c2cc3ccccc3n2c4ccc(Cl)cc4	1
CHEMBL94904	Fc1ccc(CCOc2cc(ccc2Cl)C(=O)NCC3CCN(CC3)c4ccncc4)cc1	1
CHEMBL578906	Cc1nn(c2cccc(c2)C3=NNC(=O)N3)c4C(=O)N(CCc14)c5ccc(cc5)c6ccccc6CN7CCCC7	1
CHEMBL193066	COc1ccc(cc1OCCc2ccc(Cl)cc2Cl)C(=O)NCC3CCN(CC3)c4cc(C)nc(N)n4	1
CHEMBL244461	Cc1ccc2c(Cl)c(sc2c1)C(=O)Nc3ccc(Cl)cc3C(=O)Nc4ccc(Cl)cc4	1
CHEMBL397298	COc1ccc(cc1)n2nc(C(=O)N)c3CCN(C4CCN(CC4)c5ccccc5S(=O)(=O)N)C(=O)c23	1
CHEMBL205653	CN1CCN(Cc2ccccc2c3ccc(NC(=O)c4cc(nn4c5ccc6onc(N)c6c5)C(F)(F)F)c(F)c3)CC1	1
CHEMBL365022	NC(=N)c1ccc2[nH]cc(C(Cc3cccnc3)C(=O)Nc4ccc(cc4)n5cnc6ccccc56)c2c1	1
CHEMBL199272	CCOc1cc(OC2CCOCC2)cc(c1)C(Nc3ccc(cc3)C(=N)N)C(=O)O	1
CHEMBL517714	COc1ccc(cc1)n2nc(c3CCN(C(=O)c23)c4ccc(cc4)C5(CC5)NC(=O)C)C(F)(F)F	1
CHEMBL199277	CCOc1cc(OC2CCN(CC2)S(=O)(=O)C)cc(c1)C(Nc3ccc(cc3)C(=N)N)C(=O)O	1
CHEMBL517711	CCNC(=O)N(C)CC1(CC1)c2ccc(cc2)N3CCc4c(C3=O)n(nc4C(F)(F)F)c5ccc(OC)cc5	1
CHEMBL374304	NS(=O)(=O)c1ccccc1n2nc(c3CCN(C(=O)c23)c4ccc(cc4)c5ccccc5CN6CC[C@@H](O)C6)C(F)(F)F	1
CHEMBL374305	NC(=O)c1cccc(c1)n2nc(c3CCN(C(=O)c23)c4ccc(cc4)c5ccccc5CN6CC[C@@H](O)C6)C(F)(F)F	1
CHEMBL389210	COc1cc(Cl)cc(C(=O)Nc2ccc(Cl)cn2)c1NC(=O)c3scc(CN(C)c4ncc[nH]4)c3Cl	1
CHEMBL454373	FC(F)(F)c1ccc(cc1)c2ccc(COc3cccc(NC(=O)C4CCNCC4)c3)cc2	1
CHEMBL227308	COc1cc(Cl)cc(C(=O)Nc2ccc(Cl)cn2)c1NC(=O)c3scc(CN(C)C(=O)N)c3Cl	1
CHEMBL369777	NC(=O)CNC(=O)[C@@H]1CCCCC1NC(=O)C(Cc2ccccc2)c3csc4ccc(cc34)C(=N)N.OC(=O)C(F)(F)F	1
CHEMBL396122	CS(=O)(=O)c1ccccc1C2=CCC(CC2)NC(=O)c3cc(nn3c4cccc(CN)c4)C(F)(F)F	1
CHEMBL414002	NC(=N)NCCC[C@H](NC(=O)CNC(=O)[C@@H](CCCNC(=N)N)NS(=O)(=O)Cc1ccccc1)C(=O)c2nccs2	1
CHEMBL2441055	Fc1ccccc1COc2cccc(NC(=O)C3CCN(CC3)c4ccncc4)c2	1
CHEMBL463385	CC(=N)N1CCC(CC1)c2ccc(NC(=O)CN(Cc3cccc(OCC(=O)O)c3)c4cccc(c4)C(=N)N)cc2	1
CHEMBL455203	Fc1cccc(F)c1c2ccc(COc3cccc(NC(=O)C4CCNCC4)c3)cc2	1
CHEMBL3134468	OC(=O)C1CCCN(C1)c2ccc(cc2)N3C[C@H](CNC(=O)c4ccc(Cl)s4)OC3=O	1
CHEMBL227307	COc1cc(Cl)cc(C(=O)Nc2ccc(Cl)cn2)c1NC(=O)c3scc(CN(C)S(=O)(=O)C)c3Cl	1
CHEMBL397049	COc1ccc(cc1)n2nc(C(=O)N)c3CCN(C4CCN(CC4)c5ccccc5CN6CCOCC6)C(=O)c23	1
CHEMBL368927	Cc1nccn1c2ccc(NC(=O)c3cc(nn3c4ccc5onc(N)c5c4)C(F)(F)F)c(c2)n6ccnc6C	1
CHEMBL232720	Cc1cc(ccc1Cl)C(=O)N[C@@H]2CCC[C@@H]2NC(=O)c3ccc(cc3)N4C=CC=CC4=O	1
CHEMBL179213	COc1cc(ccc1NC(=O)c2cc(nn2c3ccc4onc(N)c4c3)C(F)(F)F)n5ccnc5C	1
CHEMBL182597	CC(C)N1CCC(CC1)NC(=O)c2cc3ccccc3n2CC(=O)Nc4ccc(Cl)cn4	1
CHEMBL233173	Clc1ccc(s1)C(=O)N[C@@H]2CCC[C@@H]2NCc3ccc(cc3)N4C=CC=CC4=O	1
CHEMBL364294	COc1ccc(cc1OCCc2ccc(Cl)cc2Cl)C(=O)NC3CCN(CC(=O)N4CCCC4)CC3	1
CHEMBL250349	CN(C)Cc1ccccc1c2ccc3N(CCc3c2)C(=O)c4cc(nn4c5ccc6onc(N)c6c5)C(=O)N	1
CHEMBL425311	COCCN(Cc1csc(C(=O)Nc2c(OC)cc(Cl)cc2C(=O)Nc3ccc(Cl)cn3)c1Cl)C4=NCCO4	1
CHEMBL178616	COc1cc(ccc1OCc2ccccc2)[C@@H](Nc3ccc(cc3)C(=N)N)C(=O)N[C@H](C(=O)O)c4ccccc4	1
CHEMBL399345	NC(=O)c1cc(C(=O)N2CCc3cc(ccc23)N4C=CC=CC4=O)n(n1)c5ccc6onc(N)c6c5	1
CHEMBL373570	CC(C)N(CCCNS(=O)(=O)C)C(=O)[C@H](C)N1CC[C@H](NS(=O)(=O)c2ccc3cc(Cl)ccc3c2)C1=O	1
CHEMBL198978	Clc1ccc(c(Cc2oc3ccnc(NCCC4CCCCN4Cc5ccccc5)c3n2)c1)n6cncn6	1
CHEMBL367954	CNCc1nccn1c2ccc(NC(=O)c3cc(nn3c4ccc5onc(N)c5c4)C(F)(F)F)c(F)c2	1
CHEMBL248724	CS(=O)(=O)c1ccccc1c2ccc3N(CCc3c2)C(=O)c4cc(nn4c5ccc6onc(N)c6c5)C(=O)N	1
CHEMBL442079	Clc1ccc(s1)C(=O)N[C@@H]2CN(C[C@@H]2NC(=O)c3ccc(cc3)N4C=CC=CC4=O)C(=O)N5CCCC5	1
CHEMBL227121	CN1CCN(Cc2csc(C(=O)Nc3ccc(Cl)cc3C(=O)Nc4ccc(Cl)cc4)c2Cl)CC1	1
CHEMBL244048	COCCOCCOCc1csc(C(=O)Nc2ccc(Cl)cc2C(=O)Nc3ccc(Cl)cc3)c1Cl	1
CHEMBL3219072	CNC(=O)CCCC1CCN(CC1)C(=O)[C@H](Cc2cccc(c2)C(=N)N)NS(=O)(=O)c3cccc(c3)c4ccccc4F	1
CHEMBL197563	NC(=N)c1ccc2ccc(CN(CCCN3CCOCC3)C(=O)c4cccc5ccccc45)cc2c1	1
CHEMBL209586	NC(=N)c1cccc(C[C@H](NS(=O)(=O)c2ccc(cc2)C3CCCCC3)C(=O)N4CCNCC4)c1	1
CHEMBL175779	Nc1noc2ccc(cc12)n3nc(cc3C(=O)Nc4ccc(cc4F)N5CCOCC5)C(F)(F)F	1
CHEMBL393815	CC(C)(CNC(=O)c1ccc(cc1)N2C=CC=CC2=O)NC(=O)c3ccc4c(Cl)c[nH]c4c3	1
CHEMBL364771	NC(=N)c1ccc2[nH]cc(C(Cc3ccc(NS(=O)(=O)c4ccccc4)cc3)C(=O)Nc5ccc(cc5)n6cnc7ccccc67)c2c1	1
CHEMBL233332	Clc1ccc2cc(ccc2c1)C(=O)N[C@@H]3CCCC[C@@H]3NC(=O)c4ccc(cc4)N5C=CC=CC5=O	1
CHEMBL2334325	C[C@@]1(CC=C)C[C@H](N2C(=O)C(=NC(=C12)Cl)NC3CCC3)C(=O)NCc4ccc(cc4)C(=N)N	1
CHEMBL201843	COc1cc(F)cc2[nH]c(Cc3nc4cc(ccc4[nH]3)C(=N)N)nc12	1
CHEMBL359695	Nc1noc2ccc(cc12)n3nc(cc3C(=O)Nc4ccc(cc4F)C(=O)N5CCCC5)C(F)(F)F	1
CHEMBL212538	CC(C)c1cc(C(C)C)c(c(c1)C(C)C)S(=O)(=O)N[C@@H](Cc2cccc(c2)C(=N)N)C(=O)N3CCNCC3	1
CHEMBL498660	CCCS(=O)(=O)N[C@H]([C@@H](C)CC)C(=O)N[C@@H](CCC(=O)N)C(=O)NCc1ccc(cc1)C(=N)N	1
CHEMBL221153	C[C@H](N1CC[C@H](NS(=O)(=O)c2ccc(nc2)c3ccc(Cl)s3)C1=O)C(=O)N4CCOCC4	1
CHEMBL3127466	NC(=N)c1ccc2N[C@@H](C[C@H](c3ccccc3)c2c1)c4ccccc4c5ccc(cc5C(=O)O)C(=O)O	1
CHEMBL203989	COc1ccc2[nH]c(Cc3nc4cc(ccc4[nH]3)C(=N)N)nc2c1	1
CHEMBL3127464	CC(C)CNC(=O)c1ccc(c(c1)C(=O)O)c2ccccc2[C@@H]3C[C@H](c4ccccc4)c5cc(ccc5N3)C(=N)N	1
CHEMBL3219073	NCCC1CCN(CC1)C(=O)[C@H](Cc2cccc(c2)C(=N)N)NS(=O)(=O)c3cccc(c3)c4ccccc4F	1
CHEMBL176157	Cc1nccn1c2ccc(NC(=O)c3cc(nn3c4ccc5onc(N)c5c4)C(F)(F)F)c(c2)C(=O)N	1
CHEMBL183398	COC(=O)[C@@H]1CCCCC1NC(=O)C(Cc2ccccc2)c3c[nH]c4ccc(cc34)C(=N)N	1
CHEMBL403196	CS(=O)(=O)c1ccccc1c2ccc(CC(=O)c3cc(nn3c4ccc5onc(N)c5c4)C(F)(F)F)c(F)c2	1
CHEMBL391484	COc1ccc(cc1)n2nc(C(=O)N)c3CCN(C(=O)c23)c4ccc(cc4)c5ccccc5CN(C)C	1
CHEMBL212360	CN([C@H]1CCN(CC(=O)N2CCCCC2)C1=O)S(=O)(=O)c3ccc4cc(Cl)ccc4c3	1
CHEMBL3127469	NC(=N)c1ccc2N[C@@H](C[C@H](c3ccccc3)c2c1)c4cccc(c4)c5ccc(cc5C(=O)O)C(=O)O	1
CHEMBL3127468	CC(C)CNC(=O)c1ccc(c2cccc(c2)[C@@H]3C[C@H](c4ccccc4)c5cc(ccc5N3)C(=N)N)c(c1)C(=O)O	1
CHEMBL247561	COc1ccc(cc1)n2nc(C(=O)N)c3CCN(C4CCN(CC4)c5ccccc5CN6CCC[C@@H]6O)C(=O)c23	1
CHEMBL401444	Clc1ccc(s1)C(=O)N[C@@H]2C[C@H](C[C@@H]2NC(=O)c3ccc(cc3)N4C=CC=CC4=O)C(=O)NC5CC5	1
CHEMBL257241	CS(=O)(=O)c1ccccc1c2ccc(N3CCCC(NS(=O)(=O)c4ccc(cc4)C#N)C3=O)c(F)c2	1
CHEMBL257240	COc1cccc(c1)S(=O)(=O)NC2CCCN(C2=O)c3ccc(cc3F)c4ccccc4S(=O)(=O)C	1
CHEMBL185330	NC(=N)c1ccc2scc(c2c1)C3(CC3)C(=O)Nc4ccc(cc4)n5cnc6ccccc56.OC(=O)C(F)(F)F	1
CHEMBL386840	C[C@H](N1CC[C@H](NS(=O)(=O)c2ccc3cc(Cl)ccc3c2)C1=O)C(=O)N(CCC#N)C4CC4	1
CHEMBL425142	CC(=N)NCc1cccc(c1)c2ccc(cc2)C(=O)Nc3ccc(Cl)cc3C(=O)Nc4ccc(Cl)cn4	1
CHEMBL252540	CN(C)Cc1cccnc1c2ccc(c(F)c2)c3ccc4c(nn(c5ccc6onc(N)c6c5)c4c3F)C(=O)N	1
CHEMBL461668	COc1ccc(cc1)n2nc(C#N)c3CCN(C(=O)c23)c4ccc(cc4)C5(CCN6CCOCC6)CC5	1
CHEMBL181533	CC(C)N1CCC(CC1)NC(=O)c2cc3ccccc3n2CCc4ccc(Cl)cc4	1
CHEMBL218265	CCN(Cc1ccncc1)C(=O)[C@H](C)N2CC[C@H](NS(=O)(=O)c3ccc4cc(Cl)ccc4c3)C2=O	1
CHEMBL3127489	CCCC(=O)Nc1cc(cc(c1)c2ccc(cc2C(=O)O)C(=O)N)[C@@H]3C[C@](C)(c4ccccc4)c5cc(ccc5N3)C(=N)N	1
CHEMBL221239	CC(C)N(CCN1CCCCC1)C(=O)[C@H](C)N2CC[C@H](N(CC(=O)N)S(=O)(=O)c3ccc4cc(Cl)ccc4c3)C2=O	1
CHEMBL2334324	CCC1(CC)C[C@H](N2C(=O)C(=NC(=C12)Cl)NC3CCC3)C(=O)NCc4ccc(cc4)C(=N)N	1
CHEMBL3127487	CC(=O)Nc1cc(cc(c1)c2ccc(cc2C(=O)O)C(=O)N)[C@@H]3C[C@](C)(c4ccccc4)c5cc(ccc5N3)C(=N)N	1
CHEMBL3127486	C[C@@]1(C[C@H](Nc2ccc(cc12)C(=N)N)c3cc(N)cc(c3)c4ccc(cc4C(=O)O)C(=O)N)c5ccccc5	1
CHEMBL2315242	NC(=N)c1ccc(CNC(=O)[C@@H]2Cc3ccc(NC(=O)CN4CCN(CC4)CC(=O)Nc5cccc(C[C@@H](NS(=O)(=O)Cc6ccccc6)C(=O)N2)c5)cc3)cc1.OC(=O)C(F)(F)F	1
CHEMBL3127480	CNC(=O)c1ccc(c2cccc(c2)[C@@H]3C[C@](C)(c4ccccc4)c5cc(ccc5N3)C(=N)N)c(c1)C(=O)O	1
CHEMBL3127483	CC(C)(C)NC(=O)c1ccc(c2cccc(c2)[C@@H]3C[C@](C)(c4ccccc4)c5cc(ccc5N3)C(=N)N)c(c1)C(=O)O	1
CHEMBL461667	COc1ccc(cc1)N2N=C(C3CCN(C(=O)C23)c4ccc(cc4)C5(CN(C)C)CC5)S(=O)(=O)C	1
CHEMBL439214	COc1ccc(cc1)n2nc(Cn3ccnn3)c4CCN(C(=O)c24)c5ccc(cc5)c6ccccc6CN7CC[C@@H](O)C7	1
CHEMBL257399	COc1cccc(C(=O)Nc2ccc(Cl)cn2)c1NC(=O)c3ccc(cc3)N4C=CC=CC4=O	1
CHEMBL257398	Cc1ccc(NC(=O)c2ccc(cc2)N3C=CC=CC3=O)c(c1)C(=O)Nc4ccc(Cl)cn4	1
CHEMBL396210	Clc1ccc(NC(=O)c2cc(Cl)ccc2NC(=O)c3scc(Cn4ccnn4)c3Cl)cc1	1
CHEMBL380220	NC(=N)NCCC1CCN(CC1)C(=O)[C@H](Cc2cccc(c2)C(=N)N)NS(=O)(=O)c3ccc(Cc4ccncc4)cc3	1
CHEMBL191509	COc1cc(cc(OCCc2ccc(Cl)cc2)c1Cl)C(=O)NCC3CCN(CC3)c4ccncc4	1
CHEMBL196733	Cc1cc2oc(Cc3ccccc3n4cncn4)nc2c(NCC(F)(F)c5cccc[n+]5[O-])n1	1
CHEMBL226931	CCNC(=O)N(C)Cc1csc(C(=O)Nc2c(OC)cc(Cl)cc2C(=O)Nc3ccc(Cl)cn3)c1Cl	1
CHEMBL251350	CN(Cc1nccn1c2ccc3N(CCc3c2)C(=O)c4cc(nn4c5ccc6onc(N)c6c5)C(=O)N)C(=O)C	1
CHEMBL381316	NCc1ccccc1c2ccc(NC(=O)c3cc(nn3c4ccc5onc(N)c5c4)C(F)(F)F)c(F)c2	1
CHEMBL455916	CC(C)c1ccc(CCN(CC(=O)O)S(=O)(=O)c2cc(ccc2O)C(=N)N)cc1	1
CHEMBL463521	COc1ccc(cc1)n2nc(c3CCN(C(=O)c23)c4ccc(cc4)C5(CC5)N(C)S(=O)(=O)C)C(F)(F)F	1
CHEMBL524125	Fc1ccccc1c2ccc(COc3cccc(NC(=O)C4CCNCC4)c3)cc2	1
CHEMBL428749	CS(=O)(=O)c1ccccc1N2CCC(CC2)NC(=O)c3cc(nn3c4ccc5onc(N)c5c4)C(F)(F)F	1
CHEMBL272772	COc1ccc(cc1)S(=O)(=O)NC2CCCN(C2=O)c3ccc(cc3F)c4ccccc4S(=O)(=O)C	1
CHEMBL241874	Clc1ccc(NC(=O)c2cc(Cl)ccc2NC(=O)c3sc(CN4CCOCC4)cc3Cl)cc1	1
CHEMBL254544	CN(C)C(=O)c1ccccc1c2ccc(nc2)N3CCC(NS(=O)(=O)\C=C\c4ccc(Cl)s4)C3=O	1
CHEMBL211123	COc1ccc(cc1)n2nc(Cn3ncnn3)c4N=C(C)N(C(=O)c24)c5ccc(cc5)c6ccccc6CN7CCCC7	1
CHEMBL256820	NC(=O)CN(C1CCCN(C1=O)c2ccc(cc2)N3C=CC=CC3=O)S(=O)(=O)c4cc5ccc(Cl)nc5s4	1
CHEMBL385487	CC1=Nc2c(C(=O)N1c3ccc(cc3)c4ccccc4CN5CC[C@@H](O)C5)n(nc2C(F)(F)F)c6ccc7onc(N)c7c6	1
CHEMBL184896	NC(=N)c1ccc2scc(C(CC(=O)Nc3ccc(cc3)n4cnc5ccccc45)Cc6ccccc6)c2c1.OC(=O)C(F)(F)F	1
CHEMBL256941	CC1=CC=C(NS(=O)(=O)c2cccc(C)c2)C(=O)N1CC(=O)NCCONC(=N)N	1
CHEMBL377447	C[C@H](N1CC[C@@H](NS(=O)(=O)c2ccc3cc(Cl)ccc3c2)C1=O)C(=O)N4CCCCC4	1
CHEMBL362640	COC(=O)[C@@H]1CCCCC1NC(=O)C(Cc2ccccc2)c3csc4ccc(cc34)C(=N)N.OC(=O)C(F)(F)F	1
CHEMBL236752	COc1ccc(cc1)n2nc(N)c3CCN(C(=O)c23)c4ccc(cc4)c5ccccc5CN6CC[C@@H](O)C6	1
CHEMBL395195	CS(=O)(=O)c1ccccc1N2CCC(CC2)NC(=O)c3cc(nn3c4cccc(CN)c4)C(F)(F)F	1
CHEMBL395196	COc1ccc(cc1)n2nc(cc2C(=O)NC3CCN(CC3)c4ccccc4S(=O)(=O)C)C(F)(F)F	1
CHEMBL215426	CN(C)Cc1ccccc1c2ccc(cc2)N3C=Nc4c(C3=O)n(nc4C(F)(F)F)c5ccc6onc(N)c6c5	1
CHEMBL234812	CC(C)(CNC(=O)c1ccc(cc1)N2C=CC=CC2=O)NC(=O)c3ccc(Cl)s3	1
CHEMBL242765	Clc1ccc(NC(=O)c2cc(Cl)ccc2NC(=O)c3scc(Cn4nccn4)c3Cl)cc1	1
CHEMBL368285	Nc1noc2ccc(cc12)n3nc(cc3C(=O)Nc4ccc(cc4F)c5ccncc5S(=O)(=O)N)C(F)(F)F	1
CHEMBL428218	CCN(CC)CCN(C)Cc1csc(C(=O)Nc2ccc(Cl)cc2C(=O)Nc3ccc(Cl)cc3)c1Cl	1
CHEMBL444809	CN1CCN(CC1)c2ccccc2c3ccc(cc3)C(=O)Nc4ccc(Cl)cc4C(=O)Nc5ccc(Cl)cn5	1
CHEMBL272976	COc1ccc(NC2CCCN(C2=O)c3ccc(cc3F)c4ccccc4S(=O)(=O)C)cc1	1
CHEMBL186076	NC(=N)c1ccc2[nH]cc(C(CCc3ccccc3)C(=O)Nc4ccc(cc4F)n5cnc6ccccc56)c2c1	1
CHEMBL3114843	CCOc1cc(ccc1OC(C)C)C(Nc2ccc3c(N)nccc3c2)C(=O)NCc4cc(NC(=O)C)ccc4S(=O)(=O)CC	1
CHEMBL3114842	CCOc1cc(ccc1OC(C)C)C(Nc2ccc3c(N)nccc3c2)C(=O)NCc4ccccc4S(=O)(=O)CC	1
CHEMBL3114841	CCOc1cc(ccc1OC(C)C)C(Nc2ccc3c(N)nccc3c2)C(=O)NCc4ccccc4S(=O)(=O)C(C)C	1
CHEMBL272977	COc1ccc(cc1)C(=O)NC2CCCN(C2=O)c3ccc(cc3F)c4ccccc4S(=O)(=O)C	1
CHEMBL434521	NC(=N)c1cccc(c1)n2nc(cc2C(=O)Nc3ccc(cc3F)n4cnc5cc(ccc45)[N+](=O)[O-])C(F)(F)F	1
CHEMBL455919	CCOC(=O)CN(CCc1ccc(cc1)C(C)C)S(=O)(=O)c2cc(ccc2O)\C(=N\O)\N	1
CHEMBL233964	Clc1c[nH]c2cc(ccc12)C(=O)N[C@@H]3CCCC[C@@H]3NC(=O)c4ccc(cc4)N5CCCNC5=O	1
CHEMBL182577	CC(C)N1CCC(CC1)NC(=O)c2cc3ccccc3n2Cc4nnc(s4)c5ccc(Cl)s5	1
CHEMBL384140	CN(C)Cc1nccn1c2ccc(N3C(=O)Nc4c(C3=O)n(nc4C(F)(F)F)c5ccc6onc(N)c6c5)c(F)c2	1
CHEMBL395754	Clc1ccc(NC(=O)c2cc(Cl)ccc2NC(=O)c3sc(Cn4ccnc4)cc3Cl)cc1	1
CHEMBL3114848	COC(=O)Nc1ccc(c(c1)[C@H]2CCCN2C(=O)[C@H](Nc3ccc4c(N)nccc4c3)c5cccc(OC(F)F)c5)S(=O)(=O)C(C)C	1
CHEMBL252650	COc1ccc(cc1)n2nc(cc2C(=O)Cc3ccc(cc3F)c4ccccc4S(=O)(=O)N)C(F)(F)F	1
CHEMBL209483	CN(C)Cc1ccccc1c2ccc(cc2)N3CC=Cc4c(C3=O)n(nc4C(F)(F)F)c5ccc6onc(N)c6c5	1
CHEMBL185984	Cn1cc(C(Cc2ccccc2)C(=O)Nc3ccc(cc3F)n4cnc5ccccc45)c6cc(ccc16)C(=N)N	1
CHEMBL362184	NC(=N)c1ccc2[nH]cc(C(Cc3ccc(N)cc3)C(=O)Nc4ccc(cc4)n5cnc6ccccc56)c2c1.OC(=O)C(F)(F)F	1
CHEMBL247191	COc1ccc(cc1)n2nc(C(=O)N)c3CCN(C4CCN(CC4)c5ccccc5CN(C)C)C(=O)c23	1
CHEMBL247192	COc1ccc(cc1)n2nc(C(=O)N)c3CCN(C4CCN(CC4)c5ccccc5CN6CCCC6)C(=O)c23	1
CHEMBL211086	NC(=N)NCCC(=O)N1CCN(CC1)C(=O)[C@H](Cc2cccc(c2)C(=N)N)NS(=O)(=O)c3ccc(cc3)C4CCCCC4	1
CHEMBL361147	CC(C)N1CCC(CC1)NC(=O)c2cc3ccccc3n2Cc4cnc(s4)c5ccc(Cl)s5	1
CHEMBL3114560	CC(C)(C)[C@@H](O)C(=O)N1CCC[C@H]1C(=O)NCc2cc(Cl)ccc2CN.OC(=O)C(F)(F)F	1
CHEMBL376227	CCc1ccc(cc1)n2nc(c3CCN(C(=O)c23)c4ccc(cc4)c5ccccc5CN(C)C)C(F)(F)F	1
CHEMBL402383	Clc1ccc(\C=C\S(=O)(=O)NC2CCN(C2=O)c3ccc(cn3)c4ccccc4C#N)s1	1
CHEMBL211386	COc1ccc(cc1)n2nc(C(=O)N)c3N=CN(C(=O)c23)c4ccc(cc4)c5ccccc5CN6CC[C@@H](O)C6	1
CHEMBL2334299	CCCC1(CCC)C[C@H](N2C(=O)C(=NC(=C12)Cl)NC3CCC3)C(=O)NCc4ccc(cc4)C(=N)N	1
CHEMBL235492	COc1ccc(cc1)n2nc(C(=O)N(C)C)c3CCN(C(=O)c23)c4ccc(cc4)c5ccccc5CN6CC[C@@H](O)C6	1
CHEMBL189969	COc1ccc(cc1OCCc2ccc(Cl)cc2Cl)C(=O)NCC3CC(=NO3)c4ccncc4	1
CHEMBL359721	CC(C)N1CCC(CC1)NC(=O)c2cc3ccccc3n2Cc4cccc(Cl)c4	1
CHEMBL2334298	CCC[C@@]1(C)C[C@H](N2C(=O)C(=NC(=C12)Cl)NC3CCC3)C(=O)NCc4ccc(cc4)C(=N)N	1
CHEMBL202484	CCC(=O)N1CCN(CC1)C(=O)[C@H](Cc2cccc(c2)C(=N)N)NS(=O)(=O)C3=CC4C(C=C3)C(=O)c5ccccc5C4=O	1
CHEMBL254745	FC(F)(F)c1ccccc1c2ccc(nc2)N3CCC(NS(=O)(=O)\C=C\c4ccc(Cl)s4)C3=O	1
CHEMBL592159	CS(=O)(=O)c1ccccc1c2ccc(NC(=O)c3cc(nn3c4cccc(c4)c5nnc(N)s5)C(F)(F)F)c(F)c2	1
CHEMBL257037	Fc1cc(ccc1N2CCCC(NS(=O)(=O)c3ccc4cc(Cl)ccc4c3)C2=O)N5CCCCC5=O	1
CHEMBL226616	CCN(Cc1csc(C(=O)Nc2c(OC)cc(Cl)cc2C(=O)Nc3ccc(Cl)cn3)c1Cl)C4=NC(C)CO4	1
CHEMBL197032	CC1CCCCN1CCCN(Cc2ccc3ccc(cc3c2)C(=N)N)C(=O)c4cccc5ccccc45	1
CHEMBL3114849	COC(=O)Nc1ccc(c(c1)[C@H]2CCCN2C(=O)[C@H](Nc3ccc4c(N)nccc4c3)c5ccc(OC)c(OC)c5)S(=O)(=O)C(C)C	1
CHEMBL226615	COc1cc(Cl)cc(C(=O)Nc2ccc(Cl)cn2)c1NC(=O)c3scc(CN(C)C4=NCC(C)O4)c3Cl	1
CHEMBL218420	CC(C)N(CCC#N)C(=O)[C@H](C)N1CC[C@H](NS(=O)(=O)c2ccc3cc(Cl)ccc3c2)C1=O	1
CHEMBL264106	COc1ccc(cc1)n2nc(c3CCN(C(=O)c23)c4ccc(cc4)c5ccccc5CN6CC[C@@H](O)C6)S(=O)(=O)C	1
CHEMBL181116	NC(=N)c1ccc2scc([C@@H](Cc3ccccc3)C(=O)Nc4ccc5ncsc5c4)c2c1.OC(=O)C(F)(F)F	1
CHEMBL183172	NC(=N)c1ccc2scc(C(Cc3ccccc3)C(=O)NC4CCCC[C@H]4C(=O)O)c2c1.OC(=O)C(F)(F)F	1
CHEMBL186272	NC(=N)c1cccc(c1)n2nc(cc2C(=O)Nc3ccc(cc3F)n4ccc5ccccc45)C(F)(F)F	1
CHEMBL508488	Fc1cc(cc(F)c1F)c2ccc(COc3cccc(NC(=O)C4CCNCC4)c3)cc2	1
CHEMBL452802	COc1ccc(cc1)n2nc(c3CCN(C(=O)c23)c4ccc(cc4)C5(CC5)C(=O)N(C)C)C(F)(F)F	1
CHEMBL3114835	CCOc1cc([C@@H](Nc2ccc3c(N)nccc3c2)C(=O)N4CCC[C@@H]4c5cc(NC(=O)OC)ccc5S(=O)(=O)C(C)C)c(F)cc1F	1
CHEMBL379588	Cc1nn(c2ccc3onc(N)c3c2)c4C(=O)N(CCc14)c5ccc(cc5)c6ccccc6CN7CCCC7	1
CHEMBL379586	CC(C)c1cc(C(C)C)c(c(c1)C(C)C)S(=O)(=O)N[C@@H](Cc2cccc(c2)C(=N)N)C(=O)N3CCN(CC3)C(=O)C4CCN(CC4)C(=N)N	1
CHEMBL2419745	NC(=N)c1ccc(CNC(=O)[C@@H]2CCCN2C(=O)[C@@H](NCC(=O)O)C(c3ccccc3)c4ccccc4)s1	1
CHEMBL393972	Clc1ccc(cc1)C(=O)N[C@@H]2CCC[C@@H]2NC(=O)c3ccc(cc3)N4C=CC=CC4=O	1
CHEMBL393421	CC(CNC(=O)c1ccc(cc1)N2C=CC=CC2=O)NC(=O)c3ccc(Cl)s3	1
CHEMBL595707	CC(N(C)C)c1ccc(N2CC[C@H](NS(=O)(=O)c3cc4ccc(Cl)cc4s3)C2=O)c(F)c1	1
CHEMBL221093	CCN(C)C(=O)[C@H](C)N1CC[C@H](NS(=O)(=O)c2ccc3cc(Cl)ccc3c2)C1=O	1
CHEMBL3219103	NC(=N)c1cccc(C[C@H](NS(=O)(=O)c2cccc(c2)c3ccc(Cl)cc3Cl)C(=O)N4CCC(CC4)NC(=O)NC5CCCCC5)c1	1
CHEMBL403291	Fc1cc(ccc1N2CCCC(NS(=O)(=O)c3ccc4cc(Cl)ccc4c3)C2=O)c5ccncc5	1
CHEMBL380356	Nc1noc2ccc(cc12)n3nc(cc3C(=O)Nc4ccc(cc4F)c5ccccc5CNCC6CC6)C(F)(F)F	1
CHEMBL2409314	COc1cc([C@@H]2Nc3ccc(cc3[C@@H]4[C@H]2Cc5ccccc45)C(=N)N)c(cc1O)c6ccc(cc6)C(=O)O	1
CHEMBL219163	C[C@H](N1CC[C@H](NS(=O)(=O)c2oc3ccc(Cl)cc3c2)C1=O)C(=O)N4CCOCC4	1
CHEMBL183384	NC(=N)c1ccc2scc(C(Cc3ccccc3)C(=O)Nc4ccc(cc4)n5cnc6ccccc56)c2c1.OC(=O)C(F)(F)F	1
CHEMBL3218902	o1cccc1C[NH+]1CC(CCC1)CN1C(=Nc2c(nn(c2)-c2cc(OC)ccc2)C1=O)c1cccnc1C	0
CHEMBL85823	O(C)c1cc2[NH+]=C(N)C3C(CCC3)c2cc1	0
CHEMBL14644	Clc1ccccc1-c1nc2c(cc3OCOc3c2)c(O)c1	0
CHEMBL213739	Clc1cc(Cl)ccc1CCC(=O)N1CCN(CC1)c1ccc(cc1C([NH3+])C(CC)C)C(F)(F)F	0
CHEMBL2204608	o1c(nc(CNc2ccc(OC(C(=O)[O-])(C)C)cc2)c1C)-c1ccccc1	0
CHEMBL33705	O1CCOc2c1cc(cc2)C(NC(=O)CNC(=O)Nc1ccc(cc1)C(=[NH2+])N)C	0
CHEMBL608147	Fc1ccc(cc1)\C=N\OC(=O)Nc1ccc(OCCCCCCCCCCCC)cc1	0
CHEMBL3133069	s1cc(nc1C1=COc2c(C1=O)c(cc(OCCCC#C)c2)C)C	0
CHEMBL363669	OC(Cn1nc(c2c1CC[NH2+]C2)-c1ccccc1)C[NH+]1CCN(CC1)c1ccccc1	0
CHEMBL1813879	Brc1cc2c(cc1Oc1ccc(NC(=O)c3cc(Cl)cc(Cl)c3O)cc1Cl)cccc2	0
CHEMBL289779	Fc1c(F)c(F)c2nc(O)c(O)nc2c1F	0
CHEMBL1094402	O=C(N)c1nn(c-2c1CCc1c-2nc(nc1)Nc1ccccc1)C1CCCCC1	0
CHEMBL77706	SCC(Cc1ccccc1)C(=O)NC(Cc1ccc(cc1)-c1ccccc1)C(=O)[O-]	0
CHEMBL544144	Brc1c(cc(cc1NC(=[NH2+])N(C)c1cc(ccc1)CC)C(F)(F)F)CC	0
CHEMBL3128182	s1c2c(nc1CC)C(CC2)C(=O)Nc1ccc(cc1)CC1[NH2+]C(CC1)C(O)c1cccnc1	0
CHEMBL487154	O=C(Nc1nc(nn1-c1ccccc1)NC(=O)c1ccccc1)c1ccccc1	0
CHEMBL3084569	Fc1cc2c(cc(cc2)C[NH+]2C3CC(NC(=O)c4ccccc4C(=O)N4CCOCC4)CC2CC3)cc1	0
CHEMBL1935496	o1c(C)c(nc1\C=C\C(CC)(C)C)CCOc1cc2c(CC(N(C2)C(=O)\C=C\C=C\C)C(=O)[O-])cc1	0
CHEMBL1819334	OC(C([NH3+])CNC(=O)C([NH3+])CC(C)C)c1ccc(N)cc1	0
CHEMBL385946	O=C(N1CCC(NC(=O)NC23CC4CC(C2)CC(C3)C4)CC1)c1cc(ccc1)C(=O)[O-]	0
CHEMBL2387566	Clc1ccccc1N1CC([NH+](CC1=O)CC([NH3+])C(O)CC(C(C)C)C(=O)NC1C2CC3(O)CC1CC(C3)C2)(C)C	0
CHEMBL1548293	n1cnc(-n2nc(cc2C)C)cc1Nc1ccc(cc1C)C	0
CHEMBL403630	S(=O)([O-])(=NC(=O)Cc1ccccc1)Cc1cc(C)c(N2Cc3c(C2=O)c(OCC)c2c(nccc2)c3OCC)cc1	0
CHEMBL378384	Clc1cc(SCC2CCCCC2C(=O)NCC#N)cc(Cl)c1	0
CHEMBL1944863	Brc1ccc(NC(=O)c2cc(OC)c(OC)c(OC)c2)cc1	0
CHEMBL323517	s1cc(nc1-c1cccnc1)C(=O)NC1CC[NH+](C1)CCCOc1ccc(cc1)C(=O)C1CC1	0
CHEMBL1369131	S1CC(=Nn2c1nnc2-n1nc(cc1C)C)c1c2c([nH]c1)cccc2	0
CHEMBL2158026	S(C)c1ccccc1OCC[NH+]1CCC(CC1)CNC(=O)c1ccccc1OCC	0
CHEMBL72921	O1c2c(c(OC)c(OCCCCCCCCCCCC)c(OC)c2)C(=O)C=C1c1cc(OC(=O)C)c(OC(=O)C)cc1	0
CHEMBL1801112	s1nc(cc1NC1=NC(=Cn2c1ncc2-c1cn[nH]c1)C(F)(F)F)C	0
CHEMBL1643207	ClC=1C(=Nc2n(ncc2-c2cn(nc2)C)C=1N)C1CCC[NH2+]C1	0
CHEMBL114745	S=C1N(C)C(=O)c2nc([nH]c2N1C)CCCC(=O)[O-]	0
CHEMBL114747	Brc1ccc(cc1)C(=O)c1ccc(OCCCCCC[NH+](CC2CC2)C)cc1	0
CHEMBL314204	S(=O)(=O)(N(Cc1ccccc1)C(C(=O)N[O-])C)c1ccc(OC)cc1	0
CHEMBL25428	Clc1cc2c([nH]cc2CCC2CC[NH2+]CC2)cc1	0
CHEMBL195121	O1CCC(CC1)CCOc1cc(cc(OC(C)C)c1)C(=O)Nc1ncc(cc1)C(=O)[O-]	0
CHEMBL1773606	Clc1ncc(cc1NS(=O)(=O)c1ccccc1C(F)(F)F)-c1cc2sc(nc2cc1)NC(=O)C	0
CHEMBL24449	O1C(=Nc2c(cccc2)C1=O)c1ccccc1	0
CHEMBL1514790	FC(F)(F)c1cc(ccc1)CC[NH2+]C(Cc1c2c(ccc1)cccc2)C[NH2+]C(C(CC)C)C[NH2+]C	0
CHEMBL1596715	O1CCN(CC1)c1ccc(cc1)C(=O)\C=C\c1cc(ccc1)C	0
CHEMBL2029723	O1CCC(CC1)C1CCc2n(c3c(cc(cc3)C(=O)N(CCC(=O)NC3CC3)C)c2C1)C	0
CHEMBL1336046	Fc1ccc(-n2nc3cc(NC(=O)C(C)C)ccc3n2)cc1	0
CHEMBL520714	Clc1cc(OCC(=O)NC2C[NH+](C2)Cc2ccn(c2)-c2ccc(cc2)C(F)(F)F)ccc1	0
CHEMBL276314	OC(C(NC(=O)C(Nc1ccccc1)NC(=O)C(Cc1c2c(ccc1)cccc2)Cc1c2c(ccc1)cccc2)CC(C)C)CC(=O)NCC(CC)C	0
CHEMBL198428	s1nc(cc1)-c1cc(OCC)c(nc1)Nc1nc(ccc1)C	0
CHEMBL1452006	Fc1ccc(cc1)CNc1nc(nn1C(=O)C(C)C)-c1cccnc1	0
CHEMBL1791001	O(C(C)(C)C)C(=O)NC(C(CC)C)C(=O)NC(Cc1c2c([nH]c1)cccc2)C=O	0
CHEMBL1484618	s1c(ccc1[N+](=O)[O-])C(OCC(=O)c1c2c([nH]c1)cccc2)=O	0
CHEMBL1794071	ON=C1CCc2c1ccc(c2)-c1nc([nH]c1-c1ccncc1)C1CC[NH2+]CC1	0
CHEMBL275845	S(=O)(=O)(N(CC1CCC(CC1)CN(C)c1nc(N)c2c(n1)cccc2)C)c1c2c(ccc1)cccc2	0
CHEMBL499026	Fc1cccc(C(F)(F)F)c1CN1C=C(c2ccc(cc2)COC(=O)CO)C(=O)N(CC([NH3+])c2ccccc2)C1=O	0
CHEMBL1165775	S(C)c1ccc(cc1)CC(NC=O)Cc1ccc(SC)cc1	0
CHEMBL1409822	S1\C(=C/c2ccc(cc2)C)\C(=O)N(CCCC(=O)NNC(=O)c2ccccc2O)C1=S	0
CHEMBL1443805	Fc1cc(\C=C/[N+](=O)[O-])c(cc1N1CCCC1)C	0
CHEMBL354935	Clc1c2-c3noc(c3C(=O)N(c2ccc1)c1cc(ccc1)CC(=O)Nc1cc(OC)c(O)c(OC)c1)C	0
CHEMBL305989	O=C1N(C2=NC3(CCCC3)CN2c2nc(n(c12)Cc1ccccc1)CC1CCCC1)C	0
CHEMBL158729	O(C(=O)C1CCCCC1)CC=1C[NH+](C2C(C=1)c1c3c(C2)c[nH]c3ccc1)C	0
CHEMBL512531	Fc1cc(ccc1)C(C)(C)c1cc(O)c2C3C(CC=C(C3)C)C(Oc2c1)(C)C	0
CHEMBL150550	s1c2CCC3[NH+](CCC=C3c2nc1N)CCC	0
CHEMBL2048858	S(CC(=O)C1C([NH3+])N(CCC)C(=O)N(C)C1=O)c1oc(nn1)Cc1ccccc1	0
CHEMBL118665	[NH+]1(C2CCC1c1c(n(c3c1cccc3)Cc1ccccc1)C2)CCc1ccccc1	0
CHEMBL1782560	Fc1cc(ccc1F)CNC(=O)c1nc(n(CCC(O)CC(O)CC(=O)[O-])c1C1CC1)-c1ccc(F)cc1	0
CHEMBL411265	Clc1cccc(OC)c1-c1nc2c(C(N(CC)c3c4c(ccc3)cccc4)CCC2)c(OC)c1	0
CHEMBL346173	O1c2c3C45C1c1ncccc1CC4(O)C([NH+](CC5)CC1CC1)Cc3ccc2O	0
CHEMBL535625	O=C(N1CCC(NC(=O)C(C2CCCCC2)c2ccccc2)CC1)CCc1cccnc1	0
CHEMBL314069	FC(F)(F)c1cc(NC(=O)C2CCC3C4C(CCC23C)C2(CCC(=O)C=C2NC4)C)c(cc1)-c1ccc(cc1)C(C)(C)C	0
CHEMBL457138	O(C)c1cc2c([nH]c(CN3c4c(CC3C)cccc4)c2CCNC(=O)CCC)cc1	0
CHEMBL514798	Clc1cc2cc([nH]c2cc1)C(=O)NC1CCC(CC1NC(=O)c1sc2c(n1)CC[NH+](C2)C)C(=O)N1CCCC1	0
CHEMBL247921	O=C([O-])c1[nH]nc(c1)CCCCC	0
CHEMBL404364	O=C(N(CCC)CC)C1(CC1C[NH3+])c1ccccc1	0
CHEMBL515449	O1CC\C(=N/N2CC(=O)N(CCCC[NH+]3CCCCC3)C2=O)\c2cc(OCC)ccc12	0
CHEMBL297553	S(C)c1cccc(OCCCn2cnc(-c3ccccc3)c2C)c1NC(=O)NCCCCC	0
CHEMBL248906	Fc1cc(F)ccc1NC(=O)N(CCc1ccc(OC(CC)(C(=O)[O-])C)cc1)CCCCCCC	0
CHEMBL1818295	O(C(C)(C)C)C(=O)NCC1CCC(CC1)CNC(=O)c1cc(nc2c1cccc2)N1CCC(CC1)CCO	0
CHEMBL237710	FC(F)(F)c1cc(Oc2ccccc2)c(cc1)C(=O)NCc1cc(Oc2cc(C)c(OC(C(=O)[O-])(C)C)cc2)ccc1	0
CHEMBL351536	[NH2+]=C(Nc1ccccc1)NCCC1CC[NH+](CC1)Cc1ccccc1	0
CHEMBL58	Oc1c2c(C(=O)c3c(C2=O)c(NCC[NH2+]CCO)ccc3NCC[NH2+]CCO)c(O)cc1	0
CHEMBL595407	O1c2c(cc(OC)c(OC)c2)C(=O)C=C1c1ccc(N(CC)CC)cc1	0
CHEMBL1821888	Brc1ccc(cc1)C1=NN(C(C1)c1ccc(O)cc1)c1scc(n1)-c1ccc(Cl)cc1	0
CHEMBL3084980	s1c2c(nc1C(=O)CC(NC(=O)C1N(CCC1)C(=O)C([NH2+]C)Cc1ccccc1)C1CCC([NH3+])CC1)cccc2	0
CHEMBL2334793	S1c2c(N(Cc3cc(ccc3)C(OC)=O)C(=O)CC1c1ccccc1)cccc2	0
CHEMBL563896	S(=O)(=O)(NC(C(C)C)C(=O)[O-])c1ccc(cc1)-c1ccc(NC(=O)c2oc3c(c2C)c(ccc3)CC)cc1	0
CHEMBL1164577	s1cc(nc1NC(=O)C(CC1CCOCC1)c1ccc(S(=O)(=O)C)cc1)C(C)C	0
CHEMBL1271600	Clc1ccc(S(=O)(=O)N2C(COCC2C(C)C)C2(OC(=O)N3CC(O)CC3)CC2)cc1	0
CHEMBL2426182	Clc1cc(NC(=[NH2+])Nc2sc(nn2)-c2ccncc2)ccc1Cl	0
CHEMBL325654	O(C)c1cc2-c3[nH]c4c(cc(cc4)C#N)c3CC(=O)Nc2cc1OC	0
CHEMBL574583	Oc1ccc(cc1N)-c1ccccc1	0
CHEMBL2417799	s1c2c(cc1C(=O)NCCCCC1CCN(CC1)C(=O)c1ccccc1)ccnc2	0
CHEMBL2047234	s1cccc1C(=O)N1CC([NH+]2CCC(CC2)C(=O)c2ccc(OC)cc2)C(O)CC1	0
CHEMBL569589	s1c2nc(NCCO)cc(c2c(N)c1C(=O)N)C	0
CHEMBL2023192	FC1Cc2c(cccc2)C1[NH2+]CC#C	0
CHEMBL90291	s1cccc1C(CC[NH+]1CCC2(CC1)c1c(S(=O)C2)cccc1)CN(S(=O)(=O)c1ccccc1)C	0
CHEMBL256703	O1CCN(CC1)c1cc(c2nc([nH]c2c1)C=1C(=O)NC=CC=1NCCn1ncc(c1)C)C	0
CHEMBL2440298	Clc1ccc(cc1)C(=O)c1cc(cnc1NCC)-c1ccc(OCC)cc1	0
CHEMBL496825	O1CCN(CC1)C(=O)CC1CC(C(=O)N[O-])C(CC1)C(=O)N1CCN(CC1)c1ccccc1	0
CHEMBL2159083	o1cccc1CN(C(=O)C12CC3CC(C1)CC(C2)C3)C	0
CHEMBL2159082	s1cc(cc1)CN(C(=O)C12CC3CC(C1)CC(C2)C3)C	0
CHEMBL498372	Oc1c(cc(cc1C(C)(C)C)\C=C\1/CC\C(=C/c2cc(C(C)(C)C)c(O)c(c2)C(C)(C)C)\C/1=O)C(C)(C)C	0
CHEMBL2031444	O(Cc1nc2c(cc1)cccc2)c1cc(C(C)(C)c2ccccc2)c(cc1)C(OC)=O	0
CHEMBL2114161	FC(F)(F)C(CC(=O)N1C2C(CC1C(=O)N1CCCC1)CCCC2)c1ccccc1	0
CHEMBL394343	O(C)c1ccccc1-c1cc2c(NC(C=C2C(OCC=C(C)C)C)(C)C)cc1	0
CHEMBL140363	O(C)c1cc(ccc1)C(=O)c1[nH]c2c(c1)cc(OC)cc2	0
CHEMBL1420033	o1cccc1-c1[nH]nc(n1)N1C(=O)c2c(ccc(c2)C(=O)[O-])C1=O	0
CHEMBL187260	o1cc(cc1)C[NH+]1C2CC(CC1CC2)=C(c1ccc(cc1)C(=O)NCC)c1ccc(cc1)CO	0
CHEMBL2436944	O=C1NC=Cc2c1nc(nc2NC1CCCC1C#N)-c1cn[nH]c1	0
CHEMBL414427	O=C1NC2CC(C3C4CCC(C(CCCC(C)C)C)C4(CCC3C2(CC1)C)C)CCC	0
CHEMBL215193	Clc1ccc(Cl)cc1Oc1ccc(Nc2snc([O-])c2/C(=[NH+]/C(CO)C)/N)cc1	0
CHEMBL2315951	Clc1cc(F)c(cc1)-c1ccccc1\C=N\NCC[NH+]1CC(CCC1)C(=O)[O-]	0
CHEMBL469325	S1(=O)(=O)CCC(NC(=O)CC([NH3+])Cc2ccccc2F)(CC1)c1ncccc1	0
CHEMBL494086	Clc1cc(ccc1)CNc1ncnc2n(cnc12)C1SCC(O)C1O	0
CHEMBL95089	O=C(N1CCCC1C#N)C[NH2+]C1CCCC1	0
CHEMBL1834422	S1CC1CS(=O)(=O)c1ccc(Oc2ccc(N)cc2)cc1	0
CHEMBL77057	O=C(NC(CC1CCCCC1)C(=O)NCCC(=O)NCCCC[NH+](C)C)C(CCCc1ccc(cc1)C)CC(=O)N[O-]	0
CHEMBL1669155	O1c2c(cccc2-c2cc(OCC3(COC3)C)c(NC(=O)C[NH+]3CCOCC3)cc2)C(=O)C=C1N1CCOCC1	0
CHEMBL398357	O(CC1CCC(CC1)CNC(=O)c1cc[nH]c1)c1ccccc1	0
CHEMBL1223966	O=C(Nc1cc(ccc1)C1CC[NH+](CC1)CCCNc1nc2c(n1Cc1ccc(cc1)C#N)cccc2)C	0
CHEMBL13691	O=C(N(CCC)CCC)c1ccc(N(C2CC3[NH+](C(C2)CC3)CCc2ccccc2)c2ccccc2)cc1	0
CHEMBL1415985	FC(F)(F)C1=CC(Oc2c1ccc(OC(=O)CN1C(=O)C3(NC1=O)CCCCC3)c2)=O	0
CHEMBL1392064	Clc1cc(Nc2ccc(OC)nc2)c(cc1)C(=O)[O-]	0
CHEMBL519914	FC(F)(F)c1cc(cc(c1)C(F)(F)F)C(OCC1(NC(=O)CC1)c1ccccc1)C	0
CHEMBL1269779	O=C(Nc1ccccc1)c1nc2c(nc1)cccc2	0
CHEMBL258197	S(=O)(=O)(CC)c1cc2nc(n(c2cc1)CC1CCCCC1)C	0
CHEMBL54885	S(=O)(=O)(Nc1ccccc1)c1cc2CCN(c2cc1)C(=O)NC	0
CHEMBL488637	FC1CCN(C1)C(=O)C([NH3+])CC(=O)c1onc(n1)C	0
CHEMBL1916718	O=C(N(C)c1cc2-n3c(cnc3)C(=[NH+]c2cc1)Nc1ccccc1C)\C=C\C[NH+](C)C	0
CHEMBL87070	Clc1cc2OCOc2cc1Cc1c(nn(CC2CCCCC2)c1C(=O)[O-])-c1ccccc1	0
CHEMBL1836867	Clc1cc(NC2=[NH+]C(=Cn3c2ncc3-c2cn[nH]c2)C)ccc1C(=O)N1CC[NH2+]CC1	0
CHEMBL1722450	Clc1ccc(cc1)-c1nnc(c2nn(cc12)-c1ccc(cc1)C)C	0
CHEMBL2064743	s1c(C(OCC)=O)c(nc1N1C(C(C(=O)c2sccc2)=C([O-])C1=O)c1oc(cc1)C)C	0
CHEMBL377291	O1C(C(=O)NCC)C(O)C(O)C1n1c2ncnc(NC(=O)NCc3occc3)c2nc1	0
CHEMBL31838	O=C1N(CCC(=O)N)C(=O)N(c2nc[nH]c12)CCC	0
CHEMBL3138139	S(=O)(=O)(N)c1ccc(NC(=O)CCC(C)C2CCC3C4C(CC(=O)C23C)C2(C(CC4=O)CC(=O)CC2)C)cc1	0
CHEMBL1779387	S(CC#N)C=1n2nc(nc2-c2cc(OC)c(OC)cc2N=1)C	0
CHEMBL236045	O1c2c(cc(O)cc2)C2C(CC(C2)C)C1c1ccc(O)cc1	0
CHEMBL559504	O=C(N[O-])c1c2cc(ccc2ccc1)C(=[NH2+])N	0
CHEMBL341475	O(C)c1c(OC)c2ncnc(NCc3ccncc3)c2cc1OC	0
CHEMBL1389588	s1cc(nc1Nc1sc2cc(F)ccc2n1)C1=Cc2c(OC1=O)cccc2	0
CHEMBL1834648	FC(F)(F)c1cc2c([nH]nc2NCC(=O)NC2C[NH+](C2)C2CCC(OCC=C)CC2)cc1	0
CHEMBL2322625	S1C2=C(N=C(SCC(=O)Nc3ncc(cc3)-c3occc3)N(C2=O)c2ccccc2)CC1	0
CHEMBL1223502	Clc1cc(ccc1)C[NH+]1CCN(CC1)C(=O)C1CC[NH+](CC1)Cc1ccncc1	0
CHEMBL375528	O(CC(O)C[NH+]1CCCCC1)c1c2c(ccc1)C(=O)CC2	0
CHEMBL3264531	S(=O)(=O)(NC1Cc2c(OC1c1cc(O)c(O)c(O)c1)cc(O)cc2O)c1ccccc1	0
CHEMBL23870	Fc1ccc(cc1)C1=NC=C(N)C(=O)N1CC(=O)NC(C(=O)c1oc2c(n1)cc(N)cc2)Cc1ccccc1	0
CHEMBL386990	O=C(N(C1CC[NH+](CC1)CCc1ccccc1)c1ccccc1)CCNC(=O)C	0
CHEMBL1087493	O(CCn1c2c(nc1N1CC([NH+](C)C)CC1)cccc2)CC	0
CHEMBL301989	s1c2CCCCc2c2c1N=C(OC2=O)N1CCOCC1	0
CHEMBL1645465	O1CC[NH2+]CC1COCc1c2n(N=C[NH+]=C2Nc2cc(ccc2)C#C)cc1	0
CHEMBL2181723	S(=O)(=O)(NC1CCCCC1)c1cc(ccc1C)-c1c(noc1C)C	0
CHEMBL2011631	OC1C([NH+](CCC1O)CCCC)CO	0
CHEMBL2348181	n1c(N)cccc1-n1c2cc(ccc2cc1)C#N	0
CHEMBL288704	FCCc1cc(C(=O)NCC2[NH+](CCC2)CC)c(OC)c(OC)c1	0
CHEMBL66543	O(C)c1cc(-n2ncc3c2ncnc3N\N=C\c2ccc(cc2)C#N)ccc1	0
CHEMBL386053	O1c2cc(ccc2OC1)CNC(=O)C1(CCCC1)CC(CCC)C(=O)[O-]	0
CHEMBL574057	Clc1cc(Cl)ccc1C(=O)NC(CCCNC(N[N+](=O)[O-])=N)C(=O)N[O-]	0
CHEMBL3264750	O(Cc1ccc(cc1)C(=O)NC1CC([NH2+]C(C1)(C)C)(C)C)c1ccccc1	0
CHEMBL409619	S(=O)(=O)(N)c1ccc(N\N=C/2\c3c(NC\2=O)cccc3[N+](=O)[O-])cc1	0
CHEMBL539813	Clc1ccc(SC2=NN(C(=O)C(=C2)CCC(NC(=O)C2C[NH2+]CCC2c2ccccc2)C)c2ccc(OC)cc2)cc1	0
CHEMBL2373029	OC(C(NC(=O)C1N(CCC1)C(=O)C(NC(=O)C1N(CCCC1)C(=O)C(NC(=O)CC(C)C1CCCCC1)C1CCCCC1)CC(=O)[O-])C(=O)NCCC)C	0
CHEMBL361476	s1cc(nc1NC(=O)CC1CC(Oc2c1ccc(OC)c2)=O)CC(=O)N[O-]	0
CHEMBL235667	O(C(=O)C)C1CC2(C(CCC3(C2CC=C2C4C(C)C(CCC4(CCC23C)C(=O)[O-])C)C)C(C)(C)C1O)C	0
CHEMBL2325579	s1ccnc1NS(=O)(=O)c1cc(F)c(Oc2ccc(cc2)Cc2c(noc2C)C)cc1	0
CHEMBL1940208	S(=O)(=O)(Nc1ccc(cc1F)C(C(=O)NCc1ccc(cc1C#N)C(C)(C)C)C)C	0
CHEMBL1836391	s1c2c(c3c1ncnc3N)CC[NH+](C2)Cc1ccccc1	0
CHEMBL1214175	O=C(NCCC[NH+]1CCN(CC1)c1c2ncccc2ccc1)c1cc(n(CCC)c1C)-c1ccccc1	0
CHEMBL313400	Fc1ccc(cc1OC)C(O)C1CCCC2=Cc3n(ncc3CC12C)-c1ccc(F)cc1	0
CHEMBL1915535	[NH+]1(CCN(CC1)c1ncnc(NCCC(C)(C)C)c1)C	0
CHEMBL407706	S(=O)(=O)(Nc1cc(N2CC([NH2+]C(C2)C)C)ccc1OC)c1ccc(cc1)-c1oc(cc1)C	0
CHEMBL3298677	Clc1cc(ccc1F)C(NC(=O)N1CCc2c(nc(nc2)Nc2cc([nH+]cc2)C)C1)CO	0
CHEMBL1829430	s1nc(c2c1N=C(N(Cc1ccccc1)C2=O)C(N(C(=O)c1ccc(cc1)C)CCC[NH3+])CC)C	0
CHEMBL50149	O=C1c2c(-c3c(cccc3)C1=O)c([N+](=O)[O-])ccc2	0
CHEMBL570805	S(=O)(=O)(NN1CC(N(CCc2ccc(OCC)cc2)C1=O)c1ccc(OC)cc1)C	0
CHEMBL3287827	s1cccc1C(=[NH2+])Nc1cc(CSC2CCCC2)c(F)cc1	0
CHEMBL398827	Ic1cc(ccc1)CC(O)CCN1N(CCc2ccc(cc2)C(=O)[O-])C(=O)CC1	0
CHEMBL20461	OB(O)CCc1ccccc1	0
CHEMBL1427745	O=C1N(C)C(=O)N(C)C(=O)C1=C(NCCC(c1ccccc1)c1ccccc1)CC	0
CHEMBL73207	[NH2+]=C(N)c1ccc(cc1)CCc1nc[nH]c1	0
CHEMBL560721	Oc1c2-c3cc(cc4CC[NH+](C(Cc2ccc1O)c34)CCC)-c1ccc(O)cc1	0
CHEMBL3288488	s1cc(nc1NC(=O)CCCCCCS)-c1cc(F)c(cc1)C	0
CHEMBL247996	Brc1cc(ccc1)C(=O)\N=C\1/SC(C(C)(C)C)=C(N/1CC1CC1)C	0
CHEMBL11197	S(CC[NH+](CCN(CCCCCCC)C(=O)Nc1ccc(F)cc1F)C)c1[nH]c(c(n1)-c1ccccc1)-c1ccccc1	0
CHEMBL1835119	O=C1N(CC(C)C)C(=O)N(C1)Cc1ccc(cc1)-c1nc(ccc1)C[NH+]1CCCCC1	0
CHEMBL1774000	Clc1ccc(cc1)CC(NS(=O)(=O)c1c(C)c(C)c(OC)cc1C)C(=O)NCc1ccccc1	0
CHEMBL398311	n1c(nc2n(cnc2c1NCc1cc(ccc1)C)C1CCCC1)C#N	0
CHEMBL234721	Clc1cc(cc(-n2c(ccc2C)-c2cc(Cl)ccc2OCc2ccc(F)cc2F)c1)C(=O)[O-]	0
CHEMBL496687	FC1CC[NH2+]CC1c1c2c([nH]c1-c1c3c(ccc1)cccc3)cc(F)cc2	0
CHEMBL516495	Clc1ccc(cc1)CN(C(=O)C1N(CCC1)C(=O)Nc1ccc(F)cc1)C	0
CHEMBL562478	O1c2c(cccc2)C(=CC12CC[NH2+]CC2)c1ccc(cc1C)C(=O)N(CC)CC	0
CHEMBL1836641	s1c2c(ncnc2OCC(=O)[O-])cc1-c1cc2c([nH]nc2)cc1	0
CHEMBL15831	O(C)c1cc2nc(cc(O)c2cc1)-c1ccccc1	0
CHEMBL1911548	Fc1cc(C(CC(O)(Cc2[nH]c3c(c2)c(ccc3)C)C(F)(F)F)(C)C)c(OC)cc1	0
CHEMBL310645	S(=O)(=O)(N(CC(CC[NH+]1CCC(N(CC)C(OC)=O)CC1)c1ccccc1)C)c1ccccc1	0
CHEMBL184269	O=C1NC(=O)C(Nc2cc(ccc2)C(C)C)=C1c1c2c([nH]c1)cccc2	0
CHEMBL28660	Fc1ccc(cc1)C(OCC[NH+]1CC[NH+](CC1)CC1CCc2c(cccc2)C1O)c1ccc(F)cc1	0
CHEMBL1086073	s1cc(nc1-c1noc(c1)C)-c1nc2c(cc(cc2)CC[NH+]2CCCC2C)cc1	0
CHEMBL492622	[P+](CCCCCCCC)(CC(P(=O)([O-])[O-])P(=O)([O-])[O-])(C)C	0
CHEMBL1935556	Brc1c2nc(nc(N3CC[NH+](CC3)C)c2ccc1)N	0
CHEMBL1097260	O=C(N)c1c2nn(cc2ccc1)-c1ccc(cc1)C1CCC[NH2+]C1	0
CHEMBL2041152	O=C(C)c1cc(C(=O)[O-])c(Nc2cc(cc(c2)C(=O)[O-])C(=O)[O-])cc1	0
CHEMBL1669440	FC(F)(F)C([NH2+]C(CC(C)C)C(=O)NC1(CC1)C#N)c1ccc(cc1)-c1ccc(cc1)C(O)C(F)(F)F	0
CHEMBL61840	SCC1(CCc2c(C1)cccc2)C(=O)NCc1cc2OCOc2cc1	0
CHEMBL455643	S(=O)(=O)(CC(O)C(O)C(=O)NC1CCCc2c1ccc(c2)C[NH+]1CCCCC1)c1ccc(cc1)C(F)(F)F	0
CHEMBL2010886	Fc1ccc2[nH]c(nc2c1C[NH2+]C(C)C)-c1ccccc1	0
CHEMBL455645	O=C(N(C)C1CC2=CCC3C(CCC45C(CCC34)C([NH+](C5)C)C)C2(CC1)C)c1ccccc1	0
CHEMBL459144	O(C)C1C2[NH+](CC([NH+](C2)CC=C)CC1)Cc1ccc(OC)cc1	0
CHEMBL92231	Clc1ccc(cc1)C1CC[NH+](CC1C(=O)NCc1ccc(cc1)CNC(=O)c1ccc(OC)cc1)C	0
CHEMBL38704	S(=O)(=O)(Nc1ccc(cc1)CC[NH2+]CC(O)c1cccnc1)c1ccc(cc1)-c1oc(nc1)-c1cc(F)c(F)cc1	0
CHEMBL593667	Brc1cc2Cc3c([nH]c4c3cccc4)-c2cc1	0
CHEMBL2336948	O(Cc1ccccc1)c1c(OCc2ccccc2)cc(cc1OCc1ccccc1)C(=O)N\N=C\c1ccc([N+](=O)[O-])cc1	0
CHEMBL362853	P(=O)([O-])([O-])Cc1ccc(cc1)CC(CC(=O)[O-])C(=O)NC1(CCCCC1)C(=O)NC(CC(=O)N)C(=O)NCCNc1c2nonc2c([N+](=O)[O-])cc1	0
CHEMBL249085	Clc1ccc(S(=O)(=O)N2C(CC(OC)CC2COC(=O)N2CC[NH+](CC2)CCO)CC)cc1	0
CHEMBL2206341	O(CCCNc1ccc(cc1)C)c1cccc(O)c1C(=O)CC	0
CHEMBL106515	Fc1cc2c(nc-3c(CCc4cc(ccc-34)-c3ccccc3OC)c2C(=O)[O-])cc1	0
CHEMBL555073	O1CCN=C1c1ccc(OC(=O)NCc2ccccc2C)cc1	0
CHEMBL444589	Oc1cc(ccc1C(=O)[O-])C([NH3+])C(=O)[O-]	0
CHEMBL1643238	[NH2+]1CC(CCC1)C1=Nc2n(ncc2C#CC)C(N)=C1	0
CHEMBL1361740	s1c([N+](=O)[O-])cnc1Sc1nnc(n1C)-c1n(nc(c1)C)CC	0
CHEMBL1090601	s1c2c(nc(nc2N2CCOCC2)-c2cnc(nc2)N)cc1-c1cc(S(=O)(=O)C)ccc1	0
CHEMBL589125	Clc1cc(F)ccc1OC1CN(C1)c1nnc(n1-c1ccc(OC)nc1)C	0
CHEMBL188598	O(Cc1nc(ccc1)C(=O)NC(Cc1nc[nH]c1)C(OC)=O)c1cc(O)c(cc1CC)C(=O)C	0
CHEMBL63732	O=C(N(CC)CC)c1ccc(cc1)\C(=C\1/CC2[NH+](C(C/1)CC2)CC=C)\c1ccccc1	0
CHEMBL3290625	s1cccc1-c1nc(NN2C(=O)C(=CC2=O)C)c2ccsc2n1	0
CHEMBL122395	S(=O)(=O)(N)c1ccc(cc1)CCNC(=O)C[NH3+]	0
CHEMBL1987948	Clc1nc(nc(c1)-c1c2cccnc2[nH]c1)NC1CC(NS(=O)(=O)C)CCC1	0
CHEMBL550648	O(C)c1c(cccc1OC)CNC(=O)c1cc2nc(n(c2cc1)CCCC)-c1cc(OC)c(OC)c(OC)c1	0
CHEMBL1161304	S(=O)(=O)(N)CCC([NH3+])C(S)C(=O)NC(Cc1ccc(O)cc1)C(=O)NC(CC(=O)[O-])C(=O)[O-]	0
CHEMBL391580	S(CCC(NC(=O)C(NC(=O)CNC(=O)CNC(=O)C([NH3+])Cc1ccc(cc1)C(=O)N)Cc1ccccc1)C(=O)[O-])C	0
CHEMBL391028	Clc1cc(Cl)ccc1CC(N1CCCC1=O)C(=O)N1CCN(CC1)c1ccccc1C(NC(=O)CC[NH3+])CC(C)C	0
CHEMBL2235640	O1C(=CC(=O)C=C1c1ccccc1)c1ccc(cc1)C1C(C(OC)=O)=C(NC(C)=C1C(OC)=O)C	0
CHEMBL332755	S(=O)(=O)(N(Cc1ccccc1)C(C(C)C)C(=O)N[O-])c1c(F)c(F)c(F)c(F)c1F	0
CHEMBL233625	S(CCCOCCOC)c1ncc(cc1)C(=O)Nc1ccc(cc1C(=O)[O-])C#N	0
CHEMBL583385	Clc1cc(cc(F)c1)-c1cc2c3N=C(NC(=O)c3sc2cc1)C[NH+](C)C	0
CHEMBL453712	O(C)c1ccc([N+](=O)[O-])cc1NC(=O)c1ccccc1O	0
CHEMBL1765492	FC(F)(F)c1cc(cc(c1)C(F)(F)F)CN(C(=O)c1c(ccnc1C)-c1ccccc1)C	0
CHEMBL284708	s1cccc1C(O)c1cc(ccc1)/C(=C(/Sc1ccccc1N)\N)/C#N	0
CHEMBL1765495	Clc1nc(C)c(C(=O)NCc2cc(cc(c2)C(F)(F)F)C(F)(F)F)c(c1)-c1ccccc1	0
CHEMBL330088	Clc1c2c(n(C)c(C(=O)[O-])c2C(=O)CCCCCCCCCCC)ccc1	0
CHEMBL232972	O=C(C)c1ccc(cc1)-c1nc2c(n1CCC[NH+]1CCCCC1)cc(cc2)C(=O)N(CCC(C)C)CCC(C)C	0
CHEMBL3133440	O(C)c1cc2c(cc1OC)-c1n(ncc1C2NC(=O)C[NH+]1CC[NH+](CC1)Cc1ccccc1)-c1ccccc1	0
CHEMBL2159505	Clc1cncc(Cl)c1Sc1sc(cc1[N+](=O)[O-])C(=O)Nc1ccc(S(=O)(=O)C)cc1	0
CHEMBL362921	Clc1sc(S(=O)(=O)n2cc(c3c2cccc3)C=2C[NH2+]CCC=2)cc1	0
CHEMBL1910946	S1(=O)(=O)N(CCCC1)c1nc(C(=O)NCc2cc(F)cc(F)c2)c(O)cc1	0
CHEMBL198853	S(=O)(=O)(C)c1ccc(cc1)/C(=C/c1cc(ccc1)-c1cc(cc2c1nccc2)C(C#N)(C)C)/C(=O)NC(C)C	0
CHEMBL448655	Clc1ccc(cc1Cc1ccc(OCc2ccc(cc2)CNC(=O)CCC2=[N+]3C(C=C2)=Cc2n(c(cc2C)C)[B-]3(F)F)cc1)C1OC(CO)C(O)C(O)C1O	0
CHEMBL2179395	Clc1ccccc1C([NH+](C)C)C[NH3+]	0
CHEMBL182634	s1c(nnc1S(=O)(=O)N)NC(=O)C[NH+]1CCOCC1	0
CHEMBL117406	Clc1cc2c(cc1)C([NH+]1CC[NH2+]CC1)c1ncccc1CC2	0
CHEMBL445184	O1c2c(C=C(C(=O)Nc3cc(ccc3)C)C1=O)cccc2	0
CHEMBL576348	O(CC([NH3+])Cc1c2c([nH]c1)cccc2)c1cc(cnc1)-c1cc2c(NC(=O)C2c2[nH]ccc2)cc1	0
CHEMBL1161242	S=P(OC1C(OP(=S)([O-])[O-])C(O)C(O)C(OP(=O)([O-])[O-])C1O)([O-])[O-]	0
CHEMBL494502	Brc1cc(ccc1)/C(=N/NC(=O)C1C(CNC1=O)c1ccccc1)/C	0
CHEMBL603653	O(CCc1cc2c(cc1)cccc2)c1cc(ccc1\C=C\C(=O)[O-])Cc1ccccc1	0
CHEMBL3286886	O(CC(n1c2c(nc1-c1ccccc1)cccc2)C1CCCCC1)c1ccc(cc1)-c1nc2c(n1Cc1ccccc1)cccc2	0
CHEMBL2146508	s1c2CC([NH+](CCC3CCC(NS(=O)(=O)c4cc(F)ccc4)CC3)CCC)CCc2nc1N	0
CHEMBL597472	Fc1cc2OC(CC(=O)c2cc1)c1ccc(cc1)C	0
CHEMBL1950382	Fc1ccc(cc1)\C=C\C(=O)c1cc(-c2cc(OC)c(OC)cc2)c(N)cc1	0
CHEMBL1830398	O=C(N[O-])\C=C\c1cc2nc(n(c2cc1)CC[NH+](CC)CC)CC(C)(C)C	0
CHEMBL10312	Ic1ccccc1NC=1OC(=O)c2c(N=1)cc(cc2)C(F)(F)F	0
CHEMBL115804	O(C)c1cc(OC)ccc1CN(C)c1cc2c(nc(nc2N)N)cc1	0
CHEMBL607550	O(C)c1ccccc1-c1nc(nc(c1)C(=O)NCc1ncccc1)N	0
CHEMBL1668395	O=C(c1c2c(n(CCCCC)c1C)cccc2)c1c2c(ccc(c2)C)c(cc1)CCCC	0
CHEMBL120591	Fc1ccc2[nH]c(nc2c1C)C(=O)N1CC[NH+](CC1)C	0
CHEMBL372588	O1Cc2c(cccc2)/C(/c2cc(ccc12)CC(=O)[O-])=C/C[NH+]1CCC(CC1)Cc1ccccc1	0
CHEMBL457092	O(C(=O)C(NC(=O)C(O)C([NH3+])Cc1ccccc1)CC(C)C)C	0
CHEMBL2442758	n1c2c(ccc3n(ccc23)CC)c(cc1-c1ccccc1)Cn1ccnc1	0
CHEMBL1986166	O=C1N2NC=C(C2=NC(=C1)C)C(=O)NCc1ccccc1	0
CHEMBL43502	O(c1ccccc1)c1nc2c(cc(OC)cc2)c(c1)CC(=O)N	0
CHEMBL439925	Clc1cccc(Cl)c1C=1SC=2N(C=1)C(C(C(OCC)=O)=C(N=2)C)c1ccccc1OC	0
CHEMBL294160	O(C(C)(C)C)C(=O)NC(Cc1ccccc1)C(=O)NC(Cc1nc[nH]c1)C(=O)NC(C(O)CC(=O)NC(CC(C)C)C(=O)NCc1cc(ccc1)C[NH3+])CC(C)C	0
CHEMBL1812860	O=C(C(=O)CC)c1ccccc1	0
CHEMBL1322547	O1C(C)(C2C3C(O)(C)C(=O)C(C)(C2C(=O)\C=C\C=C\C)C([O-])=C3C(=O)\C=C\C=C\C)C(=O)C(C)=C1[O-]	0
CHEMBL1091559	Clc1cc2c3nc(nc(N4CC([NH2+]C)CC4)c3oc2cc1)C	0
CHEMBL1089270	Fc1ccc(cc1)C1C2N(CC1OC(C)c1cc(cc(c1)C(F)(F)F)C(F)(F)F)C(=O)C=C(C2)C=1CC[NH+](CC=1)C(C)(C)C	0
CHEMBL239539	Clc1ccc(cc1)C([NH+]1CC[NH+](CC1)CCCCNC(=O)C1CCCCC1)c1ccccc1	0
CHEMBL2062567	O1CCN(c2cc(NC(=O)C)ccc12)C1=Nc2n(ncc2C#N)C(NC2CC2)=C1	0
CHEMBL2062565	O=C(Nc1cc2n(ccc2nc1)C1=Nc2n(ncc2C#N)C(NC2CC2)=C1)C	0
CHEMBL395903	O1C(CC)(CC)C(=O)N=C1NC(C)c1ccccc1	0
CHEMBL419558	S(CCC(NC(=O)C(NC(=O)CN1CCNC(=O)CCC(=O)NC(CCC[NH+]=C(N)N)C(=O)NC(Cc2ccccc2)C(=O)NC(Cc2ccccc2)C1=O)CC(C)C)C(=O)N)C	0
CHEMBL392592	O(C)c1ccc(cc1)Cn1c(nnc1CCc1c2c([nH]c1)cccc2)C(NC(=O)C1[NH2+]CCCC1)Cc1c2c([nH]c1)cccc2	0
CHEMBL544354	[NH2+]1CCN(CC1)C1=NC=Cn2c1nc(c2)C	0
CHEMBL1200596	Clc1cc(Cl)c2c(nccc2)c1O	0
CHEMBL2334635	s1ccnc1CNC(=O)c1cc2nc([nH]c2cc1)-c1ccc(Oc2ccccc2C(F)(F)F)cc1	0
CHEMBL236674	Fc1cc(Oc2ccc(cc2C[NH2+]C)C#CCC[NH+]2CCOCC2)ccc1	0
CHEMBL348663	OCc1nc(N2CCN(CC2)c2nc(ncc2)CO)ccn1	0
CHEMBL538023	S\C(=N\c1ccc(cc1)C1c2cc(O)c(O)cc2CC[NH2+]C1)\Nc1cc2c(cc1)C1(OC2=O)c2c(Oc3c1ccc(O)c3)cc(O)cc2	0
CHEMBL150481	S(=O)([O-])(=Nc1onc(C)c1[N+](=O)[O-])c1ccccc1-c1ccc(cc1)CC(C)C	0
CHEMBL542216	n1c(nc2c(cccc2)c1N(C)c1ccccc1)-c1ccccc1	0
CHEMBL2409859	s1cc(nc1Nc1ccc(cc1)CC[NH+]1CCCCC1CO)-c1cc2c(cc1)cccc2	0
CHEMBL69458	O=C1Nc2cccnc2N(c2c1cccc2)C(=O)C[NH+]1CC[NH+](CC1)Cc1ccc(cc1)C(=O)NCCCCNC(OC(C)(C)C)=O	0
CHEMBL431604	O1C(CC(O)CC1=O)CCC1C2C(CCC1C)C(O)C(CC2OC(=O)C(CC)(C)C)C	0
CHEMBL472892	O(c1ccc(OCCCCC)cc1)c1ccccc1	0
CHEMBL2158272	S(CC=1OC=C(OC(=O)c2cc([N+](=O)[O-])c(cc2)C)C(=O)C=1)c1nc(ccn1)C	0
CHEMBL311065	O1CC[NH+](CC1)CCn1c2c(cccc2)c(C(=O)c2nc3c(cc2)cccc3)c1C	0
CHEMBL2364354	s1c(ccc1S(=O)(=O)Nc1cc(N2CC([NH2+]C(C2)C)C)c(OC)cc1)-c1nc(ccc1)C	0
CHEMBL572043	s1c2nc(OCC[NH3+])cc(c2c(N)c1C(=O)N)C	0
CHEMBL3217994	s1c(ccc1C(=O)Nc1cc2ncnc(Nc3cc(ccc3)C#C)c2cc1)C(=O)Nc1ccccc1N	0
CHEMBL1939116	Clc1cc(NS(=O)(=O)c2cc3NC(=O)CCc3cc2Cl)ccc1C	0
CHEMBL251421	S(C(C(=O)[O-])(C)C)c1cc2CC(N(CCCCCCC)C(=O)Nc3ccc(OC(F)(F)F)cc3)Cc2cc1	0
CHEMBL2364369	Clc1cc2cc(sc2cc1)S(=O)(=O)Nc1cc(N2CC([NH2+]C(C2)C)C)ccc1OC	0
CHEMBL1288353	S(CC(Nc1ccc(S(=O)([O-])=NC(=O)c2ccc(N3CCC(OC)(CC3)Cc3ccccc3F)cc2)cc1[N+](=O)[O-])CC[NH+](C)C)c1ccccc1	0
CHEMBL3126307	S(=O)(=O)(Nc1cc(ccc1C(=O)[O-])-c1c2c(cccc2)c(cc1)C)c1ccc(NC(=O)NCC(C)C)cc1	0
CHEMBL3126306	S(=O)(=O)(Nc1cc(ccc1C(=O)[O-])-c1c2c(cccc2)c(cc1)C)c1cc(N2CCOCC2)ccc1	0
CHEMBL1834897	O1C2[NH+]3C(OCC3OC23C2Oc4c5C26CC[NH+](C(Cc5ccc4O)C6(O)CC3)CC(C)C)C12C1Oc3c4C15CC[NH+](C(Cc4ccc3O)C5(O)CC2)CC(C)C	0
CHEMBL359747	o1c2c(NC(=O)N([O-])C2=O)c(c1)-c1ccc(OC)cc1	0
CHEMBL97219	Clc1ccc(cc1)C(=O)n1c2c(cc(OC)cc2)c(CC(=O)Nc2cc(C)c(cc2OC)C(=O)Nc2ccccc2)c1C	0
CHEMBL1939118	Brc1cc2CCC(=O)Nc2cc1S(=O)(=O)Nc1cc(C)c(cc1)C	0
CHEMBL2315541	O=C([O-])CCc1ccc(cc1)C#Cc1cc(ccc1C)C	0
CHEMBL2087410	S(=O)(=O)(N(CCOCC(=O)N(Cc1ccc(cc1)C1=[NH+]CCN1)C)C)c1ccc(OC)cc1C	0
CHEMBL400701	S(=O)(=O)(NC1Cc2cc(ccc2C1)-c1n(c2c(c1)cccc2)C(=O)CCCCC)c1ccccc1	0
CHEMBL275109	Clc1cc2c(cc1)C(c1ncc(cc1CC2)C)=C1CCN(CC1)C(=O)C	0
CHEMBL259866	S(Cc1ncnc2n(cnc12)C1OC(CO)C(O)C1O)c1cc([N+](=O)[O-])ccc1	0
CHEMBL43366	S(=O)(=O)(C)c1ccc(cc1)-c1n(c(C)c(c1)C#N)-c1ccc(F)cc1	0
CHEMBL3236374	O=C1N2C(CC3C2C[NH+](CC3)Cc2ccccc2)CCCC1NC(=O)C([NH2+]C)C	0
CHEMBL2047684	Brc1cc(ccc1O)C\C(=N/O)\C(=O)NCCC(=O)N[O-]	0
CHEMBL2359911	Brc1cc(\C=N\NC(=O)c2nnn(c2CSC=2SCCN=2)-c2nonc2N)c(O)cc1	0
CHEMBL2326267	S(=O)(=O)(\C=C\C(NC(=O)C(NC(=O)C(NC(=O)C(N=[N+]=[N-])Cc1ccccc1)Cc1ccccc1)CC(C)C)Cc1ccccc1)C	0
CHEMBL1424504	s1c2c(nc1NC(=O)C=1OCCOC=1)c(OC)ccc2C	0
CHEMBL1165545	S1(=O)(=O)N(CCCC1)c1cc(cc(NCC)c1)C(=O)NC(Cc1ccccc1)C(O)CNc1cc(ccc1)C(F)(F)F	0
CHEMBL358299	O(CC(O)C[NH+]1CCCCC1)c1ccccc1C(O)CCc1ccccc1	0
CHEMBL1823533	O1C(N(N=C1c1ccc(cc1)C)C(=O)C)c1ccc(OC)cc1	0
CHEMBL172238	FC(F)(F)c1cc(cc(c1)C(F)(F)F)CN1CC(NC1=O)Cc1c2c([nH]c1)cccc2	0
CHEMBL118393	O1CC(=Cc2cc(OCC3CCCCC3)ccc12)CN([O-])C(=O)N	0
CHEMBL1097899	O1CCN(CC1)c1nc(nc2n(ncc12)C1CC[NH+](CC1)Cc1ccccc1)-c1ccc(NC(=O)NC2CC[NH+](CC2)C)cc1	0
CHEMBL175866	S(=O)(=O)(N)c1ccc(cc1)C(=O)N[N-]C(=O)N=S(=O)([O-])c1ccc(cc1)C	0
CHEMBL277204	O(c1ccc2n(Cc3cc4cc(ccc4cc3)C(=[NH2+])N)c(nc2c1N)CC)C1CCN(CC1)C(=[NH2+])C	0
CHEMBL1237324	Fc1ccc(cc1)C1CC([NH+]2CC[NH+](CC2)CCN2CCN(C(C)C)C2=O)c2c1ccc(F)c2	0
CHEMBL1779710	Fc1cc(F)c(F)cc1CC([NH3+])CC(=O)N1CCNC(=O)C1COC(C)(C)C	0
CHEMBL474498	O(C)c1cc(OC)cc(C)c1-c1c2n(nc1C)C(=NC(=N2)C)N(CC=C)CC=C	0
CHEMBL1461772	S1/C(=C\C=C\c2occc2)/C(=O)N=C1Nc1ccccc1	0
CHEMBL518189	O=C(C(=O)N(CCCCC)C)c1c2c([nH]c1-c1ccccc1)cccc2	0
CHEMBL3127966	O1CC[NH+](CC1)Cc1n(c2c(c1)cc(OCCCC1CC[NH+](CC1)Cc1ccccc1)cc2)C	0
CHEMBL567	Clc1cc2N(c3c(Sc2cc1)cccc3)CCC[NH+]1CC[NH+](CC1)CCO	0
CHEMBL1824446	O1c2cc(ccc2OC1)-c1nc([nH]c1-c1nc(ccc1)C)C(C)(C)C	0
CHEMBL211335	Fc1cc2[nH]c(nc2cc1C(F)(F)F)CCC(C1CC[NH+](CC1)Cc1ccccc1)c1ccc(cc1)-c1cc(ccc1)C#N	0
CHEMBL1081894	Clc1cc(ccc1)C(=O)Nc1cc(NC(=O)C2CCC2)ccc1	0
CHEMBL208770	FC(F)(F)C(O)(C(F)(F)F)C1ON=C(C1)C(=O)NCCC(OC(CC(C)C)(CC(C)C)C)=O	0
CHEMBL214126	O1CCC([NH2+]C2CCN(C2)C(=O)N2CC(N(C(=O)c3ccc(cc3)-c3ccc(cc3)CC)C)CC2)CC1	0
CHEMBL1643799	S(=O)(=O)(N(C)C1CCc2n(C1)c1c(cccc1)c2CC(=O)[O-])c1ccc(cc1)CC	0
CHEMBL26452	Clc1cc(OCCNc2cc[nH+]cc2)cc(S(=O)(=O)N(C)c2ccccc2)c1	0
CHEMBL37088	O1c2c(ccc(OCC[NH+](C)C)c2)C(=O)C=C1c1ccccc1	0
CHEMBL237505	O(c1cc2CCC[NH+](Cc2cc1)CCCC)c1ncc(cc1)C(=O)N	0
CHEMBL1607313	O(C)c1cc2c3c([nH]c2cc1)c1c(cc3)C(=O)C=CC1=O	0
CHEMBL212978	FC(F)(F)c1cc(cc(c1)C(F)(F)F)COC1CCC(C[NH+]2CCOCC2)C1c1ccccc1	0
CHEMBL505765	Oc1c2CC([NH+](CCC)CCC)CCc2ccc1	0
CHEMBL37081	s1cccc1CCOC(=O)/C(=C/c1cc(O)c(O)cc1)/C#N	0
CHEMBL1671931	Clc1cc(NC(=O)CC(C)(C)C)ccc1C(=O)Nc1sccn1	0
CHEMBL87442	SCCC(=O)N1CCC1C(=O)[O-]	0
CHEMBL1494973	ClC1=C(Nc2ccc(N(CC)CC)cc2)C(=O)c2c(cccc2)C1=O	0
CHEMBL557002	[NH+](=C(\Nc1ccccc1\C=C\c1ccccc1)/N)/C12CC3(CC(C1)(CC(C3)C2)C)C	0
CHEMBL20583	Clc1cc(S(=O)(=O)NC2CCC(F)C2C\C=C/CCCC(=O)[O-])ccc1Cl	0
CHEMBL164564	FC(F)Oc1cc(ccc1OC(F)F)C(Cc1cc[n+]([O-])cc1)c1ccc(nc1)N(Cc1ccccc1)CC	0
CHEMBL3236957	Fc1cccc(F)c1CN1C=C(C=CC1=O)Cc1c2cc(F)ccc2n(CC(=O)[O-])c1C	0
CHEMBL477670	Oc1ccccc1NC(=O)NC12CC3CC(C1)CC(C2)C3	0
CHEMBL289623	s1c2c(nc1CC(NS(=O)(=O)c1c3NCC(Cc3ccc1)(C)C)C(=O)N1CCC(CC1)CCF)ccnc2	0
CHEMBL513073	s1nc(nc1N1CCN(CC1)C(=O)Nc1cc[nH+]cc1)-c1ccccc1	0
CHEMBL1998379	O=C1N(C)C(=O)NC(N(\N=C\C=C\c2ccccc2)CC)=C1	0
CHEMBL160417	Clc1ccc(S(=O)([O-])=NC(=O)c2ccc(cc2)C(=O)NC(C(C)C)C(=O)N(CC(=O)NC(C(=O)C(F)(F)F)C)C2Cc3c(C2)cccc3)cc1	0
CHEMBL516556	Fc1cccc(F)c1CN1c2c(nc(nc2)NCc2cccnc2)N(c2cc(OC)ccc2)C1=O	0
CHEMBL2178947	O=C(N)c1nc(-c2cc3c(cc2)C2(CCC(CC2)CC(=O)[O-])CC3)c(nc1C)C	0
CHEMBL1096814	Clc1c[nH+]cc(Cl)c1NC1=CC(Oc2c1ccc(OC)c2OCCCC(=O)[O-])=O	0
CHEMBL3198598	Sc1nnc(n1\N=C\c1cc2OCOc2cc1[N+](=O)[O-])-c1ccccc1	0
CHEMBL498417	O(C)c1cc2N(CCOC)C(=O)/C(=N\NC(=O)c3ccccc3)/c2cc1	0
CHEMBL10552	s1c2c(nc1CN1C(=O)C3(CC(=O)NC3=O)c3c(ccc(F)c3)C1=O)cc(cc2)C(F)(F)F	0
CHEMBL62814	O1c2c(cc(OCCCC)cc2)C(=C(C(=O)[O-])C1c1ccccc1OC)c1cc2OCOc2cc1	0
CHEMBL312678	s1c2c(ncnc2Nc2ccc(NC)cc2)cc1-c1ccccc1	0
CHEMBL498411	Clc1cc(Cl)ccc1-c1nc2c(ncnc2N2CC[NH+](CC2)C)n1-c1ccc(Cl)cc1	0
CHEMBL2153529	Brc1cc(F)c(Nc2ncnc3c2sc2ncccc23)cc1	0
CHEMBL460165	Clc1cc(Nc2c3cc(OC)c(NCCC[NH+](C)C)cc3[nH+]cc2C#N)ccc1Sc1nc(C)c(n1CCC)C	0
CHEMBL2324246	Clc1ccccc1OCCCc1[n+](C)c(ccc1)CCCOc1ccccc1Cl	0
CHEMBL336026	FCC1[NH2+]Cc2cc(ccc2C1)C#N	0
CHEMBL400383	FC(F)(F)c1cc(ccc1)C(=O)NCC(=O)NC(CC[NH2+]Cc1ccc(cc1C)C)C(=O)NCC	0
CHEMBL2376206	O(c1ccc(cc1)CN1C(=O)C=CC1=O)c1ccccc1	0
CHEMBL568577	Clc1ccc(cc1)\C=C\C(=O)NC(Cc1[nH]cnc1)C(=O)NC(Cc1ccccc1)C(=O)NC(CCCNC(=[NH2+])N)C(=O)N	0
CHEMBL1302802	s1c2N=C(SCC(=O)NC(=O)NCc3occc3)N(CC=C)C(=O)c2cc1CC	0
CHEMBL2018760	Clc1ccc(Nc2ncnc3c2cc(OC)c(OC)c3)cc1NC(OCC)=O	0
CHEMBL537864	Brc1c(nc(O)nc1O)NC1CC1	0
CHEMBL188360	Clc1ccc(SC2=NN(C(=O)C(=C2)CCC(NC(=O)C2CC[NH2+]CC2c2ccc(cc2)C#N)C)c2ccc(OC)cc2)cc1	0
CHEMBL585943	s1c2nc(N3CC(O)CC3)cc(c2c(N)c1C(=O)N)CCC	0
CHEMBL373837	Clc1cc2NC(=O)Nc3nc(OCCCCCOc2cc1NCc1cccnc1)c(nc3)C#N	0
CHEMBL127011	Clc1ccc(cc1)C1CC2[NH+](C(CC2)C1C(OC1CC1)=O)C	0
CHEMBL579254	S(C(C)C)c1ccc(cc1)C1CC2[NH+](C(CC2)C1C(OC)=O)C	0
CHEMBL1079832	S(=O)(=O)(N(C1CC(N(c2c1cccc2)C(=O)c1ccccc1)C)c1ccccc1)c1ccccc1	0
CHEMBL316309	S1CC(Cc2n(cnc2)C)C(CC)C1O	0
CHEMBL429846	Fc1ccc(cc1)CC1CCC[NH+](C1)C(O)CC(NC(=O)Nc1cc(cc(c1)-c1nocc1)-c1nocc1)C	0
CHEMBL1223037	O(Cc1ccccc1)C(=O)NC(C(=O)CONC(=O)c1ccccc1)CC(=O)[O-]	0
CHEMBL425667	s1cc(nc1CF)C#Cc1cc(ccc1)C#N	0
CHEMBL404898	Fc1ccc(cc1C(F)(F)F)CC(=O)N(C(C)c1nc(cn1-c1ccc(OCC)cc1)-c1ccccc1)Cc1ncccc1	0
CHEMBL2030395	Brc1cc2c3N=C(NC(=O)c3oc2cc1)C1CCC[NH2+]C1	0
CHEMBL460702	Clc1c(Oc2ccc(NC(=O)C=3C(=O)N(C=CC=3OCC)c3ccc(F)cc3)cc2F)ccnc1N	0
CHEMBL2207398	OC1C([NH2+]CC1O)CCNc1ccccc1	0
CHEMBL116721	O1Cc2c(cccc2)/C(/c2cc(ccc12)C(=O)[O-])=C\Cn1c2c(nc1)cc(cc2)C(=O)[O-]	0
CHEMBL3216782	Clc1ccc(Oc2ccc(cc2)-c2nc(sc2CCCC)Nc2ccc(OCCC[NH+](CC)CC)cc2)cc1	0
CHEMBL3216787	s1cccc1C(=[NH2+])Nc1cc2CCCN(c2cc1)CCC[NH2+]CCO	0
CHEMBL261678	Clc1cc(Cl)cc(-c2[nH]ncc2)c1O	0
CHEMBL1367424	s1cccc1C(=O)NCC[NH2+]C1CCN(CC1)C(OCC)=O	0
CHEMBL84807	Brc1cc(cc(Br)c1O)\C=C/1\C(=O)c2c(ccc(N)c2)C\1=O	0
CHEMBL3264693	Clc1ccc(-n2nnc(c2)CSc2oc3c(n2)cccc3)cc1	0
CHEMBL507722	Fc1cnc(nc1-c1n(C(C)C)c(nc1)C)Nc1ccc(cc1)C(=O)NC1CC[NH+](CC1)C	0
CHEMBL1714525	o1c2c(cccc2)c(C)c1C(OC(C(=O)N(Cc1ccccc1)C)C)=O	0
CHEMBL14270	O1c2c(OC1)cc1nc(cc(O)c1c2)-c1cc(OC)ccc1OC	0
CHEMBL185673	Fc1cc(cc(-n2nc(nn2)-c2ncccc2)c1)-c1ccccc1N	0
CHEMBL455580	s1c2c(nc1NC(=O)C)c(Oc1ncnc(c1)-c1ccc(cc1NC(=O)C1[NH+](CC(C)C)C(CC1)C)C(F)(F)F)ccc2	0
CHEMBL3093625	S(=O)(=O)(N1CCOCC1)c1ccc(NC(=O)c2cnc(nc2NC2CCC(O)CC2)NCCC)cc1	0
CHEMBL1353476	o1cccc1C(=O)N1CCN(CC1)C(=O)COC(=O)C1CCC(CC1)C(C)(C)C	0
CHEMBL408624	s1c2c(nc(nc2-c2nc(ccc2)C)CC)cc1	0
CHEMBL2325184	s1nnc2c1cc(NC(=O)NCCCc1ccc(F)cc1)cc2	0
CHEMBL2398816	Fc1ccc(cc1)C(OC1CC2C(C3C1(OC1=C(C3O)C(OC(=C1)c1cccnc1)=O)C)(CCC1OC(OCC12C)c1ccccc1)C)=O	0
CHEMBL2160193	O1C(CO)C(O)C(O)C(O)C1Oc1n[nH]c(C(C)C)c1Cc1ccccc1	0
CHEMBL27915	O=C1N(CC(=O)N)C(=O)N(c2nc[nH]c12)CCC	0
CHEMBL2070914	O1CCc2c(cccc2)C1Cn1nnc2c1nc(nc2N)C1CC1	0
CHEMBL2069769	Clc1cc(ccc1)C1N(OC2C1C(=O)N(C2=O)c1ccc(cc1)C(=O)[O-])c1ccc(cc1)C	0
CHEMBL434387	O1C23C(C)(C(OC(=O)C)C(OC(=O)c4ccccc4)CC2(O)C)C(OC(=O)c2occc2)CC(C1(C)C)C3OC(=O)c1occc1	0
CHEMBL112912	O(CCC[NH+]1CCCCC1)c1ccc(cc1OC)-c1nc2n(c1)C=CC(=C2)C	0
CHEMBL2164544	Fc1cc(cc(c1)C#N)-c1onc(n1)-c1ncccc1	0
CHEMBL444915	Clc1cc(ccc1Cl)C1(CCN(C1)C(=O)c1occc1)CCC[NH+]1CCC2(N(CN(C)C2=O)c2ccccc2)CC1	0
CHEMBL11577	O=C1N2CC([NH+](CCC)CCC)Cc3c2c(CC1)ccc3	0
CHEMBL239154	Brc1cc(\C=N\NC(=[NH2+])N)c(OCc2ccc(cc2)C)cc1	0
CHEMBL1632165	O1c2n(CCC1)c1c(cccc1)c2C(=O)NCC1CC[NH+](CC1)CCCC(OCc1ccccc1)=O	0
CHEMBL239156	O1C=C(C(=O)c2cc(O)c(O)cc12)c1ccc(O)cc1	0
CHEMBL1599029	S(=O)(=O)(N1CCCCCC1)c1cc(N(S(=O)(=O)c2ccc(cc2)C)C)c(OC)cc1	0
CHEMBL202603	Clc1ccc(cc1)CNc1nnc(c2c1c(n(c2C)-c1ccc(OCC)cc1)C)C	0
CHEMBL3086038	Brc1ccc(cc1)C1CC([NH+]2CCOCC2)CCC1C(=O)NC(c1cc(ncc1)C)c1ccc(Cl)cc1	0
CHEMBL3262567	n1cc(cc(C)c1N)-c1cc(N)ccc1	0
CHEMBL455363	Clc1cc2c(n(C(c3ccccc3)c3ccccc3)c(CCNS(=O)(=O)CSc3ccc(F)cc3F)c2CCOc2ccc(cc2)C(=O)[O-])cc1	0
CHEMBL394999	O1c2cc(ccc2OC1)C1N2C(Cc3c1[nH]c1c3cccc1)C(=O)N(CC2=O)c1ccc([N+](=O)[O-])cc1	0
CHEMBL1082723	Clc1cc2[nH]c3c(CC([NH2+]C34c3cc(Cl)ccc3NC4=O)C)c2cc1F	0
CHEMBL327838	Brc1cc(Nc2ncnc3c2cc(NC(=O)C#CCOCCOC)cc3)ccc1	0
CHEMBL366997	O(Cc1ccccc1)c1ccc(cc1)CC(NC(=O)C(=O)N[O-])C(=O)NC	0
CHEMBL235345	S1\C(=C/c2cc3c(nccc3)cc2)\C(=O)N=C1NC1CC1c1ccccc1	0
CHEMBL2112284	Clc1ccc(cc1)/C(/[O-])=C/C(=O)C1(CC[NH+](CC1)Cc1ccccc1)C	0
CHEMBL285628	O1C2(CCCc3c2cccc3)C(=O)[N-]C1=O	0
CHEMBL97380	O1C2CC(O)(CC1OC2)c1cc(ccc1)COc1cc2c(cc1)c(cc(c2)C#N)-c1ccoc1	0
CHEMBL1433108	o1c(ccc1C)-c1nc2c(cccc2)c(c1)C(OC)=O	0
CHEMBL1722720	O=C(CCCCC[N+](C)(C)C)C=NO	0
CHEMBL142596	Clc1cc(ccc1)CC[NH+](CC[NH+]1CCCC1)C	0
CHEMBL370102	S1(=O)(=O)CC(CCCC)(CCCC)C(O)C(c2cc(N(C)C)ccc12)c1c2c(ccc1)cccc2	0
CHEMBL2016935	Brc1cc(F)ccc1-c1noc(c1)C1C[NH2+]CCC1(O)c1cc(F)c(F)cc1	0
CHEMBL241465	FC(F)(F)c1cc(NC(=O)c2n(cnc2NCCc2cc3OCOc3cc2)C)ccc1	0
CHEMBL2262254	Clc1ccc(cc1)-c1scc(n1)C1C(C(OCCc2ccccc2)=O)=C(NC(C)=C1C(OC)=O)C	0
CHEMBL1078302	O(Cc1ccccc1)C=1C=CN(Cc2ccccc2)C(=O)C=1CC	0
CHEMBL1619739	O=C(Nc1nc2c(cc1)cccc2)C1N(CCC1)C(=O)C(NC(=O)C([NH2+]C)C)C(C)C	0
CHEMBL1980715	O(CCCCCCCCCCCC)c1ccc(NC(=[NH2+])N)cc1NC(=[NH2+])N	0
CHEMBL75269	O=C1N2N(C(C=CC2CC(C)C)C(=O)NC(C(=O)C(=O)NCCc2ccc(cc2)C(=O)N)CCCC[NH3+])C(=O)N1CCC(C)C	0
CHEMBL1518070	O=C(Nc1ccccc1)c1ccccc1CCc1ccccc1	0
CHEMBL199868	o1cccc1C(=O)N\N=C\c1ccc(N(CC)CC)cc1O	0
CHEMBL1950440	Clc1cc2nc([nH]c2cc1Cl)C(NC(=O)C(NC(=O)C([NH3+])(C)C)C(C)c1ccc(OCC(F)(F)F)cc1)C	0
CHEMBL1381197	Clc1ccc(cc1)CNC1=[NH+]n2c(nnc2-c2ccccc2)C=C1	0
CHEMBL183738	O(CC(=O)[O-])c1ccc(cc1C(=O)[O-])CC(NC(=O)C(NC(=O)C)CC(=O)[O-])C(=O)NC(C(CC)C)C(=O)N	0
CHEMBL412308	[NH3+]C(Cc1cc2CCN(c2cc1C)CC)C	0
CHEMBL3134620	Clc1cc(ccc1Cl)-c1nc(ncc1)Nc1ccc([N+](=O)[O-])cc1	0
CHEMBL184107	S(=O)(=O)(N)c1ccc(cc1)CCNc1nc(nc(n1)NC)NC	0
CHEMBL2437424	Fc1cc2N(CC(C)C)C(=O)N(c2cc1)C1CCN(CC1)C(=O)C1CC[NH+](CC1)Cc1cc(ncc1)N	0
CHEMBL1829746	Brc1cc(N2CCC(OC2=O)(C)c2ccccc2)ccc1	0
CHEMBL100180	OC1(C2CC[NH+](C1)CC2)c1ccc(cc1)-c1cc2c(nc1)cccc2	0
CHEMBL582739	S(=O)(=O)(Nc1nc2n(n1)C(C=C(N2)c1ccccc1)c1ccccc1)c1ccc(cc1)C	0
CHEMBL2113736	o1c2c(cc1\C=C\C(=O)[O-])C(C[NH+](C2)C)c1cc2c(cc1)C(CCC2(C)C)(C)C	0
CHEMBL575882	S(=O)(CC)c1ccc(cc1)-c1c2cc(ccc2oc1)-c1oc(cc1)C	0
CHEMBL1910201	Oc1ccc(cc1)-c1cc(ncc1)-c1[nH]c2c(c1)cc(O)cc2	0
CHEMBL198440	Fc1cc(N2C(=O)CN(c3cc(OCC[NH+]4CCCCC4)c(OC)cc3)C2=O)ccc1	0
CHEMBL214468	Clc1ccc(cc1)-c1sc2c(N=CN(C2=O)c2cc3c(nc(cc3)C[NH+]3CCC(CC3)c3ccc(cc3)C(F)(F)F)cc2)c1	0
CHEMBL432737	O(C)c1ccc(cc1)C(OCC[NH+]1CC(CCC1)C(=O)[O-])(c1ccc(OC)cc1)c1ccc(OC)cc1	0
CHEMBL1819561	Clc1cc(C(O)c2ccccc2OC)c(N(C(=O)CCC(=O)N2CC(CCC2)C(OCC)=O)CC(C)(C)C)c(OC)c1	0
CHEMBL1367885	O1c2[nH]nc(c2C(/C(=C/c2occc2)/C)C(C#N)=C1N)-c1ccc(cc1)C	0
CHEMBL472423	Clc1cc(Cl)cc(C)c1CNC(=O)C1CCN(S(=O)(=O)c2c(cc(cc2C)C)C)CC1	0
CHEMBL114812	Clc1ccc(cc1)C(C[NH3+])CP(=O)([O-])C(OCC)OCC	0
CHEMBL1945796	O=C1Nc2ncc(nc2N1CC1CCCCC1)-c1ccc(cc1)CO	0
CHEMBL25748	Clc1c(COc2c3nc(ccc3ccc2)C)c(Cl)ccc1N(C(=O)Cc1n(C)c(cc1)C(=O)c1ccccc1NC(=O)C)C	0
CHEMBL1085989	ClC=1N(c2n(C=1)c(C[NH+](CC(F)(F)C(F)(F)F)CCC)c(n2)C(F)(F)F)c1c(cc(cc1C)C)C	0
CHEMBL52542	Clc1ccc(cc1S(=O)(=O)N)C(=O)NC(Cc1ccc(O)cc1)C(=O)[O-]	0
CHEMBL110222	n1c(n(nc1N(C(C1CC1)C1CC1)CCC)C)-c1c(cc(cc1C)C)C	0
CHEMBL237086	Clc1cc(C)c(cc1)C(=O)NCc1cc(Oc2cc(C)c(OC(C(=O)[O-])(C)C)cc2)ccc1	0
CHEMBL1829291	Brc1ccccc1CSc1nnc(n1-c1ccccc1)-c1cc2OCCOc2cc1	0
CHEMBL2334357	S(Oc1cc2CCn3c4c(-c5cc(O)c(OC)cc5OC4=O)c(c3-c2cc1OC)-c1cc(O)c(OC)cc1)(=O)(=O)[O-]	0
CHEMBL2179705	O=C(NCC1CC[NH+](CC1)CCc1ccc([N+](=O)[O-])cc1)c1nn(c2c1cccc2)C(C)C	0
CHEMBL2179707	O=C(NCC1CC[NH+](CC1)CCc1ccc(cc1)C(=O)[O-])c1nn(c2c1cccc2)C(C)C	0
CHEMBL1098379	O=C(N[O-])\C=C\c1cc(ccc1)-c1nc2c(n1C)cccc2	0
CHEMBL121311	O(CCC(c1ccccc1)c1ccccc1)c1cc(ccc1)C(=C)C1C[NH2+]C(C(=O)[O-])C1CC(=O)[O-]	0
CHEMBL1215018	Clc1cc(Cl)ccc1C=1n2cc(nc2N=C(C)C=1C[NH3+])C(=O)N1CC(NS(=O)(=O)C)CC1	0
CHEMBL468953	Clc1ccccc1C([NH+]1C2CC(CC1CC2)(C#N)c1ccccc1)c1ccccc1Cl	0
CHEMBL1641950	O=C1C=C(N(C=C1C(=O)NN1CCCCC1)CCCCC)c1ccccc1	0
CHEMBL404349	FC(F)(F)c1cc(ccc1)Cn1ncc(c1)-c1[nH]c2c(n1)NC(=O)N(CC1CC1)C2=O	0
CHEMBL2163449	O=C(NC(CCCC[NH3+])C(=O)N)C(NC(=O)C(NC(=O)N(NC(=O)C(NC(=O)C([NH3+])C)Cc1c2c([nH]c1)cccc2)CC(C)C)Cc1c2c([nH]c1)cccc2)Cc1ccccc1	0
CHEMBL3286561	[NH2+]1CCc2c(nc(nc2NC)Cc2ccccc2)CC1	0
CHEMBL498171	S(=O)(=O)(n1c2c(cc(cc2)C)cc1)c1cc(ccc1)C(=O)Nc1ccc(cc1C(=O)[O-])C	0
CHEMBL2386725	FC1(F)COC(=NC1(C)c1nc(NC(=O)c2ncc(OCC(F)F)nc2N)ccc1F)N	0
CHEMBL270893	Clc1ccc(N2CCN(CC2)C(=O)CCCCCCC(=O)N[O-])cc1	0
CHEMBL541940	O=C([O-])C12C(C3=CCC4C(CCC5C(c6nc7c(nc6CC45C)cccc7)(C)C)(C)C3(CC1)C)CC(CC2)(C)C	0
CHEMBL187108	Fc1cc(cc(-n2nc(nn2)-c2ncccc2)c1)-c1cc(cnc1)C	0
CHEMBL324759	Fc1cccc(F)c1CN1C(C)=C(c2cc(OC)ccc2)C(=O)N(CC([NH+](Cc2ncccc2)C)C)C1=O	0
CHEMBL2414188	Fc1ccc(cc1)CNC(=O)C([NH2+]CCCC(c1ccccc1)c1ccccc1)CCO	0
CHEMBL42774	Clc1cc(Cl)ccc1C1SC(CC(=O)NCc2c3c(ccc2)cccc3)C(=O)N1CC(=O)N1CCC([NH+]2CCCC2)CC1	0
CHEMBL484381	O(C)c1cc2c(cc1)C(c1c(cc(cc1)CCCCCC)C2)C[NH3+]	0
CHEMBL1907865	O=C(NC1CCCc2c1cccc2)C(NC(=O)Nc1c(cccc1C(C)C)C(C)C)(Cc1c2c([nH]c1)cccc2)C	0
CHEMBL127907	O(C)c1cc2c(ncnc2Nc2cc(O)ccc2)cc1OC	0
CHEMBL416518	O1c2cc(ccc2OC1)-c1c2c(n(Cc3cc4OCOc4cc3)c1C(=O)[O-])cccc2	0
CHEMBL539894	O(C(=O)CCCCCCCCCCC(CC)C)C1CCC(NC(=O)C(OC)C(O)C(O)C(O)\C=C\C(C)C)C(=O)N(C1)C	0
CHEMBL1933756	O(C)c1ccc(-n2nc3c(c2-c2ccc(cc2)C(C)(C)C)C(=O)CC(C3)(C)C)cc1	0
CHEMBL3220541	S(CCC)c1nc(N2CC3C(C2)C3C(=O)[O-])ccc1C(=O)NC12CC3CC(C1)CC(C2)C3	0
CHEMBL3220542	S(CC)c1nc(N2CC3C(C2)C3C(=O)[O-])ccc1C(=O)NC12CC3CC(C1)CC(C2)C3	0
CHEMBL324874	O1CCCCCC(C(=O)N[O-])C(CC(C)C)C(=O)NC(Cc2ccc1cc2)C(=O)c1c2c([nH]c1)cccc2	0
CHEMBL427271	Clc1cc(ccc1)CNC(=O)c1cnc(nc1C(F)(F)F)Nc1cc(Cl)ccc1	0
CHEMBL1767138	Oc1ccc(cc1)CC1=NN(CC2[NH+](CCC2)C)C(=O)c2c1cccc2	0
CHEMBL256725	Clc1ccc2OCOc2c1Nc1nc(ncc1)Nc1cc(OC)c(OC)c(OC)c1	0
CHEMBL1428415	Clc1cnc(S(=O)(=O)C)nc1C(=O)Nc1ccc(S(=O)(=O)N(CC)c2ccccc2)cc1	0
CHEMBL1916205	s1c(ccc1S(=O)(=O)NC1CC=CCN([O-])C1=O)-c1ccc(cc1)C	0
CHEMBL1803043	OC(CNC(=O)\C=C(\C=C\C=C(\C=C\C=1C(CCCC=1C)(C)C)/C)/C)CO	0
CHEMBL2017113	Brc1c(noc1-c1ccccc1CCNC(=O)C)C1C[NH2+]CCC1(O)c1ccc(cc1)COCC(COC)C	0
CHEMBL74352	S(=O)(=O)(c1ccc(cc1)C(=C)C1CC[NH+](CC1)C1CCN(CC1)C(OCCC)=O)c1ccc(OC)cc1	0
CHEMBL2114143	OC(C(NC(=O)Cc1n2c(nn1)C(=NC(=C2)c1ccccc1)CC(C)C)CC1CCCCC1)C1CCCCC1	0
CHEMBL333341	[NH+](CC1CC[NH+](CC1)CCCc1c2cc(-n3cnnc3)ccc2[nH]c1)(Cc1ccccc1)C	0
CHEMBL140432	O(C)c1cc(ccc1Cc1c2cc(NC(=O)NCCCC)ccc2n(c1)C(c1ccccc1)c1ccccc1)C(=O)[O-]	0
CHEMBL119877	s1c(ccc1CNC(=O)C1N(CCC1)C(=O)C(NC(OC)=O)C(c1ccccc1)c1ccccc1)C(=[NH2+])N	0
CHEMBL375370	Clc1ccc(cc1)-c1oc(C)c(n1)CCOc1ccc(nc1)CC1(OCCC1)C(=O)[O-]	0
CHEMBL470831	O1C(C(=O)NCc2ccc(OC)cc2)=C([O-])C(=O)C=C1C	0
CHEMBL1788247	O(CCCc1nc[nH]c1)C(=O)NC(C)C1CCCCC1	0
CHEMBL470837	S(=O)(=O)(N1CCC(CC1)C(=O)NC1CCCC1)c1c(cc(cc1C)C)C	0
CHEMBL1779016	Fc1cc(OC)c(cc1)-c1cc(cnc1)CNC(=O)C1CCC1	0
CHEMBL2115361	O=C1N(CCC1)CC#CCC1[NH+](CCCC1)C	0
CHEMBL374933	Clc1cc(Cl)ccc1-n1nc(c2CCCc3cc(Cl)ccc3-c12)C(=O)NN1CCCC1	0
CHEMBL271148	S(=O)(=O)(N)c1ccc(cc1)CN1C=Nc2c(cc(cc2)C#CCc2ccccc2)C1=O	0
CHEMBL1917260	S(Cc1ccc([N+](=O)[O-])cc1)c1oc(nn1)-c1cc2OCCOc2cc1	0
CHEMBL427050	[NH+]1(CC[NH+](CC1)C)Cc1cc-2c(Cc3c-2[nH]nc3-c2ccccc2)cc1	0
CHEMBL398336	O(CCNc1cc(N2CC[NH2+]CC2)ccc1[N+](=O)[O-])c1ccccc1C	0
CHEMBL552068	Fc1cc(F)c(F)cc1C1Cc2n(CC1[NH3+])c1c(n2)cncc1	0
CHEMBL200172	Clc1ccc(cc1O)-c1nc([nH]c1-c1ccncc1)C(C)(C)C	0
CHEMBL2349563	BrC=1N=C(Nc2c(nc(Cl)nc2OC)C)C(=O)N(C=1)C(COCCF)C1CC1	0
CHEMBL245323	S(=O)(=O)(N1CCC(CC1)CP(=O)([O-])[O-])c1cc(C=2NC(=O)c3n(nc(c3N=2)CCC)C)c(OCCC)cc1	0
CHEMBL3114110	O(CCCCCC(C)(C)c1nnn[n-]1)c1cc(OC)c(cc1CC)C(=O)C	0
CHEMBL349368	O(CC[NH+]1CCCC1)c1ccc(cc1)Cc1ccncc1	0
CHEMBL441283	S(=O)(=O)(C)c1ccccc1-c1cc(F)c(NC(=O)c2nnnn2-c2cc3c(onc3N)cc2)cc1	0
CHEMBL51569	Fc1ccccc1C1=NC(c2n(-c3c1cccc3)c(nn2)C)Cc1c2c([nH]c1)cccc2	0
CHEMBL328645	S(=O)(=O)(CC(N([O-])C=O)C1CCC(=NO)CC1)c1ccc(OCc2cc(nc3c2cccc3)C)cc1	0
CHEMBL1836802	FC(F)(F)c1cc(NC2=[NH+]C(=Cn3c2ncc3-c2cn[nH]c2)C)ccc1C(=O)N1CC[NH2+]CC1	0
CHEMBL490560	Clc1cc(N(C(=O)c2scnc2C)CC2=CC(=O)Nc3c2c(F)ccc3)ccc1	0
CHEMBL251094	Clc1cc(cnc1N1CC(N(CC1)c1[nH]c(c(n1)-c1cc(F)c(F)c(F)c1)-c1ccc(cc1)C(F)(F)F)C)CO	0
CHEMBL490564	O=C1NC(C(=O)NC(Cc2ccccc2)C(=O)C(=O)NCc2ccccc2)=C(C=C1)C	0
CHEMBL3298244	FC(F)(F)Oc1ccccc1-c1cc2c([nH]nc2)cc1	0
CHEMBL237396	FC(F)(Oc1cc(ccc1)CN(CC(O)C(F)(F)F)c1cc(Oc2cc(ccc2)CC(F)(F)F)ccc1)C(F)F	0
CHEMBL23379	SCC(C(=O)N(CC(=O)[O-])c1cc2OCCOc2cc1)C	0
CHEMBL468222	s1c(cnc1C(=O)CCCCCCc1ccccc1)-c1ncccc1	0
CHEMBL2094248	Clc1c(F)c(F)ccc1CNC(=O)Cc1c(n[nH]c1C(F)(F)F)C	0
CHEMBL1089180	O1c2c(nc(N)cc2)C(=O)CC12CCN(CC2)C(=O)c1cc(c2[nH]ncc2c1)C	0
CHEMBL169471	Clc1cc(ccc1Cl)C1CC2[NH2+]C(CC2)C1C(OC)=O	0
CHEMBL196287	Fc1ccccc1Cn1c2c(cc1C(=O)Nc1ccccc1)cc(NC(=O)CC(C)(C)C)cc2	0
CHEMBL591945	O1CCC(CC1)CN(C(Oc1cc(nc(c1)C(=O)NC(CCC(=O)[O-])C(=O)N1CCN(CC1)C(OCCCCC)=O)-c1ccccc1)=O)C	0
CHEMBL1084160	s1c2cc(ccc2cc1C(=O)NC1(CCCC1)C(=O)NC(Cc1ccccc1)CCC[NH+]1CCN(S(=O)(=O)N(C)C)CC1)C	0
CHEMBL11592	O1CC([NH+](CCCCN2C(=O)CC3(CC2=O)CCCC3)CCC)Cc2c1cccc2OC	0
CHEMBL375503	O(C)c1cc2C34C(C([NH+](CC3)CC3CCC3)Cc2cc1)Cc1c([nH]c2c1cccc2)C4	0
CHEMBL1835988	O=C(N(CC)C1CC[NH+](C1)C(C)C)c1ccc(-n2c3c(nc2C)cccc3)cc1	0
CHEMBL168788	O(CCN(CCOC)c1nc(nc2n(cnc12)-c1c(cc(cc1C)C)C)C)C	0
CHEMBL1808895	O=C(N1CCCC1c1cnc(cc1C)-c1cc(ncc1)C)c1nccnc1	0
CHEMBL65612	O1Cc2c(cccc2)/C(/c2cc(ccc12)CCO)=C\CC[NH+](C)C	0
CHEMBL31938	O(CC(O)C[NH2+]CCC(OC)=O)c1ccccc1C	0
CHEMBL325572	O=C1NC2CCC3C4CCC(C(=O)Nc5ccccc5C(=O)c5ccccc5)C4(CCC3C2(C=C1)C)C	0
CHEMBL3290009	s1cc(S(=O)(=O)NCCC[NH+]2CCC(CC2)c2noc3c2ccc(F)c3)c2c1cccc2	0
CHEMBL2181706	S(=O)(=O)(N1CCCCC1)c1cc(ccc1C)-c1c(noc1C)C	0
CHEMBL1575221	Brc1sc(cc1)C(Oc1ccc(cc1)\C=C(/C#N)\c1[nH]c2c(n1)cccc2)=O	0
CHEMBL178	O1C(C)C(O)C([NH3+])CC1OC1CC(O)(Cc2c1c(O)c1c(C(=O)c3c(C1=O)c(OC)ccc3)c2O)C(=O)C	0
CHEMBL78934	Clc1cc(ccc1Cl)C[NH+]1CCC(S(=O)(=O)c2ccc(OCCCC)cc2)(CC1)C(=O)N[O-]	0
CHEMBL407411	O(C)c1ccccc1N1CC[NH+](CC1)CCCC(=O)NCC1=Nc2c(cccc2)C(=O)N1c1cc(OC)ccc1	0
CHEMBL120530	Oc1ccc(cc1)CC([NH3+])C(=O)N1CCCC1C(=O)NC(Cc1ccccc1)C(=O)NC12CC3CC(C1)CC(C2)C3	0
CHEMBL152415	o1c2c(nc1C(=O)C(NC(=O)C1N(CCC1)C(=O)C(NC(=O)\C=C\C(=O)[O-])C(C)C)C(C)C)cccc2	0
CHEMBL485161	Oc1ncccc1C(=O)N1CCC([NH2+]Cc2n(cnc2)Cc2ccc(cc2)C#N)C1=O	0
CHEMBL1084292	S1(=O)(=O)N(c2c(N1CCC(O)C[NH2+]C(C)(C)C)cccc2)c1ccccc1	0
CHEMBL366450	O=C([O-])C([NH+]1CC(C(C1)C[NH+]1CCC(CC1)c1n(nc(c1)-c1ccccc1)CC)c1ccccc1)C1CCCCC1	0
CHEMBL601671	Clc1ccccc1-c1noc(C)c1C(=O)Nc1ccc(Cl)cc1	0
CHEMBL2057636	Clc1cc2c(-n3c(ccc3)C(OC2c2cccc(OC)c2OC)CCn2nnc(c2)C(=O)[O-])cc1	0
CHEMBL137326	O(C)c1ccccc1N1CC[NH+](CC1)CCC(O)c1cc2c(cc1)cccc2	0
CHEMBL133314	s1c(ccc1C)CC(C(N([O-])C=O)CCC)C(=O)NC(CCC\N=C(/NS(=O)(=O)c1ncccc1)\N)C(=O)Nc1sccn1	0
CHEMBL476933	Fc1ccc(cc1)C(=O)CCC[NH+]1CC2N(C(CC2)C1)c1ccccc1	0
CHEMBL514299	S(=O)(=O)(Nc1ccc(cc1)C(=O)NC(CC1(CCCC1)C)C(=O)NC1C(OCC1=O)CC)c1ccccc1C#N	0
CHEMBL467871	O(CC[NH+]1CC[NH+](CC1)C)c1ccc(cc1)-c1c[nH+]cc(C#N)c1Nc1cc2c([nH]cc2)cc1C	0
CHEMBL2070589	[NH+]1(CCCCC1)CC(Nc1nc(nc2n(nnc12)Cc1ccccc1)C(C)C)c1ccccc1	0
CHEMBL385585	S(=O)([O-])(=NC(=O)c1n(c2c(c1)cc(OCc1ccccc1)cc2)Cc1cc(ccc1)C(F)(F)F)c1cc(ccc1)C(F)(F)F	0
CHEMBL231739	Fc1cccc(C(F)(F)F)c1CC(=O)N1Cc2c([nH]c(-c3cc(cc(c3)C)C)c2C(C[NH2+]CCc2cc3nc([nH]c3cc2)C)C)CC1	0
CHEMBL2332980	Fc1ccc(cc1)\C=C\1/CN(C\C(=C/c2ccc(F)cc2)\C/1=O)C(=O)CC1CC2[NH+](CCC2)C12c1c(NC2=O)cccc1	0
CHEMBL567110	FC(F)(F)CCOc1ncc(cc1)C(=O)NCc1ccccc1OC(F)(F)F	0
CHEMBL313428	O1Cc2c(cccc2)C(=O)c2cc(ccc12)CCN(O)CC	0
CHEMBL188826	S=P(OCC([NH3+])c1[nH]cc(n1)-c1ccc(cc1)CCCCCCCC)([O-])[O-]	0
CHEMBL2316153	O(C)c1cc(cc(OC)c1)\C=C\1/CCC\C(=C/c2ccc(O)cc2)\C/1=O	0
CHEMBL461620	Clc1cc(ccc1-c1cc(C23CC4CC(C2)CC(C3)C4)c(NC(=O)C)cc1)\C=C\C(=O)[O-]	0
CHEMBL20448	O1CCC(CC1)(CO)c1cc(OCc2cc3C=CC(=O)N(c3cc2)C)ccc1	0
CHEMBL1210335	S(=O)(=O)(Nc1cc(ccc1)C(=O)NC(Cc1ccccc1)C(O)C[NH2+]C(C(=O)NC1CCCCC1)C)Cc1ccccc1	0
CHEMBL234085	O=C(N1CC(N(C)c2ncnc3[nH]ccc23)C(CC1)C)CC#N	0
CHEMBL185080	Brc1cc(NC(=O)NC2COC(OC2c2ccccc2)(C)C)ccc1	0
CHEMBL1835138	O=C(N)c1c2[nH]c3cc(ccc3c2c(nc1)NC(C)C1CC1)-c1cn(nc1)C	0
CHEMBL513446	O=C(N)c1c2nc([nH]c2ccc1)C1[NH+](CC[NH+](C1)C)C	0
CHEMBL1253191	O1C(COC)C(O)C(OCc2cc3c(cc2)cccc3)C([NH2+]CCC[NH3+])C1OCCc1ccccc1	0
CHEMBL540711	O(C)c1cc2C3[NH+](CC(C([NH3+])C3)c3cc(OC)ccc3)CCc2cc1OC	0
CHEMBL2165552	S(=O)(=O)(n1c2CCC([NH+](C)C)Cc2c2cc(OC)ccc12)c1ccccc1F	0
CHEMBL1835134	Fc1ccc(nc1C[NH+]1CCCCC1)-c1ccc(cc1)CN1CC(=O)N(CC2CCC2)C1=O	0
CHEMBL18492	S(Oc1cc2OC(=O)C(C)=C(c2cc1)C)(=O)(=O)C	0
CHEMBL1770630	Clc1cc(ccc1)C1(N(CCC1)C(=O)C(O)C(O)C(=O)NC(C)c1ccc(-n2nccc2)cc1)C	0
CHEMBL49156	O(CCC[NH+]1CCCCC1)c1ccc(cc1)-c1nn2c(c1)C=CC=C2	0
CHEMBL1288533	Clc1c2C=C(C(=O)[O-])C(Oc2ccc1Cl)C(F)(F)F	0
CHEMBL2164688	O(C)c1cc2c3c([nH]c2cc1)CCN(C3)C(=O)C1CCCCC1C(=O)NC1(CC1)C#N	0
CHEMBL562458	O=C(C1CN2C(=NC1)C=C(C=C2)C)c1cc2c(cc(cc2)C)cc1	0
CHEMBL3109208	O=C(NC1CCCC1)Nc1cc(ccc1)-c1c2cc(cnc2[nH]c1)-c1ccccc1	0
CHEMBL462348	O(c1c2cc(OC)c(OC)cc2ncc1)c1cc2n(nc(NC(=O)c3ccc(OC)cc3)c2cc1)C	0
CHEMBL1288829	Clc1ccccc1C1C2(Cc3c(cc(OC)c(OC)c3)C2=O)C2([NH2+]C1c1ccccc1)c1cc([N+](=O)[O-])ccc1NC2=O	0
CHEMBL1935570	O=C(C)c1cc(ccc1)-c1cc2nc(nc(N3CC[NH+](CC3)C)c2cc1)N	0
CHEMBL1086299	Clc1cc(ccc1)-c1ccccc1NC(=O)CC1CC[NH2+]CC1	0
CHEMBL219982	Clc1cc(OCCC[NH+]2CCC[NH+](CC2)C)ccc1-c1[nH]c2c(n1)c(C)c(cc2)C	0
CHEMBL2170995	Brc1ccc(NC(=O)NCCCSCC2OC(n3c4ncnc(N)c4nc3)C(O)C2O)cc1	0
CHEMBL2170993	S(CC1OC(n2c3ncnc(NC)c3nc2)C(O)C1O)CCCNC(=O)Nc1ccc(cc1)C(C)(C)C	0
CHEMBL198290	S=C(Nc1ccccc1)NCCCn1ccnc1	0
CHEMBL34354	Clc1c(NC(=O)C[NH+](CC(=O)[O-])CC(=O)[O-])c(S(=O)(=O)N)cc(S(=O)(=O)N)c1Cl	0
CHEMBL2152691	Fc1ccc(Oc2ccc(cc2)-c2nc(NC(=O)C(O)CO)ccc2)cc1	0
CHEMBL1209506	O(C)c1c(OC)cc(cc1OC)C#CCC[N+](C)(C)C	0
CHEMBL478031	O=C(Nc1cc(-c2ccc(cc2)C(=O)NCC2CC2)c(cc1)C)c1cc(ncc1)NCC1CC1	0
CHEMBL1777945	Fc1ccc(cc1C#N)-c1nc2c(n1Cc1cc(F)c(F)cc1)N1CC(N=C1N(CC)C2=O)C(C)C	0
CHEMBL1984162	o1c2c(nc1Nc1ccc(cc1)-c1nn(c3ncnc(N)c13)C1CCC(OCCOC)CC1)cc(cc2C)C	0
CHEMBL179992	P(OCC1(C2CCC(C(CCCC(C)C)C)C2(CCC1)C)C)(=O)([O-])[O-]	0
CHEMBL214255	S(Oc1cc2OC(=O)C=Cc2cc1)(=O)(=O)c1ccccc1	0
CHEMBL591931	s1c2c(cc1C(=[NH2+])N)c(ccc2)-c1ccccc1	0
CHEMBL374276	Clc1n(nc(C)c1C[NH+](Cc1c(nn(C)c1Cl)C)CC1CCC2[NH+](C1)CCN(C2)C=1[NH+]=C(n2nc(nc2N=1)-c1occc1)N)C	0
CHEMBL324118	S1CC([NH2+]C1c1cccnc1)C(=O)N1CC[NH+](CC1)Cc1ccc(cc1)\C(=N/OCCCCC(OCC)=O)\c1cccnc1	0
CHEMBL3262913	o1c(nc(C#N)c1NC)-c1ccccc1-c1ccccc1	0
CHEMBL1084835	O=C(N1CC(N(CC1)c1nnc(c2c1cccc2)-c1ccccc1)C)c1ccccc1	0
CHEMBL2178081	S(=O)(=O)(Nc1ccc(cc1F)C(C(=O)NCc1ccc(nc1Nc1ccc(F)cc1)C(F)(F)F)C)C	0
CHEMBL2165338	Brc1ccc(cc1)-c1c(ncnc1OCCOc1ncc(Br)cn1)NS(=O)(=O)NCC	0
CHEMBL139810	O(CC)c1cc(ccc1)-c1ccc(cc1)C(=O)NC(\C=C\c1ccccc1)C(Cc1cc(ccc1)C(=[NH2+])N)C(OC)=O	0
CHEMBL3234550	O=C(NCCc1ccccc1)C1CCCN(C1)c1nc(ccn1)C	0
CHEMBL1929550	S=C1N(CCCCCCC(=O)[O-])C(CC1)\C=C\C(O)Cc1cc(ccc1)COC	0
CHEMBL312087	Clc1ccccc1Nc1nc(nc(c1)-c1cc(Cl)ccc1OCC)N	0
CHEMBL1256748	O1CCCC12CC(N(C(=O)Cc1ccccc1)C)C([NH+]1CCCC1)CC2	0
CHEMBL312085	S(=O)(=O)(c1ccc(cc1)C([NH+]1CC[NH+](CC1)C1CCCCC1)C)c1ccccc1	0
CHEMBL417776	FC(F)Oc1cc(ccc1OC(F)F)C(Cc1cc[n+]([O-])cc1)c1ccc(nc1)C(O)(C)C	0
CHEMBL555096	s1cccc1Cc1c2nc(nc(O)c2[nH]c1N)N	0
CHEMBL167785	O1Cc2c(cccc2)C(c2cc(ccc12)C#N)C(=O)Nc1c(cccc1C(C)C)C(C)C	0
CHEMBL88804	O=C([O-])C([NH3+])CCCC(=O)[O-]	0
CHEMBL54619	S(=O)(=O)(N)c1ccc(cc1)-c1cc(F)c(F)cc1-c1ncc(cc1)C	0
CHEMBL2048790	Clc1cc(Nc2ncnc3c2n(cc3)CCO)ccc1Oc1cc2c(cc1)C(=O)NC2	0
CHEMBL2048793	Clc1cc(Nc2ncnc3c2n(cc3)CCO)ccc1Oc1c2c(ccc1)C(=O)NC2	0
CHEMBL1922260	FC(F)(F)c1cc2c3c([nH]c2cc1)CC1C(C[NH+](CC1)CCc1ccccc1)C3C	0
CHEMBL310795	O(C)c1c2c(C(=O)C=CC2=O)c(OC)cc1C(O)CCCC	0
CHEMBL2058704	Brc1cc2c([nH]cc2\C=C\2/N/C(/NC/2=O)=N/C)cc1	0
CHEMBL272793	Clc1cc(Cc2oc(cc2)C(=O)[O-])c(OCc2ccccc2)cc1	0
CHEMBL134334	FC(F)(F)C(=O)Nc1ncc2cc(-c3cc(OC)cc(OC)c3)c(nc2c1)N	0
CHEMBL1494709	s1c2CCCCc2cc1C(=O)Nc1cc(S(=O)(=O)N2CCOCC2)ccc1OC	0
CHEMBL550114	Fc1cc(F)c(F)cc1CC([NH3+])CC(=O)N1CCCC1CNC(=O)CC(F)(F)F	0
CHEMBL484410	Fc1ccc(cc1)COc1cc2OC(=O)C(=Cc2cc1)C(=O)Nc1cc(OC)c(OC)cc1	0
CHEMBL2018024	O(C)c1cc(cc(c1)-c1nc(C(=O)NC2C3CC4(O)CC2CC(C4)C3)c(nc1)N)-c1cn(nc1)C	0
CHEMBL230462	O=C(Nc1cc(NC=2[NH+]=C(n3ncc(c3[NH+]=2)C#N)NC2CCC2)ccc1)C	0
CHEMBL338296	O(C)c1ccccc1N1CC[NH+](CC1)CCCNC(=O)Nc1cc(ccc1)C1\C(=C(\OCC)/O)\C(=NC(C)=C1C(OC)=O)C	0
CHEMBL413791	OC1(CC[NH+](CC1)C(CCC(C)C)c1ccccc1)c1ccccc1	0
CHEMBL291053	Ic1cc(cc(I)c1Oc1cc(I)c(O)cc1)CCC(=O)[O-]	0
CHEMBL238617	Fc1ccc(cc1)-c1n[nH]nc1C#N	0
CHEMBL413795	Clc1cc(ccc1)C(=O)N1N=C(SC1c1cccc(OC)c1OC)c1ccc(F)cc1	0
CHEMBL1223380	FC(F)Oc1ccc(cc1)C([NH+]1CCC[NH+](CC1)C1CCC1)c1nnnn1Cc1ccccc1	0
CHEMBL406050	S(SC(CC)C)c1[nH]ccn1	0
CHEMBL1830403	O=C(N[O-])\C=C\c1cc2nc(n(c2cc1)C1CC[NH2+]CC1)CCCC	0
CHEMBL125363	S1C(Cc2ccc(OCCO\N=C(/C)\c3ccncc3)cc2)C(=O)[N-]C1=O	0
CHEMBL2419890	S1CC2C(N=C(NC2=O)c2ccc(cc2)C(F)(F)F)C1	0
CHEMBL3199715	o1cccc1-c1nc2c(cccc2)c(c1)C(=O)N\N=C\c1cc(OC)c(O)c(OC)c1	0
CHEMBL3133427	s1c-2c(cc1)C(NC(=O)C[NH+]1CC[NH+](CC1)Cc1ccccc1)c1c-2n(nc1)C	0
CHEMBL309162	Oc1ccc(C)c(CC2=[NH+]CCN2)c1C	0
CHEMBL2023475	Fc1cc2c(nccc2Oc2cc(OC)c(cc2)CC(=O)Nc2cn(nc2)CC)cc1	0
CHEMBL606876	O1CCCC1C[NH+]1C2Cc3c4C5(C(Oc4c(OC)cc3)C(=O)CCC25OCCCc2ccccc2)CC1	0
CHEMBL1170071	S(=O)(=O)(C)c1cc(C(=O)N2CCN(CC2)c2ncc(cc2)C(F)(F)F)c(OC(C(F)(F)F)C)cc1	0
CHEMBL128758	O=C1N([O-])C(CN([N-]1)c1cc(ccc1)C)C	0
CHEMBL299537	[NH+](=C\NC(CC)(C)C)/c1ccc(cc1)-c1nc[nH]c1	0
CHEMBL328419	Oc1cc2c(cc1C(=C)c1ccc(cc1)C(=O)[O-])C(CCC2(C)C)(C)C	0
CHEMBL1582393	S1C(C(OC)=O)=C(SC1=C1c2c(N(C(=O)C(C)C)C(C)(C)C1=S)cccc2)C(OC)=O	0
CHEMBL2041167	Oc1ncnc(N2C3(CC[NH+](CC3)Cc3ncccc3C)C(=O)N(c3ccc(cc3)-c3cnc(O)nc3)C2=O)c1	0
CHEMBL42619	S(=O)(=O)(NC(CCCCNC(OCc1ccccc1)=O)C(=O)NC(P(=O)([O-])CC1(CCCC1)C(=O)NC(Cc1c2c([nH]c1)cccc2)C(=O)[O-])Cc1ccccc1)C	0
CHEMBL199472	S=P(OCC1OC(OC1)CCCCCCCC\C=C\CCCCCCC)([O-])[O-]	0
CHEMBL542931	O1C(CO)C(O)C(O)C1n1nc(nc1)C(=[NH2+])N	0
CHEMBL1800349	S(Cc1nccc(OC)c1)c1[nH]c2c(n1)ccnc2	0
CHEMBL355898	O=C(NC=1n2cc(nc2N=C(N=1)c1ccccc1)C)C1CCCC1	0
CHEMBL144857	O=C(NC(C(C)(C)C)C(=O)NC)C(C([NH+]1CCCC1)C(=O)N[O-])CC(C)C	0
CHEMBL317030	O(C)c1c2C34CC(=O)CCC3(OC)C([NH+](CC4)CC=C)Cc2ccc1O	0
CHEMBL49333	s1c2CCCCc2c2c1N=C(OC2=O)NC(C)C	0
CHEMBL542589	Fc1cc(C2CC2[NH+](CCC)CCC)c(O)cc1	0
CHEMBL264770	O(Cc1ccc(cc1)-c1ccccc1)CC(NC(=O)C(NC(=O)c1ncccc1)C(C)C)C(O)CC(=O)NC(C(=O)NC(CC(C)C)C(=O)N)C	0
CHEMBL3142695	Brc1ccccc1NC(=O)NCCCCC(NC(=O)C(NC(OC(C)(C)C)=O)Cc1c2c([nH]c1)cccc2)C(=O)NC(CC(=O)[O-])C(=O)NC(Cc1ccccc1)C(=O)N	0
CHEMBL276854	O(C(=O)C=1C(\C(=C(\OCC)/O)\C(=NC=1c1ccccc1)C)c1ccncc1)CC	0
CHEMBL279885	Fc1c(cccc1OC)C=1C(=O)N(CC([NH2+]C(CC)CC)C)C(=O)N(Cc2c(F)cccc2F)C=1C	0
CHEMBL1821988	O1c2cc(ccc2OC1)CCCC1C2C3C=CC4C(CC1C24)C3C(=O)[O-]	0
CHEMBL605213	Fc1cc(ccc1)C(N1c2c(CC1C)cccc2)C(O)C[NH2+]C	0
CHEMBL408186	O(C)c1cc(ccc1OC)CC(=O)Nc1nn(C)c(c1)-c1[nH]c2c(n1)N(CCC)C(=O)N(CCC)C2=O	0
CHEMBL600336	s1cccc1C(=O)Nc1ccc(cc1)-c1[nH]c2c(n1)cc(NC(=O)c1sccc1)cc2	0
CHEMBL1322521	s1cccc1\C=C\C(=O)Nc1ccc(cc1)C(OCC)=O	0
CHEMBL173520	FC(F)(F)c1cc(NC(=O)NCc2ccc(cc2)Cc2nc[nH]c2)ccc1	0
CHEMBL64994	Clc1cc2sc(S(=O)(=O)N3CC(N(CC3)C(=O)c3ccc(cc3)C3=NCCN3C)CC(=O)N3CCC(CC3)C(OC)=O)cc2cc1	0
CHEMBL153018	o1cccc1C(=O)NC(CC1CCCCC1)C(=O)NC(C#N)COCc1ccccc1	0
CHEMBL592242	O(Cc1cc(ccc1)C(=O)N1CCCCC1)c1cc2c(NC(=O)C=C2C)cc1	0
CHEMBL2158783	Clc1c(C)c(Cl)ccc1OC1CC[NH+](CC1)CC1CC[NH+](CC1)C(Cc1ccc(F)cc1)C(=O)[O-]	0
CHEMBL398356	O(CCC1CCC(CC1)CNC(=O)c1cc2c([nH]nc2)cc1)c1ccccc1	0
CHEMBL100933	O1C(O)C(CC1=O)CC(=O)C(NC(OCc1ccccc1)=O)C(C)C	0
CHEMBL564962	S(=O)(=O)(C)c1ccc(cc1)-c1cnc(nc1-c1ccc(F)cc1)Nc1ccccc1	0
CHEMBL392206	Oc1ccc(cc1)CC([NH3+])C(=O)NC(C(=O)NCC(=O)NC(Cc1ccccc1)C(=O)NNC(=O)CCC(=O)N(C1CC[NH+](CC1)CCc1ccccc1)c1ccccc1)C	0
CHEMBL343400	O(CC(O)C[NH+]1CCCCC1)c1ccc(OCc2ccccc2)cc1C(=O)CCc1ccccc1	0
CHEMBL1801632	O=C1NC(=O)C(C(=O)C)=C1c1c2c([nH]c1)cccc2	0
CHEMBL589089	s1cc(cc1)-c1cc(-c2ccc(cc2)C(=O)[O-])c(nc1)N	0
CHEMBL1277339	s1c(ccc1C(=O)c1ccccc1O)-c1cc(O)ccc1	0
CHEMBL592466	Clc1cccc(CN(Cc2ccc(O)cc2)C(=S)Nc2ccccc2)c1O	0
CHEMBL335447	Brc1cc(F)c(cc1)CN1C(=O)C(n2c(ccc2)C1=O)CCC(=O)[O-]	0
CHEMBL3085971	O=C(Nc1ccc(cc1C=1CCC(CC=1)(C)C)C(C[NH+]1CCN(CC1)C(=O)C)(C)C)c1[nH]cc(n1)C#N	0
CHEMBL249206	OC(C(=O)NC1C2C1C[NH+](C2)Cc1cc2c(cc1)cccc2)(C1CCCC1)c1ccccc1	0
CHEMBL3085977	O=C(Nc1ccc(cc1C=1CCC(CC=1)(C)C)C([NH2+]CCNC(=O)C)(C)C)c1[nH]cc(n1)C#N	0
CHEMBL2326869	O=C(Nc1cc(ccc1)CCc1ccc(NC(=[NH2+])N)cc1)C	0
CHEMBL453224	FC(F)(F)c1ccc(NC(=O)Nc2ccc(Nc3nc(nc4n(cnc34)Cc3ccccc3)-c3ccccc3)cc2)cc1	0
CHEMBL1630804	Fc1ccc(NC(=O)C23Oc4c(cccc4)/C(=N/O)/C2C3)cc1	0
CHEMBL418661	O1C(C(=O)NC(CC(C)C)C(=O)NCCC(C)C)C1C(=O)[O-]	0
CHEMBL453222	s1c(cc(C(=O)N)c1NC(=O)N)-c1ccc(OCCOC)cc1	0
CHEMBL597960	O=C/1Nc2c(\C\1=C\c1c3c(cccc3)c(N(C)C)cc1)c(ccc2)C	0
CHEMBL1392770	O=C(n1nc(nc1NCc1ccccc1)-c1ccccc1)c1cc([N+](=O)[O-])ccc1	0
CHEMBL1271272	O(C)c1cc(NCCC2[NH2+]CCCC2)c2ncccc2c1	0
CHEMBL3093049	O=C1N(C)C(=NC(=C1)c1ccncc1)NCCC1CCCCC1	0
CHEMBL2182017	[Si](O)(O)(C(NC(=O)C(NC(=O)Cc1cc2c(cc1)cccc2)C(CC)C)CC(C)C)C	0
CHEMBL576948	Clc1cccc(C)c1CNc1n[nH]c-2c1Cc1c-2cc(cc1)CC	0
CHEMBL257805	s1c2cc(Nc3nc(ccn3)-c3ccc(S(=O)(=O)N4CC[NH2+]CC4)cc3)ccc2nc1	0
CHEMBL1243250	OC1C[NH+](CC1CC(C)C)Cc1c2ncnc(N)c2[nH]c1	0
CHEMBL127598	S(=O)([O-])(=NC(=O)C)CCCC(NC(=O)c1ccc(N(Cc2cc3c(nc(nc3O)C)cc2C)CC#C)cc1F)C(=O)[O-]	0
CHEMBL2032028	Fc1cc(NC(=O)C=2C(=O)N(N(CC(O)C)C=2C)c2ccccc2)ccc1Oc1c2c(ncc1)cc(OC)cc2	0
CHEMBL1950852	O(C)c1ccccc1CC[NH+]1CC(NC(=O)C(NC(=O)C([NH2+]C)C)C(C)(C)C)CCC1	0
CHEMBL489725	Fc1ccc(cc1)C1([NH+]=C(NC1C)c1nccc(c1)C(=O)N)c1ccc(F)nc1	0
CHEMBL1950854	O(C)c1ccc(cc1)CC[NH+]1CC(NC(=O)C(NC(=O)C([NH2+]C)C)C(C)(C)C)CCC1	0
CHEMBL2047914	S1(=O)(=O)CC(Cc2cc(OCCC)ccc2)C(O)C([NH2+]Cc2cc(ccc2)C(C)(C)C)C1	0
CHEMBL404756	s1ccnc1NC(=O)c1cc2n3c(cc2cc1)C(=O)NCC(C3)CNC(=O)C	0
CHEMBL402818	s1c2[nH+]cc(C#N)c(Nc3ccc4[nH]ccc4c3C)c2cc1-c1cc(ccc1)C[NH+](C)C	0
CHEMBL190671	S(=O)(=O)(C(C)C)c1cccc(F)c1CN1C=C(c2cccc(OC)c2F)C(=O)N(CC([NH3+])c2ccccc2)C1=O	0
CHEMBL190672	Brc1cc(sc1)C(=O)C(=O)c1scc(Br)c1	0
CHEMBL495528	O1CC(c2c1cc(cc2)C(=O)N1CCCCC1)(Cc1ccccc1)C	0
CHEMBL415325	Clc1cc(ccc1)CN(CCC[NH+]1CCCCC1)c1onc(c1)-c1ccccc1	0
CHEMBL1829174	S(=O)(=O)(CCCOc1cc(C)c(-c2cc(ccc2)COc2cc3OCC(c3cc2)CC(=O)[O-])c(c1)C)C	0
CHEMBL120245	n1c(cccc1C(C)C)-c1nn2c(CCC2)c1-c1c2c(ncc1)cccc2	0
CHEMBL1442500	S(=O)(=O)(N)c1ccc(N=Nc2c3c(nccc3)c(O)cc2)cc1	0
CHEMBL462163	Clc1ccc(cc1)CC(NC(=O)CCCCC12C(C3=CCC4C(CCC5C(C)(C)C(O)CCC45C)(C)C3(CC1)C)CC(CC2)(C)C)C(=O)[O-]	0
CHEMBL71082	O=C1CCC2C3C(C4C(=CC3=O)CCCC4)CCC12C	0
CHEMBL344285	Brc1ccc(nc1)N(Cc1cc(Cl)c(Cl)cc1)CCCCNC(=S)NCCCn1ccnc1	0
CHEMBL70860	S(=O)(=O)(c1ccc(cc1)C(=C)C1CC[NH+](CC1)C1CCN(CC1)C(OCc1ccccc1)=O)c1ccc(OC)cc1	0
CHEMBL766	S(CC([NH3+])C(=O)[O-])CCCC\C=C(/NC(=O)C1CC1(C)C)\C(=O)[O-]	0
CHEMBL1598	Ic1cc(cc(I)c1OCC[NH3+])C(=O)c1c2c(oc1CCCC)cccc2	0
CHEMBL1797217	BrC=1C(=O)N(C(=CC=1OCc1ccc(F)cc1F)C)c1ccc(cc1)CNC(=O)CO	0
CHEMBL278061	O(C(C(=O)[O-])c1ccccc1)c1ccc(cc1C(=O)c1ccccc1)Cn1c2nc(cc(c2nc1CC)C)C	0
CHEMBL338982	Fc1cc2c([nH]cc2CCC[NH2+]CCOc2c3OCCc3ccc2)cc1	0
CHEMBL141933	Clc1cc(ccc1)COc1ccc(cc1)-c1nn(nn1)CCO	0
CHEMBL3219330	O(C)c1cc2c([nH]c(C[NH+]3Cc4c(C3)cccc4)c2CCNC(=O)C2CCC2)cc1	0
CHEMBL2386399	O1c2c(C(=O)C=C1c1ccc(N)cc1)c(O)ccc2	0
CHEMBL2371796	O(C(C(NC(=O)c1nccnc1)C(=O)NC(C(C)(C)C)C(=O)N1CC2C(CCC2)C1C(=O)NC(C(=O)C(=O)NC1CC1)CCC)C)C	0
CHEMBL331808	O1C2(C(=O)[O-])C(O)(C(=O)[O-])C(OC1(CCC(C(C(Cc1ccccc1)C)C(=O)C)=C)C(O)C2OC(=O)\C=C\C(CC(CC)C)C)C(OC)=O	0
CHEMBL562331	O=C1NCCc2c1ccc1[nH]cc(c12)CCNC(=O)C1CC[NH+](C1)C	0
CHEMBL2386393	Fc1ccc(cc1)C=1Oc2c(C(=O)C=1)c(O)ccc2	0
CHEMBL290339	OC1c2ncn(c2NC=[NH+]C1)CCCC	0
CHEMBL183228	S(=O)(=O)(N1Cc2c(N(CC1C(=O)N[O-])C(=O)C)cc(cc2)C[NH+](C)C)c1ccc(OCC#CC)cc1	0
CHEMBL451916	Fc1c(cccc1OCCCCC(=O)[O-])C=1C(=O)N(CC([NH2+]C)c2ccccc2)C(=O)N(Cc2c(cccc2F)C(F)(F)F)C=1C	0
CHEMBL2064517	S(Cc1ccc(cc1)C#N)c1oc(nn1)-c1cc2OCOc2cc1	0
CHEMBL2391681	Clc1cc2c3NCc4ccc(CNc5c6cc(Cl)ccc6[n+](Cc6cc(C[n+](c2cc1)cc3)ccc6)cc5)cc4	0
CHEMBL349113	Clc1cc(N(C(=O)N2CCC(CC2C(=O)NCC[NH+](Cc2ccccc2OC)CC(=O)N)C(=O)N(CCCCC)CCCCC)c2ccccc2)ccc1	0
CHEMBL172215	S(OCC1OC(OC1)(C)C)(=O)(=O)N	0
CHEMBL1441265	Brc1sc(cc1)C(=O)Nc1sc2CCCCc2n1	0
CHEMBL414840	S1\C(=C/c2ccc(OCC)cc2)\C(=O)N(CCC(=O)Nc2cc(ccc2)C(=O)[O-])C1=S	0
CHEMBL367445	s1cccc1-c1cnc(OCCOc2ncnc(N=S(=O)([O-])c3ccc(cc3)C(C)(C)C)c2-c2ccc(cc2)C)nc1	0
CHEMBL359099	O(CCCC(=O)[O-])c1cc2n(Cc3ccccc3)c(C)c(c2cc1)CC(=O)N	0
CHEMBL812	O(C(=O)N(C)C)c1ccc[n+](c1)C	0
CHEMBL110708	s1c(CCCCCCC(=O)[O-])c(cc1C)CCCc1ccccc1	0
CHEMBL203362	Clc1ccccc1N1CC[NH+](CC1)CCN1C(=O)c2cc([nH]c2NC1=O)-c1ccccc1	0
CHEMBL1097879	FC(F)(F)C(=O)NCCOC(=O)C=1C(C(C(OC)=O)=C(NC=1C)C)c1cc([N+](=O)[O-])ccc1	0
CHEMBL2148184	O(C)c1ccc(cc1)C=C(C(=O)[O-])C(=O)[O-]	0
CHEMBL1092577	Clc1cc(ccc1CCC([NH3+])(COP(=O)([O-])[O-])CO)-c1ccc(OCCCC)cc1	0
CHEMBL394321	S(C)c1ccc(OC(CC[NH+](C)C)c2ccc(OCCC[NH+]3CCCCC3)cc2)cc1	0
CHEMBL2151673	s1cc(nc1N\N=C/c1cc2OCOc2cc1)-c1ccc(F)cc1	0
CHEMBL2151676	s1cc(nc1N\N=C(\C)/c1occc1)-c1ccc(F)cc1F	0
CHEMBL283582	Clc1c(noc1N=S(=O)([O-])c1ccsc1C(=O)Nc1c(cc(cc1C)C)CC)C	0
CHEMBL2151675	s1cc(nc1N\N=C/c1occc1)-c1ccc(F)cc1F	0
CHEMBL390834	Clc1cc(ccc1)-c1sc(cc1)C(=O)NC(CCCNC(=[NH2+])N)C(=O)[O-]	0
CHEMBL1643777	S(=O)(=O)(C)c1cc2n3CC(N(S(=O)(=O)c4ccc(F)cc4)C)CCc3c(c2cc1)CC(=O)[O-]	0
CHEMBL2088780	[NH+]1(CCC(CC1)CCNc1nc(N)c(C#N)c(-c2ccccc2)c1C#N)Cc1ccccc1	0
CHEMBL312539	Clc1cc(ccc1Cl)C(\C(=N\OC)\COCc1cc(cc(c1)C(F)(F)F)C(F)(F)F)CC[NH+]1CC[NH+](CC1)CC(=O)N1CCCCC1	0
CHEMBL304918	O(C)c1ccc(NCCNC(=O)C(NC(=O)c2[nH]c3c(c2)cccc3)CC(C)C)cc1	0
CHEMBL3126328	S(=O)(=O)(Nc1cc(ccc1C(=O)[O-])-c1ccc(cc1)C)c1ccccc1	0
CHEMBL107363	Brc1ccc(cc1)/C(=N\OCCOC)/C1CC[NH+](CC1)C1(CCN(CC1)C(=O)c1c(cccc1C)C)C	0
CHEMBL396788	O=C/1Nc2c(\C\1=C/c1[nH]ccc1)c(ccc2)C	0
CHEMBL251156	Brc1oc(cc1)C(=O)Nc1ccccc1N1CCCCC1	0
CHEMBL500173	O=C(NC(Cc1c2c([nH]c1)cccc2)C(=O)NC(C(C)(C)C)C(=O)NC(CC(C)C)C(=O)[O-])C1N(CCC1)C(=O)C(NC(=O)CCCCNC(=[NH2+])N)CCCC[NH3+]	0
CHEMBL410664	Fc1cc(NC(=O)Nc2ccc(cc2)-c2c3c(onc3N)ccc2)ccc1C	0
CHEMBL382955	OC1(CC2[NH+](C(C1)CC2)C)C1c2c(-c3c1cccc3)cccc2	0
CHEMBL2322164	O(C)c1ccc(cc1C#N)-c1nc(nc(O)c1)N	0
CHEMBL1222640	S=C(NN\C(\C)=C/1\c2cc(F)ccc2N(C\1=O)c1ccc(cc1)C)c1ccc(cc1)C(=O)[O-]	0
CHEMBL526658	O1CC[NH+](CC1)CCOc1cc2nc([nH]c2cc1)C=1C(=O)Nc2c(cccc2)C=1N	0
CHEMBL148688	O(C)c1ccccc1N1CC[NH+](CC1)CCOC(=O)NC12CC3CC(C1)CC(C2)C3	0
CHEMBL1084621	O=C(NC(C(=O)NC)C)C(NC(=O)C(NC(=O)C)C)CCCNC(=[NH2+])N	0
CHEMBL583038	s1cc(cc1)Cn1c2c(nc1-c1oc(P(=O)([O-])[O-])cc1)c(N)ccc2	0
CHEMBL2281963	Brc1cc(CC2CCC(O)(CC2)CNC(=O)Nc2c(F)cccc2F)c(OCc2ccc(Cl)cc2)cc1	0
CHEMBL366868	Fc1cc(ccc1)C1C[NH+](CC1C[NH+]1CCC(CC1)c1n(nc(c1)Cc1ccc(cc1)C(C)C)CC)C(C(CC)C)C(=O)[O-]	0
CHEMBL307251	O=C(N1CCCC1)C1N(C2CCC1CC2)C(=O)CCCCC(C1CC1)C1CC1	0
CHEMBL3246230	Brc1cc(C(O)C[NH2+]C(C)C)c(OC)cc1	0
CHEMBL336003	o1c2cc(O)ccc2cc1C(=O)N1Cc2c(nc3c(cccc3)c2O)C1c1cc2OCOc2cc1	0
CHEMBL2381759	O(C(=O)CCC)c1ccc(cc1)CCNc1nc(N)c2nc(-n3nccn3)n(c2n1)C	0
CHEMBL328791	S1CC2[NH+](Cc3c(N(C2)C(=O)c2ccc(NC(=O)c4ccccc4-c4ccccc4)cc2O)cccc3)CC1	0
CHEMBL3208795	s1c(nnc1NC(=O)c1ccccc1)CC(=O)N\N=C\c1ccc(O)cc1	0
CHEMBL310877	O1C(CC(O)CC1=O)CCC1C2C(=CC(CC2OCC=C)C)C=CC1C	0
CHEMBL2146960	O1N2C(=NC(=O)/C(=C/c3cc(O)c(O)cc3)/C2=N)C=C1C	0
CHEMBL2086738	O=C1Nc2c(cccc2C(=O)[O-])C1=C(c1ccccc1)c1[nH]c2c(n1)cccc2	0
CHEMBL1172814	O(C)c1cc(NC(=O)Nc2cc3NC(=O)/C(/c3cc2)=C\c2[nH]ccc2)ccc1OC	0
CHEMBL93599	S(\C(=C(/OCC)\O)\C=CC(=O)C(OCC)=O)c1ccccc1	0
CHEMBL126711	Clc1ccc(cc1)-c1ccc(SC2CCC(CN3S(=O)(=O)c4c(cccc4)C3=O)C2C(=O)[O-])cc1	0
CHEMBL2260989	s1cccc1S(=O)(=O)Nc1cc(ccc1)C(O)C[NH2+]C(Cc1c2c3n(c1)CCCOc3ccc2)C	0
CHEMBL292089	n1c(N)c2c3c(n(cc3)Cc3ccc(cc3)C(C)C)ccc2nc1N	0
CHEMBL1970441	ClC=1C=NN(Cc2c3c(ccc2)cccc3)C(=O)C=1Oc1cc(OC)c(OC)c(OC)c1	0
CHEMBL1708503	Clc1ccc(cc1)-c1nn(C)c(c1)C(=O)NC1CCCc2n(ncc12)-c1ccccc1F	0
CHEMBL2333059	O=C1NC(=O)N(C=C1)C(=O)NCCCCCCC	0
CHEMBL3104218	Fc1cc(NC(=O)c2c(noc2C)C)ccc1N1CC[NH+](CC1)C(C(=O)N(CC)CC)c1ccccc1	0
CHEMBL3116458	Clc1ccc(cc1)C[NH+]1CCC(CC1)CN(C(=O)c1ccc(OC)cc1)CC	0
CHEMBL2037494	O=C1N(C(C(=O)N(C)C)c2ccc(nc2)C)C(CC2CC2)C(=O)NC1C1Cc2c(C1)cccc2	0
CHEMBL1956250	O(C)c1cc2c(nncc2-c2cc(C)c(nc2)N2CCC(CC2)C(O)(C)C)cc1OC	0
CHEMBL249847	S1C(=NNC1=S)NC(=O)NC(Cc1ccccc1)C(=O)NC	0
CHEMBL1094350	Fc1ccc(cc1)-c1cc(cc(OCCCCCCc2cccc(OCCCC(=O)[O-])c2CCC(=O)[O-])c1)-c1cc2OCCOc2cc1	0
CHEMBL2178104	s1cc(nc1N\N=C\c1ccccc1C=O)-c1ccccc1	0
CHEMBL558917	Clc1c(S(=O)(=O)NC(CNC(=O)c2ccsc2)C(=O)[O-])cccc1Cl	0
CHEMBL1688406	Brc1cc(OC(F)(F)F)cc2nc([nH]c12)-n1ncc(c1)C(=O)[O-]	0
CHEMBL430026	Fc1ccc(cc1C(=O)Nc1cc(F)c(OC2=NC=Nn3c2c(C)c(OCC[NH+]2CCOCC2)c3)cc1)C	0
CHEMBL118701	S(CCCCCN(C(=O)c1ccc(F)cc1F)CCCCCCC)c1[nH]c(c(n1)-c1ccccc1)-c1ccccc1	0
CHEMBL118703	O1CCN(CC1)C(=O)\C=C\c1cc2OCOc2cc1	0
CHEMBL1163672	Clc1cc(ccc1)C(=O)N1CCC(CC1)C(=O)c1ccc(F)cc1	0
CHEMBL1788222	O(C)c1ccccc1N1CC[NH+](CC1)CC1N2C(=NC1)c1c(NC2=O)cccc1	0
CHEMBL344892	O(\N=C(/C#N)\C12CC[NH+](C1)CC2)C	0
CHEMBL1825198	S(=O)(=O)(N\N=C\N(C)C)c1ccccc1	0
CHEMBL133785	O(Cc1ccc(cc1)C(=O)[O-])CC(NC(=O)C(Nc1ccccc1)Cc1cc(ccc1)C)C#N	0
CHEMBL235582	BrC(CN(C(=O)CCCc1c2c([nH]c1)cccc2)C1CCC(CC1)CC1CCC([NH3+])CC1)=C	0
CHEMBL374922	FC(F)(F)c1ccc(nc1)N1CC[NH+](CC1)C(C(=O)NC1C2CC3(O)CC(O)(C2)CC1C3)(C)C	0
CHEMBL45342	O=C(NC1CCCCC1)NCCCc1nc[nH]c1	0
CHEMBL2164219	Clc1nc(C)c(C(=O)NCCC([NH+]2CCC(N(Cc3ccsc3)C(=O)COC)CC2)C)c(c1)C	0
CHEMBL156369	Clc1ccc(N2CC[NH+](CC2)Cc2c3n(nc2)C=CC=C3C)cc1	0
CHEMBL1645616	Clc1cccc(F)c1Oc1cccc(F)c1OC1CC[NH2+]C1	0
CHEMBL3216274	Fc1ccc(N2CC[NH+](CC2)CCCN2C=Nc3c(cnc4c3cccc4)C2=O)cc1	0
CHEMBL597352	O=C(N)c1nn(c-2c1CCc1c-2nc(nc1)NCc1cccnc1)C	0
CHEMBL1801199	O(CCCON1C2([NH+]=C(N=C1N)N)CCCCC2)c1ccc(cc1)C(C)(C)C	0
CHEMBL161346	Fc1cc(OCCC[NH+]2CCCN(CC2)C(=O)C(NC(=O)c2occc2)C)ccc1-c1nc(on1)C1CCCCC1	0
CHEMBL108337	O(C)c1cc2c3CC([NH3+])CCc3[nH]c2cc1	0
CHEMBL1951154	s1c(ccc1C[NH+]1CC(C1)C(=O)[O-])-c1nc(on1)-c1ccc(Oc2ccccc2)cc1	0
CHEMBL254384	Clc1ccc(cc1)-c1occ(c1)C(=O)Nc1cc(ccc1)C	0
CHEMBL87385	Clc1cc\2c(Sc3c(cccc3)/C/2=C\CC[NH+]2CC[NH+](CC2)CCO)cc1	0
CHEMBL540536	S(C(C)C)C(Nc1ccc(cc1)C(F)(F)F)=N	0
CHEMBL1970913	O=C(Nc1nn(c2nc3c(cc12)cccc3)C(=O)CC)CCC	0
CHEMBL3086541	s1c2cc(OC)ccc2nc1NC(=O)C1CC1c1ncccc1	0
CHEMBL1082967	O=C(N1CCN(CC1C)c1nnc(c2c1cccc2)-c1ccncc1)c1ccccc1	0
CHEMBL1672436	Clc1cc(cnc1Nc1ccc(Cl)cc1)-c1n2c(CCCC2)cn1	0
CHEMBL2392796	S=C(Nc1cc2c(cc1)C(=O)CCC2)NCCCn1cncc1C	0
CHEMBL1974250	O=C1N2NC=C(C2=NC(=C1)c1ccncc1)C(=O)NCc1ccccc1	0
CHEMBL3092821	O(c1cc2CC[NH+](CCc2cc1)C1CCC1)c1ncc(N2CC(O)CC2=O)cc1	0
CHEMBL1808284	O=C1N(C2CC2c2ccccc2)C(=O)N2C1CN(CC2)C(=O)Nc1ccccc1-c1ccccc1	0
CHEMBL1076471	FC(F)(F)c1cc(ccc1)C(=O)Nc1cc(Nc2nc3c(n2-c2ncnc(NCCCC4[NH2+]CCOC4)c2)cccc3)c(cc1)C	0
CHEMBL2206906	Clc1ncc(Nc2ncc(OCCOC)cc2-c2nc(nc(n2)N)C)cc1NS(=O)(=O)C	0
CHEMBL1994321	s1c2c(c(c1)-c1ccc(NC(=O)Nc3cc(ccc3)C)cc1)c(ncc2C#CCNS(=O)(=O)C)N	0
CHEMBL361841	O(CC1CCC1)c1cccc(O)c1-c1nc(N)c(C#N)c(c1)C1CC[NH2+]CC1	0
CHEMBL2377219	S(=O)(=O)(Nc1ncccc1)c1ccc(cc1)-c1ccc(cc1)C#N	0
CHEMBL288232	Brc1cc(ccc1NC(=O)/C(/F)=C(/C)\c1cc(ccc1)C(=[NH2+])N)-c1ccccc1S(=O)(=O)N	0
CHEMBL1257981	Fc1cc2c(n(cc2C[NH+](CC)CC)CCCCCCCC)cc1	0
CHEMBL2262233	Clc1ccc(cc1)-c1scc(n1)C1C(C(OC(C)(C)C)=O)=C(NC(C)=C1C(OC(C)(C)C)=O)C	0
CHEMBL52996	O1C2C34CC[NH+](C(Cc5c3c1c(O)cc5)C4(O)CCC2NC(=O)CCC(=O)NC1C2Oc3c4C25CC[NH+](C(Cc4ccc3O)C5(O)CC1)C)C	0
CHEMBL1290737	S1(=O)(=O)N=C(N(CC(CNC(=O)CC(F)(F)F)(C)C)c2ccccc2)c2c1cc(F)cc2	0
CHEMBL134114	Fc1cc2CCC=3NC(=O)CCC=3c2cc1	0
CHEMBL234185	Clc1c(C)c(N2S(=O)(=O)N3C(C2)C(O)CC3)ccc1C#N	0
[truncated: 10,585 more rows]
