# Supplementary material for: Deep-learning: investigating deep neural networks hyper-parameters and comparison of performance to shallow methods for modeling bioactivity data
Source: J Cheminform. 2017 Jun 28;9:42. doi: 10.1186/s13321-017-0226-y (PMC5489441; doi:10.1186/s13321-017-0226-y)
Supplement: Supplementary file 1 — Additional file 1. Raw data used in this project. [file 13321_2017_226_MOESM1_ESM.zip › CHEMBL1978_cl.csv]

CID	SMILES	Activity
CHEMBL1454842	s1nc(nc1-c1ccncc1)-c1ccncc1	1
CHEMBL1939366	s1nc(nc1-c1cccnc1)-c1cccnc1	1
CHEMBL192155	s1cncc1\C=C\1/CCc2cc(OC)ccc/12	1
CHEMBL517816	s1cccc1CN(n1ncnc1)Cc1ccc(cc1)C(C)(C)C	1
CHEMBL523973	s1cccc1CN(n1ccnc1)Cc1ccc(cc1)C(C)(C)C	1
CHEMBL1957218	s1cc(nc1-c1ccncc1C)-c1cccnc1	1
CHEMBL1957222	s1cc(nc1-c1ccncc1)-c1ccc(OCC)nc1	1
CHEMBL1957221	s1cc(nc1-c1ccncc1)-c1ccc(OC)nc1	1
CHEMBL1957223	s1cc(nc1-c1cccnc1)-c1ccc(OC)nc1	1
CHEMBL1601919	s1cc(nc1-c1ccccc1)-c1cccnc1	1
CHEMBL1957217	s1cc(nc1-c1cc(OC)ncc1)-c1cccnc1	1
CHEMBL2165325	s1cc(cc1)-c1cc(cc2c1NC(=O)CC2)-c1cccnc1	1
CHEMBL2430197	S1c2nc(cn2C=C1C)-c1ccc(O)c(O)c1O	1
CHEMBL1097041	S1c2cc(ccc2N(C)C1=O)C(n1ccnc1)c1ccccc1	1
CHEMBL1083353	S1c2c(cccc2Cn2ccnc2)C(=O)c2c1cccc2	1
CHEMBL475943	s1c2c(cccc2CN(n2ccnc2)Cc2ccccc2)cc1	1
CHEMBL1083665	S1c2c(C(=O)c3c1cccc3)c([N+](=O)[O-])ccc2Cn1ccnc1	1
CHEMBL2430196	S1C=Cn2cc(nc12)-c1cc(O)ccc1O	1
CHEMBL224600	S=C1Oc2c(cc(cc2)Cn2ccnc2)C=C1	1
CHEMBL1672977	S(Oc1ccc(cc1F)CN(n1cnnc1)c1cc(-c2ccccc2)c(cc1)C#N)(=O)(=O)N	1
CHEMBL1672976	S(Oc1ccc(cc1)CN(n1cnnc1)c1cc(-c2ccccc2)c(cc1)C#N)(=O)(=O)N	1
CHEMBL1672980	S(Oc1ccc(cc1)CN(n1cnnc1)c1cc(-c2ccc(OC)cc2)c(cc1)C#N)(=O)(=O)N	1
CHEMBL1672981	S(Oc1ccc(cc1)CN(n1cnnc1)c1cc(-c2ccc(F)cc2)c(cc1)C#N)(=O)(=O)N	1
CHEMBL1672982	S(Oc1ccc(cc1)CN(n1cnnc1)c1cc(-c2ccc(cc2)C#N)c(cc1)C#N)(=O)(=O)N	1
CHEMBL479942	S(Oc1ccc(cc1)C(n1ncnc1)c1ccc(OS(=O)(=O)N)cc1)(=O)(=O)N	1
CHEMBL479366	S(Oc1ccc(cc1)C(n1ncnc1)c1ccc(cc1)C#N)(=O)(=O)N	1
CHEMBL609618	S(Oc1ccc(cc1)-c1ccc(cc1C#N)Cn1ncnc1)(=O)(=O)N	1
CHEMBL592376	S(Oc1ccc(cc1)-c1cc(Cn2ncnc2)c(cc1)C#N)(=O)(=O)N	1
CHEMBL596779	S(Oc1ccc(cc1)-c1cc(ccc1C#N)Cn1ncnc1)(=O)(=O)N(C)C	1
CHEMBL598199	S(Oc1ccc(cc1)-c1cc(ccc1C#N)Cn1ncnc1)(=O)(=O)N	1
CHEMBL598629	S(Oc1ccc(cc1)-c1cc(ccc1)Cn1ncnc1)(=O)(=O)N	1
CHEMBL598627	S(Oc1ccc(cc1)-c1cc(cc(c1)Cn1ncnc1)C#N)(=O)(=O)N	1
CHEMBL597403	S(Oc1ccc(cc1)-c1cc(cc(c1)Cn1ncnc1)C(C#N)(C)C)(=O)(=O)N	1
CHEMBL286738	S(Oc1cc2OC(=O)C3=C(CCCCC3)c2cc1)(=O)(=O)N	1
CHEMBL479737	S(Oc1cc(ccc1)C(n1ncnc1)c1cc(OS(=O)(=O)N)ccc1)(=O)(=O)N	1
CHEMBL496375	S(Cc1ccncc1)c1cc2OC([O-])=CC(=O)c2cc1-c1ccc(OC)cc1	1
CHEMBL1094427	S(Cc1ccncc1)C=1Oc2c(ccc(OCc3ccc(cc3)-c3ccccc3)c2)C(=O)C=1c1ccccc1	1
CHEMBL1096744	S(Cc1cccnc1)C1Oc2c(ccc(Oc3ccccc3)c2)C(=O)C1c1ccccc1	1
CHEMBL1085936	S(c1cc([N+](=O)[O-])ccc1Cn1ccnc1)c1ccccc1	1
CHEMBL1784789	S(=O)(=O)(NCCCn1ccnc1)c1cc2OCCOc2cc1	1
CHEMBL1784813	S(=O)(=O)(NCCCn1ccnc1)c1cc2NC(=O)C(Oc2cc1)(C)C	1
CHEMBL1784809	S(=O)(=O)(NCCCn1ccnc1)c1cc(F)c(OC)cc1	1
CHEMBL1784807	S(=O)(=O)(NCCCn1ccnc1)c1cc(C)c(OC)cc1	1
CHEMBL1303900	S(=O)(=O)(NCCCn1ccnc1)c1cc(C)c(cc1C)C	1
CHEMBL1784808	S(=O)(=O)(NCCCn1ccnc1)c1cc(C(C)(C)C)c(OC)cc1	1
CHEMBL1784806	S(=O)(=O)(NCCCn1ccnc1)c1c2c(cccc2)c(OCC)cc1	1
CHEMBL202469	S(=O)(=O)(Nc1ccc([N+](=O)[O-])cc1OCCCCCCCCC)C	1
CHEMBL204184	S(=O)(=O)(Nc1ccc([N+](=O)[O-])cc1OCCC)C	1
CHEMBL204501	S(=O)(=O)(Nc1ccc([N+](=O)[O-])cc1OCC1CCCCC1)C	1
CHEMBL437497	S(=O)(=O)(Nc1ccc([N+](=O)[O-])cc1OC1CCCC1)C	1
CHEMBL202474	S(=O)(=O)(Nc1ccc([N+](=O)[O-])cc1OC(CC)CC)C	1
CHEMBL274387	S(=O)(=O)(Nc1ccc([N+](=O)[O-])cc1OC(C)C)C	1
CHEMBL1784804	S(=O)(=O)(N1CC(OCC1)Cn1ccnc1)c1ccc(OC)cc1	1
CHEMBL1784805	S(=O)(=O)(N1CC(OCC1)Cn1ccnc1)c1ccc(cc1)C(=O)C	1
CHEMBL1784801	S(=O)(=O)(N1CC(CCC1)Cn1ccnc1)c1cc(C(C)(C)C)c(OC)cc1	1
CHEMBL1538978	S(=O)(=O)(N(CC=C)c1ccc(cc1)C(=O)NCCCn1ccnc1)C	1
CHEMBL202452	S(=O)(=O)(N(C)c1ccc([N+](=O)[O-])cc1OCCCCCC)C	1
CHEMBL382482	S(=O)(=O)(N(C)c1ccc([N+](=O)[O-])cc1OCCC)C	1
CHEMBL222250	S(=O)(=O)(N(C)c1ccc([N+](=O)[O-])cc1OCc1ccccc1)C	1
CHEMBL204502	S(=O)(=O)(N(C)c1ccc([N+](=O)[O-])cc1OCC1CCCCC1)C	1
CHEMBL223368	S(=O)(=O)(N(C)c1ccc([N+](=O)[O-])cc1OCc1ccccc1-c1ccccc1)C	1
CHEMBL376649	S(=O)(=O)(N(C)c1ccc([N+](=O)[O-])cc1OCc1ccc(F)cc1)C	1
CHEMBL222260	S(=O)(=O)(N(C)c1ccc([N+](=O)[O-])cc1OCc1ccc(cc1)C)C	1
CHEMBL376303	S(=O)(=O)(N(C)c1ccc([N+](=O)[O-])cc1OCc1ccc([N+](=O)[O-])cc1)C	1
CHEMBL374535	S(=O)(=O)(N(C)c1ccc([N+](=O)[O-])cc1OCc1cc2c(cc1)cccc2)C	1
CHEMBL202473	S(=O)(=O)(N(C)c1ccc([N+](=O)[O-])cc1OC1CCCC1)C	1
CHEMBL202030	S(=O)(=O)(N(C)c1ccc([N+](=O)[O-])cc1OC(CC)CC)C	1
CHEMBL203869	S(=O)(=O)(N(C)c1ccc([N+](=O)[O-])cc1OC(C)C)C	1
CHEMBL355905	S(=O)(=O)(C=1C(N2C(=NC=1SC)C=CC=C2)=N)c1ccccc1	1
CHEMBL2442754	OCc1cc(nc2c1ccc1[nH]ccc12)C	1
CHEMBL2442772	OCc1cc(nc2c1ccc1[nH]ccc12)-c1ccccc1	1
CHEMBL2431526	OC1CCC2C3C(CCC12C)C1(C(CC3)C(=O)C(O)CC1)C	1
CHEMBL1077603	OC1CCC2(C3C(C4CCC(=O)C4(CC3)C)CCC2=C1)C	1
CHEMBL480514	Oc1ccc(cc1)C(n1ncnc1)c1ccc(O)cc1	1
CHEMBL519937	Oc1ccc(cc1)C(n1ncnc1)c1ccc(cc1)C#N	1
CHEMBL607855	Oc1ccc(cc1)-c1ccc(cc1C#N)Cn1ncnc1	1
CHEMBL1215664	Oc1ccc(cc1)-c1ccc(cc1)C(O)c1ccncc1	1
CHEMBL597606	Oc1ccc(cc1)-c1cc(ccc1C#N)Cn1ncnc1	1
CHEMBL601840	Oc1ccc(cc1)-c1cc(cc(c1)Cn1ncnc1)C#N	1
CHEMBL605418	Oc1ccc(cc1)-c1cc(cc(c1)Cn1ncnc1)C(C#N)(C)C	1
CHEMBL2165313	Oc1cc2NC(=O)CCc2cc1-c1cccnc1	1
CHEMBL91992	Oc1cc2c(cc1)C(=O)/C(/CC2)=C/c1ccncc1	1
CHEMBL52	Oc1cc(ccc1O)CC(C(Cc1cc(O)c(O)cc1)C)C	1
CHEMBL1172779	Oc1cc(ccc1O)-c1ccc(cc1)Cc1ccncc1	1
CHEMBL1172847	Oc1cc(ccc1O)-c1ccc(cc1)C(=C(C)C)c1ccncc1	1
CHEMBL455832	Oc1cc(ccc1)C(n1ncnc1)c1cc(O)ccc1	1
CHEMBL1172882	Oc1cc(ccc1)-c1ccc(cc1)Cc1ccncc1	1
CHEMBL589247	Oc1cc(ccc1)-c1cc(Cn2ncnc2)c(cc1)C#N	1
CHEMBL1172402	Oc1cc(cc(O)c1)\C=C\c1ccc(N)cc1	1
CHEMBL1097763	Oc1cc(cc(C=O)c1C(=O)c1c(cccc1O)C)C(=O)[O-]	1
CHEMBL92488	Oc1c2c(ccc1)C(=O)/C(/CC2)=C/c1ccncc1	1
CHEMBL1630266	OC1C2=CCCCC2(C2C(C3CCC(=O)C3(CC2)C)C1)CO	1
CHEMBL1629806	OC1C2=CCCCC2(C2C(C3CCC(=O)C3(CC2)C)C1)C	1
CHEMBL1630273	OC1C2=CCC3C4CCC(=O)C4(CCC3C2(CCC1)CO)C	1
CHEMBL1630268	OC1C2=CCC3C4CCC(=O)C4(CCC3C2(CCC1)C)C	1
CHEMBL465880	Oc1c(CC=C(C)C)c(O)ccc1C(=O)\C=C\c1ccc(O)cc1O	1
CHEMBL514745	Oc1c(C\C=C(\COC(=O)\C=C\c2ccc(O)cc2)/C)c(O)ccc1C(=O)\C=C\c1ccc(O)cc1O	1
CHEMBL1784793	O1CCOc2c1cc(cc2)C(NC(=O)Cn1ncnc1)CCc1ccccc1	1
CHEMBL1784812	O1CCN(CC1Cn1ccnc1)C(=O)Cc1cc2OCOc2cc1	1
CHEMBL1784791	O1CCN(CC1Cn1ccnc1)C(=O)Cc1cc(OC)c(OC)c(OC)c1	1
CHEMBL1784803	O1CCCOc2cc(OC)c(cc12)-c1n(cnc1)CCCn1ccnc1C	1
CHEMBL495563	o1cccc1Cn1nncc1-c1ccc(OC)cc1	1
CHEMBL1094154	O1CC(Cc2ccccc2)C(Cc2cc(O)ccc2)C1=O	1
CHEMBL369471	O1CC(Cc2cc(O)c(O)cc2)C(Cc2cc(O)c(O)cc2)C1=O	1
CHEMBL3105526	O1CC(C(=O)c2cc(OC)ccc12)c1cccnc1	1
CHEMBL2011180	O1CC(C(=O)c2cc(OC)ccc12)c1ccccc1	1
CHEMBL2011177	O1CC(C(=O)c2c1cccc2)c1ccc(Oc2ccccc2)cc1	1
CHEMBL1096439	O1CC(=C(c2cc(OC)c(OC)cc2)C1=O)c1ccc(OC)cc1	1
CHEMBL1098382	O1CC(=C(c2cc(OC)c(OC)cc2)C1=O)c1cc(OC)c(OC)cc1	1
CHEMBL1094331	O1CC(=C(c2cc(OC)c(OC)cc2)C1=O)c1cc(OC)c(OC)c(OC)c1	1
CHEMBL2058268	O1C2CC3(C4C(C5CCC(=O)C5(CC4)C)CCC3CC12)C	1
CHEMBL1688919	O1c2cc(Oc3ccccc3)ccc2C=C(C(n2ccnc2)c2ccccc2)C1=O	1
CHEMBL202020	o1c2cc(OC)ccc2cc1C(O)(c1ccc(OC)cc1)c1cccnc1	1
CHEMBL379019	o1c2cc(OC)ccc2cc1C(n1ncnc1)c1ccc(OC)cc1	1
CHEMBL371663	o1c2cc(OC)ccc2cc1C(n1ncnc1)c1ccc(cc1)CC	1
CHEMBL197650	o1c2cc(OC)ccc2cc1C(n1ncnc1)c1ccc(cc1)C#N	1
CHEMBL199334	o1c2cc(OC)ccc2cc1C(n1ncnc1)c1ccc([N+](=O)[O-])cc1	1
CHEMBL382500	o1c2cc(OC)ccc2cc1C(n1ccnc1)c1ccc(OC)cc1	1
CHEMBL387892	O1c2cc(OC)ccc2C=C(Cn2ccnc2)C1=O	1
CHEMBL202226	o1c2cc(O)ccc2cc1C(n1ncnc1)c1ccc(cc1)C#N	1
CHEMBL202231	o1c2cc(O)ccc2cc1C(n1ncnc1)c1ccc([N+](=O)[O-])cc1	1
CHEMBL1173130	O1c2cc(ccc2OC1)\C=C\c1ccc(N)cc1	1
CHEMBL224649	O1c2cc(ccc2C=CC1=O)Cn1ccnc1	1
CHEMBL522733	O1c2cc(C(n3ccnc3)c3ccc(OC)cc3)c(O)cc2OC1	1
CHEMBL459503	O1c2cc(C(n3ccnc3)c3cc4OCOc4cc3)c(O)cc2OC1	1
CHEMBL1629803	O1C2C3CCC4C5CCC(O)C5(CCC4C3(CCC12)C)C	1
CHEMBL3221175	O1c2c(Oc3c(c(cc(O)c3)C)C1=O)c(cc(O)c2)C	1
CHEMBL1099308	O1C2C(CCCC3C2C(=CC3)C)C(=C)C1=O	1
CHEMBL1083971	O1c2c(cccc2Cn2ccnc2)C(=O)c2c1cccc2	1
CHEMBL225178	O1c2c(cccc2)C(OCCn2ccnc2)=CC1=O	1
CHEMBL224786	O1c2c(cccc2)C(Cn2ccnc2)=C(c2ccccc2)C1=O	1
CHEMBL427247	O1c2c(cccc2)C(=CC1=O)Cn1ccnc1	1
CHEMBL457678	O1c2c(ccc3OC(Cc23)C(O)(C)C)C(=O)CC1c1ccc(O)cc1O	1
CHEMBL1783176	O1c2c(ccc3c2cccc3)C(n2ccnc2)CC1c1ccccc1	1
CHEMBL1783177	O1c2c(ccc3c2cccc3)C(n2ccnc2)CC1c1ccc(O)cc1	1
CHEMBL404225	O1c2c(ccc3c2cccc3)C(=O)CC1c1ccccc1	1
CHEMBL256665	O1c2c(ccc3c2cccc3)C(=O)CC1c1ccc(O)cc1	1
CHEMBL255108	O1c2c(ccc3c2cccc3)C(=O)CC1c1ccc(cc1)C#N	1
CHEMBL439241	O1c2c(ccc3c2cccc3)C(=O)CC1c1cc(O)ccc1	1
CHEMBL258257	O1c2c(ccc3c2cccc3)C(=O)CC1c1cc(ccc1)C#N	1
CHEMBL1097042	O1c2c(ccc3c2c(O)ccc3)C(=O)C=C1c1ccccc1	1
CHEMBL425670	O1c2c(ccc(OCOC)c2)C(=O)CC1c1cc(CC=C(C)C)c(OC)cc1	1
CHEMBL225499	O1c2c(ccc(OCc3ccccc3)c2)C(=CC1=O)Cn1ccnc1	1
CHEMBL1688898	O1c2c(ccc(OCc3ccc(OC)cc3)c2)C(=CC1=O)Cn1ccnc1	1
CHEMBL1688893	O1c2c(ccc(OCc3cc(ccc3)C)c2)C(=CC1=O)Cn1ccnc1	1
CHEMBL1688895	O1c2c(ccc(OCc3cc([N+](=O)[O-])ccc3)c2)C(=CC1=O)Cn1ccnc1	1
CHEMBL437731	O1c2c(ccc(Oc3ccccc3)c2)C(=CC1=O)Cn1ccnc1	1
CHEMBL1688915	O1c2c(ccc(Oc3ccccc3)c2)C(=CC1=O)C(n1ccnc1)c1ccccc1	1
CHEMBL1688918	O1c2c(ccc(Oc3ccccc3)c2)C(=CC1=O)C(n1ccnc1)c1ccc(cc1)C#N	1
CHEMBL1688909	O1c2c(ccc(Oc3ccc(N(C)C)cc3)c2)C(=CC1=O)Cn1ccnc1	1
CHEMBL1688907	O1c2c(ccc(Oc3ccc(cc3)C#N)c2)C(=CC1=O)Cn1ccnc1	1
CHEMBL1688905	O1c2c(ccc(Oc3ccc(cc3)C)c2)C(=CC1=O)Cn1ccnc1	1
CHEMBL1688908	O1c2c(ccc(Oc3ccc(cc3)C(=O)C)c2)C(=CC1=O)Cn1ccnc1	1
CHEMBL1688904	O1c2c(ccc(Oc3cc(OC)ccc3)c2)C(=CC1=O)Cn1ccnc1	1
CHEMBL95109	O1c2c(ccc(OC)c2)C(n2ccnc2)CC1c1ccccc1	1
CHEMBL229908	O1c2c(ccc(OC)c2)C(=O)CC1c1ccc(OC)cc1	1
CHEMBL402970	O1c2c(ccc(OC)c2)C(=O)CC1c1ccc(O)cc1	1
CHEMBL256407	O1c2c(ccc(OC)c2)C(=O)CC1c1cc(O)ccc1	1
CHEMBL229906	O1c2c(ccc(OC)c2)C(=O)CC1c1cc(ccc1)CC=C(C)C	1
CHEMBL229635	O1c2c(ccc(OC)c2)C(=O)CC1c1cc(CC=C(C)C)c(OC)cc1	1
CHEMBL388374	O1c2c(ccc(OC)c2)C(=O)CC1c1cc(CC=C(C)C)c(O)cc1	1
CHEMBL1784792	O1c2c(ccc(OC)c2)C(=O)CC12CCN(CC2)C(=O)Cn1ncnc1	1
CHEMBL158635	O1c2c(ccc(OC)c2)C(=O)C(Cn2ccnc2)=C1c1ccccc1	1
CHEMBL388604	O1c2c(ccc(OC)c2)C(=CC1=O)Cn1ncnc1	1
CHEMBL225472	O1c2c(ccc(OC)c2)C(=CC1=O)Cn1ccnc1	1
CHEMBL1688914	O1c2c(ccc(OC)c2)C(=CC1=O)C(n1ccnc1)c1ccccc1	1
CHEMBL224787	O1c2c(ccc(OC)c2)C(=C(Cn2ccnc2)C1=O)c1ccccc1	1
CHEMBL457686	O1c2c(ccc(O)c2CC=C(C)C)C(=O)CC1c1ccc(O)cc1O	1
CHEMBL252642	O1c2c(ccc(O)c2)C(=O)CC1c1ccc(O)cc1	1
CHEMBL255110	O1c2c(ccc(O)c2)C(=O)CC1c1cc(O)ccc1	1
CHEMBL451168	O1c2c(ccc(O)c2)C(=O)CC1c1cc(O)c(O)cc1	1
CHEMBL229789	O1c2c(ccc(O)c2)C(=O)CC1c1cc(CC=C(C)C)c(OC)cc1	1
CHEMBL276915	O1c2c(ccc(O)c2)C(=O)C=C1c1ccccc1	1
CHEMBL294878	O1c2c(ccc(O)c2)C(=O)C=C1c1ccc(O)cc1	1
CHEMBL1688913	O1c2c(ccc(O)c2)C(=CC1=O)Cn1ccnc1	1
CHEMBL1097371	O1C2C(CCC(O)(C3C2C(=CC3)C)C)C(C)C1=O	1
CHEMBL1688912	O1c2c(ccc(Nc3ccccc3)c2)C(=CC1=O)Cn1ccnc1	1
CHEMBL350922	O1c2c(ccc(c2)Cn2ccnc2)C(=O)c2c1cccc2	1
CHEMBL1097764	O1C2C(CCC(=C3C2C2(OC2C3)C)C)C(=C)C1=O	1
CHEMBL441260	O1C2C(CCC(=C3C2C(=CC3=O)C)C)C(=C)C1=O	1
CHEMBL1083664	O1c2c(ccc([N+](=O)[O-])c2Cn2ccnc2)C(=O)c2c1cccc2	1
CHEMBL56059	o1c2c(cc1)/C(/CCC2)=C\Cn1ccnc1	1
CHEMBL300814	O1c2c(cc(O)c(O)c2)C(=O)C=C1c1ccccc1	1
CHEMBL224228	O1c2c(cc(cc2)Cn2ccnc2)C=CC1=O	1
CHEMBL1083354	O1c2c(cc(cc2)Cn2ccnc2)C(=O)c2c1cccc2	1
CHEMBL1083663	O1c2c(cc([N+](=O)[O-])cc2Cn2ccnc2)C(=O)c2c1cccc2	1
CHEMBL454705	O1c2c(C3C4C(CC(=C3)C)c3c(OC14c1ccc(O)cc1O)cc(O)cc3)c(O)cc(c2)-c1oc2cc(O)ccc2c1	1
CHEMBL375046	O1c2c(C=CC1=O)c(cc(OC)c2)Cn1ccnc1	1
CHEMBL3134112	O1c2c(C(OC)CC1c1ccccc1)c(OC)cc(O)c2C=O	1
CHEMBL3134110	O1c2c(c(OC)c(C)c(OC)c2C=O)C(O)CC1c1ccccc1	1
CHEMBL3134114	O1c2c(c(OC)c(C)c(O)c2C=O)C(OC)CC1c1ccccc1	1
CHEMBL3134113	O1c2c(c(OC)c(C)c(O)c2C=O)C(O)CC1c1ccccc1	1
CHEMBL3134109	O1c2c(C(O)CC1c1ccccc1)c(OC)cc(O)c2C=O	1
CHEMBL2333332	O1c2c(c(ccc2OCCC(C)C)Cn2ccnc2)C(=O)c2c1cccc2	1
CHEMBL2333334	O1c2c(c(ccc2OCC2CC2)Cn2ccnc2)C(=O)c2c1cccc2	1
CHEMBL2333330	O1c2c(c(ccc2OCC)Cn2ccnc2)C(=O)c2c1cccc2	1
CHEMBL2333335	O1c2c(c(ccc2OC2CCCC2)Cn2ccnc2)C(=O)c2c1cccc2	1
CHEMBL2333329	O1c2c(c(ccc2OC)Cn2ccnc2)C(=O)c2c1cccc2	1
CHEMBL2333333	O1c2c(c(ccc2OC(CC)C)Cn2ccnc2)C(=O)c2c1cccc2	1
CHEMBL2333331	O1c2c(c(ccc2OC(C)C)Cn2ccnc2)C(=O)c2c1cccc2	1
CHEMBL2333336	O1c2c(c(ccc2O)Cn2ccnc2)C(=O)c2c1cccc2	1
CHEMBL2333337	O1c2c(c(ccc2N)Cn2ccnc2)C(=O)c2c1cccc2	1
CHEMBL421149	O1c2c(c(ccc2Cn2ccnc2)C#N)C(=O)c2c1cccc2	1
CHEMBL161230	O1c2c(c(ccc2Cn2ccnc2)C#N)C(=O)C=C1	1
CHEMBL442373	O1c2c(c(ccc2C#N)Cn2ccnc2)C(=O)c2c1cccc2	1
CHEMBL307160	O1c2c(c(ccc2[N+](=O)[O-])Cn2ccnc2)C(=O)c2c1cccc2	1
CHEMBL1083652	O1c2c(c(ccc2)Cn2ccnc2)C(=O)c2c1cccc2	1
CHEMBL2333328	O1c2c(c(ccc2-c2ccccc2)Cn2ccnc2)C(=O)c2c1cccc2	1
CHEMBL462879	O1c2c(c(CCC(O)(C)C)c(OC)c(O)c2)C(=O)c2c1cc(O)c(CC=C(C)C)c2O	1
CHEMBL3134107	O1c2c(C(CC1c1ccccc1)c1c(O)c(C(=O)\C=C\c3ccccc3)c(OC)cc1O)c(O)cc(O)c2C=O	1
CHEMBL260553	O1c2c(c(CC=C(C)C)c(O)c(O)c2)C(=O)c2c1cc(O)c(CC=C(C)C)c2O	1
CHEMBL224391	o1c2c(c(C)c1C)c(ccc2C#N)Cn1ccnc1	1
CHEMBL3134115	O1c2c(C(=O)CC1c1ccccc1)c(O)cc(OC)c2C	1
CHEMBL399910	O1c2c(C(=O)CC1c1ccccc1)c(O)cc(O)c2	1
CHEMBL458395	O1c2c(C(=O)CC1c1ccc(O)cc1O)c(O)cc(O)c2	1
CHEMBL1098426	O1c2c(C(=O)CC1c1ccc(O)cc1)c(O)cc(O)c2C\C=C\C(C)C	1
CHEMBL457680	O1c2c(C(=O)CC1c1cc(CC=C(C)C)c(O)cc1)c(O)cc(O)c2	1
CHEMBL1083970	O1c2c(C(=O)c3cccnc13)c([N+](=O)[O-])ccc2Cn1ccnc1	1
CHEMBL159073	O1c2c(C(=O)c3c1cccc3)c([N+](=O)[O-])ccc2Cn1ccnc1	1
CHEMBL351167	O1c2c(C(=O)C=C1)c([N+](=O)[O-])ccc2Cn1ccnc1	1
CHEMBL50	O1c2c(C(=O)C(O)=C1c1cc(O)c(O)cc1)c(O)cc(O)c2	1
CHEMBL164	O1c2c(C(=O)C(O)=C1c1cc(O)c(O)c(O)c1)c(O)cc(O)c2	1
CHEMBL464007	O1c2c(C(=O)C(O)=C1c1cc(CC=C(C)C)c(O)cc1)c(O)cc(O)c2CC=C(C)C	1
CHEMBL457679	O1c2c(C(=O)C(O)=C1c1cc(CC=C(C)C)c(O)cc1)c(O)cc(O)c2	1
CHEMBL2058266	O1C23C1CCCC2(C1C(C2CCC(=O)C2(CC1)C)CC3)C	1
CHEMBL574960	O1C2=CC(=O)CCC1(C1C(C3CCC(=O)C3(CC1)C)C2C)C	1
CHEMBL1630909	O1C2(C(C3C(CC2)C2(C(CC3)=C(O)C(=O)CC2)C)CCC1=O)C	1
CHEMBL223607	O1C=CC(=O)c2c1cc(cc2)Cn1ncnc1	1
CHEMBL225079	O1C=C(C(n2ccnc2)c2ccc(cc2)C#N)C(=O)c2c1cccc2	1
CHEMBL525379	O1C=C(C(n2ccnc2)c2ccc([N+](=O)[O-])cc2)C(=O)c2c1cccc2	1
CHEMBL131921	O1C=C(C(=O)c2c1cc(O)cc2O)c1ccc(OC)cc1	1
CHEMBL496777	O=Cc1n(c2c(cc([N+](=O)[O-])cc2)c1Cn1ccnc1)Cc1ccccc1	1
CHEMBL2165324	O=C1Nc2c(cc(cc2-c2cccnc2)-c2cccnc2)CC1	1
CHEMBL29863	O=C1NC(=O)CCC1(CCCC)c1ccc(N)cc1	1
CHEMBL29230	O=C1NC(=O)CCC1(CCC(C)C)c1ccc(N)cc1	1
CHEMBL287647	O=C1NC(=O)CCC1(CC(CC)C)c1ccc(N)cc1	1
CHEMBL28669	O=C1NC(=O)CCC1(CC(C)C)c1ccc(N)cc1	1
CHEMBL29521	O=C1NC(=O)CCC1(C(CCC)C)c1ccc(N)cc1	1
CHEMBL2311553	O=C1N2CCc3cc(cc(CC1)c23)Cc1ccncc1	1
CHEMBL2312965	O=C1N2CCc3cc(cc(CC1)c23)Cc1cccnc1	1
CHEMBL2312953	O=C1N2CCc3cc(cc(CC1)c23)C(O)(c1ccccc1)c1ccncc1	1
CHEMBL2163639	O=C1N2CCc3cc(cc(CC1)c23)C(n1ccnc1)C1CC1	1
CHEMBL2163641	O=C1N2CCc3cc(cc(CC1)c23)C(n1ccnc1)=C	1
CHEMBL2312954	O=C1N2CCc3cc(cc(CC1)c23)C(c1ccccc1)c1ccncc1	1
CHEMBL2312952	O=C1N2CCc3cc(cc(CC1)c23)C(C1CCCCC1)c1ccncc1	1
CHEMBL2312968	O=C1N2CCc3cc(cc(CC1)c23)C(c1ccccc1)c1cccnc1	1
CHEMBL2312962	O=C1N2CCc3cc(cc(CC1)c23)C(c1cc(ccc1)C)c1ccncc1	1
CHEMBL2312950	O=C1N2CCc3cc(cc(CC1)c23)C(C)c1ccncc1	1
CHEMBL2312951	O=C1N2CCc3cc(cc(CC1)c23)C(C(C)C)c1ccncc1	1
CHEMBL2312949	O=C1N2CCc3cc(cc(CC1)c23)C(=C)c1ccncc1	1
CHEMBL446083	O=C1N(c2c(cc(cc2)-c2cccnc2)CC1)C	1
CHEMBL1630910	O=C1CCC2C3C(CCC12C)C1(C(CCCC1)=CC3)C	1
CHEMBL2058267	O=C1CCC2C3C(CCC12C)C1(C(CC3)CC=CC1)C	1
CHEMBL1629800	O=C1CCC2C3C(CCC12C)C1(C(CC3)C=CCC1)C	1
CHEMBL1630279	O=C1CCC2C3C(CCC12C)C1(C(CC3)C(=O)CCC1)C	1
CHEMBL1629804	O=C1CCC2C3C(CCC12C)C1(C(CC3)=CCCC1)C	1
CHEMBL1630278	O=C1CCC2C3C(CCC12C)C1(C(=CC3)C(CCC1)CCC)C	1
CHEMBL1630277	O=C1CCC2C3C(CCC12C)C1(C(=CC3)C(CCC1)CC)C	1
CHEMBL1630276	O=C1CCC2C3C(CCC12C)C1(C(=CC3)C(CCC1)C)C	1
CHEMBL583076	O=C1CCC2C3C(CCC12C)C1(C(=CC(=O)CC1)C3C)C	1
CHEMBL1200374	O=C1CCC2C3C(CCC12C)C1(C(=CC(=O)C=C1)C(C3)=C)C	1
CHEMBL3219070	O=C1c2c(Nc3c1cccc3)c(ccc2)Cn1ccnc1	1
CHEMBL3099735	O=C/1c2n(ccc2)C(\C\1=C\c1ccncc1)c1ccccc1	1
CHEMBL3099734	O=C/1c2n(ccc2)C(\C\1=C\c1cccnc1)c1ccccc1	1
CHEMBL90585	O=C/1c2c(CC\C\1=C/c1ccncc1)cccc2	1
CHEMBL376039	O=C/1c2c(CC\C\1=C/c1ccncc1)c1CCCCc1cc2	1
CHEMBL285973	O=C/1c2c(C\C\1=C\c1ccncc1)cccc2	1
CHEMBL1521315	O=C(NCCCn1ccnc1)c1cc([N+](=O)[O-])c(cc1)C	1
CHEMBL114447	O=C(NCc1ccncc1)C12CC3CC(C1)CC(C2)C3	1
CHEMBL109347	O=C(NCc1cccnc1)C12CC3CC(C1)CC(C2)C3	1
CHEMBL1784797	O=C(NCC1CCC(CC1)c1ncncc1-c1ncccc1)CCn1ccnc1	1
CHEMBL162431	O=C(Cn1ccnc1)c1ccc(N)cc1	1
CHEMBL162549	O=C(Cn1ccnc1)c1ccc([N+](=O)[O-])cc1	1
CHEMBL244795	O=C(c1ccccc1Cn1ccnc1)c1ccccc1	1
CHEMBL243960	O=C(c1ccccc1Cn1ccnc1)c1ccc(cc1)-c1ccccc1	1
CHEMBL223176	O=C(c1ccc(cc1)Cn1ccnc1)c1ccccc1	1
CHEMBL388930	O=C(c1cc(ccc1[N+](=O)[O-])Cn1ccnc1)c1ccccc1	1
CHEMBL397728	O=C(c1cc(ccc1)Cn1ccnc1)c1ccccc1	1
CHEMBL243961	O=C(c1cc(ccc1)Cn1ccnc1)c1ccc(cc1)-c1ccccc1	1
CHEMBL243755	O=C(c1cc([N+](=O)[O-])ccc1Cn1ccnc1)c1ccccc1	1
CHEMBL243756	O=C(c1cc([N+](=O)[O-])ccc1Cn1ccnc1)c1ccc(cc1)-c1ccccc1	1
CHEMBL2442764	O=C([O-])c1cc(nc2c1ccc1[nH]ccc12)C	1
CHEMBL2442765	O=C([O-])c1cc(nc2c1c1c(n(cc1)CC)cc2)-c1ccccc1	1
CHEMBL13784	O=[N+]([O-])c1ccc(cc1)Cn1ccnc1	1
CHEMBL1098425	O=[N+]([O-])c1ccc(cc1)CCn1ccnc1	1
CHEMBL523232	O=[N+]([O-])c1cc2nc(n(c2cc1)CCc1ccncc1)-c1ncccc1	1
CHEMBL1173131	O=[N+]([O-])c1cc(ccc1)\C=C\c1ccc([N+](=O)[O-])cc1	1
CHEMBL2235952	O(CCCn1ccnc1)c1ccccc1\C=C\1/Cc2c(cccc2)C/1=O	1
CHEMBL2235950	O(CCCn1ccnc1)c1ccc(cc1OC)\C=C\1/Cc2c(cccc2)C/1=O	1
CHEMBL2282053	O(CCCn1ccnc1)c1cc(ccc1)\C=C\1/CC2C3C(CCC2(C)C/1O)C1(C(CC(O)CC1)=CC3)C	1
CHEMBL2282050	O(CCCn1ccnc1)c1cc(ccc1)\C=C\1/CC2C3C(CCC2(C)C/1=O)C1(C(=CC(=O)CC1)CC3)C	1
CHEMBL2235953	O(CCCn1ccnc1)c1cc(ccc1)\C=C\1/Cc2c(cccc2)C/1=O	1
CHEMBL2165320	O(Cc1ccccc1)c1cc2NC(=O)CCc2cc1-c1cccnc1	1
CHEMBL2165321	O(Cc1ccccc1)c1cc2N(C)C(=O)CCc2cc1-c1cccnc1	1
CHEMBL2179114	O(CC#CCO)C1C2=CC(=O)C=CC2(C2C(C3CCC(=O)C3(CC2)C)C1)C	1
CHEMBL2179112	O(CC#CCCCC)C1C2=CC(=O)C=CC2(C2C(C3CCC(=O)C3(CC2)C)C1)C	1
CHEMBL2179111	O(CC#CCCC)C1C2=CC(=O)C=CC2(C2C(C3CCC(=O)C3(CC2)C)C1)C	1
CHEMBL2179110	O(CC#CCC)C1C2=CC(=O)C=CC2(C2C(C3CCC(=O)C3(CC2)C)C1)C	1
CHEMBL2179109	O(CC#CC)C1C2=CC(=O)C=CC2(C2C(C3CCC(=O)C3(CC2)C)C1)C	1
CHEMBL1093458	O(CC[NH2+]C)c1ccc(cc1)\C(=C(\CC)/c1ccccc1)\c1ccc(O)cc1	1
CHEMBL2165316	O(CC)c1cc2NC(=O)CCc2cc1-c1cccnc1	1
CHEMBL2165317	O(CC)c1cc2N(C)C(=O)CCc2cc1-c1cccnc1	1
CHEMBL425323	O(CC)c1cc2c(cc1)/C(/CC2)=C/c1cccnc1	1
CHEMBL193343	O(CC)c1cc2c(cc(cc2)-c2cccnc2)cc1	1
CHEMBL1485809	O(CC(OC(=O)c1ccc(OC)cc1)Cn1ccnc1)c1ccccc1	1
CHEMBL1784796	O(CC(O)Cn1ccnc1)c1ccc(NCc2cnc(nc2)C)cc1	1
CHEMBL2386286	O(CC(=O)N)c1ccc(cc1)\C(=C(\CC)/c1ccccc1)\c1ccc(O)cc1	1
CHEMBL1082760	O(c1ccccc1Cn1ccnc1)c1ccccc1	1
CHEMBL1956171	O(c1ccc(cc1)C#N)c1cccnc1	1
CHEMBL2165318	O(c1cc2NC(=O)CCc2cc1-c1cccnc1)C1CCCC1	1
CHEMBL2165319	O(c1cc2N(C)C(=O)CCc2cc1-c1cccnc1)C1CCCC1	1
CHEMBL1956179	O(c1cc(Oc2cccnc2)ccc1C#N)c1cccnc1	1
CHEMBL1956175	O(c1cc(NCc2ccccc2)c(cc1)C#N)c1cccnc1	1
CHEMBL1728910	O(c1cc(C#N)c(cc1)C#N)c1cccnc1	1
CHEMBL1083653	O(c1cc([N+](=O)[O-])ccc1Cn1ccnc1)c1ccccc1	1
CHEMBL1956188	O(c1cc(-n2c3c(cc2)ccnc3)ccc1C#N)c1ccccc1	1
CHEMBL491214	O(C)c1ccccc1CN(n1ccnc1)Cc1ccc(cc1)-c1ccccc1	1
CHEMBL521600	O(C)c1ccccc1CC(n1ccnc1)Cc1ccc(cc1)-c1ccccc1	1
CHEMBL2312955	O(C)c1ccccc1C(c1cc2CCC(=O)N3CCc(c1)c23)c1ccncc1	1
CHEMBL2312969	O(C)c1ccccc1C(c1cc2CCC(=O)N3CCc(c1)c23)c1cccnc1	1
CHEMBL495777	O(C)c1ccc2c(cncc2Cc2cc([N+](=O)[O-])ccc2)c1O	1
CHEMBL1173699	O(C)c1ccc(OC)cc1\C=C\c1ccc(N)cc1	1
CHEMBL480515	O(C)c1ccc(cc1O)C(n1ncnc1)c1cc(O)c(OC)cc1	1
CHEMBL491215	O(C)c1ccc(cc1)CN(n1ccnc1)Cc1ccc(cc1)-c1ccccc1	1
CHEMBL490584	O(C)c1ccc(cc1)CC(n1ccnc1)Cc1ccc(cc1)-c1ccccc1	1
CHEMBL2163646	O(C)c1ccc(cc1)C(n1ccnc1)c1cc2CCC(=O)N3CCc(c1)c23	1
CHEMBL2312957	O(C)c1ccc(cc1)C(c1cc2CCC(=O)N3CCc(c1)c23)c1ccncc1	1
CHEMBL2440145	O(C)c1ccc(cc1)-c1nc2c(ccc3[nH]ccc23)c(c1)CO	1
CHEMBL2442757	O(C)c1ccc(cc1)-c1nc2c(ccc3[nH]ccc23)c(c1)Cn1ccnc1	1
CHEMBL2336863	O(C)c1ccc(-n2c3cc(ccc3cc2Cn2ccnc2)C)cc1	1
CHEMBL2336858	O(C)c1ccc(-n2c3c(cc2Cn2ccnc2)cccc3)cc1	1
CHEMBL2165314	O(C)c1cc2NC(=O)CCc2cc1-c1cccnc1	1
CHEMBL2165315	O(C)c1cc2N(C)C(=O)CCc2cc1-c1cccnc1	1
CHEMBL2336847	O(C)c1cc2n(c(cc2cc1)Cn1ccnc1)-c1ccccc1	1
CHEMBL2336850	O(C)c1cc2n(c(cc2cc1)Cn1ccnc1)-c1ccc(cc1)C#N	1
CHEMBL2336851	O(C)c1cc2n(c(cc2cc1)Cn1ccnc1)-c1ccc(cc1)C	1
CHEMBL206351	O(C)c1cc2CCC(=Cc2cc1)c1cccnc1	1
CHEMBL223717	O(C)c1cc2C3C(CCc2cc1)C3c1ccncc1	1
CHEMBL328217	O(C)c1cc2c(cc1)C(=O)/C(/CC2)=C/c1ccncc1	1
CHEMBL442262	O(C)c1cc2c(cc1)C(=O)/C(/C2)=C/c1ccncc1	1
CHEMBL176098	O(C)c1cc2c(cc1)/C(/CCC2)=C\c1cccnc1	1
CHEMBL175979	O(C)c1cc2c(cc1)/C(/CCC2)=C/c1ccncc1	1
CHEMBL359942	O(C)c1cc2c(cc1)/C(/CC2)=C/c1ccncc1	1
CHEMBL176609	O(C)c1cc2c(cc1)/C(/CC2)=C/c1cccnc1	1
CHEMBL194472	O(C)c1cc2c(cc1-n1ccnc1)cccc2	1
CHEMBL3219600	O(C)c1cc2c(CC\C(=C/c3nc[nH]c3)\C2=O)cc1	1
CHEMBL419131	O(C)c1cc2c(CC\C(=C/c3ccncc3)\C2=O)cc1	1
CHEMBL362968	O(C)c1cc2c(cc(cc2)-c2cccnc2)cc1	1
CHEMBL193858	O(C)c1cc/2c(cc1OC)CCC\C\2=C/c1ccncc1	1
CHEMBL366669	O(C)c1cc/2c(cc1OC)CCC\C\2=C/c1cccnc1	1
CHEMBL365314	O(C)c1cc/2c(CC\C\2=C/c2ccncc2)cc1	1
CHEMBL366772	O(C)c1cc/2c(CC\C\2=C/c2cccnc2)cc1	1
CHEMBL1170662	O(C)c1cc(OC)ccc1\C=C\c1ccc(N)cc1	1
CHEMBL1171680	O(C)c1cc(ccc1OC)CCc1ccc(N)cc1	1
CHEMBL480516	O(C)c1cc(ccc1O)C(n1ncnc1)c1cc(OC)c(O)cc1	1
CHEMBL463638	O(C)c1cc(ccc1O)\C=C\C(OC\C(=C\Cc1c(O)c(ccc1O)C(=O)\C=C\c1ccc(O)cc1O)\C)=O	1
CHEMBL2442766	O(C)c1cc(ccc1)C=1N=C2C(=CC=C3N=CC=C23)C(=O)C=1	1
CHEMBL2312956	O(C)c1cc(ccc1)C(c1cc2CCC(=O)N3CCc(c1)c23)c1ccncc1	1
CHEMBL1173573	O(C)c1cc(ccc1)\C=C\c1ccc(N)cc1	1
CHEMBL1171818	O(C)c1cc(cc(OC)c1)CCc1ccc(N)cc1	1
CHEMBL324290	O(C)c1cc(cc(OC)c1)\C=C\c1ccc(N)cc1	1
CHEMBL1170893	O(C)c1cc(cc(OC)c1)\C=C(/Cn1ccnc1)\c1ccc(N)cc1	1
CHEMBL1170678	O(C)c1cc(cc(OC)c1)\C=C(/Cn1ccnc1)\c1ccc([N+](=O)[O-])cc1	1
CHEMBL1094149	O(C)c1cc(cc(C=O)c1C(=O)c1c(cccc1O)C)C(=O)N(C)C	1
CHEMBL91101	O(C)c1c2c(ccc1)C(=O)/C(/CC2)=C/c1ccncc1	1
CHEMBL23334	O(C)c1c2c(ccc1)C(=O)/C(/C2)=C\c1ccncc1	1
CHEMBL2179107	O(C)C1C2=CC(=O)C=CC2(C2C(C3CCC(=O)C3(CC2)C)C1)C	1
CHEMBL175791	O(C)c1c\2c(CC/C/2=C\c2cccnc2)ccc1	1
CHEMBL86928	O(C)c1c(OC)cc(cc1OC)CCc1ccc(N)cc1	1
CHEMBL87477	O(C)c1c(OC)cc(cc1OC)\C=C\c1ccc(N)cc1	1
CHEMBL1173067	O(C)c1c(OC)c(OC)ccc1\C=C\c1ccc(N)cc1	1
CHEMBL1173700	O(C)c1c(cccc1OC)\C=C\c1ccc(N)cc1	1
CHEMBL1170663	O(C)c1c(cc(OC)cc1OC)\C=C\c1ccc(N)cc1	1
CHEMBL110524	O(C(C)c1ccncc1)C(=O)C12CC3CC(C1)CC(C2)C3	1
CHEMBL112509	O(C(C)c1cccnc1)C(=O)C12CC3CC(C1)CC(C2)C3	1
CHEMBL1630262	O(C(=O)CCCCC)C1=C2CCC3C4CCC(=O)C4(CCC3C2(CCC1)C)C	1
CHEMBL1630260	O(C(=O)CCC)C1=C2CCC3C4CCC(=O)C4(CCC3C2(CCC1)C)C	1
CHEMBL1630263	O(C(=O)c1ccccc1)C1=C2CCC3C4CCC(=O)C4(CCC3C2(CCC1)C)C	1
CHEMBL438802	O(C(=O)c1cc2c(cc(cc2)-c2cccnc2)cc1)C	1
CHEMBL113242	O(C(=O)C12CC3CC(C1)CC(C2)C3)Cc1ccncc1	1
CHEMBL113647	O(C(=O)C12CC3CC(C1)CC(C2)C3)Cc1cccnc1	1
CHEMBL1172400	O(C(=O)C)c1cc(cc(OC(=O)C)c1)\C=C\c1ccc(N)cc1	1
CHEMBL1630270	O(C(=O)C)C1C2=CCC3C4CCC(=O)C4(CCC3C2(CCC1)C)C	1
CHEMBL1630265	O(C(=O)C)C1=C2CCC3C4CCC(=O)C4(CCC3C2(CCC1)CO)C	1
CHEMBL1630264	O(C(=O)C)C1=C2CCC3C4CCC(=O)C4(CCC3C2(CCC1)C)C	1
CHEMBL1172396	Nc1cc(ccc1)CCc1ccc(N)cc1	1
CHEMBL1171628	Nc1cc(ccc1)\C=C\c1ccc(N)cc1	1
CHEMBL1171091	Nc1cc(cc(N)c1)\C=C\c1ccc(N)cc1	1
CHEMBL224789	n1nn(cc1)C(c1ccc(cc1)C#N)c1ccc(cc1)C#N	1
CHEMBL224790	n1n(nnc1)C(c1ccc(cc1)C#N)c1ccc(cc1)C#N	1
CHEMBL478024	n1cn(nc1)N(Cc1ccc(cc1)C(C)(C)C)CC\C=C\c1ccccc1	1
CHEMBL589738	n1cn(nc1)Cc1ccc(cc1-c1ccccc1)C#N	1
CHEMBL598847	n1cn(nc1)Cc1cc(ccc1)-c1ccccc1	1
CHEMBL599455	n1cn(nc1)Cc1cc(cc(c1)C#N)-c1ccccc1	1
CHEMBL609333	n1cn(nc1)Cc1cc(cc(c1)C#N)-c1ccc(cc1)C#N	1
CHEMBL598224	n1cn(nc1)Cc1cc(cc(c1)C(C#N)(C)C)-c1ccccc1	1
CHEMBL608153	n1cn(nc1)Cc1cc(C#N)c(cc1)-c1ccccc1	1
CHEMBL592852	n1cn(nc1)Cc1cc(-c2ccccc2)c(cc1)C#N	1
CHEMBL376371	n1cn(nc1)C1(c2c(-c3c1cccc3)cccc2)c1ccccc1	1
CHEMBL224462	n1cn(nc1)C(CC)(c1ccc(cc1)C#N)c1ccc(cc1)C#N	1
CHEMBL223555	n1cn(nc1)C(c1ccc(cc1)C#N)=C1CCCCC1	1
CHEMBL388187	n1cn(nc1)C(C)(c1ccc(cc1)C#N)c1ccc(cc1)C#N	1
CHEMBL490795	n1ccn(N(Cc2ccccc2C)Cc2ccc(cc2)-c2ccccc2)c1	1
CHEMBL490794	n1ccn(N(Cc2ccc(cc2)-c2ccccc2)Cc2ccccc2)c1	1
CHEMBL490187	n1ccn(N(Cc2ccc(cc2)-c2ccccc2)Cc2ccc(cc2)C)c1	1
CHEMBL516275	n1ccn(N(Cc2ccc(cc2)-c2ccccc2)Cc2ccc(cc2)C(C)(C)C)c1	1
CHEMBL478647	n1ccn(N(Cc2c3c(ccc2)cccc3)Cc2ccc(cc2)C(C)(C)C)c1	1
CHEMBL2336861	n1ccn(c1)Cc1n(c2cc(ccc2c1)C)-c1ccccc1	1
CHEMBL2336865	n1ccn(c1)Cc1n(c2cc(ccc2c1)C)-c1ccc(cc1)C#N	1
CHEMBL2336862	n1ccn(c1)Cc1n(c2cc(ccc2c1)C)-c1ccc(cc1)C	1
CHEMBL2336860	n1ccn(c1)Cc1n(c2c(c1)cccc2)-c1ccccc1	1
CHEMBL2336857	n1ccn(c1)Cc1n(c2c(c1)cccc2)-c1ccc(cc1)C	1
CHEMBL374934	n1ccn(c1)Cc1ccccc1C#N	1
CHEMBL349822	n1ccn(c1)Cc1ccc(cc1)C#N	1
CHEMBL163922	n1ccn(c1)Cc1cc(ccc1)C#N	1
CHEMBL375043	n1ccn(c1)Cc1c2c(cccc2)c(cc1)C#N	1
CHEMBL225447	n1ccn(c1)C1c2c(-c3c1cccc3)cccc2	1
CHEMBL225053	n1ccn(c1)C1(CCCC1)c1ccc(cc1)C#N	1
CHEMBL223874	n1ccn(c1)C1(c2c(-c3c1cccc3)cccc2)c1ccccc1	1
CHEMBL31224	n1ccn(c1)C=1c2c(cc(cc2)C#N)CCC=1	1
CHEMBL489187	n1ccn(c1)C(Cc1ccccc1C)Cc1ccc(cc1)-c1ccccc1	1
CHEMBL491222	n1ccn(c1)C(Cc1ccc(cc1)-c1ccccc1)Cc1ccccc1	1
CHEMBL491023	n1ccn(c1)C(Cc1ccc(cc1)-c1ccccc1)Cc1ccc(cc1)C(C)(C)C	1
CHEMBL522089	n1ccn(c1)C(Cc1ccc(cc1)-c1ccccc1)Cc1ccc(cc1)C	1
CHEMBL29482	n1ccn(c1)C(c1ccc(cc1)C#N)c1ccc(cc1)C#N	1
CHEMBL225128	n1ccn(c1)C(C)(C)c1ccc(cc1)C#N	1
CHEMBL31760	n1ccn(c1)C(=C)c1ccc(cc1)C#N	1
CHEMBL195996	n1ccn(c1)-c1cc2c(cc1)cccc2	1
CHEMBL1171987	n1ccc(cc1)Cc1ccc(cc1)-c1cc(N)ccc1	1
CHEMBL383145	n1ccc(cc1)C=C1c2c(-c3c1cccc3)cccc2	1
CHEMBL381194	n1ccc(cc1)C=C(c1ccccc1)c1ccccc1	1
CHEMBL1173326	n1ccc(cc1)C(=C(C)C)c1ccc(cc1)-c1cc(N)ccc1	1
CHEMBL360026	n1ccc(cc1)\C=C\1/CCCc2c/1cccc2	1
CHEMBL175962	n1ccc(cc1)\C=C\1/CCc2c/1cccc2	1
CHEMBL371742	n1ccc(cc1)\C=C\1/CCc2c/1cc(cc2)C	1
CHEMBL1955869	n1cc2n(ccc2cc1)-c1ccc(cc1)C#N	1
CHEMBL223452	n1cc(cnc1)C(c1ccc(cc1)C#N)c1ccc(cc1)C#N	1
CHEMBL206550	n1cc(ccc1)C1=Cc2c(CC1C)cccc2	1
CHEMBL194928	n1cc(ccc1)C=C1c2c(-c3c1cccc3)cccc2	1
CHEMBL370317	n1cc(ccc1)C=C(c1ccccc1)c1ccccc1	1
CHEMBL205503	n1cc(ccc1)C=1CCc2c(cccc2)C=1CC	1
CHEMBL206283	n1cc(ccc1)C=1CCc2c(cccc2)C=1C	1
CHEMBL205881	n1cc(ccc1)C=1CCc2c(C=1)cccc2	1
CHEMBL206070	n1cc(ccc1)C=1CC(c2c(C=1)cccc2)C	1
CHEMBL223554	n1cc(ccc1)C(c1ccc(cc1)C#N)c1ccc(cc1)C#N	1
CHEMBL368305	n1cc(ccc1)\C=C\1/CCc2c/1cccc2C	1
CHEMBL175550	n1cc(ccc1)\C=C\1/CCc2c/1cc(cc2)C	1
CHEMBL193555	n1cc(ccc1)\C=C\1/CC(c2c/1cccc2)c1ccccc1	1
CHEMBL365120	n1cc(ccc1)\C=C/1\CCCc2c\1cccc2	1
CHEMBL363621	n1cc(ccc1)\C=C/1\CCc2c\1cccc2	1
CHEMBL373074	n1cc(ccc1)\C=C/1\CC(c2c\1cccc2)C	1
CHEMBL365735	n1cc(ccc1)-c1cc2c(cc1)cccc2	1
CHEMBL2442758	n1c2c(ccc3n(ccc23)CC)c(cc1-c1ccccc1)Cn1ccnc1	1
CHEMBL2442762	n1c2c(c3c(n(cc3)CC)cc2)c(cc1-c1ccccc1)Cn1ncnc1	1
CHEMBL2442760	n1c2c(c3c(n(cc3)CC)cc2)c(cc1-c1ccccc1)Cn1ccnc1	1
CHEMBL375292	n1c-2c(cnc1C)C(n1ccnc1)c1c-2cccc1	1
CHEMBL31215	n12c(CCCC1c1ccc(cc1)C#N)cnc2	1
CHEMBL287677	n12c(CCCC1c1ccc(cc1)C#N)cnc2	1
CHEMBL285809	n12c(CCCC1(c1ccc(cc1)C#N)c1ccc(cc1)C#N)cnc2	1
CHEMBL2333327	Ic1c2Oc3c(cccc3)C(=O)c2c(cc1)Cn1ccnc1	1
CHEMBL489986	Fc1ccccc1CN(n1ccnc1)Cc1ccc(cc1)-c1ccccc1	1
CHEMBL489189	Fc1ccccc1CC(n1ccnc1)Cc1ccc(cc1)-c1ccccc1	1
CHEMBL1784798	Fc1ccc(Oc2ccccc2NC(=O)Cn2ccnc2)cc1	1
CHEMBL1688896	Fc1ccc(cc1)COc1cc2OC(=O)C=C(c2cc1)Cn1ccnc1	1
CHEMBL491213	Fc1ccc(cc1)CN(n1ccnc1)Cc1ccc(cc1)-c1ccccc1	1
CHEMBL214932	Fc1ccc(cc1)CCCn1ccnc1	1
CHEMBL523813	Fc1ccc(cc1)CC(n1ccnc1)Cc1ccc(cc1)-c1ccccc1	1
CHEMBL1784811	Fc1ccc(cc1)CC(=O)N1CC(OCC1)Cn1ccnc1	1
CHEMBL372999	Fc1ccc(cc1)C(O)(c1cccnc1)c1oc2cc(OC)ccc2c1	1
CHEMBL198291	Fc1ccc(cc1)C(n1ncnc1)c1oc2cc(OC)ccc2c1	1
CHEMBL513615	Fc1ccc(cc1)C(n1ccnc1)c1cc2OCOc2cc1O	1
CHEMBL41761	Fc1ccc(cc1)C(n1ccnc1)c1cc2c(n(cc2)CC)cc1	1
CHEMBL203981	Fc1ccc(cc1)C(n1ccnc1)c1cc2c([nH]cc2)cc1	1
CHEMBL1097043	Fc1ccc(cc1)C(n1ccnc1)c1c2c(n(CC)c1C)cccc2	1
CHEMBL2312959	Fc1ccc(cc1)C(c1cc2CCC(=O)N3CCc(c1)c23)c1ccncc1	1
CHEMBL2312972	Fc1ccc(cc1)C(c1cc2CCC(=O)N3CCc(c1)c23)c1cccnc1	1
CHEMBL599456	Fc1ccc(cc1)-c1cc(cc(c1)Cn1ncnc1)C#N	1
CHEMBL1094426	Fc1ccc(-n2cc(c3c2cccc3)Cn2ccnc2)cc1	1
CHEMBL2336848	Fc1ccc(-n2c3cc(OC)ccc3cc2Cn2ccnc2)cc1	1
CHEMBL2336864	Fc1ccc(-n2c3cc(ccc3cc2Cn2ccnc2)C)cc1	1
CHEMBL2336856	Fc1ccc(-n2c3c(cc2Cn2ccnc2)cccc3)cc1	1
CHEMBL1098424	Fc1cc2cc(ccc2cc1)Cn1ccnc1	1
CHEMBL3105528	Fc1cc2c(OCC(C2=O)c2cccnc2)cc1	1
CHEMBL364956	Fc1cc2c(cc1)/C(/CC2)=C\c1cncnc1	1
CHEMBL424960	Fc1cc2c(cc1)/C(/CC2)=C/c1ccncc1	1
CHEMBL193997	Fc1cc2c(cc1)/C(/CC2)=C/c1cccnc1	1
CHEMBL370530	Fc1cc2c(cc1)/C(/CC2)=C/c1c2c(ccc1)cncc2	1
CHEMBL1688911	Fc1cc(Oc2cc3OC(=O)C=C(c3cc2)Cn2ccnc2)ccc1F	1
CHEMBL1688902	Fc1cc(Oc2cc3OC(=O)C=C(c3cc2)Cn2ccnc2)ccc1	1
CHEMBL1688910	Fc1cc(Oc2cc3OC(=O)C=C(c3cc2)Cn2ccnc2)cc(F)c1	1
CHEMBL1688916	Fc1cc(Oc2cc3OC(=O)C=C(c3cc2)C(n2ccnc2)c2ccccc2)ccc1F	1
CHEMBL491824	Fc1cc(F)ccc1CN(n1ccnc1)Cc1ccc(cc1)-c1ccccc1	1
CHEMBL489360	Fc1cc(F)ccc1CC(n1ccnc1)Cc1ccc(cc1)-c1ccccc1	1
CHEMBL1784800	Fc1cc(ccc1OC)C(NC(=O)c1ccccc1Cn1ncnc1)C	1
CHEMBL1173260	Fc1cc(ccc1O)-c1ccc(cc1)Cc1ccncc1	1
CHEMBL1173335	Fc1cc(ccc1O)-c1ccc(cc1)C(=C(C)C)c1ccncc1	1
CHEMBL1688901	Fc1cc(ccc1F)COc1cc2OC(=O)C=C(c2cc1)Cn1ccnc1	1
CHEMBL3099683	Fc1cc(ccc1C1n2c(CCCC1)cnc2)C#N	1
CHEMBL3099695	Fc1cc(ccc1C1n2c(CC1)cnc2)C#N	1
CHEMBL1688891	Fc1cc(ccc1)COc1cc2OC(=O)C=C(c2cc1)Cn1ccnc1	1
CHEMBL2312958	Fc1cc(ccc1)C(c1cc2CCC(=O)N3CCc(c1)c23)c1ccncc1	1
CHEMBL1688900	Fc1cc(cc(F)c1)COc1cc2OC(=O)C=C(c2cc1)Cn1ccnc1	1
CHEMBL366490	Fc1c2c(ccc1)/C(/CC2)=C/c1cccnc1	1
CHEMBL388515	FC(n1nncc1)(c1ccc(cc1)C#N)c1ccc(cc1)C#N	1
CHEMBL225360	FC(n1ncnn1)(c1ccc(cc1)C#N)c1ccc(cc1)C#N	1
CHEMBL225550	FC(n1ncnc1)(c1ccc(cc1)C#N)c1ccc(cc1)C#N	1
CHEMBL225378	FC(n1ccnc1)(c1ccc(cc1)C#N)c1ccc(cc1)C#N	1
CHEMBL1688899	FC(F)(F)Oc1ccc(cc1)COc1cc2OC(=O)C=C(c2cc1)Cn1ccnc1	1
CHEMBL1688894	FC(F)(F)Oc1cc(ccc1)COc1cc2OC(=O)C=C(c2cc1)Cn1ccnc1	1
CHEMBL202065	FC(F)(F)c1ccc(cc1)C(n1ncnc1)c1oc2cc(OC)ccc2c1	1
CHEMBL2336849	FC(F)(F)c1ccc(-n2c3cc(OC)ccc3cc2Cn2ccnc2)cc1	1
CHEMBL2336859	FC(F)(F)c1ccc(-n2c3c(cc2Cn2ccnc2)cccc3)cc1	1
CHEMBL1688892	FC(F)(F)c1cc(ccc1)COc1cc2OC(=O)C=C(c2cc1)Cn1ccnc1	1
CHEMBL2312963	FC(F)(F)c1cc(cc(c1)C(F)(F)F)C(c1cc2CCC(=O)N3CCc(c1)c23)c1ccncc1	1
CHEMBL476143	Clc1sc(cc1)CN(n1ccnc1)Cc1ccccc1	1
CHEMBL476979	Clc1sc(cc1)CN(n1ccnc1)Cc1ccc(cc1)-c1ccccc1	1
CHEMBL518586	Clc1sc(cc1)CC(n1ccnc1)Cc1ccccc1	1
CHEMBL475944	Clc1sc(cc1)CC(n1ccnc1)Cc1ccc(cc1)-c1ccccc1	1
CHEMBL1957216	Clc1nccc(c1)-c1scc(n1)-c1cccnc1	1
CHEMBL521591	Clc1ccccc1CN(n1ccnc1)Cc1ccc(cc1)-c1ccccc1	1
CHEMBL489188	Clc1ccccc1CC(n1ccnc1)Cc1ccc(cc1)-c1ccccc1	1
CHEMBL104	Clc1ccccc1C(n1ccnc1)(c1ccccc1)c1ccccc1	1
CHEMBL495565	Clc1ccc2nc(C)c(cc2c1-n1ccnc1)CCn1ccnc1	1
CHEMBL1688906	Clc1ccc(Oc2cc3OC(=O)C=C(c3cc2)Cn2ccnc2)cc1	1
CHEMBL572637	Clc1ccc(NC2Oc3c(cc([N+](=O)[O-])cc3)-c3nc(C)c(cc23)C#N)cc1	1
CHEMBL599239	Clc1ccc(cc1OS(=O)(=O)N)-c1cc(ccc1C#N)Cn1ncnc1	1
CHEMBL599864	Clc1ccc(cc1O)-c1cc(ccc1C#N)Cn1ncnc1	1
CHEMBL1688897	Clc1ccc(cc1)COc1cc2OC(=O)C=C(c2cc1)Cn1ccnc1	1
CHEMBL491013	Clc1ccc(cc1)CN(n1ccnc1)Cc1ccc(cc1)-c1ccccc1	1
CHEMBL1098737	Clc1ccc(cc1)C\1Cn2c(ccc2)C(=O)/C/1=C\c1cccnc1	1
CHEMBL202612	Clc1ccc(cc1)C(O)(c1cccnc1)c1oc2cc(OC)ccc2c1	1
CHEMBL382902	Clc1ccc(cc1)C(n1ncnc1)c1oc2cc(OC)ccc2c1	1
CHEMBL446706	Clc1ccc(cc1)C(n1ncnc1)c1oc2cc(O)ccc2c1	1
CHEMBL519436	Clc1ccc(cc1)C(n1ncnc1)c1cc2n(nnc2cc1)C	1
CHEMBL1097980	Clc1ccc(cc1)C(n1ccnc1)c1oc2c(c1)cccc2	1
CHEMBL382679	Clc1ccc(cc1)C(n1ccnc1)c1cc2c(n(cc2)C)cc1	1
CHEMBL204039	Clc1ccc(cc1)C(n1ccnc1)c1cc2c([nH]cc2)cc1	1
CHEMBL1688917	Clc1ccc(cc1)C(n1ccnc1)C1=CC(Oc2c1ccc(Oc1ccccc1)c2)=O	1
CHEMBL2312961	Clc1ccc(cc1)C(c1cc2CCC(=O)N3CCc(c1)c23)c1ccncc1	1
CHEMBL1957211	Clc1ccc(cc1)-c1scc(n1)-c1cccnc1	1
CHEMBL509750	Clc1ccc(cc1)-c1[nH]c(nc1-c1cccnc1)-c1ccc(O)cc1	1
CHEMBL2336855	Clc1ccc(-n2c3cc(Cl)ccc3cc2Cn2ccnc2)cc1	1
CHEMBL1956186	Clc1ccc(-n2c3c(cc2)ccnc3)cc1C	1
CHEMBL1956183	Clc1ccc(-n2c3c(cc2)ccnc3)cc1	1
CHEMBL2336853	Clc1cc2n(c(cc2cc1)Cn1ccnc1)-c1ccc(OC)cc1	1
CHEMBL2336854	Clc1cc2n(c(cc2cc1)Cn1ccnc1)-c1ccc(cc1)C	1
CHEMBL2011188	Clc1cc2c(OCC(C2=O)c2ccccc2)cc1	1
CHEMBL175554	Clc1cc2c(cc1)/C(/CC2)=C/c1ccncc1	1
CHEMBL383807	Clc1cc2c(cc1)/C(/CC2)=C/c1cccnc1	1
CHEMBL495567	Clc1cc2[nH+]c3c(cc(OC)cc3)c(Nc3cccnc3)c2cc1	1
CHEMBL459502	Clc1cc(SC(Cn2ccnc2)c2ccc(OC)cc2)ccc1Cl	1
CHEMBL1351273	Clc1cc(S(=O)(=O)NCCCn2ccnc2)c(Cl)cc1OC	1
CHEMBL1688903	Clc1cc(Oc2cc3OC(=O)C=C(c3cc2)Cn2ccnc2)ccc1	1
CHEMBL1956180	Clc1cc(Oc2cc(ccc2Oc2cccnc2)C#N)ccc1	1
CHEMBL517347	Clc1cc(Cl)ccc1CN(n1ccnc1)Cc1sc(Cl)cc1	1
CHEMBL491825	Clc1cc(Cl)ccc1CN(n1ccnc1)Cc1ccc(cc1)C(C)(C)C	1
CHEMBL490194	Clc1cc(Cl)ccc1CN(n1ccnc1)Cc1ccc(cc1)-c1ccccc1	1
CHEMBL514514	Clc1cc(Cl)ccc1CN(n1ccnc1)Cc1c2sccc2ccc1	1
CHEMBL478648	Clc1cc(Cl)ccc1CN(n1ccnc1)Cc1c2c(ccc1)cccc2	1
CHEMBL489359	Clc1cc(Cl)ccc1CC(n1ccnc1)Cc1ccc(cc1)-c1ccccc1	1
CHEMBL91	Clc1cc(Cl)ccc1C(OCc1ccc(Cl)cc1Cl)Cn1ccnc1	1
CHEMBL1784788	Clc1cc(Cl)ccc1C(=O)C(n1ncnc1)=Cc1ccccc1	1
CHEMBL1672978	Clc1cc(ccc1OS(=O)(=O)N)CN(n1cnnc1)c1cc(-c2ccccc2)c(cc1)C#N	1
CHEMBL479551	Clc1cc(ccc1OS(=O)(=O)N)C(n1ncnc1)c1ccc(cc1)C#N	1
CHEMBL598211	Clc1cc(ccc1OS(=O)(=O)N)-c1ccc(cc1C#N)Cn1ncnc1	1
CHEMBL599442	Clc1cc(ccc1OS(=O)(=O)N)-c1cc(Cn2ncnc2)c(cc1)C#N	1
CHEMBL598212	Clc1cc(ccc1OS(=O)(=O)N)-c1cc(ccc1Cn1ncnc1)C#N	1
CHEMBL592131	Clc1cc(ccc1OS(=O)(=O)N)-c1cc(ccc1C#N)Cn1ncnc1	1
CHEMBL598009	Clc1cc(ccc1OS(=O)(=O)N)-c1cc(ccc1)Cn1ncnc1	1
CHEMBL598628	Clc1cc(ccc1OS(=O)(=O)N)-c1cc(cc(c1)Cn1ncnc1)C#N	1
CHEMBL604716	Clc1cc(ccc1OS(=O)(=O)N)-c1cc(cc(c1)Cn1ncnc1)C(C#N)(C)C	1
CHEMBL599238	Clc1cc(ccc1OS(=O)(=O)N(C)C)-c1cc(ccc1C#N)Cn1ncnc1	1
CHEMBL479385	Clc1cc(ccc1O)C(n1ncnc1)c1ccc(cc1)C#N	1
CHEMBL598020	Clc1cc(ccc1O)-c1ccc(cc1C#N)Cn1ncnc1	1
CHEMBL609332	Clc1cc(ccc1O)-c1cc(Cn2ncnc2)c(cc1)C#N	1
CHEMBL598223	Clc1cc(ccc1O)-c1cc(ccc1Cn1ncnc1)C#N	1
CHEMBL597808	Clc1cc(ccc1O)-c1cc(ccc1C#N)Cn1ncnc1	1
CHEMBL598846	Clc1cc(ccc1O)-c1cc(cc(c1)Cn1ncnc1)C#N	1
CHEMBL597416	Clc1cc(ccc1O)-c1cc(cc(c1)Cn1ncnc1)C(C#N)(C)C	1
CHEMBL3099686	Clc1cc(ccc1C1(n2c(CC1)cnc2)C(OC)=O)C#N	1
CHEMBL1688890	Clc1cc(ccc1)COc1cc2OC(=O)C=C(c2cc1)Cn1ccnc1	1
CHEMBL389433	Clc1cc(ccc1)C(n1ccnc1)c1cc2nc[nH]c2cc1	1
CHEMBL204483	Clc1cc(ccc1)C(n1ccnc1)c1cc2c([nH]cc2)cc1	1
CHEMBL2312960	Clc1cc(ccc1)C(c1cc2CCC(=O)N3CCc(c1)c23)c1ccncc1	1
CHEMBL2312971	Clc1cc(ccc1)C(c1cc2CCC(=O)N3CCc(c1)c23)c1cccnc1	1
CHEMBL589974	Clc1cc(ccc1)-c1cc(ccc1C#N)Cn1ncnc1	1
CHEMBL2333326	Clc1c2Oc3c(cccc3)C(=O)c2c(cc1)Cn1ccnc1	1
CHEMBL369623	Clc1c2c(ccc1)/C(/CC2)=C\c1cccnc1	1
CHEMBL381014	Clc1c2c(ccc1-c1cccnc1)c(Cl)c(OC)cc2	1
CHEMBL197576	Clc1c2c(cc(cc2)-c2cccnc2)ccc1OC	1
CHEMBL497614	Clc1c(N\N=C(\c2ccc(OC)cc2)/c2ccccc2)cnnc1Cl	1
CHEMBL1957219	Brc1ncc(cc1)-c1nc(sc1)-c1ccncc1	1
CHEMBL1957220	Brc1ncc(cc1)-c1nc(sc1)-c1cccnc1	1
CHEMBL211207	Brc1ccc(cc1)Cn1ccnc1	1
CHEMBL1672975	Brc1ccc(cc1)CN(n1cnnc1)c1cc(-c2ccc(OS(=O)(=O)N)cc2)c(cc1)C#N	1
CHEMBL522917	Brc1ccc(cc1)C(n1ccnc1)C1=COc2c(cccc2)C1=O	1
CHEMBL1957212	Brc1ccc(cc1)-c1scc(n1)-c1cccnc1	1
CHEMBL31456	Brc1ccc(\N=C(\n2ccnc2)/c2ccc(cc2)C#N)cc1	1
CHEMBL225497	Brc1cc2CCC3C(c2cc1OC)C3c1ccncc1	1
CHEMBL1094428	Brc1cc2c(n(cc2C(n2ccnc2)c2ccccc2)CC)cc1	1
CHEMBL179222	Brc1cc2c(cc1)/C(/CC2)=C\c1ccncc1	1
CHEMBL194440	Brc1cc2c(cc1)/C(/CC2)=C/c1cccnc1	1
CHEMBL1672979	Brc1cc(ccc1OS(=O)(=O)N)CN(n1cnnc1)c1cc(-c2ccccc2)c(cc1)C#N	1
CHEMBL479559	Brc1cc(ccc1OS(=O)(=O)N)C(n1ncnc1)c1ccc(cc1)C#N	1
CHEMBL479928	Brc1cc(ccc1OS(=O)(=O)N)C(n1ncnc1)c1cc(Br)c(OS(=O)(=O)N)cc1	1
CHEMBL500976	Brc1cc(ccc1O)C(n1ncnc1)c1ccc(cc1)C#N	1
CHEMBL480451	Brc1cc(ccc1O)C(n1ncnc1)c1cc(Br)c(O)cc1	1
CHEMBL1957208	Brc1cc(ccc1)-c1snc(n1)-c1cccnc1	1
CHEMBL2165322	Brc1cc(cc2c1NC(=O)CC2)-c1cccnc1	1
CHEMBL242454	Brc1cc(C(=O)c2ccccc2)c(cc1)Cn1ccnc1	1
CHEMBL78322	Brc1c2Oc3c(cccc3)C(=O)c2c(cc1)Cn1ccnc1	1
CHEMBL421829	Brc1c2c(Oc3c(cccc3)C2=O)c(cc1)Cn1ccnc1	1
CHEMBL161530	Brc1c2c(OC=CC2=O)c(cc1)Cn1ccnc1	1
CHEMBL196328	Brc1c2c(cc(cc2)-c2cccnc2)ccc1OC	1
CHEMBL512994	[nH]1c2cc(ccc2cc1)C(n1ncnc1)c1ccc(cc1)C#N	1
CHEMBL469260	[nH]1c2cc(ccc2cc1)C(n1ccnc1)c1ccc(cc1)C#N	1
CHEMBL513168	[nH]1c2c(cc1)c(ccc2)C(n1ncnc1)c1ccc(cc1)C#N	1
CHEMBL468410	[nH]1c2c(cc1)c(ccc2)C(n1ccnc1)c1ccc(cc1)C#N	1
CHEMBL205177	[nH]1c2c(cc(cc2)C(n2ccnc2)c2ccc(cc2)C#N)cc1	1
CHEMBL2442759	[nH]1c2c(c3nc(cc(c3cc2)Cn2ccnc2)C)cc1	1
CHEMBL2442756	[nH]1c2c(c3nc(cc(c3cc2)Cn2ccnc2)-c2ccccc2)cc1	1
CHEMBL1788149	SCCC(=O)N1c2c(CCC1C(=O)[O-])cccc2	0
CHEMBL1836042	SCC1NC(=O)C(NC(=O)CC(OC(=O)CC(O)C(NC1=O)C(CC)C)\C=C\CCS)CCCC	0
CHEMBL26913	SCC1NC(=O)C(N(CCC)C1=O)Cc1ccc([N+](=O)[O-])cc1	0
CHEMBL1224557	SCc1ccccc1	0
CHEMBL58546	SCC(NC(=O)C(F)(F)F)C(=O)NC(Cc1ccccc1)C(OC)=O	0
CHEMBL236822	SCC(CCCNC(=[NH2+])N)C(=O)[O-]	0
CHEMBL75497	SCC(CCCCCC(=O)[O-])CCCC(=O)[O-]	0
CHEMBL77856	SCC(Cc1ccccc1)C(=O)NC(Cc1c2c([nH]c1)cccc2)C(OC)=O	0
CHEMBL324723	SCC(C(CC(C)C)C(=O)NC(Cc1ccccc1)C(=O)N)C(=O)N[O-]	0
CHEMBL11344	SCC(C(C)c1cc(OC)c(O)cc1)C(=O)NC(Cc1ccc(O)cc1)C(=O)[O-]	0
CHEMBL176763	SCC(C(=O)N1C2C(CC1C(=O)[O-])CCCC2)C	0
CHEMBL1744338	SCC(C(=O)N(CC(=O)[O-])c1ccc(OCCCCCC)cc1)C	0
CHEMBL23379	SCC(C(=O)N(CC(=O)[O-])c1cc2OCCOc2cc1)C	0
CHEMBL245593	SCC(C(=O)[O-])C1CCN(CC1)C(=[NH2+])N	0
CHEMBL170308	SCC([NH2+]Cc1ccccc1)C(=O)[O-]	0
CHEMBL1481678	Sc1nnc(n1CC=C)-c1cc(OC)cc(OC)c1	0
CHEMBL3194467	Sc1nnc(n1\N=C\C=C\c1ccccc1)C1CCCCC1	0
CHEMBL1414734	Sc1ncnc2n(cc(c12)-c1ccccc1)-c1cc(F)ccc1	0
CHEMBL1509703	Sc1nc(NCCCCCC(=O)NCc2ccc(cc2)C)c2c(n1)cccc2	0
CHEMBL281248	Sc1n2CC([NH+](CCC)CCC)Cc3c2c(n1)ccc3	0
CHEMBL63704	SC1CCC(C1C(=O)NCC(=O)[O-])c1ccccc1	0
CHEMBL155607	SC1=Nc2c(cccc2)C1CCC(=O)N	0
CHEMBL1471924	SC=1NC=[NH+]C=2C=1N=C1C=2C=CC=C1	0
CHEMBL1577443	SC(Nc1ccccc1)=NNC(=O)c1ncn(c1)-c1nc(ccc1)C	0
CHEMBL1305463	SC(Nc1ccc(cc1)C)=NNC(=O)c1ccccc1OC(F)F	0
CHEMBL2297565	SC(Cc1ccccc1)C(=O)NC1(CCCC1)C(=O)NC(Cc1ccc(cc1)-c1ccccc1)C(=O)[O-]	0
CHEMBL174237	SC(C(Cc1ccccc1)C(=O)NC(C(=O)[O-])C)CC(C)C	0
CHEMBL105054	SC(C(C)C)C(=O)NC1(CCCC1)C(=O)NC(Cc1ccc(nc1)-c1occc1)C(=O)[O-]	0
CHEMBL1448690	SC(=Nc1ccc(Oc2ccccc2)cc1)N1CCN(CC1)c1ccc(cc1)C(=O)C	0
CHEMBL1713955	S1SC23N(C4CC5(OC(C)C(C)(C)C5=O)C(OC(=O)C)C4(O)C2)C(=O)C1(N(C)C3=O)CO	0
CHEMBL2325197	s1nnc2c1cc(NC(=O)NCC(=O)c1ccc(F)cc1)cc2	0
CHEMBL2322718	s1ncnc1N=S(=O)([O-])c1cc(C#N)c(Oc2n(nc(c2)C(F)(F)F)-c2ccc(F)cc2F)cc1	0
CHEMBL301971	s1nc2cc(ccc2n1)/C(=C(/C(=O)c1ccc(OC)cc1)\Cc1ccc(OC)cc1)/C(=O)[O-]	0
CHEMBL143569	s1nc2c(cccc2)c1CN1N=C(c2c(cccc2)C1=O)CC(=O)[O-]	0
CHEMBL2170966	s1nc(SCc2n3N=C(C=Nc3nn2)c2ccc(F)cc2)c(C(=O)N)c1NC	0
CHEMBL513073	s1nc(nc1N1CCN(CC1)C(=O)Nc1cc[nH+]cc1)-c1ccccc1	0
CHEMBL242007	s1nc(nc1CSc1cc(C)c(OC2(CCCC2)C(=O)[O-])cc1)-c1ccc(OC(F)(F)F)cc1	0
CHEMBL1762797	s1nc(nc1C[NH+]1CCCC1)-c1c2c(n(c1)CC1CCCCC1)c(ccc2)CC	0
CHEMBL398287	s1nc(nc1[N-]C(=O)c1ccc(Nc2ncncc2)cc1)-c1cccc(C(F)(F)F)c1F	0
CHEMBL3219109	s1nc(nc1[N-]C(=O)c1cc(Oc2ccc(cc2)C(=O)N2CCC2)cc(OC(CO)C)c1)C	0
CHEMBL1527445	s1nc(nc1-c1ccccc1)NC(=O)CSc1n2c(SC=C2c2ccc(cc2)C)nn1	0
CHEMBL1154	s1nc(N2CC[NH2+]CC2)c2c1cccc2	0
CHEMBL537481	s1nc(N2CC[NH+](CC2)CCCCNC(=O)c2ccccc2N)c2c1cccc2	0
CHEMBL553382	s1nc(N2CC[NH+](CC2)CCCCNC(=O)c2ccccc2[N+](=O)[O-])c2c1cccc2	0
CHEMBL363829	s1nc(N2CC[NH+](CC2)CCc2cc(F)cc3c2NCCC3(C)C)c2c1cccc2	0
CHEMBL266393	s1nc(N2CC[NH+](CC2)CC(NC(=O)C2(CCCCC2)C)Cc2cccnc2)c(OC)n1	0
CHEMBL198428	s1nc(cc1)-c1cc(OCC)c(nc1)Nc1nc(ccc1)C	0
CHEMBL1829430	s1nc(c2c1N=C(N(Cc1ccccc1)C2=O)C(N(C(=O)c1ccc(cc1)C)CCC[NH3+])CC)C	0
CHEMBL141452	s1nc(C=2C[NH+](CCC=2)C)c(OCCCCCCCCOc2nsnc2C=2C[NH+](CCC=2)C)n1	0
CHEMBL2334985	s1nc(c(-c2nc(N(C)C)ccc2)c1[N-]C(=O)C1CC1CC)-c1cc2c(nn(c2)C)cc1	0
CHEMBL2334983	s1nc(c(-c2nc(ccc2)C2CCC2)c1[N-]C(=O)C1CC1C)-c1cc2c(nn(c2)C)cc1	0
CHEMBL1310318	S1N(c2ccccc2C)C(=O)c2c1cc(F)cc2	0
CHEMBL1601716	S1N(c2cc(ccc2C)C)C(=O)c2cc(F)ccc12	0
CHEMBL2037368	S1N(C(C)(C)C)C(=O)N(CC(C)C)C1=O	0
CHEMBL1703503	S1N(C(=O)c2c1cc(cc2)C#N)c1ccccc1	0
CHEMBL446683	S1CSCC(NC(=O)C(NC(=O)C(NC(=O)C(NC(=O)C(NC(=O)CC12CCCCC2)Cc1ccc(OCC)cc1)Cc1ccccc1)C(C)C)CC(=O)N)C(=O)[O-]	0
CHEMBL1911160	s1cnnc1NC(=O)C(C)(C)C1c2c(Oc3nc(ccc13)-c1ccc(cc1)C(=O)N)cccc2	0
CHEMBL2426140	s1cnnc1NC(=O)C(C(C=1C=Cn2c(C=1)cnc2-c1ccccc1)c1ccccc1)(C)C	0
CHEMBL2426138	s1cnnc1NC(=O)C(C(C=1C=Cc2n(C=1)cnc2-c1ccc(F)cc1)c1ccccc1)(C)C	0
CHEMBL2409673	s1cncc1COc1cnc(nc1)N1CCN(S(=O)(=O)CC2(NC(=O)NC2=O)C)CC1	0
CHEMBL1079722	s1cncc1COC(=O)NC(Cc1ccccc1)C[NH2+]CC(NC(OCc1sccn1)=O)Cc1ccccc1	0
CHEMBL2059123	s1cncc1COC(=O)NC(Cc1ccccc1)C(O)CN(C(=O)c1cc2oc(nc2cc1)N1CC[NH+](CC1)C)CC(C)C	0
CHEMBL1080419	s1cncc1COC(=O)NC(CC(C)C)C[NH+](CC(NC(OCc1sccn1)=O)CC(C)C)CC	0
CHEMBL2315937	s1cncc1C1(O)CCC([NH+]2CC(NC(=O)CNc3nc(nc4c3cc(cc4)C(F)(F)F)C)C2)CC1	0
CHEMBL1682954	s1cncc1-c1nc2c(cccc2)c(C(=O)NC(CC)c2ccccc2)c1S(=O)C	0
CHEMBL3298601	s1cnc(NC(OC23CC[N+](CC2)(CC3)C)=O)c1-c1cc(ccc1)C(F)(F)F	0
CHEMBL400795	s1cnc(C)c1CCOc1cc2Cc3c([nH]nc3-c3ccc(nc3)C#N)-c2cc1OC	0
CHEMBL1288160	s1cnc(-c2ncsc2)c1NC(=O)Cc1c2c(ccc1)cncc2	0
CHEMBL130290	S1CN(CCCC[NH+]2CCN(CC2)c2cccc(C)c2C)C(=O)C1(C)C	0
CHEMBL3237723	S1CCSCC(NC(=O)C([NH3+])Cc2c(cc(O)cc2C)C)C(=O)NC2(Cc3c(C2)cccc3)C(=O)NC(C(=O)NC(C(=O)N)COC2OC(CO)C(O)C(O)C2O)C1(C)C	0
CHEMBL277270	S1CCSC12CC(N(C2)C(=O)CP(=O)([O-])CCCCc1ccccc1)C(=O)[O-]	0
CHEMBL323626	S1CCSC1(c1ccc(cc1)C(=O)[O-])c1cc2c(cc1)C(CCC2(C)C)(C)C	0
CHEMBL118028	S1CCSC1(c1cc(O)c2C3C(CC=C(C3)C)C(Oc2c1)(C)C)c1ccccc1	0
CHEMBL2323667	s1ccnc1NS(=O)(=O)c1cc(F)c(Oc2n(nc(c2)C(F)(F)F)-c2ccccc2)cc1	0
CHEMBL2325824	s1ccnc1NS(=O)(=O)c1cc(F)c(Oc2ccccc2-c2snc(c2)C)cc1	0
CHEMBL2325243	s1ccnc1NS(=O)(=O)c1cc(F)c(Oc2ccc(Oc3ccc(F)cc3)cc2)cc1	0
CHEMBL2325579	s1ccnc1NS(=O)(=O)c1cc(F)c(Oc2ccc(cc2)Cc2c(noc2C)C)cc1	0
CHEMBL2324375	s1ccnc1NS(=O)(=O)c1cc(C#N)c(Oc2ccc(F)cc2-c2n(ncc2)C)cc1	0
CHEMBL562577	s1ccnc1NC(=O)c1cc(OC2CCCC2O)cc(Oc2ccc(S(=O)(=O)C)cc2)c1	0
CHEMBL1301169	s1ccnc1NC(=O)c1cc(nc2c1cccc2)-c1occc1	0
CHEMBL3262836	s1ccnc1NC(=O)C[NH+]1CC[NH+](CC1)CCOc1ccc(cc1)C#N	0
CHEMBL3262830	s1ccnc1NC(=O)C[NH+]1CC[NH+](CC1)CCOc1c(cccc1C)C	0
CHEMBL2426640	s1ccnc1NC(=O)C(C(C1CCCC1)c1cc2c(n(nc2)-c2ccc(F)cc2)cc1)(C)C	0
CHEMBL2334635	s1ccnc1CNC(=O)c1cc2nc([nH]c2cc1)-c1ccc(Oc2ccccc2C(F)(F)F)cc1	0
CHEMBL1290436	s1ccnc1C=1C(=O)Nc2c(cc(OCC(=O)NCc3ccccc3)cc2)C=1CCc1ccccc1	0
CHEMBL1922980	s1ccnc1C\1=NNC(=O)/C/1=C\c1c2c(n(c1)C)cccc2OCc1ccccc1F	0
CHEMBL2070733	s1ccnc1C[NH+]1CC(OCC1)Cn1nnc2c1nc(nc2N)C1CC1	0
CHEMBL422973	s1ccnc1C(=O)C(NC(=O)C(NC(=O)C(NS(=O)(=O)Cc1ccccc1)Cc1ccccc1)Cc1c(cccc1C)C)CCC[NH+]=C(N)N	0
CHEMBL368434	s1ccnc1-c1cccnc1	0
CHEMBL3244732	S1CCN2CC(N=C12)c1cc(ccc1)C	0
CHEMBL560119	S1CCN=C1c1ccc(OC(=O)NCCCCCC)cc1	0
CHEMBL2058756	S1CCN(C1)C(=O)C1[NH2+]CC([NH+]2CCN(CC2)c2oc3c(n2)cc(cc3)C#N)C1	0
CHEMBL239564	S1CCN(C1)C(=O)C1[NH2+]CC([NH+]2CCN(CC2)c2cc[nH+]cc2)C1	0
CHEMBL1683642	S1CCN(C(=O)CC([NH3+])Cc2cc(F)c(F)cc2F)C1C(=O)NCc1ccc(NC(C(C)C)C(OCC)=O)cc1	0
CHEMBL3265265	S1CCCSC1c1c2OC(=O)C3=C(CCN(C3)C(OCC=C)=O)c2ccc1O	0
CHEMBL87562	S1CCCn2c1c-1nc(O)nc-1nc2O	0
CHEMBL2158050	s1cccc1SCC[NH+]1CC(C(=O)[O-])C(CC1)CCC(O)c1c2cc(OC)ccc2ncc1F	0
CHEMBL2030272	s1cccc1S(=O)(=O)Nc1cc(Sc2[nH]ncn2)c(O)c2c1cccc2	0
CHEMBL2260989	s1cccc1S(=O)(=O)Nc1cc(ccc1)C(O)C[NH2+]C(Cc1c2c3n(c1)CCCOc3ccc2)C	0
CHEMBL3113989	s1cccc1S(=O)(=O)N1CC(N(CC1)c1ccc(cc1)C(O)(C(F)(F)F)C)C[NH+]1C2COCC1CC2O	0
CHEMBL3127344	s1cccc1S(=O)(=O)N1CC(N(CC1)c1ccc(cc1)C(O)(C(F)(F)F)C(F)(F)F)Cc1ccc(cc1)C	0
CHEMBL1082766	s1cccc1S(=O)(=O)N1CC(c2c1cccc2)C(=O)N(C)C1CC[NH+](CC1)C	0
CHEMBL1277010	s1cccc1S(=O)(=O)c1n[nH]c2c1cc(N1CC[NH+](CC1)C)cc2	0
CHEMBL220821	s1cccc1S(=O)([O-])=NC(=O)CCc1ccccc1CCCc1cc(ccc1OCc1ccccc1)C	0
CHEMBL584279	s1cccc1S(=O)([O-])=NC(=O)\C=C\c1c2n(ccc2ccc1)Cc1ccccc1C(F)(F)F	0
CHEMBL284197	s1cccc1CS(=O)(=O)N(CCOc1cc(ccc1)C[NH+](CC)C\C=C\C#CC(C)(C)C)C	0
CHEMBL185335	s1cccc1COC1CC2C(C1([NH3+])C(=O)[O-])C2(F)C(=O)[O-]	0
CHEMBL566687	s1cccc1CNc1ncnc2c1cc(cc2)-c1cc2OCCOc2cc1	0
CHEMBL565654	s1cccc1CNc1ncnc2c1cc(cc2)-c1cc(OC)ccc1	0
CHEMBL196641	s1cccc1CNC(=O)c1ccc(NC2=Nc3c(N(CC(=O)[O-])C2=O)cccc3)cc1	0
CHEMBL156373	s1cccc1CNC(=O)C(=O)CNC(OC(C(C)C)C(C)C)=O	0
CHEMBL1710821	s1cccc1Cn1c(nnc1SCc1ccc(cc1)C(C)C)-c1ncccc1	0
CHEMBL1452154	s1cccc1CN1C(=O)c2c(N=C1SCC(=O)Nc1cc(OC)ccc1)cccc2	0
CHEMBL1564814	s1cccc1CN(Cc1ccccc1)C(S)=NCC(=O)NCc1ccc(F)cc1	0
CHEMBL1334918	s1cccc1CN(C(=O)c1oc2c(ccc(c2)C)c1C)C1CCS(=O)(=O)C1	0
CHEMBL37081	s1cccc1CCOC(=O)/C(=C/c1cc(O)c(O)cc1)/C#N	0
CHEMBL519617	s1cccc1CCNc1nccc(c1)-c1[nH]c(SC)nc1-c1ccc(F)cc1	0
CHEMBL2036823	s1cccc1CCCC=1C2=C(OC(=O)C=1)NC(=O)NC2=O	0
CHEMBL54334	s1cccc1CCCC(=O)NC1C(O)C(OC1CO)n1c2ncnc(NC3CCCC3)c2nc1	0
CHEMBL568803	s1cccc1CC[NH+]1CCC(N(c2cc(O)ccc2)c2ccc(cc2)C(=O)N(CC)CC)CC1	0
CHEMBL317822	s1cccc1CC[NH+]1CC(C)C(N(C(=O)C(OC)C)c2ccccc2OC)CC1	0
CHEMBL3142191	s1cccc1CC(NC(=O)CCC[NH3+])C(=O)N1Cc2c(CC1C(=O)N1C3C(CC1C(=O)NC(CCC[NH+]=C(N)N)C(=O)[O-])CCCC3)cccc2	0
CHEMBL2112919	s1cccc1CC(NC(=O)C(NC(=O)CCC)Cc1nc[nH]c1)C(=O)NC(CCC[NH+]=C(N)N)C(=O)NC(Cc1c2c([nH]c1)cccc2)C(=O)NCC(=O)N	0
CHEMBL1480378	s1cccc1CC(=O)Nc1ccc(S(=O)(=O)Nc2nc(ccn2)C)cc1	0
CHEMBL1091232	s1cccc1CC(=O)Nc1cc2c([nH]nc2\C=C\c2cc(ccc2)C[NH+]2CC[NH+](CC2)C)cc1	0
CHEMBL572600	s1cccc1CC(=O)NC=1n2nc(nc2-c2c(nn(c2)CCC(C)C)N=1)-c1occc1	0
CHEMBL2449558	s1cccc1C1NC(=S)NC(C)=C1C(=O)Nc1ccccc1OCC	0
CHEMBL557213	s1cccc1C1N(N=C(C1)c1ccc(OC)cc1)C(=S)NCC	0
CHEMBL201091	s1cccc1C1CC(c2c1cc(NC(=O)C(C)C)c(c2)CCc1c2c(ccc1)cccc2)C(=O)[O-]	0
CHEMBL375420	s1cccc1C1(NC(=O)N(C1)C1CC[NH+](CC1)Cc1cc(ccc1)C)c1sccc1	0
CHEMBL3087230	s1cccc1C1(CCCCCC1)C(OC1C2CC[N+](C1)(CC2)CCCc1ccncc1)=O	0
CHEMBL496528	s1cccc1C=1Oc2c(ccc(c2)-c2cc(ccc2C)C(=O)NC2CC2)C(=O)C=1	0
CHEMBL451189	s1cccc1C=1CC[NH+](CC=1)CC1CC(=CCC1)c1ccccc1	0
CHEMBL202331	s1cccc1C#Cc1nc(sc1)C	0
CHEMBL428426	s1cccc1C#CC1=NC(=Cn2c1cc(c2)C(F)(F)F)C	0
CHEMBL1078882	s1cccc1C[NH+]1CCc2cc(NS(=O)(=O)c3ccc(cc3)CCCC)ccc2CC1	0
CHEMBL1567793	s1cccc1C(OCC(=O)c1cc2OCCOc2cc1)=O	0
CHEMBL107166	s1cccc1C(O)c1cc\2c(NC(=O)/C/2=C\c2[nH]ccc2)cc1	0
CHEMBL284708	s1cccc1C(O)c1cc(ccc1)/C(=C(/Sc1ccccc1N)\N)/C#N	0
CHEMBL1367424	s1cccc1C(=O)NCC[NH2+]C1CCN(CC1)C(OCC)=O	0
CHEMBL1446480	s1cccc1C(=O)NCC(=O)N(C(C(=O)NCc1occc1)c1ccc(cc1)C)c1c(cccc1C)C	0
CHEMBL600336	s1cccc1C(=O)Nc1ccc(cc1)-c1[nH]c2c(n1)cc(NC(=O)c1sccc1)cc2	0
CHEMBL155560	s1cccc1C(=O)NC(CC1CCCCC1)C(=O)NC(C#N)COCc1ccccc1	0
CHEMBL2047234	s1cccc1C(=O)N1CC([NH+]2CCC(CC2)C(=O)c2ccc(OC)cc2)C(O)CC1	0
CHEMBL497677	s1cccc1C(=O)c1ccc(cc1)C(C(OCC(O[N+](=O)[O-])CO[N+](=O)[O-])=O)C	0
CHEMBL3216320	s1cccc1C(=[NH2+])NCc1cc2c([nH]cc2C=2CC[NH+](CC=2)C)cc1	0
CHEMBL233857	s1cccc1C(=[NH2+])Nc1cc2sc(nc2cc1)NC1CC[NH+](CC1)Cc1ccccc1	0
CHEMBL233228	s1cccc1C(=[NH2+])Nc1cc2nc(sc2cc1)N	0
CHEMBL1956109	s1cccc1C(=[NH2+])Nc1cc2N(CCc2cc1F)C1CCC([NH2+]C)CC1	0
CHEMBL3217168	s1cccc1C(=[NH2+])Nc1cc2n(ccc2cc1)CCC[NH+]1CCCC1	0
CHEMBL3216993	s1cccc1C(=[NH2+])Nc1cc2c([nH]cc2C2CC[NH+](CC2)C)cc1	0
CHEMBL2036274	s1cccc1C(=[NH2+])Nc1cc2c([nH]cc2C2CC([NH2+]C)CCC2)cc1	0
CHEMBL3287827	s1cccc1C(=[NH2+])Nc1cc(CSC2CCCC2)c(F)cc1	0
CHEMBL1202014	s1cccc1\C=C\C[NH+]1C2CCC1C[NH+](C2)CCOC(c1ccc(F)cc1)c1ccc(F)cc1	0
CHEMBL1322521	s1cccc1\C=C\C(=O)Nc1ccc(cc1)C(OCC)=O	0
CHEMBL1935620	s1cccc1\C=C\C(=O)N1Cc2cc(OCCc3nc(oc3C)\C=C\CCC(C)C)ccc2CC1C(=O)[O-]	0
CHEMBL263019	s1cccc1/C(=C/CCCC(C(=O)[O-])c1ccccc1)/c1cccnc1	0
CHEMBL3287821	s1cccc1/C(=[NH+]\C)/Nc1cc(CSC2CCCC2)c(OC)cc1	0
CHEMBL2164106	s1cccc1-c1scc(n1)CNc1nc(ncn1)N1CCCC1CNS(=O)(=O)c1ccc(cc1)C(F)(F)F	0
CHEMBL1413056	s1cccc1-c1nnc(SCC=2N=C3Sc4c(N3C(=O)C=2)cccc4)n1Cc1ccccc1	0
CHEMBL497571	s1cccc1-c1nn(c2NC(=O)C3=C(c12)CCCC3)C	0
CHEMBL1822378	s1cccc1-c1nc2n(nnc2nc1)Cc1ccc(F)cc1	0
CHEMBL422110	s1cccc1-c1nc2N(C)C(=O)N(CC#C)C(=O)c2n1C	0
CHEMBL607760	s1cccc1-c1nc2c(ncnc2NCC=C(C)C)n1C1OC(CO)C(O)C1O	0
CHEMBL14540	s1cccc1-c1nc2c(cc3OCOc3c2)c(O)c1	0
CHEMBL1509368	s1cccc1-c1nc(sc1)-c1sccc1	0
CHEMBL97735	s1cccc1-c1nc(C(C)C)c(C#CP(=O)([O-])CC(O)CC(=O)[O-])c(c1)-c1ccc(F)cc1	0
CHEMBL274830	s1cccc1-c1nc([nH]c1)-c1ccc(OCC(O)C[NH2+]CCC)cc1	0
CHEMBL375965	s1cccc1-c1n2c(C=C3[N+](=C(C=C3)\C=C\c3ccc(OCC(=O)NCCCCCC(=O)NCCCCNc4ncnc5n(cnc45)C4OC(CO)C(O)C4O)cc3)[B-]2(F)F)cc1	0
CHEMBL1985206	s1cccc1-c1n[nH]c-2c1Cc1c-2cccc1C#CCOC	0
CHEMBL367445	s1cccc1-c1cnc(OCCOc2ncnc(N=S(=O)([O-])c3ccc(cc3)C(C)(C)C)c2-c2ccc(cc2)C)nc1	0
CHEMBL181609	s1cccc1-c1ccc(cc1)C1CC2[NH+](C(CC2)C1C(OC)=O)C	0
CHEMBL514337	s1cccc1-c1cc2c(cc1)C(Oc1ccc(cc1)C(CC(=O)[O-])C#CC)CC2	0
CHEMBL1491232	s1ccc(NC(=O)CCC2CCCCC2)c1C(OC)=O	0
CHEMBL1287916	s1ccc(NC(=O)Cc2c3c(ccc2)cccc3)c1-c1nc[nH]n1	0
CHEMBL464078	S1CCC(N2c3c(N(CC(=O)Nc4cc5CC6(Cc5cc4)c4cccnc4NC6=O)C2=O)cccc3)CC1	0
CHEMBL394369	s1ccc(CO)c1\C=C\1/Oc2c(-c3c/1c1c(NC(C=C1C)(C)C)cc3)c(OC)c(O)cc2	0
CHEMBL108094	s1ccc(CCCc2ccccc2)c1CCCCC(=O)[O-]	0
CHEMBL95246	s1ccc(c1-c1ccc(OC)cc1)-c1ccc(S(=O)(=O)C)cc1	0
CHEMBL3213958	s1ccc(C)c1\C=N\NC(=O)CSCc1ccc(cc1)C	0
CHEMBL1995997	s1ccc(C)c1\C=N\N=C/1\c2c(NC\1=O)cccc2	0
CHEMBL1537781	s1ccc(C)c1\C=C\c1nc2c(cc1)cccc2	0
CHEMBL1386322	s1ccc(C)c1\C=C\1/CCc2c(cccc2)C/1=O	0
CHEMBL202431	s1ccc(C(=O)Nc2c(F)cc(cc2F)-c2cc(OC(F)(F)F)ccc2)c1C(=O)[O-]	0
CHEMBL1767283	s1ccc(C(=O)N)c1NC(=O)Cc1cc(F)ccc1F	0
CHEMBL149465	s1ccc(-c2oc(cc2)C=C2C(=O)N(CC)C(=S)N(CC)C2=O)c1C(OC)=O	0
CHEMBL320371	S1Cc2n(ccc2C(=O)c2c3c(n(c2)C(=O)N2CC[NH+](CC2)C)cc(cc3)-c2ccc(F)cc2)C1c1cccnc1	0
CHEMBL1204085	S1Cc2cc(O)ccc2CC1C(=O)NC(C(C)C)C[NH+]1CC(C)C(CC1)(C)c1cc(O)ccc1	0
CHEMBL2349444	s1cc2c(c1-c1ccc(cc1)C#N)C1(OC2=O)CC[NH+](CC1)Cc1ccccc1	0
CHEMBL2349446	s1cc2c(c1-c1c3c(ccc1)cccc3)C(OC12CC[NH+](CC1)Cc1ccccc1)=O	0
CHEMBL1161833	S1CC2(CCN(CC2)C(=O)C(NC(=O)C([NH3+])(C)C)CCc2ccccc2)c2c1cccc2	0
CHEMBL148061	S1CC[NH+](C1)Cc1cc(ccc1)C(=O)N(CCCCCCN(C)c1nc(N)c2cc(OC)c(OC)cc2n1)C	0
CHEMBL14604	s1cc[n+](c1)CCCCOCC1OC(OC1)COCCCCCCCCCCCCCCCC	0
CHEMBL126523	s1cc[n+](c1)CCCCCCCCOCC1OC(OC1)CCCCCCCCCCCCCCCCC	0
CHEMBL46928	s1cc[n+](c1)Cc1cc(OP(OCC(OC)COCCCCCCCC\C=C\C\C=C\CCCCC)(=O)[O-])ccc1	0
CHEMBL2179481	s1cc(S(=O)(=O)N2c3c(Nc4nc(ccc4C2)C(F)(F)F)ccc(C)c3C)cc1C(F)(F)F	0
CHEMBL26597	s1cc(S(=O)(=O)N(CCOc2cc(ccc2)C[NH+](CC)C\C=C\C#CC(C)(C)C)C)cc1	0
CHEMBL1477432	S1CC(O)Cn2c3c([n+](c12)CC(OCC)=O)cccc3	0
CHEMBL2037290	s1cc(nc1SCCN1C(CCC1=O)\C=C\C(O)Cc1cc(ccc1)-c1oc2c(n1)c(ccc2)C)C(=O)[O-]	0
CHEMBL2036320	s1cc(nc1SCCN1C(CCC1=O)\C=C\C(O)Cc1cc(ccc1)-c1ccc(cc1C)C)C(=O)[O-]	0
CHEMBL610472	s1cc(nc1OC)-c1ccc(cc1)Cn1c2c(cc(OCC3N(c4c(C3)cccc4)C(=O)C)cc2)c(SC(C)(C)C)c1CC(C(=O)[O-])(C)C	0
CHEMBL1909729	s1cc(nc1NCCCCCNS(=O)(=O)N1CC(OC(C1)C)C)-c1ncccc1	0
CHEMBL1389588	s1cc(nc1Nc1sc2cc(F)ccc2n1)C1=Cc2c(OC1=O)cccc2	0
CHEMBL1480814	s1cc(nc1Nc1nccc(c1)C)-c1ccccc1	0
CHEMBL1504590	s1cc(nc1Nc1nc(S)nc2c1cccc2)CC(=O)NCCC[NH+]1CCN(CC1)c1ccccc1F	0
CHEMBL1904433	s1cc(nc1Nc1nc(OC)ccc1)C([NH3+])COCc1ccccc1	0
CHEMBL1367191	s1cc(nc1Nc1ccccc1)-c1ccc(OC)cc1	0
CHEMBL1081115	s1cc(nc1Nc1ccc(O)cc1)-c1ccccc1OC	0
CHEMBL2409889	s1cc(nc1Nc1ccc(cc1)CC[NH+]1CCC(O)CC1CO)-c1ccc(cc1)C	0
CHEMBL1089052	s1cc(nc1NC)CC(=O)Nc1ccc(cc1)CC[NH2+]CC(O)c1cccnc1	0
CHEMBL2414370	s1cc(nc1NC(=S)Nc1ccccc1)-c1nnc(S)n1-c1ccc(OC)cc1OC	0
CHEMBL3288488	s1cc(nc1NC(=O)CCCCCCS)-c1cc(F)c(cc1)C	0
CHEMBL2070981	s1cc(nc1NC(=O)C1N(CCCC1)C(=O)c1cc(F)ccc1)-c1ccc(OC)cc1	0
CHEMBL245993	s1cc(nc1NC(=O)c1ccc(Nc2ncncc2)cc1)-c1cc(OC(F)(F)F)ccc1	0
CHEMBL438514	s1cc(nc1NC(=O)C)C(CC[NH+]1CCN(CC1)c1ccccc1C)C(=O)NCc1cc(cc(c1)C(F)(F)F)C(F)(F)F	0
CHEMBL3103881	s1cc(nc1NC(=O)C)C(=O)Nc1ccccc1N1CCCCC1	0
CHEMBL474446	s1cc(nc1NC(=O)C(NC(=O)Nc1ccccc1)CCCCNS(=O)(=O)N)-c1ccccc1	0
CHEMBL217509	s1cc(nc1NC(=O)C(NC(=O)Cc1c2cc(OC)ccc2[nH]c1C)CCCCCC(=O)C)-c1ccccc1	0
CHEMBL1165587	s1cc(nc1NC(=O)C(CC1CCOCC1)c1ccc(S(=O)(=O)C2CC2)cc1)C(C)=C	0
CHEMBL2178104	s1cc(nc1N\N=C\c1ccccc1C=O)-c1ccccc1	0
CHEMBL246813	s1cc(nc1N\N=C\1/CCCCC/1C)-c1ccc(cc1)C	0
CHEMBL1243088	s1cc(nc1N\N=C\1/CC(CCC/1)C)-c1ccc(F)cc1F	0
CHEMBL1628662	s1cc(nc1N(Cc1cccnc1)CC[NH+](C)C)-c1c(cc(cc1C(C)C)C(C)C)C(C)C	0
CHEMBL269600	s1cc(nc1CNC(=O)c1ccc(N(Cc2cc3c(nc(nc3O)C)cc2)CC#C)cc1)C	0
CHEMBL1479764	s1cc(nc1CN1C(=Nc2c(cccc2)C1=O)C[NH+]1CCOCC1)-c1[nH]ccc1	0
CHEMBL425667	s1cc(nc1CF)C#Cc1cc(ccc1)C#N	0
CHEMBL38617	s1cc(nc1CC(NS(=O)(=O)c1c2NCC(Cc2ccc1)(C)C)C(=O)N1CCC(CC1)CCO)C	0
CHEMBL2373206	s1cc(nc1C[NH+]1CCN(CC1)c1ccccc1OC)-c1cc(OC)ccc1	0
CHEMBL1830953	s1cc(nc1C)CN1CC(C)(C)C(Oc2cc(C(F)(F)F)c(cc2)C#N)C1=O	0
CHEMBL77068	s1cc(nc1C(NC(=O)C(NC(=O)C)Cc1ccc(OP(=O)([O-])[O-])cc1)CCC(=O)[O-])CCC(C)C	0
CHEMBL46670	s1cc(nc1C(NC(=O)C([NH3+])C(C)C)Cc1ccc(OC)cc1)C(=O)NC(CC1CCCCC1)C(=O)NC(CCC[NH+]=C(N)N)C(=O)NC(Cc1ccccc1)C(=O)N	0
CHEMBL280980	s1cc(nc1[NH+]=C(N)N)CSCCNC(=O)c1cc(NC(=O)NC2N=C(c3c(N(C)C2=O)cccc3)c2ccccc2)ccc1	0
CHEMBL2408898	s1cc(nc1)CC(NC(=O)C1OC1C(=O)[O-])C(=O)NCc1nnn(c1)-c1ccccc1	0
CHEMBL301754	s1cc(nc1)CC(NC(=O)C1C(CC)C1C(=O)N1CCOCC1)C(=O)NC(CC1CCCCC1)C(O)C(O)CC(C)C	0
CHEMBL280977	s1cc(nc1)CC(NC(=O)C1C(C1S(=O)(=O)C(C)C)c1ccccc1)C(=O)NC(CC1CCCCC1)C(O)C(O)CC(C)C	0
CHEMBL297429	s1cc(nc1)CC(NC(=O)C(Cc1ccccc1)Cc1ccccc1)C(=O)NC(CC1CCCCC1)C(O)C(O)CC(C)C	0
CHEMBL436047	s1cc(nc1)-c1ccc(OCCCOc2ccc3c(OC(CC3)CCC(=O)[O-])c2CCC)c(CCC)c1OC	0
CHEMBL3127176	s1cc(nc1-n1cc(c2c1cccc2)-c1ccccc1)C(=O)[O-]	0
CHEMBL402392	s1cc(nc1-n1cc(c2c1cc(cc2)C(F)(F)F)CC(C)C)C(=O)[O-]	0
CHEMBL3287021	s1cc(nc1-c1ncsc1)C(=O)NCCCCC(=O)N[O-]	0
CHEMBL323517	s1cc(nc1-c1cccnc1)C(=O)NC1CC[NH+](C1)CCCOc1ccc(cc1)C(=O)C1CC1	0
CHEMBL250146	s1cc(nc1-c1cccnc1)-c1ccc(OCC[NH2+]CC(O)c2cccnc2)cc1	0
CHEMBL2163735	s1cc(nc1-c1ccccc1)CNc1nc(nc(n1)NCCC=C)N1CCCC1CNS(=O)(=O)c1ccc(OC)cc1	0
CHEMBL430594	s1cc(nc1-c1ccc(S(=O)(=O)Nc2ccc(cc2)CC[NH2+]CC(O)c2cccnc2)cc1)Cc1ccc(F)cc1	0
CHEMBL1242457	s1cc(nc1-c1ccc(N)cc1)-c1cc2c3c(oc2cc1)c(ccc3)C(=O)[O-]	0
CHEMBL384930	S1CC(NC(=O)c2ccccc2)C(=O)N(CC1)CC(=O)NC1CC(OC1O)=O	0
CHEMBL583277	S1CC(NC(=O)C([NH3+])Cc2ccc(O)cc2)C(=O)NC(Cc2ccccc2)C(=O)NC(Cc2c3c(ccc2)cccc3)C(=O)NC(CSC1)C(=O)N	0
CHEMBL92017	S1CC(N2C1CCC(NC(OCc1ccccc1)=O)C2=O)C(=O)NC1CC(OC1O)=O	0
CHEMBL523709	S1CC(N2C1=C(c1ccccc1F)C(=O)N(CC([NH3+])c1ccccc1)C2=O)c1ccccc1F	0
CHEMBL254538	S1CC(N(S(=O)(=O)c2ccc(cc2)C)C1)C(=O)NC(Cc1ccc(N2CCN(CC2)c2ccccc2)cc1)C(=O)[O-]	0
CHEMBL1957595	S1CC(N(Cc2ccc(cc2)-c2ccccc2)C1=O)C(=O)N[O-]	0
CHEMBL1081168	S1CC(N(C1)C(=O)CN(N)C1CC[NH+](CC1)CC(=O)NC1CC1)C#N	0
CHEMBL230840	S1CC(N(C1)C(=O)CC([NH3+])Cc1ccccc1F)C(=O)NCc1ccc(cc1)CC(=O)[O-]	0
CHEMBL287738	s1cc(cc1S(=O)(=O)N)C(=O)C	0
CHEMBL354327	s1cc(cc1C#N)-c1cc2c(NC(OC2(C)C)(C)C)cc1	0
CHEMBL224917	s1cc(cc1C#CCOc1ccccc1)-c1n[nH]c-2c1Cc1cc(ccc1-2)Cn1nncc1	0
CHEMBL181682	s1cc(cc1C(=O)NCC[NH+]1CCOCC1)-c1ccc(OC)cc1	0
CHEMBL179285	s1cc(cc1C(=O)NC(C(=O)[O-])c1ccccc1)-c1ccc(cc1)-c1ccncc1	0
CHEMBL37297	s1cc(cc1)CNC(=O)CCC\C=C/C\C=C/C\C=C/C\C=C/CCCCC	0
CHEMBL3286911	s1cc(cc1)Cn1c2c(nc1N1CCC(CC1)C(OCC(n1c3c(nc1C1CC1)cccc3)C1CC[NH2+]CC1)=O)cccc2	0
CHEMBL339404	s1cc(cc1)CN1\C(=C/c2n(Cc3ccc(cc3)C(OC)=O)c(nc2)CCCC)\C(=O)N(CCCC)C1=O	0
CHEMBL3261372	s1cc(cc1)CCCO\N=C\1/NC(=O)N(C=C/1)C1OC(COP(OP(OP(=O)([O-])[O-])(=O)[O-])(=O)[O-])C(O)C1O	0
CHEMBL569945	s1cc(cc1)CC[NH+]1CCC(N(c2cc(OC)ccc2)c2ccc(cc2)C(=O)N(CC)CC)CC1	0
CHEMBL286998	s1cc(cc1)C(Cc1ccncc1)c1cc(OC2CCCC2)c(OC)cc1	0
CHEMBL246031	s1cc(cc1)C(=O)NCC[NH+]1CCC(N2c3c(NC2=O)cccc3)CC1	0
CHEMBL541664	s1cc(cc1)C(=O)C[NH2+]C1(CCCC1)COc1ccc(cc1)C(=O)N	0
CHEMBL126280	s1cc(cc1)\C=C\C(=O)NCCCC[NH+]1CCN(CC1)c1ccccc1OC	0
CHEMBL474546	s1cc(cc1)-c1nc2cc(ccc2n1CCCO)\C=C\C(=O)N[O-]	0
CHEMBL2012855	s1cc(cc1)-c1cc2N3C(=N[N-]C3=O)C=C(NC(=O)CC[NH+](C)C)c2cc1	0
CHEMBL339239	s1cc(cc1)-c1cc(N2[N-]C(=O)NCC2)ccc1	0
CHEMBL314536	s1cc(cc1)-c1cc(ccc1)C1CCC[NH+](C1)CCC	0
CHEMBL589089	s1cc(cc1)-c1cc(-c2ccc(cc2)C(=O)[O-])c(nc1)N	0
CHEMBL332446	s1cc(cc1-c1ccccc1OCc1ccccc1)-c1ccccc1C(CC(=O)[O-])C	0
CHEMBL1084918	s1cc(c2cc(F)ccc12)CNS(=O)(=O)N	0
CHEMBL181116	s1cc(c2cc(ccc12)C(=[NH2+])N)C(Cc1ccccc1)C(=O)Nc1cc2scnc2cc1	0
CHEMBL1258484	s1cc(c2c1ncnc2N1CCC([NH2+]CC(O)COc2cc(ccc2)CC)CC1)-c1ccccc1	0
CHEMBL3288526	s1cc(c2c1ncnc2N)-c1cc2c(cc1)c(ccc2)C(=O)Nc1ccccc1	0
CHEMBL3288525	s1cc(c2c1ccnc2N)-c1cc2c(cc1)c(ccc2)C(=O)Nc1ccccc1	0
CHEMBL596015	s1cc(c2c1cccc2)C=O	0
CHEMBL457790	s1cc(c2c1cccc2)-c1ncc(n1C1CCC2(OCCO2)CC1)CC1CCCCC1	0
CHEMBL316823	s1cc(c(c1)-c1ccc(S(=O)(=O)N)cc1)-c1ccc(F)cc1	0
CHEMBL1718734	S1CC(=O)Nc2cc(ccc12)C(OCC(=O)Nc1ccc([N+](=O)[O-])cc1OC)=O	0
CHEMBL385933	S1CC(=O)N(OCc2cc(OC)ccc2)C1c1cc(C)c(cc1)C	0
CHEMBL1202934	S1CC(=O)N(CCC[NH+](C)C)C1c1ccc(cc1)C(C)C	0
CHEMBL24315	S1CC(=O)N(c2c1ccnc2)CCCC(=O)NC(Cc1ccccc1)C(=O)NC(CC(C)C)C(=O)NC(CC1CCCCC1)C(O)CC(=O)NCCCn1ccnc1	0
CHEMBL234916	S1CC(=O)N(C1c1ccncc1-c1ccc(cc1)C(F)(F)F)C1CCCC1	0
CHEMBL3121759	S1CC(=Nn2c1nnc2-c1ccc(S(=O)(=O)N)cc1)c1ccc([N+](=O)[O-])cc1	0
CHEMBL109655	S1CC(=NN=C1NC(=O)C(NS(=O)(=O)c1ccccc1)C)c1ccc(cc1)C	0
CHEMBL511058	S1CC([NH2+]CC(CSc2ccccc2OC)C)COc2c1cccc2	0
CHEMBL293653	S1CC([NH2+]C1c1cccnc1)C(=O)c1c2cc(OC)c(OC)cc2[nH]c1	0
CHEMBL64472	S1CC([NH2+]C1c1cccnc1)C(=O)c1c2c(n(c1)CC(=O)N)cccc2	0
CHEMBL291372	S1CC([NH2+]C1c1cccnc1)C(=O)c1c2c(n(c1)C(=O)N(C)C)cc(OCc1ccc(F)cc1)cc2	0
CHEMBL596979	s1cc(-c2cc3c(cc2)cccc3)c(C(OC(C)C)=O)c1NC(=O)C1C2CC(CC2)C1C(=O)[O-]	0
CHEMBL1608707	s1c2ncnc(NCc3cc(OC)c(OC)cc3)c2cc1	0
CHEMBL195964	s1c2ncnc(N)c2c(-c2ccc(Nc3oc4c(n3)cccc4)cc2)c1C	0
CHEMBL572043	s1c2nc(OCC[NH3+])cc(c2c(N)c1C(=O)N)C	0
CHEMBL2377228	s1c2nc(nc(N)c2cc1Cc1ccccc1)-c1occn1	0
CHEMBL2377098	s1c2nc(nc(N)c2cc1Cc1ccccc1)-c1cc(ccc1)C(F)(F)F	0
CHEMBL3222061	s1c2nc(nc(N)c2cc1C[NH+]1CC(F)(F)CCC1)-c1occc1	0
CHEMBL3222072	s1c2nc(nc(N)c2cc1C[NH+]1C(CCCC1C)C)-c1oc(cc1)C(C)C	0
CHEMBL1934649	s1c2nc(nc(c2c(N)c1C(=O)N)-c1cc(NC(=O)Nc2ccc(cc2)C(F)(F)F)ccc1)NC(CO)(C)C	0
CHEMBL1642553	s1c2nc(NC(=O)N(C)C)c3ncn(c3c2nc1-c1cc(ccc1)C(NC(=O)C)C)C	0
CHEMBL568882	s1c2nc(N3CCCCC3)cc(c2c(N)c1C(=O)N)C	0
CHEMBL585943	s1c2nc(N3CC(O)CC3)cc(c2c(N)c1C(=O)N)CCC	0
CHEMBL1950570	s1c2nc(ccc2nc1-c1ccc(NC(=O)CC([NH3+])C(=O)[O-])cc1F)C1(CC1)c1ccccc1	0
CHEMBL570046	s1c2nc(cc(c2c(N)c1C(=O)N)CCC)C	0
CHEMBL3219012	s1c2nc(cc(c2c(N)c1C(=O)N)-c1occc1)-c1ccccc1	0
CHEMBL537227	s1c2NC(=O)C(=Cc2c(N)c1C(=O)c1sccc1)C(=O)[O-]	0
CHEMBL536763	s1c2NC(=O)C(=Cc2c(N)c1C(=O)c1ccccc1C)C(=O)[O-]	0
CHEMBL2323290	s1c2nc(-c3nnn(CC(=O)NC(C(C)C)C(OC(CC(=O)NC2)\C=C\CCS)=O)c3)c1	0
CHEMBL479243	S1C2N=C(SCCC[NH+]3CCN(CC3)c3ncccn3)N(N)C(=O)C2C=C1CC	0
CHEMBL599335	s1c2n(nc(c2cc1C(=O)NC(C[NH+]1CCN(CC1)c1ncccn1)C)-c1ccccc1C)C	0
CHEMBL550712	S1c2n(N=C1Cc1sc(nc1O)N)c(nn2)Cc1ccccc1	0
CHEMBL1399289	S1c2n(N=C1c1ccc(OC)cc1)c(nn2)-c1ccccc1	0
CHEMBL1800662	s1c2N(Cc3c(F)cccc3F)C(=O)N(C(=O)c2c(C[NH+](Cc2cccnc2)C)c1-c1ccc(NC(=O)[N-]OC)cc1)c1ccccc1	0
CHEMBL507674	S1C2N(C(=O)C2NC(=O)C(NC(=O)N2CCN(CC)C(=O)C2=O)c2ccc(O)cc2)C(C(=O)[O-])=C(C1)CSc1nnnn1C	0
CHEMBL2381278	s1c2CCOc3cc(ccc3-c2nc1-c1ncnn1C(C)C)C1CN(C1)C(=O)C([NH3+])(C)C	0
CHEMBL2381262	s1c2CCOc3cc(ccc3-c2nc1-c1ncnn1C(C)C)C(O)CO	0
CHEMBL312710	s1c2CCOc3c(cc(F)cc3)-c2nc1NCC1CCN(CC1)C(=O)C1OCCC1	0
CHEMBL84269	s1c2CCOc3c(cc(cc3)C)-c2nc1NCC1CCN(CC1)C(=O)COCC	0
CHEMBL195030	s1c2CCN(Cc2nc1-c1ccc(F)cc1)C(=O)CC([NH3+])Cc1cc(F)ccc1F	0
CHEMBL2207740	s1c2cccnc2nc1Oc1ccc(OCC[NH+]2C3CC(N(C3)C(=O)C)C2)cc1	0
CHEMBL1331314	s1c2CCCCc2nc1NC(=O)CSc1nc2N(C)C(=O)N(C)C(=O)c2n1CCC	0
CHEMBL1290031	s1c2CCCCc2c2c1ncnc2Oc1ccc(NC(=O)c2ccccc2)cc1	0
CHEMBL1316472	s1c2CCCCc2c2c1nc(nc2O)CCC(=O)Nc1ccc(cc1)CC	0
CHEMBL301989	s1c2CCCCc2c2c1N=C(OC2=O)N1CCOCC1	0
CHEMBL1427898	s1c2CCCCc2c2c1N=C(N(N)C2=O)c1ccc(cc1)C	0
CHEMBL1966808	s1c2CCCCc2c2-c3n(nc(n3)-c3ccncc3)C(=O)Nc12	0
CHEMBL1830707	s1c2CCCc3n[nH]cc3-c2nc1Nc1ncccc1	0
CHEMBL81586	s1c2CCCc3c(cc(F)cc3)-c2nc1NCC1CCN(CC1)C(=O)C[NH+]1CCOCC1	0
CHEMBL1643652	S1C2CCC1CC(C2c1onc(c1)C)c1ccccc1	0
CHEMBL104135	s1c2CCC(Cc2cc1)C[NH+](CCC)CCC	0
CHEMBL1257462	s1c2CC[NH+](Cc2nc1OCCC[NH+]1CCCCC1)CCC[NH+]1CCCCC1	0
CHEMBL2058799	S1c2cc(S(=O)(=O)N3CCCCC3C(=O)NC(CCc3cc(OC)c(OC)cc3)c3cc(OCC(=O)[O-])ccc3)ccc2NC1=O	0
CHEMBL330755	s1c2cc(OCCO)ccc2nc1S(=O)([O-])=NC(=O)CN(C(=[NH2+])N)C	0
CHEMBL1957007	s1c2cc(Oc3nc4c(nc3)N=C(N(CC3CCC[NH+](C3)C(C)C)C4=O)C)ccc2nc1	0
CHEMBL2064191	s1c2CC(OC3(CC[NH+](CC3)Cc3ccccc3)c2cc1)=O	0
CHEMBL283984	s1c2cc(OC)ccc2nc1CN1N=C(c2c(cccc2)C1=O)CC(=O)[O-]	0
CHEMBL214627	S1c2cc(OC)c(OC)cc2CNc2c1nc(nc2Nc1cc2scnc2cc1)C	0
CHEMBL2377745	s1c2cc(OC(F)(F)F)ccc2nc1NC(=O)N(CCC(c1ccccc1)c1ccccc1)CC[NH+]1CCOCC1	0
CHEMBL83451	S1c2cc(O)ccc2OC(C1c1ccncc1)c1ccc(OCC[NH+]2CCCCC2)cc1	0
CHEMBL367574	S1c2cc(O)ccc2OC(C1c1ccc(O)cc1)c1ccc(OCC[NH+]2CC(C)C(C2)C)cc1	0
CHEMBL1271399	s1c2cc(Nc3nc(nc(n3)N3CCCCC3)N3CCCCC3)ccc2nc1SCC(=O)c1ccc(F)cc1	0
CHEMBL585528	s1c2cc(Nc3c4cc(S(=O)(=O)c5ccccc5)ccc4[nH+]cc3C(=O)N)ccc2nc1	0
CHEMBL550984	s1c2cc(NC(Oc3ccccc3)=O)ccc2c2c1cc(S(=O)(=O)NC(C(C)C)C(=O)[O-])cc2	0
CHEMBL56601	s1c2cc(F)ccc2cc1C1CC[NH+](CC1)CC(O)COc1c2c([nH]cc2)ccc1	0
CHEMBL86694	s1c2cc(ccc2nc1Nc1nccnn1)C(=O)Nc1c(cc(cc1C)C)C	0
CHEMBL469522	s1c2cc(ccc2nc1C1(NC(=O)CC([NH3+])Cc2ccccc2F)CCS(=O)(=O)CC1)C	0
CHEMBL257342	s1c2cc(ccc2nc1)-c1ocnc1-c1ccccc1F	0
CHEMBL280088	S1c2cc(ccc2N(C)C1=O)CCCC[NH+]1CC([NH2+]C(C1)C)C	0
CHEMBL1084160	s1c2cc(ccc2cc1C(=O)NC1(CCCC1)C(=O)NC(Cc1ccccc1)CCC[NH+]1CCN(S(=O)(=O)N(C)C)CC1)C	0
CHEMBL1715275	s1c2CC(CCc2c2c1nc(nc2N1CCN(CC1)C(=O)c1ccccc1)C)C	0
CHEMBL3244501	s1c2cc(ccc2c2[nH]c3cc(ccc3c12)C(=[NH2+])N)C(=[NH2+])N	0
CHEMBL2146508	s1c2CC([NH+](CCC3CCC(NS(=O)(=O)c4cc(F)ccc4)CC3)CCC)CCc2nc1N	0
CHEMBL2386761	s1c2c3c(ncnc3Nc3ccc(OC)cc3)ccc2nc1C(OC)=N	0
CHEMBL453133	s1c2c3c(N=CN(CC)C3=O)ccc2nc1C(OCCc1ccccc1)=N	0
CHEMBL461739	s1c2c3c(N=CN(C(C)C)C3=O)ccc2nc1C(=[NH2+])NCc1ccccc1	0
CHEMBL1455142	S1c2c3C(Cc4c1cccc4)C[NH2+]Cc3ccc2	0
CHEMBL289867	s1c2C3C([NH2+]Cc2cc1CCCC)CCc1cc(O)c(O)cc13	0
CHEMBL2037460	s1c2c(scc2C#C)c(C)c1C(=O)[O-]	0
CHEMBL2037462	s1c2c(scc2-c2cccnc2)c(C)c1C(=O)[O-]	0
CHEMBL1221703	s1c2c(OCC([NH+]=C2N)CCC)cc1	0
CHEMBL36936	S1c2c(OC1CCC(=O)N)c(C)c(C)c(O)c2C	0
CHEMBL2326953	s1c2c(OC(N3CCOCC3)=CC2=O)c(c1)-c1ccc(cc1)C(OC)=O	0
CHEMBL2322234	s1c2c(OC(N3CCOCC3)=CC2=O)c(c1)-c1ccc(cc1)C(F)(F)F	0
CHEMBL1364787	s1c2c(OC(N)=C(C#N)C2c2ccc(OC)cc2)c2c1nc(cc2C)C	0
CHEMBL186912	s1c2c(ncnc2OCC2(CCC2)COC(=O)NC(C(=O)C(=O)NC(C)c2ccccc2)CCCC)cc1	0
CHEMBL1836641	s1c2c(ncnc2OCC(=O)[O-])cc1-c1cc2c([nH]nc2)cc1	0
CHEMBL1079051	s1c2c(ncnc2NCCc2ccc(Nc3[nH]c4c(n3)ccnc4)cc2)cc1	0
CHEMBL401543	s1c2c(ncnc2NC(C[NH+]2CCN(S(=O)(=O)Cc3ccccc3)CC2)C)c(c1)C	0
CHEMBL2332052	s1c2c(ncnc2N2CCC(CC2)CCNC(=S)C)cc1C(=O)N	0
CHEMBL1506229	s1c2c(ncnc2N(CCO)CC)c2c3CC(OCc3c(nc12)CC(C)C)(C)C	0
CHEMBL256972	s1c2c(nccc2Oc2ccc(NC(=S)NC(=O)Cc3ccccc3)cc2F)cc1C(OC)=O	0
CHEMBL320275	s1c2c(nc1SCCNC(=O)N[O-])cccc2	0
CHEMBL202061	s1c2c(nc1SCC1CCCCC1C(=O)NCC#N)cccc2	0
CHEMBL333553	s1c2c(nc1SCc1cc(cc(O)c1O)\C=C(\C(=O)N)/C#N)cccc2	0
CHEMBL460802	s1c2c(nc1SCC(O)CS(=O)(=O)[O-])cccc2	0
CHEMBL1990932	s1c2c(nc1Sc1oc(cc1)\C=N\NC(=O)CC#N)cccc2	0
CHEMBL2207731	s1c2c(nc1Oc1ccc(cc1)C[NH+]1CCCCC1)ccnc2	0
CHEMBL237866	s1c2c(nc1NC1CC[NH+](CC1)Cc1cc(OC)c(O)cc1)cccc2	0
CHEMBL1760901	s1c2c(nc1NC(=O)N1CCC(S(=O)(=O)c3cc(ccc3)C(F)(F)F)CC1)c(OC)ccc2N(C(=O)C)CC	0
CHEMBL1424504	s1c2c(nc1NC(=O)C=1OCCOC=1)c(OC)ccc2C	0
CHEMBL1766042	s1c2c(nc1NC(=O)C)cc1C34C(C([NH+](CC3)CCCF)Cc1c2)CCCC4	0
CHEMBL227316	s1c2c(nc1NC(=O)C)c(Oc1ncnc(N3CC[NH+](CC3)C(C)c3ccccc3F)c1)ccc2	0
CHEMBL1276944	s1c2c(nc1N1NC=3C(=C(N(CCc4nc[nH]c4)C(=O)C=3)C)C1=O)cccc2	0
CHEMBL1834442	s1c2c(nc1N1CCC(Oc3ccccc3C(F)(F)F)CC1)N=C(NC2=O)C	0
CHEMBL3262137	s1c2c(nc1N1CC[NH2+]CC1COc1cccnc1)cc(OC)cc2	0
CHEMBL2349325	s1c2c(nc1N)nc(SCc1ccccc1C)nc2NC(CC(C)C)CO	0
CHEMBL2326483	s1c2c(nc1N)cc1CC[NH+](CCc1c2)Cc1ncccc1	0
CHEMBL2326489	s1c2c(nc1N)cc1CC[NH+](CCc1c2)CC	0
CHEMBL2426616	s1c2c(nc1COc1ccccc1)CCN(C)C2=O	0
CHEMBL431108	s1c2c(nc1CN1N=C(c3c(cccc3)C1=O)CC(=O)[O-])cc(OC)cc2C(F)(F)F	0
CHEMBL277708	s1c2c(nc1CN1N=C(c3c(cccc3)C1=O)CC(=O)[O-])cc(cc2C(F)(F)F)C(F)(F)F	0
CHEMBL19838	s1c2c(nc1CN1N=C(c3c(c(ccc3)C)C1=O)CC(=O)[O-])cccc2	0
CHEMBL192167	s1c2c(nc1Cc1c3c(n(c1)CC(=O)[O-])c(F)ccc3)c(F)c(F)cc2F	0
CHEMBL3128182	s1c2c(nc1CC)C(CC2)C(=O)Nc1ccc(cc1)CC1[NH2+]C(CC1)C(O)c1cccnc1	0
CHEMBL39086	s1c2c(nc1CC(NS(=O)(=O)c1c3NCC(Cc3ccc1)(C)C)C(=O)N1CCC(CC1)CCF)cccc2	0
CHEMBL39375	s1c2c(nc1CC(NS(=O)(=O)c1c3NCC(Cc3ccc1)(C)C)C(=O)N1CCC(CC1)CC)cccc2	0
CHEMBL3233868	s1c2c(nc1C1CC[NH+](CC1)CCCCOCC1Oc3c(OC1c1ccccc1)cccc3)cccc2	0
CHEMBL2403655	s1c2c(nc1C#Cc1ccccc1)CN(S(=O)(=O)C1CCCCC1)C2	0
CHEMBL2403653	s1c2c(nc1C#Cc1ccccc1)CCN(S(=O)(=O)N1CCCC1)C2	0
CHEMBL2403648	s1c2c(nc1C#Cc1ccccc1)CCN(C2)C(=O)c1noc(c1)C	0
CHEMBL2403693	s1c2c(nc1C#Cc1ccccc1)CCN(C2)C(=O)C1CCCC1	0
CHEMBL1455427	s1c2c(nc1C(OC(=O)C1=Cc3c4c(ccc3OC1=O)cccc4)C)cccc2	0
CHEMBL2089121	s1c2c(nc1C(O)C(NC(=O)C(NC(=O)C(NC(=O)C([NH3+])CCCNC(=[NH2+])N)CCC(=O)N)C)CCCNC(=[NH2+])N)cccc2	0
CHEMBL1256368	s1c2c(nc1C(O)(C)c1ccc(cc1C)C)cccc2	0
CHEMBL3084980	s1c2c(nc1C(=O)CC(NC(=O)C1N(CCC1)C(=O)C([NH2+]C)Cc1ccccc1)C1CCC([NH3+])CC1)cccc2	0
CHEMBL270225	s1c2c(nc1C(=O)C(NC(=O)C1N3N(CCC([NH3+])(Cc4ccccc4)C3=O)CC1)CCCNC(=[NH2+])N)cccc2	0
CHEMBL127185	s1c2c(nc1C(=O)C(NC(=O)C1N(CCC1)C(=O)C)CCC[NH+]=C(N)N)cccc2	0
CHEMBL1800656	S1c2c(NC1=O)c(O)ccc2CC[NH2+]CCN(C(=O)CCOCCc1ccccc1)CC	0
CHEMBL1800475	S1c2c(NC1=O)c(O)ccc2CC[NH+](CCN(C(=O)CCOCCc1ccccc1)CCCC)C	0
CHEMBL1800660	S1c2c(NC1=O)c(O)ccc2C(O)C[NH2+]CCN(C(=O)CCOCCc1ccccc1)CCCC	0
CHEMBL1945031	S1c2c(NC1=O)c(O)ccc2C(O)C[NH2+]CCc1cc(ccc1)C[NH2+]CCc1c2c([nH]c1)c(ccc2)C	0
CHEMBL1947153	S1c2c(NC1=O)c(O)ccc2C(O)C[NH2+]CCc1cc(ccc1)C[NH+]1CCC(CC1)c1ccccc1	0
CHEMBL1672566	s1c2c(nc1-c1ccc(cc1F)C[NH+]1CC(C1)C(=O)[O-])cc(cc2)Cc1ccc(cc1)C	0
CHEMBL373251	s1c2c(nc1-c1cc(OC)c(OC)cc1)cc(F)cc2	0
CHEMBL2448723	s1c2c(nc1-c1cc(N(S(=O)(=O)CC)Cc3cccnc3)cnc1)cccc2	0
CHEMBL2036324	s1c2c(nc1-c1cc(ccc1)CC(O)\C=C\C1N(CCSc3scc(n3)C(=O)[O-])C(=O)CC1)cccc2	0
CHEMBL423042	S1c2c(nc(nc2O)N)NCC1c1ccccc1	0
CHEMBL3120287	s1c2c(nc(nc2NCCC[NH+](C)C)NC)cc1-c1ccc(N2CCOCC2)cc1	0
CHEMBL1090601	s1c2c(nc(nc2N2CCOCC2)-c2cnc(nc2)N)cc1-c1cc(S(=O)(=O)C)ccc1	0
CHEMBL1086924	s1c2c(nc(nc2N2CCOCC2)-c2cccnc2)cc1C[NH+]1CCN(S(=O)(=O)C)CC1	0
CHEMBL594549	s1c2c(nc(nc2N2CC3OC(CC3)C2)-c2ccc(NC(=O)Nc3cccnc3)cc2)cc1C[NH+]1CCN(S(=O)(=O)C)CC1	0
CHEMBL17619	S1c2c(nc(nc2N(CC2CC2)CCC)C)N(c2c(cc(cc2C)C)C)C1=S	0
CHEMBL408146	s1c2c(nc(nc2-c2[nH]ccn2)N(C)C)cc1	0
CHEMBL3298749	s1c2c(NC(=O)N(CC[NH+]3CCN(CC3)c3ccccc3OC)C2=O)c2cc(NC(=O)CCC(=O)NCc3ccccc3)ccc12	0
CHEMBL40819	s1c2c(NC(=O)N(CC[NH+]3CC4C(c5c(CC4)c(OC)ccc5)C3)C2=O)c2cc([N+](=O)[O-])ccc12	0
CHEMBL234930	s1c2c(N=CN(C3CCN(C3)C(=O)N(C)C3CC[NH+](C3)C)C2=O)cc1-c1ccc(cc1)C	0
CHEMBL393705	s1c2c(N=CN(C2=O)c2ccc(cc2)C)c2c3[nH]ccc3cnc12	0
CHEMBL1392879	s1c2c(N=C(SCC(OCC)=O)N(CCC[NH+]3CCOCC3)C2=O)c2c1cccc2	0
CHEMBL573923	s1c2c(N=C(NC2=O)C[NH+](C)C)c2cc(ccc12)-c1cc(OC(F)(F)F)ccc1	0
CHEMBL1829247	s1c2c(N=C(N(Cc3ccccc3F)C2=O)C(N(C(=O)c2ccc(cc2)C)CCC[NH3+])CC)cc1	0
CHEMBL1828638	s1c2c(N=C(N(Cc3ccccc3)C2=O)C(N(C(=O)c2cc(ccc2)C)CCC[NH3+])CC)cc1	0
CHEMBL159801	s1c2c(N(S(=O)([O-])=NC2=O)CC(=O)c2ccc(OC)cc2)c2c1cccc2	0
CHEMBL406081	S1c2c(N(CCCCC[NH+]3CC[NH+](CC3)C3CCCCC3)C1=O)cccc2	0
CHEMBL1357558	S1c2c(N(c3c1cccc3)CCC1[NH+](CCCC1)C)cc(SC)cc2	0
CHEMBL2436618	S1c2c(N(c3c1cccc3)C1CCN(CC1)C(=O)C1(F)CC[NH+](CC1)Cc1cc(ncc1)N)cc(cc2)C(F)(F)F	0
CHEMBL592674	S1c2c(N(c3c1cccc3)C(=O)N(C)C)cccc2	0
CHEMBL2010906	s1c2c(CCOC2)c(C(=O)NCCC)c1NC(=O)C1C2CC(C1)CC2	0
CHEMBL2205618	s1c2c(CCOC2)c(C(=O)NCC2CC2)c1NC(=O)c1ccccc1OC(F)(F)F	0
CHEMBL2205616	s1c2c(CCOC2)c(C(=O)N2CCCCC2)c1NC(=O)c1ccccc1OC(F)(F)F	0
CHEMBL114535	s1c2c(CCN(C2)C(OCC)=O)c(C(OCC)=O)c1NC(=O)Cc1ccccc1	0
CHEMBL1956430	s1c2c(CCCC2)c(C#N)c1NC(=O)C1CC1	0
CHEMBL1258461	s1c2c(CCCC2)c(C(=O)N)c1NC(=O)Cn1nc(c2c1CC[NH2+]C2)C(F)(F)F	0
CHEMBL1258796	s1c2c(CCCC2)c(C(=O)N)c1NC(=O)Cn1nc(C(F)(F)F)c(c1)C[NH2+]C(C)C	0
CHEMBL1257414	s1c2c(CCCC2)c(C(=O)N)c1NC(=O)Cn1nc(C(C)(C)C)c(c1)C[NH2+]C1CC1	0
CHEMBL379367	s1c2c(CCCC2)c(C(=O)N)c1NC(=O)C1CC1	0
CHEMBL57411	s1c2c(ccc(OC)c2)c(C)c1C1CC[NH+](CC1)CC(O)COc1c2c([nH]cc2)ccc1	0
CHEMBL180702	s1c2c(ccc(O)c2)c(C(=O)c2ccc(N3CCN(CC3)C(=O)c3ccc(cc3)C)cc2)c1-c1ccc(O)cc1	0
CHEMBL315221	s1c2c(cc1S(=O)(=O)N)cccc2O	0
CHEMBL335006	s1c2c(cc1C1([NH2+]CCCC)CCCCC1)cccc2	0
CHEMBL349459	s1c2c(cc1C[NH+]1CC[NH+](CC1)CCOC(c1ccccc1)c1ccccc1)cccc2	0
CHEMBL2334537	s1c2c(cc1C(OC1CC3C(COC(=O)C)(C)C(OC(=O)C)CCC3(C3C1(OC1=C(C3O)C(OC(=C1)c1cccnc1)=O)C)C)=O)cccc2	0
CHEMBL190533	s1c2c(cc1C(=O)NC(CC(C)C)C(=O)NC1CC[NH+](C1)Cc1ccc(OCCC[NH+](C)C)cc1)cccc2	0
CHEMBL6278	s1c2c(cc1C(=O)N)c(Sc1ccccc1C)cnc2	0
CHEMBL47021	s1c2c(cc1C(=O)[O-])c(OC)cc(c2)Cn1ccnc1	0
CHEMBL505892	s1c2c(cc1C(=O)[O-])c(Nc1ccc(cc1)-c1ccccc1)cnc2	0
CHEMBL489812	s1c2c(cc1-c1n[n-]nn1)c(Oc1ccc(cc1)-c1ccc(cc1)C(=O)N(C)C)cnc2	0
CHEMBL1287978	s1c2c(cc1-c1ccccc1OC)c(ncc2C(=O)N)NC1CCC[NH2+]C1	0
CHEMBL352553	s1c2c(cc1-c1ccc(cc1)C(=[NH2+])N)cc(cc2)C(=[NH2+])N	0
CHEMBL418745	s1c2c(CC[NH+](CC=C)C2C(C)C)cc1	0
CHEMBL138461	s1c2c(CC[NH+](C2)CCc2ccc(OCc3ccccc3)cc2)c(C(=O)[O-])c1NC(=O)C(=O)[O-]	0
CHEMBL1730952	s1c2c(CC(OC2)(C)C)c(C(=O)N)c1NC(=O)C(=O)NCC1OCCC1	0
CHEMBL132617	s1c2c(cc(F)cc2)c(C)c1S(=O)(=O)Nc1ccc(cc1S(=O)(=O)C)COC	0
CHEMBL131795	s1c2c(cc(cc2)C)c(C)c1S(=O)(=O)Nc1ccc(cc1S(=O)(=O)C)C(OC)=O	0
CHEMBL597755	s1c2c(cc(cc2)-c2cc(OC(C(OC)=O)c3ccc(F)cc3)ccc2)cc1C(=[NH2+])N	0
CHEMBL596739	s1c2c(cc(cc2)-c2cc(OC(C(=O)[O-])c3ccc(F)cc3)ccc2)cc1C(=[NH2+])N	0
CHEMBL3133895	s1c2c(c3c1ncnc3Nc1cccc(C)c1F)CCN(C2)C(=O)C=C	0
CHEMBL1303417	s1c2c(c3c1nc(SCC[NH+](C)C)nc3N)CC[NH+](C2)C	0
CHEMBL1531421	s1c2c(c3c1nc(SCC)nc3NN)CC[NH+](C2)C	0
CHEMBL199049	s1c2c(c3c1N=CN(CC[NH+]1CCN(CC1)c1ccccc1OC)C3=O)CC[NH+](C2)C	0
CHEMBL396912	s1c2c(c(c1)-c1ccc(OC)cc1)c(ncc2-c1cc(OC)c(OC)c(OC)c1)N	0
CHEMBL1990228	s1c2c(c(c1)-c1ccc(NC(=O)Nc3cc(ccc3)CC)cc1)c(ncc2-c1cn(nc1)C)N	0
CHEMBL1994321	s1c2c(c(c1)-c1ccc(NC(=O)Nc3cc(ccc3)C)cc1)c(ncc2C#CCNS(=O)(=O)C)N	0
CHEMBL1979577	s1c2c(c(c1)-c1ccc(NC(=O)Nc3cc(ccc3)C)cc1)c(ncc2C#CC([NH3+])(C)C)N	0
CHEMBL268826	s1c2c(c(c1)-c1ccc(NC(=O)Nc3cc(ccc3)C)cc1)c(ncc2-c1ccncc1)N	0
CHEMBL2017554	s1c2c([nH]nc2-c2[nH]c3c(c2)c(OCC[NH+]2CCOCC2)cc(c3)C(O)(CC)CC)cc1	0
CHEMBL1944968	s1c2c([n+](Cc3ccccc3-c3ccccc3)c1\C=C\c1ccc(N(C)C)cc1)cccc2	0
CHEMBL1944967	s1c2c([n+](Cc3ccc(cc3)-c3ccccc3)c1\C=C\c1ccc(N(C)C)cc1)cccc2	0
CHEMBL1430289	s1c2c([n+](CC)c1\C=C(\C=C\1/Sc3c(N/1CCCS(=O)(=O)[O-])cc(OC)cc3)/CC)cc(OC)cc2	0
CHEMBL1945467	s1c2c([n+](C)c1\C=C\c1ccc(N(C)C)cc1)c(Cc1ccccc1)c(cc2)Cc1ccccc1	0
CHEMBL1171092	s1c2c(-n3nnc(S(=O)(=O)c4cc(C)c(cc4)C)c3[NH+]=C2NCCOC)cc1	0
CHEMBL2323229	S1C2=C(N=C(SCC(=O)Nc3ccc(cc3)-c3ccncc3)N(C2=O)c2ccccc2)CC1	0
CHEMBL372307	S1C2[NH+](C(CCC2)C(=O)[O-])C(NC(=O)C(S)Cc2ccccc2)CCC1	0
CHEMBL400202	S1C2(NN=C1c1ccccc1)c1c(N(C(C)C)C2=O)cccc1	0
CHEMBL235890	S1C2(NN=C1c1ccc(cc1)C)c1c(NC2=O)cccc1	0
CHEMBL249900	s1c2-n3c(ncc3C)C(=[NH+]c2cc1)NCC[NH3+]	0
CHEMBL398511	s1c2-n3c(ncc3C)C(=[NH+]c2cc1-c1sccn1)NCC[NH3+]	0
CHEMBL350383	s1c2-c3n[nH]cc3CCN(c2cc1)C(=O)c1ccc(NC(=O)c2ccccc2C)cc1	0
CHEMBL1424818	S1C=CN2C1=NC(=O)/C(=C\c1oc(cc1)-c1ccc(OCC)cc1[N+](=O)[O-])/C2=N	0
CHEMBL2179196	S1C=C(n2nc(OC)c(N(CCCC)C3CCOCC3)c12)c1c(OC)cc(cc1OC)C#N	0
CHEMBL522606	S1C=C(n2cc(nc12)-c1ccccc1NC(=O)c1oc2c(c1)cccc2)C[NH+]1CC[NH2+]CC1	0
CHEMBL3189499	S1C=2N(N=C1SC/C(/O)=C(\C#N)/c1[nH]c3c(n1)cccc3)C(=O)C(=NN=2)C(C)(C)C	0
CHEMBL252842	s1c[n+](cc1CCO)Cc1ccc(nc1N)C	0
CHEMBL205541	s1c(SCc2cc(ccc2)C(=O)N2CCOCC2)cnc1NC(=O)c1ccc(N(C)C)cc1	0
CHEMBL564699	S1C(SCC1CCCCC(=O)Nc1cc2CC(OCc2cc1)C(=O)[O-])(C)C	0
CHEMBL208901	s1c(Sc2cc(C(=O)N3CCN(CC3)C(=O)C[NH+](C)C)c(OC)cc2C)cnc1NC(=O)C1CC1	0
CHEMBL2376077	s1c(SC2=Nc3c(cc(cc3)C)C(=O)N2c2ccccc2)c(nc1N)C(OCC)=O	0
CHEMBL252393	s1c(SC)c(S(=O)(=O)c2cc(ccc2)-c2ccccc2)cc1C(=[NH2+])N	0
CHEMBL28875	s1c(SC)c(cc1C(=[NH2+])N)-c1scc(n1)-c1c2c(sc1)cccc2	0
CHEMBL355531	s1c(SC)c(cc1C(=[NH2+])N)-c1nc(sc1)NCCCc1ccccc1	0
CHEMBL1650194	s1c(SC(C)C)c(nc1N)-c1oc(P(=O)([O-])[O-])cc1	0
CHEMBL196466	s1c(S(=O)(=O)n2cc(c3c2cccc3)C2CC[NH+](C2)Cc2ccccc2)c(nc1N)C	0
CHEMBL1683089	s1c(S(=O)(=O)N(C)C2CCC(CC2)C([NH3+])Cc2cc(F)ccc2F)c(nc1NC(=O)C)C	0
CHEMBL1165759	s1c(S(=O)([O-])=NC(OCCCC)=O)c(cc1CC(C)C)-c1ccc(cc1)C(=O)c1sccc1	0
CHEMBL386671	s1c(S(=O)([O-])=NC(OC(C)(C)C)=O)c(cc1CC(C)C)-c1ccc(cc1)Cn1ccnc1	0
CHEMBL216361	s1c(S(=O)([O-])=NC(=O)NCCCC)c(cc1CC(C)C)-c1ccc(cc1)Cn1ccnc1	0
CHEMBL273512	s1c(nnc1SCCC[NH+]1CCN(CC1)c1ccccc1[N+](=O)[O-])-c1ccccc1OCC	0
CHEMBL2046883	s1c(nnc1Sc1ncnc2c1ccc(OCCC[NH+]1CCOCC1)c2)NC(=O)Nc1ccc(cc1)C	0
CHEMBL1990622	s1c(nnc1SC/C(/O)=C(\C(=N)C)/C#N)Nc1c(cccc1C)C	0
CHEMBL76206	s1c(nnc1S(=O)(=O)N)NS(=O)(=O)c1ccc(-[n+]2c(C)c(C)c(cc2C)C)cc1	0
CHEMBL138920	s1c(nnc1S(=O)(=O)N)NC(=O)CCNS(=O)(=O)c1c(F)c(F)c(F)c(F)c1F	0
CHEMBL286004	s1c(nnc1S(=O)(=O)N)NC(=O)CCCCC(F)(F)C(F)(F)F	0
CHEMBL34546	s1c(nnc1S(=O)(=O)N)NC(=O)C[NH+](CC[NH+](CC(=O)Nc1sc(S(=O)(=O)N)nn1)CC(=O)[O-])CC(=O)[O-]	0
CHEMBL2012633	s1c(nnc1Nc1ccc(cc1)-c1ccc(cc1)C(=O)NC(C(C)C)C(=O)[O-])Cc1ccccc1	0
CHEMBL2087020	s1c(nnc1NC(OCC(C)C)=O)-c1ccc(cc1)C(=O)[O-]	0
CHEMBL1607568	s1c(nnc1NC(=O)NC(CC)(C(F)(F)F)C(F)(F)F)C(F)(F)F	0
CHEMBL189393	s1c(nnc1NC(=O)\C(=C\c1cc(OC)c(OCCOc2c(cccc2C)C)cc1)\C#N)-c1ccc(N(C)C)cc1	0
CHEMBL1641841	s1c(nnc1N1CCC([NH+]2CCCCC2)CC1)-c1sc(OC)nc1	0
CHEMBL2059516	s1c(nnc1-c1cc(C#N)c(OC(C)C)cc1)-c1cccc(CCCC(=O)[O-])c1CC	0
CHEMBL444671	s1c(ncc1NC(=O)c1cc(NC(=O)c2cc(cc(c2)C)C)ccc1C)C	0
CHEMBL481192	s1c(ncc1C[NH+]1CC([NH2+]C(C1)C)C)-c1ccccc1C(=O)N1CCC(Nc2ccc(F)cc2)CC1	0
CHEMBL2419365	s1c(ncc1C(=O)N(C)c1ccc(OCc2nc3c(cc2)cccc3)cc1)-c1cccnc1	0
CHEMBL1447563	s1c(Nc2ccccc2)c(cc1C(=O)\C(=C\c1cccnc1)\C(OCC)=O)C(=O)C	0
CHEMBL512172	s1c(nc(C)c1C(=O)NC(CO)C)-c1nc(ncc1)Nc1cc(cc(c1)C)C	0
CHEMBL220151	s1c(nc(C)c1C(=O)C)-c1cc(OC)c(OCCCOc2cc3c(cc2)C(CC3)CC(=O)[O-])cc1	0
CHEMBL1929196	s1c(NC(=O)Nc2cc3c(cc2)cccc3)c(cc1C(C)(C)C)C(=O)N1CCS(=O)(=O)CC1	0
CHEMBL1641800	s1c(NC(=O)Nc2cc3c([nH]nc3)cc2)c(cc1C(C)(C)C)C(=O)NC1CC1	0
CHEMBL1641789	s1c(NC(=O)Nc2cc3c([nH]nc3)cc2)c(cc1C(C)(C)C)C(=O)N1CCS(=O)(=O)CC1	0
CHEMBL196783	s1c(NC(=O)N)c(cc1C#Cc1cc(F)ccc1)C(=O)N	0
CHEMBL303412	s1c(nc(-c2ccccc2)c1O)-c1ccccc1	0
CHEMBL1310749	s1c(nc(-c2ccccc2)c1CC(OC)=O)-c1ncccc1	0
CHEMBL223315	s1c(cnc1Oc1ccc(S(=O)(=O)C(C)C)cc1)C#CC(NC(=O)C)C	0
CHEMBL208944	s1c(cnc1Oc1ccc(OC(C)C)cc1)C#CC(NC(=O)NC)C	0
CHEMBL373771	s1c(cnc1Oc1cc(OC)ccc1)C#CC(NC(=O)C)C	0
CHEMBL364796	s1c(cnc1NCCCNS(=O)(=O)c1cc(OC)ccc1OC)C(=O)c1ccccc1C	0
CHEMBL1082017	s1c(cnc1NCC([NH3+])Cc1ccc(cc1)C(F)(F)F)-c1cc2CCC(=O)Nc2cc1	0
CHEMBL2441284	s1c(cnc1Nc1nc(nc(c1)C(F)(F)c1ccc(F)cc1)N1CCCC1C(=O)N)Cc1ccccc1	0
CHEMBL486877	s1c(cnc1NC(=O)Nc1c2[nH]ccc2ccc1)CCNc1ncnc2c1scc2	0
CHEMBL550172	s1c(cnc1NC(=O)c1cc(OCCO)c(OC)cc1)Cc1cc(ccc1)C(F)(F)F	0
CHEMBL199696	s1c(cnc1N)CCCNC(=O)C1N(CCC1)C(=O)C([NH3+])C(c1ccccc1)c1ccccc1	0
CHEMBL1672802	s1c(cnc1Cc1cc(ccc1C)C1OC(CO)C(O)C(O)C1O)-c1occc1	0
CHEMBL1672803	s1c(cnc1Cc1cc(ccc1C)C1OC(CO)C(O)C(O)C1O)-c1ccsc1	0
CHEMBL320926	s1c(cnc1C)-c1nc(cn1-c1ccc(S(=O)(=O)N)cc1)C(F)(F)F	0
CHEMBL3235423	s1c(cnc1C(=O)NC1CCC(CC1)C(=O)[O-])-c1ccc(NC(=O)c2cc(F)cc(F)c2)cc1	0
CHEMBL468222	s1c(cnc1C(=O)CCCCCCc1ccccc1)-c1ncccc1	0
CHEMBL312842	s1c(ccc1SCC[NH+](C)C)\C=C\1/NC(=O)/C(/NC/1=O)=C/c1ccc(NC(=O)c2ccccc2)cc1	0
CHEMBL324793	s1c(ccc1S(=O)(=O)NC1CCN(Cc2cc(ccc2F)C(=[NH2+])N)C1=O)-c1cccnc1	0
CHEMBL2364354	s1c(ccc1S(=O)(=O)Nc1cc(N2CC([NH2+]C(C2)C)C)c(OC)cc1)-c1nc(ccc1)C	0
CHEMBL310454	s1c(ccc1S(=O)(=O)NC1C2CC(CC2)C1C\C=C/CCCC(=O)[O-])-c1ccccc1	0
CHEMBL295861	s1c(ccc1S(=O)(=O)NC(C(C)C)C(=O)[O-])C#Cc1ccc(OCCCC)cc1	0
CHEMBL492383	s1c(ccc1S(=O)(=O)NC(C(=O)[O-])C1CCN(CC1)C(=O)CC(C)(C)C)-c1ccc(OCC)cc1	0
CHEMBL163121	s1c(ccc1S(=O)(=O)N1CC(=O)N(CC1)CC(=O)NC(C(=O)c1sccn1)CCCNC(=[NH2+])N)-c1ncccc1	0
CHEMBL2414064	s1c(ccc1S(=O)(=O)N)-c1nnn(c1)-c1cc(ccc1)C	0
CHEMBL172160	s1c(ccc1N(Cc1cc2c(nc(nc2O)C)cc1)C)C(=O)NC(CCC(=O)NC(CCC(=O)NC(CCC(=O)NC(CCC(=O)[O-])C(=O)[O-])C(=O)[O-])C(=O)[O-])C(=O)[O-]	0
CHEMBL173953	s1c(ccc1CS)C(=[NH2+])N	0
CHEMBL233426	s1c(ccc1CCc1ccc(cc1)-c1n(c2c(c1)cccc2)C(OC(C)(C)C)=O)-c1ncccc1	0
CHEMBL1934396	s1c(ccc1C=C1C(=O)NC(=O)NC1=O)-c1cc2c(cc1)C(OC2)=O	0
CHEMBL359657	s1c(ccc1C[NH3+])-c1cccnc1	0
CHEMBL1951154	s1c(ccc1C[NH+]1CC(C1)C(=O)[O-])-c1nc(on1)-c1ccc(Oc2ccccc2)cc1	0
CHEMBL133314	s1c(ccc1C)CC(C(N([O-])C=O)CCC)C(=O)NC(CCC\N=C(/NS(=O)(=O)c1ncccc1)\N)C(=O)Nc1sccn1	0
CHEMBL559594	s1c(ccc1C)C=1[N+]([O-])=C2C(=NC(=O)N(C)C2=O)N(N=1)CCCC	0
CHEMBL50958	s1c(ccc1C)-c1nc2nc(ccc2c(O)c1)C	0
CHEMBL571525	s1c(ccc1C)-c1nc(ncc1)N(C)c1ccc(S(=O)(=O)N)cc1	0
CHEMBL2401989	s1c(ccc1C(=O)Nc1cc(ccc1C)C(=O)NC1CC1)-c1ccc(OC)cc1	0
CHEMBL1215159	s1c(ccc1C(=O)NC(c1ccccc1)c1ccccc1)-c1cc(O)ccc1	0
CHEMBL217186	s1c(ccc1C(=O)N[O-])-c1nn(cc1)CC[NH2+]Cc1cc2c(occ2)cc1	0
CHEMBL385934	s1c(ccc1C(=O)N[O-])-c1ncc(cc1)C[NH2+]CCc1ccccc1OC	0
CHEMBL2324692	s1c(ccc1C(=O)N(C)c1cc(OC)ccc1)-c1cc(SC)ccc1	0
CHEMBL1277802	s1c(ccc1C(=O)c1cc(O)ccc1)-c1cc(O)c(O)cc1	0
CHEMBL480554	s1c(ccc1C(=O)\N=C\1/Nc2cc(N(C(=O)c3ccccc3)C)ccc2N/1CCC(=O)N)C(=O)C(C)C	0
CHEMBL178534	s1c(ccc1\C=N\O)-c1cccnc1	0
CHEMBL3103648	s1c(ccc1\C=C/1\NC(=S)NC\1=O)-c1cc2c(cc1)C(=O)N(CC2)C	0
CHEMBL2059541	s1c(ccc1[N+](=O)[O-])C[NH+](Cc1ccc([N+](=O)[O-])cc1)CC(OC(C)(C)C)=O	0
CHEMBL2012831	s1c(ccc1-n1c2c(nc1CCC)cccc2)C(=O)NC1CC1	0
CHEMBL1813007	s1c(ccc1-c1oc(C)c(n1)COc1ccc(cc1)CC(OCC)C(=O)[O-])-c1ccccc1	0
CHEMBL180555	s1c(Cc2ccccc2)c(nc1NC(=O)C([NH3+])C)COc1ccccc1	0
CHEMBL83924	S1C(Cc2ccc(OCCNC(=O)CCCCCCCC)cc2)C(=O)[N-]C1=O	0
CHEMBL121106	S1C(Cc2ccc(OCCN(C)c3ncccc3)cc2)C(=O)[N-]C1=O	0
CHEMBL517936	S1C(Cc2ccc(cc2)C(=O)N)(C)C(=O)N=C1NC(C)c1ccc(F)cc1	0
CHEMBL202277	s1c(CC)c(nc1C)C#Cc1cccnc1	0
CHEMBL563989	s1c(cc(OC(C)c2ccc(cc2C2CC2)C[NH2+]C(C)(C)C)c1C(=O)N)-c1n2c(nc1)C=CC=C2	0
CHEMBL1564777	s1c(cc(N)c1C(OCC)=O)-c1ccc(OC)cc1	0
CHEMBL3234875	s1c(cc(C(=O)N)c1Nc1nc(ccc1)C)-c1ccc(cc1)C(F)(F)F	0
CHEMBL460685	s1c(cc(C(=O)N)c1NC(=O)N)-c1ccc(cc1)C[NH+]1C(CCCC1(C)C)(C)C	0
CHEMBL3114474	S1C(CC(=O)N2CCC(N3Cc4c(NC3=O)cccc4)CC2)C(=O)N(CCC(C)(C)C)C1c1ccccc1N1CC[NH2+]CC1	0
CHEMBL3114467	S1C(CC(=O)N2CCC(N3Cc4c(NC3=O)cccc4)CC2)C(=O)N(Cc2ccc(F)cc2)C1c1ccccc1	0
CHEMBL605827	s1c(CC(=O)[O-])c(nc1C(c1ccccc1)c1ccccc1)-c1ccc(OC)cc1	0
CHEMBL607082	s1c(CC(=O)[O-])c(nc1C(c1ccc(O)cc1)c1ccccc1)-c1ccc(F)cc1	0
CHEMBL597727	s1c(CC(=O)[O-])c(nc1C(c1ccc(F)cc1)c1ccc(F)cc1)-c1cc(F)ccc1	0
CHEMBL96107	S1C(c2cc(OCCCOc3ccc(Oc4ccccc4)cc3)ccc2)C(=O)[N-]C1=O	0
CHEMBL3121961	s1c(c2c(CC(CC2)(C)C)c1CC)-c1onc(n1)-c1cc(CC)c(OCC[NH2+]CCC(=O)[O-])c(c1)C	0
CHEMBL3122004	s1c(c2c(CC(CC2)(C)C)c1C)C(=O)CCc1cc(C)c(OCCCO)c(c1)C	0
CHEMBL3122010	s1c(c2c(CC(CC2)(C)C)c1C)C(=O)CCc1cc(C)c(OCC(O)C[NH3+])c(c1)C	0
CHEMBL3103667	s1c(c2c(C3C(C2)C3(C)C)c1C)C(=O)CCc1cc(C)c(OCCO)cc1	0
CHEMBL130787	s1c(c2c(C(=O)CCC2)c1SCC=C)C(OCC)=O	0
CHEMBL566041	s1c(C)c(nc1SCc1[nH+]c(NCc2nc(ccc2)C)cc(N2CCOCC2)c1)C	0
CHEMBL271870	s1c(C)c(nc1N1CCN(CC1)C(=O)C1CC([NH2+]C1)C(=O)N1CCCC1)C	0
CHEMBL1649994	s1c(C)c(nc1N)-c1oc(P(=O)([O-])[O-])cc1	0
CHEMBL517865	S1C(C)(c2ccc(cc2)CCO)C(=O)N=C1NC(C)c1ccc(F)cc1	0
CHEMBL206481	S1C(C)(C)C(N(S(=O)(=O)c2ccc(OCC#CC)cc2)CC1CNS(=O)(=O)C)C(=O)N[O-]	0
CHEMBL493514	s1c(C(OCC)=O)c(nc1Nc1nc(N2CC[NH2+]CC2)cc(n1)N(Cc1cc(OC)c(OC)c(OC)c1)C)C	0
CHEMBL492548	s1c(C(OCC)=O)c(nc1Nc1nc(N2CC([NH2+]CC2)C(=O)N)cc(n1)N1CCC([NH+](C)C)CC1)C	0
CHEMBL2064743	s1c(C(OCC)=O)c(nc1N1C(C(C(=O)c2sccc2)=C([O-])C1=O)c1oc(cc1)C)C	0
CHEMBL1697970	s1c(C(OCC)=O)c(C)c(C#N)c1NC(=O)C(C)C	0
CHEMBL18848	s1c(C(OC)=O)c(NC(=O)Nc2ccc(cc2)C)cc1C(C)C	0
CHEMBL106479	s1c(c(nc1NS(=O)(=O)\C=C\c1cc(F)c(F)cc1)-c1ccccc1)-c1ccccc1	0
CHEMBL3127854	s1c(C(=O)NC2C3CC4(O)CC2CC(C4)C3)c(nc1OC)C1OCCC1	0
CHEMBL3127879	s1c(C(=O)NC2C3CC4(O)CC2CC(C4)C3)c(nc1N)C1OCCC1	0
CHEMBL3125385	s1c(C(=O)N)c(nc1N1CCOCC1)CC(=O)N1CCc2c1cccc2	0
CHEMBL3105673	s1c(C(=O)C2CCCCC2)c(nc1NC(=O)Cc1ccc(S(=O)(=O)CC)cc1)-c1ccccc1	0
CHEMBL1524050	s1c(C(=O)c2ccc(F)cc2)c(N)c(-c2sc3c(n2)cccc3)c1NC	0
CHEMBL439253	s1c(C(=O)C)c(nc1NC(=O)NC1CN(CCC1C[NH+]1CC(CCC1)Cc1ccc(F)cc1)C(=O)NCC)C	0
CHEMBL251045	s1c(C(=O)C)c(nc1NC(=O)NC1C[NH+](CCC1C[NH+]1CC(CCC1)Cc1ccc(F)cc1)CC(=O)N(C)C)C	0
CHEMBL153021	s1c(c(-c2ccc(F)cc2)c(\C=C\C(O)CC(O)CC(=O)[O-])c1C(C)C)-c1ccc(OC)cc1	0
CHEMBL249847	S1C(=NNC1=S)NC(=O)NC(Cc1ccccc1)C(=O)NC	0
CHEMBL1951500	S1C(=NN(C(=O)C2CC2)C1(C)C)c1cc(OC)ccc1N	0
CHEMBL1973098	S1C(=Cc2cc(OC)c(O)cc2)C(=O)[N-]C1=S	0
CHEMBL1361740	s1c([N+](=O)[O-])cnc1Sc1nnc(n1C)-c1n(nc(c1)C)CC	0
CHEMBL2204794	s1c(-c2oc(nc2)N2CC(O)CCC2)c(nc1NC(=O)C)C	0
CHEMBL1951319	s1c(-c2nc(on2)-c2cc(C)c(Oc3ccccc3)cc2)c(cc1C[NH+]1CC(C1)C(=O)[O-])CC	0
CHEMBL1915912	s1c(-c2nc(c3n2-c2nc(OC)ccc2N=C3C)C)c(nc1C)C	0
CHEMBL69690	s1c(-c2ccccc2)c(OC(=O)CCC(OCC)=O)nc1-c1ccccc1	0
CHEMBL367347	s1c(-c2ccccc2)c(nc1NC(=O)C([NH3+])C)C	0
CHEMBL2436044	s1c(-c2ccccc2)c(nc1C(NC(=O)CCc1c2c([nH]c1)cccc2)Cc1ccc(OCc2ccccc2)cc1)C(=O)Nc1cc(F)c(cc1)C(=O)[O-]	0
CHEMBL2436042	s1c(-c2ccccc2)c(nc1C(NC(=O)CCc1c2c([nH]c1)cccc2)Cc1ccc(OCc2ccccc2)cc1)C(=O)Nc1cc(ccc1F)C(=O)[O-]	0
CHEMBL566754	s1c(-c2ccccc2)c(C)c(C(OCC)=O)c1N=NN1CCOCC1	0
CHEMBL1681974	s1c-2c(CCc3nn(cc-23)Cc2cccnc2)c(C(=O)N)c1NC(=O)N	0
CHEMBL1681969	s1c-2c(CCc3n(ncc-23)CCC)c(C(=O)N)c1NC(=O)N	0
CHEMBL1681967	s1c-2c(CCc3n(ncc-23)Cc2ccc(F)cc2)c(C(=O)N)c1NC(=O)N	0
CHEMBL3133427	s1c-2c(cc1)C(NC(=O)C[NH+]1CC[NH+](CC1)Cc1ccccc1)c1c-2n(nc1)C	0
CHEMBL318820	S1\C(=N\S(=O)(=O)c2ccc(cc2)C(OCCO)=O)\N(N=C1S(=O)(=O)N)C	0
CHEMBL187201	S1\C(=N/C2CCCCC2)\N(N=C1c1ccc(cc1)C(=O)NCC[NH+](C)C)C	0
CHEMBL248014	S1\C(=N/C(=O)c2cc(ccc2)C(F)(F)F)\N(CCOC)C(C)=C1C(C)(C)C	0
CHEMBL62768	S1\C(=C/c2oc(cc2)-c2cc(ccc2)C(F)(F)F)\C(=O)[N-]C1=O	0
CHEMBL565810	S1\C(=C/c2cn(nc2-c2ccc(OCc3ccccc3)cc2)-c2ccccc2)\C(=O)N(CCS(=O)(=O)[O-])C1=S	0
CHEMBL1801436	S1\C(=C/c2ccc(OS(=O)(=O)c3ccc(cc3)C)cc2OCc2ccc(NC(=O)C)cc2)\C(=O)[N-]C1=O	0
CHEMBL1801434	S1\C(=C/c2ccc(OS(=O)(=O)c3ccc(cc3)C)cc2OCc2ccc(cc2)C(F)(F)F)\C(=O)[N-]C1=O	0
CHEMBL68214	S1\C(=C/c2ccc(OCc3cc(O)c(cc3)C(=O)C)cc2)\C(=O)[N-]C1=S	0
CHEMBL69128	S1\C(=C/c2ccc(cc2)COc2cccc(O)c2CCC)\C(=O)[N-]C1=S	0
CHEMBL68163	S1\C(=C/c2ccc(cc2)COc2ccc(C(=O)C)c(OC(=O)C)c2CCC)\C(=O)[N-]C1=S	0
CHEMBL69019	S1\C(=C/c2ccc(cc2)COc2ccc(C(=O)C)c(O)c2CCC)\C(=O)[N-]C1=S	0
CHEMBL1409822	S1\C(=C/c2ccc(cc2)C)\C(=O)N(CCCC(=O)NNC(=O)c2ccccc2O)C1=S	0
CHEMBL393929	S1\C(=C/c2cc3c(nccc3)cc2)\C(=O)N=C1NCc1sccc1	0
CHEMBL235345	S1\C(=C/c2cc3c(nccc3)cc2)\C(=O)N=C1NC1CC1c1ccccc1	0
CHEMBL142390	S1\C(=C/c2cc3c(cc2OC)cccc3)\C(=O)N(CC(=O)[O-])C1=O	0
CHEMBL142869	S1\C(=C/c2cc3c(cc(OC)cc3)cc2)\C(=O)N(CC(=O)[O-])C1=O	0
CHEMBL402997	S1\C(=C/c2cc(OC3CCCCC3)c(OC)cc2)\C(=O)[N-]C1=S	0
CHEMBL457669	S1\C(=C/c2cc(F)ccc2)\C(=O)N(C)C1=S	0
CHEMBL207428	S1\C(=C/c2cc(ccc2OCc2ccccc2)-c2c3c(sc2)cccc3)\C(=O)[N-]C1=S	0
CHEMBL16127	S1\C(=C/c2cc(C(C)(C)C)c(O)c(c2)C(C)(C)C)\C(=O)N=C1NOCC=C	0
CHEMBL1564638	S1\C(=C/c2cc([nH]c2C)C)\C(=O)[N-]C1=S	0
CHEMBL257359	S1/C(=C\C=C\c2occc2)/C(=O)N(C(C(C)C)C(=O)[O-])C1=S	0
CHEMBL3127561	S1(Oc2c(cc(-n3nnc(c3)-c3cc(N)ccc3)cc2)C=C1)(=O)=O	0
CHEMBL605285	S1(=O)N(CCC1)C1C[NH+]2C(CC1[NH3+])c1cc(OC)c(OC)cc1CC2	0
CHEMBL62852	S1(=O)CC(OCc2ccc(cc2)-c2ccccc2)C(CC\C=C/CCC(=O)[O-])C1c1cccnc1	0
CHEMBL297244	S1(=O)CC(=O)C2C(CN(C2)C(=O)Cc2ccccc2N(C)C)C1(c1ccccc1)c1ccccc1	0
CHEMBL2409607	S1(=O)(=O)N=C(OC2C1CCCC2)NC12C3CC(C1)CC(C2)C3	0
CHEMBL1898074	S1(=O)(=O)N=C(N\N=C\c2cc([N+](=O)[O-])ccc2O)c2c1cccc2	0
CHEMBL1289638	S1(=O)(=O)N=C(N(CC(CNC(=O)C2([NH3+])CCCC2)(C)C)c2ccccc2)c2c1cc(F)cc2	0
CHEMBL312103	S1(=O)(=O)N(COC(=O)C=2C(\C(=C(\OC(C)(C)C)/O)\C(=NC=2C)C)c2cc([N+](=O)[O-])ccc2)C(=O)c2c1cccc2	0
CHEMBL51377	S1(=O)(=O)N(COC(=O)C)C(=O)c2c1cccc2	0
CHEMBL1165545	S1(=O)(=O)N(CCCC1)c1cc(cc(NCC)c1)C(=O)NC(Cc1ccccc1)C(O)CNc1cc(ccc1)C(F)(F)F	0
CHEMBL502289	S1(=O)(=O)N(CCCC1)c1cc(cc(NCC)c1)C(=O)NC(Cc1ccccc1)C(O)C[NH2+]Cc1cc(cnc1)C#N	0
CHEMBL587764	S1(=O)(=O)N(CCCC1)c1cc(cc(c1)C(=O)NC(Cc1ccccc1)C(O)C[NH2+]C(C)(C)c1cc(OC)ccc1)C(=O)N(CCC)CCC	0
CHEMBL311014	S1(=O)(=O)N(CCCC[NH+]2CCC(N3c4c(OC3=O)cc(OC)cc4)CC2)C(=O)c2c1cccc2	0
CHEMBL28831	S1(=O)(=O)N(CCCC[NH+]2CC(CC2)c2ccccc2)C(=O)c2c1cccc2	0
CHEMBL2333967	S1(=O)(=O)N(CC(c2cc(N)ccc12)C)C	0
CHEMBL36599	S1(=O)(=O)N(c2c3c(ccc2)cccc13)CCCC[NH+]1C2CCC1c1c([nH]c3c1cc(F)cc3)C2	0
CHEMBL274517	S1(=O)(=O)N(c2c3c(ccc2)cccc13)CC[NH+]1CCC(=CC1)c1c2c([nH]c1)cccc2	0
CHEMBL1830889	S1(=O)(=O)N(c2c(N1CCC1OCC[NH2+]C1)cccc2)c1c(F)cc(F)cc1F	0
CHEMBL2177470	S1(=O)(=O)N(C2(CC([NH+](CC2)Cc2cc(OC(C)C)c(O)cc2)C)CN1C)c1cc(F)ccc1	0
CHEMBL331910	S1(=O)(=O)N(C)C(CCCC)(CCCC)C(O)C(c2cc(N(C)C)ccc12)c1ccc(OCCOCCOCC[n+]2ccccc2)cc1	0
CHEMBL117694	S1(=O)(=O)N(C)C(C(=O)NC(Cc2ccccc2)C=O)=C(OC)c2c1cccc2	0
CHEMBL2206488	S1(=O)(=O)CCC(NC(=O)CC([NH3+])Cc2cc(F)c(F)cc2F)(CC1)c1ccccc1	0
CHEMBL576099	S1(=O)(=O)CCC(CC1)CN(C(C)c1nc2n(C=CN=C2C2CC2)c1-c1ccc(cc1)C#N)C(=O)Cc1cc(OC(F)(F)F)ccc1	0
CHEMBL2164842	S1(=O)(=O)CCC(CC1)C[NH2+]C(Cc1ccccc1)C(=O)NC1=CC(=CNC1=O)c1ccncc1	0
CHEMBL203972	S1(=O)(=O)CCC(C(=O)N[O-])C1Cc1ccc(OCc2cc(nc3c2cccc3)C)cc1	0
CHEMBL194188	S1(=O)(=O)CC(CCCC)(CCCC)C(O)C(c2cc(N(C)C)ccc12)c1ccc(cc1)C[N+](C)(C)C	0
CHEMBL2047914	S1(=O)(=O)CC(Cc2cc(OCCC)ccc2)C(O)C([NH2+]Cc2cc(ccc2)C(C)(C)C)C1	0
CHEMBL2048053	S1(=O)(=O)CC(Cc2cc(OC(COC)C(F)(F)F)c(N)c(F)c2)C(O)C([NH2+]Cc2cc(ccc2)C(C)(C)C)C1	0
CHEMBL73926	S1(=O)(=O)C2N(C(C(=O)N(CC(=O)[O-])C)C1(C)C)C(=O)C2NC(=O)C(F)(F)F	0
CHEMBL146595	S1(=O)(=O)c2c(CCC13CC[NH+](CC3)CCc1ccc(F)cc1F)cccc2	0
CHEMBL56007	S1(=O)(=O)c2c(ccc(c2)C2=[NH+]CCN2)C(=O)c2c1cccc2	0
CHEMBL33530	S1(=O)(=O)c2c(-n3c(ccc3)C(OC(=O)C)=C1c1ccc(OC)cc1)cccc2	0
CHEMBL2377330	S1(=O)(=O)c2c(-c3n(c4c(c3C1C(=O)N(CC)CC)cccc4)CCF)cccc2	0
CHEMBL1917101	S1(=NS(=O)(=O)c2cc([N+](=O)[O-])ccc12)c1cc(OC)c(OC)cc1	0
CHEMBL199472	S=P(OCC1OC(OC1)CCCCCCCC\C=C\CCCCCCC)([O-])[O-]	0
CHEMBL202361	S=P(OCC(OC(=O)CCCCCCC)COC(=O)CCCCCCC)([O-])[O-]	0
CHEMBL188826	S=P(OCC([NH3+])c1[nH]cc(n1)-c1ccc(cc1)CCCCCCCC)([O-])[O-]	0
CHEMBL1161242	S=P(OC1C(OP(=S)([O-])[O-])C(O)C(O)C(OP(=O)([O-])[O-])C1O)([O-])[O-]	0
CHEMBL240160	S=C1Nc2cc(O)ccc2CC1c1ccc(O)cc1	0
CHEMBL567646	S=C1Nc2c(CN1CCCn1cncc1C)cccc2	0
CHEMBL1552932	S=C1Nc2c(cccc2)C(=O)N1CCCC(=O)N1CC[NH+](CC1)Cc1c2c(ccc1)cccc2	0
CHEMBL2414845	S=C1NC(N2N1CCCC2)c1cc([N+](=O)[O-])ccc1	0
CHEMBL235974	S=C1NC(C(C(OCCOCCO)=O)=C(N1)C)c1cc(O)ccc1	0
CHEMBL2418065	S=C1NC(=O)n2nc(nc2N1)-c1cc(ccc1)C#N	0
CHEMBL1767409	S=C1NC(=O)N(C=C1)C1OC(COP(OP(OP(=O)([O-])[O-])(=O)[O-])(=O)[O-])C(O)C1O	0
CHEMBL1797748	S=C1NC(=O)C(Cc2c3c(ccc2O)cccc3)=C(N1)CCc1ccccc1	0
CHEMBL2203546	S=C1NC(=O)C(=Cc2c3c(cc(OC)cc3)ccc2)C(=O)N1	0
CHEMBL1358861	S=C1NC(=O)/C(=C/Nc2cc(OC)ccc2OC)/C(=O)N1Cc1ccccc1	0
CHEMBL247346	S=C1NC(=N[N-]1)C1CN(CC1NC(=O)c1ccc(OCc2cc(nc3c2cccc3)C)cc1)C(=O)C	0
CHEMBL515997	S=C1NC(=CC/2=C1C(O\C\2=C/c1oc2c(c1)cccc2OC)=O)C	0
CHEMBL3219391	S=C1N\C(=N\CC2CC2)\C2(N1CC1CC1)c1c(NC2=O)cccc1	0
CHEMBL1929550	S=C1N(CCCCCCC(=O)[O-])C(CC1)\C=C\C(O)Cc1cc(ccc1)COC	0
CHEMBL294185	S=C1N(CCC)C(=O)c2nc([nH]c2N1CCC)-c1ccc(OCC(=O)NCC[NH3+])cc1	0
CHEMBL1784649	S=C1N(C(=N[N-]1)c1cc(ncc1)N)c1cc2c(cc1)cccc2	0
CHEMBL146354	S=C=Nc1ccc(cc1)CC(NC(=O)CNC(=O)CNC(=O)C([NH+](Cc1ccccc1)Cc1ccccc1)Cc1ccc(O)cc1)C(=O)NC(CC(C)C)C(=O)[O-]	0
CHEMBL399306	S=C(OCC1OC(n2c3ncnc(NC4CCCC4)c3nc2)C(O)(C)C1O)NCc1ccccc1	0
CHEMBL232799	S=C(OC(COc1ccc(cc1)CC(OCC)C(=O)[O-])c1ccccc1)NCc1ccccc1	0
CHEMBL162049	S=C(NN1CCC(=CC1)c1cc2c([nH]cc2CC[NH+]2CCCC2)cc1)c1ccc(cc1)C	0
CHEMBL1222640	S=C(NN\C(\C)=C/1\c2cc(F)ccc2N(C\1=O)c1ccc(cc1)C)c1ccc(cc1)C(=O)[O-]	0
CHEMBL1222641	S=C(NN\C(\C)=C/1\c2cc(F)ccc2N(C\1=O)c1cc(C)c(cc1)C)c1ccc(cc1)C(=O)[O-]	0
CHEMBL306317	S=C(NCCc1ccccc1)NCCCc1nc[nH]c1	0
CHEMBL50868	S=C(NCc1ccccc1)N1CCC(CC1)c1nc[nH]c1	0
CHEMBL239389	S=C(NCc1cc(OC)c(O)cc1)NC(CCc1ccc(cc1)C(C)(C)C)COC(=O)C(C)(C)C	0
CHEMBL3261089	S=C(NCc1[nH]c(c(n1)C=1C=Cc2n(ncn2)C=1)-c1nc(ccc1)C)c1cc(ccc1)C#N	0
CHEMBL198290	S=C(Nc1ccccc1)NCCCn1ccnc1	0
CHEMBL113994	S=C(Nc1ccc(OC)cc1)N1CCC(=CC1)c1cc2c([nH]cc2CC2[NH+](CCC2)C)cc1	0
CHEMBL2236342	S=C(Nc1ccc(N2CCOCC2)cc1)NC(=O)C	0
CHEMBL2333956	S=C(Nc1ccc(cc1C(=O)[O-])C=1c2c(OC3=CC(=O)C=CC=13)cc(O)cc2)NCCc1cc(O)c(O)cc1	0
CHEMBL1555743	S=C(Nc1ccc(cc1)C(OC)=O)NC(=O)c1cc(nc2c1cccc2)-c1ccccc1	0
CHEMBL2392779	S=C(Nc1cc2ncccc2cc1)NCCCn1cncc1C	0
CHEMBL2392796	S=C(Nc1cc2c(cc1)C(=O)CCC2)NCCCn1cncc1C	0
CHEMBL1600553	S=C(NC(=O)c1occc1)[N-]NC(=O)c1ccc(NC(=O)CCCC)cc1	0
CHEMBL332855	S=C(NC(=O)c1ccccc1)NCCC1CC[NH+](CC1)CC1Oc2c(OC1)cccc2	0
CHEMBL1835530	S=C(n1nc(c(c1)C=1C=Cc2n(ncn2)C=1)-c1nc(ccc1)C)Nc1ccc(OC)cc1	0
CHEMBL1556319	S=C(N1CCCC1)c1ccc(OCc2ccccc2)cc1	0
CHEMBL1367604	S=C(N1CC[NH+](CC1)C)c1ccc(OCC)cc1	0
CHEMBL1993778	S=C(N)[N-]\N=C(\C)/C1=Cc2c(OC1=O)cc(O)cc2	0
CHEMBL1421168	S=C(N(CC=C)CC=C)NC(=O)\C=C\c1ccc(OC)cc1	0
CHEMBL2380751	S=C([S-])OCCc1ncccc1	0
CHEMBL438861	S=1=Nn2c(nc3c2cc(S(=O)(=O)N)cc3)C=1N1CC[NH+](CC1)C	0
CHEMBL127208	S\C(=N\CCCCC(NC(=O)C(NS(=O)(=O)N(C)C)Cc1ccccc1)C(=O)NC(C(O)CC(=O)NCC(CC)C)CC(C)C)\NC	0
CHEMBL144860	S\C(=N\Cc1ccccc1)\N1CCN(CC1)c1ncnc2c1cc1ncn(c1c2)CC	0
CHEMBL538023	S\C(=N\c1ccc(cc1)C1c2cc(O)c(O)cc2CC[NH2+]C1)\Nc1cc2c(cc1)C1(OC2=O)c2c(Oc3c1ccc(O)c3)cc(O)cc2	0
CHEMBL2448441	S\C(=N/N)\CCCC(NC(=O)C1N(CCC1)C(=O)C(NC(OCc1ccccc1)=O)Cc1ccccc1)B1OC2(C3CC(CC2O1)C3(C)C)C	0
CHEMBL383477	S\C(=N/CCCn1ccnc1)\C1(CC1)c1ccc(OC)cc1	0
CHEMBL49554	S\C(=N/Cc1cc(F)ccc1)\N1CCC(CC1)c1nc[nH]c1	0
CHEMBL79109	S\C(=N/c1ccc(NC(=O)c2ccccc2O)cc1)\Nc1cc(O)c(O)cc1	0
CHEMBL287265	S\C(=N/C)\NCCCCC(NC(=O)C(NS(=O)(=O)N1CCOCC1)Cc1ccccc1)C(=O)NC(CC1CCCCC1)C(O)C(F)(F)C(=O)NCC[NH+]1CCOCC1	0
CHEMBL34300	S\C(=N/C(Cc1ccccc1)CO)\C(NC(OC1C2CC3CC1CC(C2)C3)=O)Cc1c2c([nH]c1)cccc2	0
CHEMBL536950	S\1N(C(=N/C/1=N/C)c1ccccc1)c1ccccc1	0
CHEMBL248135	S\1CC(CN(C(OCC)=O)/C/1=N/c1ccccc1C(C)C)(C)C	0
CHEMBL3104671	S\1CC(=O)N/C/1=C\c1oc2c(n1)cccc2	0
CHEMBL3104670	S\1CC(=O)N/C/1=C\c1[nH]cnc1	0
CHEMBL324693	S\1c2c(N(CCCC)/C/1=C/C(=O)N[O-])cccc2	0
CHEMBL1098324	S\1C=2N(C(C=3CCc4c(C=3N=2)cccc4)c2ccc(OC)cc2)C(=O)/C/1=C/c1cc(OC)c(OCc2cc(ccc2)C(=O)[O-])cc1	0
CHEMBL1095308	S\1C=2N(C(C=3CCc4c(C=3N=2)cccc4)c2c3c(ccc2)cccc3)C(=O)/C/1=C/c1oc(cc1)-c1cc(ccc1)C(=O)[O-]	0
CHEMBL1910690	S\1\C(=C/c2cc(n(Cc3c(F)cccc3F)c2C)C)\C(=O)N(CC)/C/1=N/CC	0
CHEMBL286518	S/C(=N\N=C\c1cc2c(-c3c(CC2)c(OC)c2c(C(=O)c4c(c(O)c(C)c(O)c4)C2=O)c3O)c(O)c1C(=O)[O-])/NC(C)C	0
CHEMBL166104	S/C(=N\N=C\c1cc(OC(F)(F)F)ccc1O)/Cc1ccccc1	0
CHEMBL256738	S(SCC[NH3+])(=O)(=O)C	0
CHEMBL435054	S(Sc1n(c2c(cccc2)c1C(=O)Nc1ncccc1)C)c1n(c2c(cccc2)c1C(=O)Nc1ncccc1)C	0
CHEMBL157952	S(Sc1[nH]c2c(cccc2)c1CC(O)C(=O)NCc1ccccc1)c1[nH]c2c(cccc2)c1CC(O)C(=O)NCc1ccccc1	0
CHEMBL406050	S(SC(CC)C)c1[nH]ccn1	0
CHEMBL24261	S(OCCCCCCCC)(=O)(=O)N	0
CHEMBL605809	S(OCC1OC(n2c3nc(nc(N)c3nc2)C#CCCCC)C(O)C1O)(=O)([O-])=NC(=O)C([NH3+])C(CC)C	0
CHEMBL152994	S(OCC1c2c(-c3c1cccc3)cccc2)(=O)(=O)N	0
CHEMBL410329	S(OCC12OC(OC1C1OC3(OC1CO2)CCCCC3)(C)C)(=O)(=O)N	0
CHEMBL151695	S(Oc1ccc(NC(=O)c2ccc(cc2)-c2ccc(cc2C)-c2nc(on2)C)cc1N1CC[NH+](CC1)C)(=O)(=O)C(F)(F)F	0
CHEMBL418907	S(Oc1ccc(cc1OC)\C=C\[N+](=O)[O-])(=O)(=O)c1ccc(cc1)C(=O)[O-]	0
CHEMBL553870	S(Oc1ccc(cc1)Cn1ccnc1)(=O)(=O)c1ccc(OC)cc1	0
CHEMBL1222850	S(Oc1ccc(cc1)Cn1ccnc1)(=O)(=O)c1ccc(cc1)CC	0
CHEMBL347202	S(Oc1ccc(cc1)C(OC1CCCC1)=O)(=O)(=O)N	0
CHEMBL449093	S(Oc1ccc(cc1)\C=C\[N+](=O)[O-])(=O)(=O)c1cc(O)c(cc1)C(=O)[O-]	0
CHEMBL214255	S(Oc1cc2OC(=O)C=Cc2cc1)(=O)(=O)c1ccccc1	0
CHEMBL18492	S(Oc1cc2OC(=O)C(C)=C(c2cc1)C)(=O)(=O)C	0
CHEMBL3262555	S(Oc1cc2c(oc(COc3cc4c(oc(C)c4C(OCC)=O)cc3OC)c2C(OCC)=O)cc1OCC)(=O)(=O)[O-]	0
CHEMBL137156	S(Oc1cc2c(OC(=CC2=O)Cc2ccccc2)cc1)(=O)(=O)N	0
CHEMBL1354658	S(Oc1cc(Oc2cccc(C(F)(F)F)c2C#N)ccc1)(=O)(=O)CCCC(F)(F)F	0
CHEMBL37476	S(Oc1cc(cc(OCCCON=C(N)N)c1)C)(=O)(=O)c1cc2S(=O)(=O)CCc2cc1	0
CHEMBL500122	S(OC1CC(C(OC)=O)C2(C(C1=O)C1(C(CC2)C(OC(C1)c1ccoc1)=O)C)C)(=O)(=O)c1ccc(cc1)C	0
CHEMBL1256178	S(F)(=O)(=O)c1ccc(cc1)CC[NH3+]	0
CHEMBL328033	S(F)(=O)(=O)c1ccc(cc1)C(OCCCN1C(=O)c2nc([nH]c2N(CCCOC(=O)c2ccc(S(F)(=O)=O)cc2)C1=O)C1CCCC1)=O	0
CHEMBL50101	S(CN1S(=O)(=O)c2c(C1=O)c(OC(C)C)ccc2)c1nnnn1-c1ccccc1	0
CHEMBL347234	S(CCO)c1nnc(n1Cc1ccc(NC(=O)c2ccccc2C(=O)[O-])cc1)CCCC	0
CHEMBL179977	S(CCO)c1nc2cc(S(=O)(=O)NCc3ccc(F)cc3)ccc2n1Cc1ccccc1	0
CHEMBL2414123	S(CCO)C1=C(C)C(=O)c2c(C1=O)c(O)ccc2	0
CHEMBL423876	S(CCNC(=O)C(NC(=O)C(CC(C)C)CC(=O)N[O-])Cc1c2c([nH]c1)cccc2)c1ccccc1	0
CHEMBL597169	S(CCN1c2nc([nH]c2C(=O)N(CC)C1=O)-c1ccccc1)CC	0
CHEMBL17893	S(CCn1c2c(nc1N1CC[NH+](CC1)C)cccc2)CC	0
CHEMBL233625	S(CCCOCCOC)c1ncc(cc1)C(=O)Nc1ccc(cc1C(=O)[O-])C#N	0
CHEMBL119362	S(CCCCCNC(=O)Nc1c(cccc1C(C)C)C(C)C)c1[nH]c(c(n1)-c1ccccc1)-c1ccccc1	0
CHEMBL118701	S(CCCCCN(C(=O)c1ccc(F)cc1F)CCCCCCC)c1[nH]c(c(n1)-c1ccccc1)-c1ccccc1	0
CHEMBL3236270	S(CCCCCCCC[NH+](C)C)c1nc(ccc1C(=O)c1occc1)C(C)C	0
CHEMBL11777	S(CCCC\C=C(/NC(=O)C1CC1(C)C)\C(=O)[O-])CC(=O)[O-]	0
CHEMBL389266	S(CCCC(=O)N1CCOCC1)c1nc(c(n1CCO)-c1cc(ncc1)NC(=O)C)-c1ccc(F)cc1	0
CHEMBL191790	S(CCCC(=O)[O-])CCN1C(CCCC1=O)\C=C\C(O)C(CCCC)(C)C	0
CHEMBL223151	S(CCCC(=O)[O-])CCN1C(CCC1=O)\C=C\C(O)CCCCC	0
CHEMBL3144113	S(CCc1ccccc1)CC(O)C(NC(=O)C(NC(=O)C(NC(OC(C)(C)C)=O)Cc1ccccc1)C)CC(C)C	0
CHEMBL577036	S(CCc1ccccc1)c1nc(N)c2ncn(c2n1)C1OC(CO)C(O)C1O	0
CHEMBL2036502	S(CCC#N)c1c2cc(OC)ccc2ncc1C(OCC)=O	0
CHEMBL1277372	S(CCC[NH+]1CCN(CC1)c1nc2c(cc1)cccc2)C1=Nc2c(nccc2)C(=O)N1N	0
CHEMBL476105	S(CCC[NH+]1CCN(CC1)c1ccccc1[N+](=O)[O-])c1[nH]c2c(n1)cccc2	0
CHEMBL393454	S(CCC[NH+]1CCN(CC1)c1cc(ccc1)C)c1ccc([N+](=O)[O-])cc1	0
CHEMBL1257448	S(CCC[NH+]1C2CC(CC1CC2)c1ccc(cc1F)C(F)(F)F)c1nnc(n1C)-c1ocnc1C	0
CHEMBL321347	S(CCC[NH+]=C(N)N)CCC[NH3+]	0
CHEMBL47987	S(CCC)c1nnc(n1-c1ccccc1)C1N(S(=O)(=O)c2cc3c(cc2)cccc3)CC(S)C1	0
CHEMBL3220541	S(CCC)c1nc(N2CC3C(C2)C3C(=O)[O-])ccc1C(=O)NC12CC3CC(C1)CC(C2)C3	0
CHEMBL154918	S(CCC)C1=C2CCC3C4CCC(=O)C4(CCC3C2(CCC1=O)C)C	0
CHEMBL323991	S(CCC(OCC)=O)C1c2c(C(=O)c3c1cccc3O)c(O)ccc2	0
CHEMBL55243	S(CCC(NC(=O)CCCCNC(=O)C(NC(=O)C)Cc1cc(CC)c(N(C(=O)C(=O)[O-])c2ccccc2C(=O)[O-])cc1)C(=O)[O-])C	0
CHEMBL3098175	S(CCC(NC(=O)CC\C(=C\Cc1c(OC)c(c2c(c1O)C(OC2)=O)C)\C)C(=O)[O-])C	0
CHEMBL419558	S(CCC(NC(=O)C(NC(=O)CN1CCNC(=O)CCC(=O)NC(CCC[NH+]=C(N)N)C(=O)NC(Cc2ccccc2)C(=O)NC(Cc2ccccc2)C1=O)CC(C)C)C(=O)N)C	0
CHEMBL1917058	S(CCC(NC(=O)C(NC(=O)CCCCCN=[N+]=[N-])Cc1c2c([nH]c1)cccc2)C(=O)NC(CC(=O)[O-])C(=O)NC(Cc1ccccc1)C(=O)N)C	0
CHEMBL133362	S(CCC(NC(=O)C(N1CCC2(N(CCC2)C(=O)C(NC(=O)C(NC(=O)CCCC[NH3+])Cc2ccccc2)Cc2ccccc2)C1=O)CC(C)C)C(=O)N)C	0
CHEMBL79223	S(CCC(=O)NCC)c1nc(N)c2c(n1)n(nc2)-c1ccccc1	0
CHEMBL1215452	S(CCC(=O)N(C)C)c1cc(ccc1NC(=O)C1[NH2+]Cc2c(C1)cc(OC)cc2)-c1cn[nH]c1	0
CHEMBL1883114	S(CCC(=O)[O-])c1cc(NS(=O)(=O)c2cc(C)c(cc2C)C)c2c(cccc2)c1O	0
CHEMBL2261434	S(CCC(=O)[O-])C=1NC(C(C(OCC)=O)=C(N=1)C)c1ccccc1OC	0
CHEMBL560306	S(CC1OC(n2c3ncnc(NCc4ccncc4)c3nc2)C(O)C1O)CCC([NH3+])C(=O)[O-]	0
CHEMBL549412	S(CC1OC(n2c3ncnc(Nc4ccccc4)c3nc2)C(O)C1O)CCC([NH3+])C(=O)[O-]	0
CHEMBL263643	S(CC1OC(n2c3ncnc(NC4CCCC4)c3nc2)C(O)C1O)CC	0
CHEMBL2171176	S(CC1OC(n2c3ncnc(NC4CC4)c3nc2)C(O)C1O)CCC([NH3+])C(=O)[O-]	0
CHEMBL2170993	S(CC1OC(n2c3ncnc(NC)c3nc2)C(O)C1O)CCCNC(=O)Nc1ccc(cc1)C(C)(C)C	0
CHEMBL2170986	S(CC1OC(n2c3ncnc(N)c3nc2)C(O)C1O)CCCNC(=O)NCc1occc1	0
CHEMBL12858	S(Cc1oc(cc1)C[NH+](C)C)CCNC(NCCSCc1oc(cc1)C[NH+](C)C)=NC#N	0
CHEMBL1790041	S(Cc1oc(cc1)C[NH+](C)C)CCNC(NC)=C[N+](=O)[O-]	0
CHEMBL1910993	S(Cc1nc2c(n1-c1nc(nc(n1)N1CCOCC1)N1CCOCC1)cccc2)C	0
CHEMBL150247	S(Cc1cnc2nc(nc(N)c2c1C)N)c1cc(OC)ccc1OC	0
CHEMBL201920	S(CC1CCCCC1C(=O)NCC#N)c1[nH]ccn1	0
CHEMBL2075007	S(Cc1ccccc1)CC(NC(=O)C)C(OC)=O	0
CHEMBL167071	S(Cc1ccccc1)CC(=O)C(NC(=O)C(NC(=O)Cc1cc(ccc1OC)C(=O)C)C(C)C)CC(=O)[O-]	0
CHEMBL1929303	S(Cc1ccccc1)c1oc(nn1)-c1ccccc1F	0
CHEMBL1172961	S(Cc1ccccc1)c1nc(SC)nc(NCc2cccnc2)c1C(=O)[O-]	0
CHEMBL86019	S(Cc1ccccc1)C1=NC(=O)C(=CN1CCCc1ccccc1)Cc1cncnc1	0
CHEMBL395715	S(CC1CCCCC1)c1[nH]c(nn1)Nc1cccnc1	0
CHEMBL230540	S(Cc1ccccc1)c1[nH]c(nn1)N(C)c1ccccc1	0
CHEMBL136105	S(Cc1ccccc1)c1[nH]c(c(n1)-c1ccccc1)-c1ccccc1	0
CHEMBL2064517	S(Cc1ccc(cc1)C#N)c1oc(nn1)-c1cc2OCOc2cc1	0
CHEMBL187355	S(Cc1ccc([N+](=O)[O-])cc1)c1ncnc2n(cnc12)Cc1ccccc1OC	0
CHEMBL2393377	S(Cc1cc(F)c(F)cc1)c1oc(nn1)Cn1nnc2c1cccc2	0
CHEMBL2048185	S(Cc1cc(ccc1OC)C(O)C)c1nc2c(n1CC(=O)[O-])cccc2	0
CHEMBL2048204	S(Cc1cc(ccc1OC)C(=O)N1CCc2c1cccc2)c1nc2cc(F)ccc2n1CC(=O)[O-]	0
CHEMBL1420841	S(Cc1c2c(oc1C(=O)N1CCN(CC1)c1ncccn1)cccc2)Cc1ccccc1	0
CHEMBL442186	S(CC1[NH2+]CCC1)c1c2c3c(c(c1)-c1[nH]ccc1)C(=O)Nc3ccc2F	0
CHEMBL1258289	S(CC=C)c1nc2OC(N(c3c(-c2nn1)cccc3)C(=O)C)c1occc1	0
CHEMBL1092451	S(CC=C)C1=Nc2c(cc([N+](=O)[O-])cc2)C(=O)N1Cc1ccccc1	0
CHEMBL245022	S(CC=C(C)C)c1[nH]c(nn1)Nc1ccccc1C	0
CHEMBL2158348	S(CC=1OC=C(OC(=O)c2ccc(cc2)C#N)C(=O)C=1)c1ncccn1	0
CHEMBL11197	S(CC[NH+](CCN(CCCCCCC)C(=O)Nc1ccc(F)cc1F)C)c1[nH]c(c(n1)-c1ccccc1)-c1ccccc1	0
CHEMBL3220542	S(CC)c1nc(N2CC3C(C2)C3C(=O)[O-])ccc1C(=O)NC12CC3CC(C1)CC(C2)C3	0
CHEMBL203866	S(CC)c1nc(N2CC(OC(C2)C)C)c2c(n1)n(nc2)\C=C/c1ccccc1	0
CHEMBL1077983	S(CC)c1ccc(cc1)CC(NO)CC	0
CHEMBL1078064	S(CC)C1CC([NH2+]C1)C(=O)NC(Cc1ccccc1)C#N	0
CHEMBL231223	S(CC(OCOC)COc1ccc(cc1)C(F)(F)F)c1cc(C)c(OCC(=O)[O-])cc1	0
CHEMBL1386277	S(CC(OCC)=O)c1nc([nH]n1)NC(=O)c1cc(ccc1)C(F)(F)F	0
CHEMBL516468	S(CC(O)CO)c1[nH]c(c(n1)-c1ccc(F)cc1)-c1ccncc1	0
CHEMBL406475	S(CC(O)C(NC(=O)C(NC(=O)C(NC(OC(C)(C)C)=O)Cc1ccccc1)Cc1nc[nH]c1)CC1CCCCC1)c1nccn1C	0
CHEMBL374309	S(CC(Nc1ccc(S(=O)([O-])=NC(=O)c2ccc(N3CC[NH+](CC3)Cc3ccccc3-c3ccccc3)cc2)cc1[N+](=O)[O-])CC[NH+](C)C)c1ccccc1	0
CHEMBL336256	S(CC(NC(OC(C)(C)C)=O)C(=O)NCC1N(c2c(cccc2)C(=NC1)c1ccccc1F)C)CNC(=O)C	0
CHEMBL2075004	S(CC(NC(=O)CCC([NH3+])C(=O)[O-])C(=O)NCC(=O)[O-])C1CC(O)(Cc2c1c(O)c1c(C(=O)c3c(C1=O)c(OC)ccc3)c2O)C(=O)CO	0
CHEMBL1223345	S(CC(NC(=O)C)C)c1ccccc1	0
CHEMBL314980	S(CC(NC(=O)C)C(=O)NC(Cc1cc(ccc1)-c1ccccc1)C(O)C(O)CC(C)C)C	0
CHEMBL543361	S(CC(C(=O)c1ccc(OCc2ccccc2)cc1)C[NH+](C)C)CC[NH3+]	0
CHEMBL2420402	S(CC(=O)Nc1cnn(CCc2ccccc2)c1C(OC)=O)c1ccccc1N	0
CHEMBL2159934	S(CC(=O)Nc1cccc(C)c1C)c1nc2cc(OC)ccc2cc1C#N	0
CHEMBL2058074	S(CC(=O)Nc1ccc(OC)cc1)c1nnc(n1CC=C)CNc1ccccc1	0
CHEMBL2058092	S(CC(=O)Nc1ccc(cc1)C(=O)CCC)c1nnc(n1CC)CNc1ccccc1	0
CHEMBL1411651	S(CC(=O)Nc1cc(F)ccc1C)c1nnc(n1CC)CNC(=O)COc1ccc(cc1)C(C)C	0
CHEMBL1370165	S(CC(=O)Nc1cc(ccc1)C(=O)[O-])c1nc(nc2Oc3c(Cc12)cccc3)-c1ccc(F)cc1	0
CHEMBL1483598	S(CC(=O)NC(=O)c1n(ccc1)C)c1nc2c(cccc2)c(c1)C	0
CHEMBL1566655	S(CC(=O)N1CCN(CC1)c1ccccc1F)c1ncccc1-c1[nH]c2c(n1)cccc2	0
CHEMBL1581190	S(CC(=O)N1CCCCCC1)c1nnc(cc1)-c1occc1	0
CHEMBL1783981	S(CC(=O)N1CC2(CCCCC2)CCC1)c1ccccc1	0
CHEMBL1272308	S(CC(=O)N(c1cc(cc(c1)C)C)c1ncccc1)c1nnc(n1Cc1occc1)-c1ccoc1C	0
CHEMBL25853	S(CC(=O)COc1ccc(OCCCCCCCCCC)cc1)CCC(=O)[O-]	0
CHEMBL2010992	S(CC(=O)c1ccc(S(=O)(=O)N)cc1)C=1NC(=O)C=C(N=1)CCC	0
CHEMBL1084562	S(CC(=O)c1cc(OC)c(OC)cc1)c1n(nnc1)C1CCCCC1	0
CHEMBL1350596	S(CC(=O)c1cc(O)c(O)cc1)c1nnc(n1CC)-c1ccc(cc1)C	0
CHEMBL2048858	S(CC(=O)C1C([NH3+])N(CCC)C(=O)N(C)C1=O)c1oc(nn1)Cc1ccccc1	0
CHEMBL2075006	S(CC(=O)C1(O)CC(OC2OC(C)C(O)C([NH3+])C2)c2c(C1)c(O)c1c(C(=O)c3c(cccc3OC)C1=O)c2O)CC(NC(=O)CCC([NH3+])C(=O)[O-])C(=O)NCC(=O)[O-]	0
CHEMBL1310865	S(CC(=O)[O-])c1cc(NS(=O)(=O)c2ccc(OCC)cc2)c2c(cccc2)c1O	0
CHEMBL1541254	S(CC([NH+]1CCC(Oc2cc(ccc2)C(=O)NCc2ncccc2)CC1)C)C	0
CHEMBL1780257	S(c1nc(Nc2n[nH]c(c2)C)cc(C)c1C#N)c1ccc(NC(=O)C)cc1	0
CHEMBL2442913	S(c1nc(ccc1CNC(=O)C(C)c1cc(F)c(NS(=O)(=O)C)cc1)C(F)(F)F)C1CCCCC1	0
CHEMBL31788	S(C1NC(=O)C1NC(=O)C(NC(OCc1ccccc1)=O)Cc1ccccc1)c1ccccc1	0
CHEMBL1598442	S(c1ccccc1OC)c1nc(ncc1OC)-c1ncccc1	0
CHEMBL551634	S(c1ccccc1OC)c1nc(Nc2n[nH]c(c2)C)c2c(n1)cccc2	0
CHEMBL1339092	S(c1ccccc1CNC1=[NH+]CCN1)c1c2c(ccc1)cccc2	0
CHEMBL2333767	S(c1ccccc1C(C)(C)C)c1ncccc1NC(=O)Nc1ccc(cc1)C	0
CHEMBL2204775	S(C1CCCCC1)c1ccc(cc1)C#N	0
CHEMBL1822658	S(c1ccc(NC(=O)C[NH+]2CC(Oc3ccc(F)cc3)C(O)C2)cc1)C=1[NH+]=C(Nc2n[nH]c(c2)C)c2n(N=1)ccc2	0
CHEMBL2205037	S(c1ccc(cc1N1CC[NH2+]CC1)C)c1ccc(OC)cc1	0
CHEMBL2205039	S(c1ccc(cc1N1CC[NH2+]CC1)C)c1ccc(F)cc1	0
CHEMBL218085	S(c1ccc(cc1)-c1nc2c(cc(F)cc2)c(C(=O)[O-])c1O)c1ccccc1	0
CHEMBL7771	S(c1cc(OC)ccc1)c1ccc(NC(=O)CCC)cc1	0
CHEMBL1353993	S(c1cc(N2CC[NH+](CC2)CC)ccc1[N+](=O)[O-])c1[nH]c2c(n1)cccc2	0
CHEMBL94361	S(c1cc(C(C)(C)C)c(O)c(c1)C(C)(C)C)c1oc(S)nn1	0
CHEMBL102168	S(c1cc(-c2ccc(F)cc2)c(OCC(O)CC(O)CC(=O)[O-])c(c1)C(C)C)c1ccc(F)cc1	0
CHEMBL520481	S(c1c2n(CCCC2CC(=O)[O-])c2nccc(S(=O)(=O)C)c12)c1ccc(cc1)C(F)(F)F	0
CHEMBL100989	S(C1C2C(OC1=O)CCC2)c1ccccc1	0
CHEMBL202337	S(c1c2c([nH]c1CC)nc(nc2O)N)c1cc2c(cc1)cccc2	0
CHEMBL141869	S(c1c2c([nH]c1C)nc(nc2O)N)c1ccccc1	0
CHEMBL53168	S(c1c(onc1N=S(=O)([O-])c1ccc(cc1)C(C)(C)C)CCO)c1cc(OC)ccc1	0
CHEMBL389643	S(c1[nH]c2nc(nc(N)c2c1C)N)c1ccc(cc1)C(=O)NC(CCC(=O)[O-])C(=O)[O-]	0
CHEMBL597771	S(c1[nH]c2nc(nc(N)c2c1C)N)c1cc(OC)c(OC)c(OC)c1	0
CHEMBL363086	S(C#N)c1ccc(S(=O)(=O)N)cc1	0
CHEMBL2236230	S(C)c1ncc(n1Nc1ccccc1)C1C(C(OCCc2ccccc2)=O)=C(NC(C)=C1C(OCCc1ccccc1)=O)C	0
CHEMBL403355	S(C)c1nc2nc(c(cc2cn1)-c1ccccc1)-c1ccc(cc1)C[NH2+]CCc1nc([nH]n1)C	0
CHEMBL252456	S(C)c1nc2nc(c(cc2cn1)-c1ccccc1)-c1ccc(cc1)C[NH2+]CCC(=O)c1ccccc1N	0
CHEMBL272174	S(C)c1nc(NC(=O)C)cc(OCCC)n1	0
CHEMBL497493	S(C)c1ccccc1OC1c2c(COC1C[NH2+]C)cccc2	0
CHEMBL549509	S(C)c1ccccc1C(=O)N(CCC)C1CC[NH2+]C1	0
CHEMBL490383	S(C)c1ccc(Oc2ccc(NS(=O)(=O)C)cc2C[NH2+]C)cc1F	0
CHEMBL393009	S(C)c1ccc(Oc2ccc(cc2C[NH2+]C)C#CCC[NH+]2CC(=O)N(CC2)C(C)C)cc1	0
CHEMBL394321	S(C)c1ccc(OC(CC[NH+](C)C)c2ccc(OCCC[NH+]3CCCCC3)cc2)cc1	0
CHEMBL564468	S(C)c1ccc(Nc2nc3cc(ccc3n2Cc2ccccc2C(F)(F)F)C(=O)[O-])cc1	0
CHEMBL455558	S(C)c1cc2c(cc(cc2)CC([NH3+])C)cc1	0
CHEMBL552106	S(C)c1cc(OCCCCCC)ccc1C(=O)CC[NH+](C)C	0
CHEMBL168359	S(C)c1cc(OC)ccc1N(CC)c1nc(cc(n1)C)C	0
CHEMBL244096	S(C)c1cc(NC(=O)Nc2ccc(Oc3cc4[nH]c(nc4cc3)NC(OC)=O)cc2)ccc1	0
CHEMBL489794	S(C)c1cc(N(CC2[NH2+]CCC2)C(=O)C(Oc2ccccc2)C)ccc1	0
CHEMBL2407788	S(C)c1cc(ccc1)-c1oc2c(c1)c(cnc2N)-c1cn(nc1)C1CCN(CC1)C(=O)C	0
CHEMBL347323	S(C)C1=CC=C2C(=CC1=O)C(NC(=O)C)CCc1c2c(OC)c2OCOc2c1	0
CHEMBL180503	S(C)C1=CC=C2C(=CC1=O)C(NC(=O)C)CCc1c2c(OC)c(OC(=O)C[NH+](C)C)c(OC)c1	0
CHEMBL1078066	S(C)C1(CC([NH2+]C1)C(=O)NC(Cc1ccccc1)C#N)c1ccccc1	0
CHEMBL15367	S(C(SCCC(=O)[O-])c1ccccc1CCCCCCCCCCCC)CCC(=O)[O-]	0
CHEMBL103959	S(C(OCC[N+](C)(C)C)=O)c1ccc(cc1)CC	0
CHEMBL1594943	S(C(F)F)c1ccc(Nc2ccccc2C(OCC(=O)N(C)C)=O)cc1	0
CHEMBL126074	S(C(F)(F)F)c1cc(ccc1)CN(CC(O)C(F)(F)F)c1cc(OC)c(OC)c(OC)c1	0
CHEMBL1173376	S(C(CCCC)C(=O)[O-])c1nc(OCCc2ccc(cc2)C)cc(OCCc2ccc(cc2)C)n1	0
CHEMBL2043396	S(C(Cc1ccccc1)(c1ccccc1F)c1ccccc1)CC([NH3+])C(=O)[O-]	0
CHEMBL2043407	S(C(Cc1ccccc1)(c1ccc(F)cc1)c1ccccc1)CC[NH3+]	0
CHEMBL2380406	S(C(CC(C)C)C(=O)NC(Cc1ccccc1)C(=O)NC)C1C[NH2+]CC1S	0
CHEMBL1688922	S(C(c1ccc(cc1)CCC)(c1ccccc1)c1ccccc1)CC([NH3+])C(=O)[O-]	0
CHEMBL429597	S(C(c1ccc(cc1)C)(c1ccccc1)c1ccccc1)CC([NH3+])C(=O)[O-]	0
CHEMBL2024134	S(C(c1ccc(cc1)C(=O)NC)(c1ccccc1)c1ccccc1)CC[NH3+]	0
CHEMBL2022988	S(C(c1cc(OC(F)(F)F)ccc1)(c1ccccc1)c1ccccc1)CC[NH3+]	0
CHEMBL1458812	S(C(C[N+](=O)[O-])c1c2c(n(c1)C(=O)C)cccc2)C(=O)C	0
CHEMBL579254	S(C(C)C)c1ccc(cc1)C1CC2[NH+](C(CC2)C1C(OC)=O)C	0
CHEMBL1688930	S(C(C(CC)C)(c1ccccc1)c1ccccc1)CC([NH3+])C(=O)[O-]	0
CHEMBL1788109	S(C(C(=O)N1C(C(CC1C(=O)[O-])C(=O)[O-])c1ccccc1)C)C(=O)C	0
CHEMBL150344	S(C(C(=O)N(C(C(=O)[O-])(C)C)C1CCCC1)C)C(=O)C	0
CHEMBL251421	S(C(C(=O)[O-])(C)C)c1cc2CC(N(CCCCCCC)C(=O)Nc3ccc(OC(F)(F)F)cc3)Cc2cc1	0
CHEMBL3199120	S(C(=S)N\N=C\c1c2c([nH]c1)cccc2)C	0
CHEMBL519288	S(C(=S)N/1CC2(CCCCC2)CO\C\1=N/c1onc(c1)C(CC)(CC)CC)C	0
CHEMBL1213660	S(C(=O)c1cc(ccc1)\C=C\c1cc(C)c(O)c(c1)C)c1ccccc1	0
CHEMBL111423	S(C(=O)c1c(CCC)c(C(OCC)=O)c(nc1C)-c1ccccc1)CC	0
CHEMBL135361	S(C(=O)c1c(CC)c(C(OCC)=O)c([n+](C)c1C)-c1ccccc1)CC	0
CHEMBL322069	S(C(=O)C)CC(C(=O)Nc1ccccc1)C	0
CHEMBL231537	S(C(=O)C)C1CC(C(OC)=O)C2(C(C1=O)C1(C(CC2)C(OC(C1)c1ccoc1)=O)C)C	0
CHEMBL82739	S(=O)(N(C)C)c1cc(Oc2nc(Oc3cc(ccc3)C(=[NH2+])N)c(F)c(C)c2F)ccc1	0
CHEMBL503946	S(=O)(CCC(NC(=O)C1N2c3c(C1)cccc3CCC(NC(=O)\C=C\c1ccc(OP(=O)([O-])[O-])cc1)C2=O)C(=O)N)C	0
CHEMBL575882	S(=O)(CC)c1ccc(cc1)-c1c2cc(ccc2oc1)-c1oc(cc1)C	0
CHEMBL157958	S(=O)(CC([NH3+])C(=O)[O-])CCNC(=[NH2+])C	0
CHEMBL73341	S(=O)(c1ccc(cc1)C([NH+]1CC[NH+](CC1)C1CCCCC1)C#N)c1ccc(OC)cc1	0
CHEMBL356485	S(=O)(C)c1ccc(cc1)CCSc1[nH]c(c(n1)-c1ccc(F)cc1)-c1ccncc1	0
CHEMBL207594	S(=O)(C)c1ccc(cc1)C=1COC(=O)C=1c1ccccc1	0
CHEMBL326247	S(=O)(C)c1ccc(cc1)-c1noc(N(Cc2cc3OCOc3cc2)CCC[NH+]2CCCCCC2)c1	0
CHEMBL286020	S(=O)(C)c1cc(OC)c(cc1)-c1nc2-c([nH]ccc2)n1	0
CHEMBL2448122	S(=O)(C)c1cc(C)c(cc1)-c1[nH]c(c(n1)-c1cc2c(cc(OC)cc2)cc1)-c1ccncc1	0
CHEMBL1682970	S(=O)(C)c1c(nc2c(cccc2)c1C(=O)NC1(CCC1)c1ccccc1)-c1ccccc1	0
CHEMBL1682938	S(=O)(C)c1c(nc2c(cccc2)c1C(=O)NC(CC)c1ccccc1)-c1ccccc1	0
CHEMBL195540	S(=O)(=O)(NO)N	0
CHEMBL570815	S(=O)(=O)(NN1CC(N(CCc2ccc(OC)cc2)C1=O)c1ccc(OC)cc1)CC#N	0
CHEMBL267888	S(=O)(=O)(NCCCNC(=O)C(=O)C(NC(=O)C1N(S(=O)(=O)c2c(C1)cc1OCCOc1c2)CC)Cc1ccccc1)c1ccccc1	0
CHEMBL321549	S(=O)(=O)(NCCCCn1c2c(cc(cc2)C(=O)[O-])c(C)c1Cn1ccnc1)c1ccc(F)cc1	0
CHEMBL1164226	S(=O)(=O)(NCCCCC(C)C1CCC2\C(\CCCC12C)=C\C=C1CC(O)CC(O)C1)C	0
CHEMBL121175	S(=O)(=O)(NCCCCC(C(=O)NC(CC(=O)[O-])C=O)c1ccccc1F)c1cc(C(=O)[O-])c(O)cc1	0
CHEMBL121123	S(=O)(=O)(NCCCCC(C(=O)NC(CC(=O)[O-])C=O)c1ccccc1)c1cc(ccc1)C1=NOC(=O)N1C	0
CHEMBL415519	S(=O)(=O)(NCCc1ccc(cc1)\C(=C/CCCC(=O)[O-])\c1cccnc1)CCCC	0
CHEMBL190434	S(=O)(=O)(NCCC[NH+]1CCOCC1)c1cc2CC3=C(NC(=O)c4c3cccc4)c2cc1	0
CHEMBL3115124	S(=O)(=O)(NCCC(=O)Nc1cc2OCOc2cc1)c1cc2OC(=O)Nc2cc1	0
CHEMBL149552	S(=O)(=O)(NCc1ncc(cc1)C(=O)NC(CC(=O)[O-])C=O)c1cc(S(=O)([O-])=NC(=O)C)ccc1	0
CHEMBL358725	S(=O)(=O)(NCc1ncc(cc1)C(=O)NC(CC(=O)[O-])C=O)c1cc(C(=O)[O-])c(O)cc1	0
CHEMBL2435928	S(=O)(=O)(NCc1cnccc1-c1c(F)cccc1F)c1cc(cc(c1)C(F)(F)F)C(F)(F)F	0
CHEMBL273597	S(=O)(=O)(NCC1CCC(Nc2nc(N)c3c(n2)cccc3)CC1)c1c2c(ccc1)cccc2	0
CHEMBL2013024	S(=O)(=O)(NCC1CCC(NC(=O)Cn2c3cc(F)ccc3cc2)CC1)C(C)C	0
CHEMBL1730588	S(=O)(=O)(NCc1ccc(cc1)C(=O)NCC[NH+](Cc1ccccc1)C(C)C)c1ccc(cc1)C(CC)C	0
CHEMBL1829332	S(=O)(=O)(NCC1CCC([NH2+]CCN2CCOc3cc(ccc23)C(F)(F)F)CC1)C(C)C	0
CHEMBL274594	S(=O)(=O)(NCC[NH+](C)C)c1cc(ccc1)-c1[nH]c2N(CC)C(=O)N(CC)C(=O)c2n1	0
CHEMBL541097	S(=O)(=O)(NCC(CCCCCC(=O)[O-])c1cccnc1)c1ccc(cc1)-c1cc2c(cc1)cccc2	0
CHEMBL128641	S(=O)(=O)(NCC(C)(C)c1ccc(cc1)C(=O)[O-])c1cc2cc(OCc3nc4c(cc3)cccc4)ccc2cc1	0
CHEMBL346607	S(=O)(=O)(NCC(=O)NC(Cc1ccc(cc1)C([NH3+])[NH3+])C(=O)N1CCCCC1)c1cc2c(cc1)cccc2	0
CHEMBL41232	S(=O)(=O)(NCC(=O)[O-])c1ccc(NC(=O)\C=C\c2ccccc2)cc1	0
CHEMBL198544	S(=O)(=O)(NCC([NH+]1CC[NH+](CC1)C)c1ccccc1F)C	0
CHEMBL2408697	S(=O)(=O)(Nc1nnc(OC)cc1)c1ccc(N\C=C/2\C(=O)c3c(OC\2OCC)cccc3)cc1	0
CHEMBL3086884	S(=O)(=O)(Nc1ncccc1)c1ccc(N=Nc2cc(C)c(O)c(C)c2N)cc1	0
CHEMBL2377219	S(=O)(=O)(Nc1ncccc1)c1ccc(cc1)-c1ccc(cc1)C#N	0
CHEMBL487965	S(=O)(=O)(Nc1ncc(cc1)C(=O)CSC(=O)C)c1cc2c(COOC2)cc1	0
CHEMBL582739	S(=O)(=O)(Nc1nc2n(n1)C(C=C(N2)c1ccccc1)c1ccccc1)c1ccc(cc1)C	0
CHEMBL174607	S(=O)(=O)(Nc1nc(nc(OCC#CC)c1Oc1ccccc1OC)-c1ncccn1)c1ccc(cc1)C(C)(C)C	0
CHEMBL176963	S(=O)(=O)(Nc1nc(nc(OCC#C)c1Oc1ccccc1OC)-c1cc(ncc1)CO)c1ncc(cc1)C	0
CHEMBL2377206	S(=O)(=O)(Nc1nc(C)c(cc1)C)c1ccc(cc1)-c1ccc(cc1)C#N	0
CHEMBL1934268	S(=O)(=O)(Nc1n(nc(C)c1C(=O)NC(C(C)(C)C)C)CC)c1ccc(cc1)C	0
CHEMBL2380314	S(=O)(=O)(NC1CN(CC1S)C(=O)NCCN1C(=O)c2c(cccc2)C1=O)c1ccc(Oc2ccccc2)cc1	0
CHEMBL217979	S(=O)(=O)(NC1CN(C1)C(=O)CCC)c1c2c(cccc2)c(NC(=O)c2ccccc2C)cc1	0
CHEMBL221961	S(=O)(=O)(NC1CCN(CC1)C(=O)COC)c1c2c(cccc2)c(NC(=O)c2ccccc2C)cc1	0
CHEMBL218554	S(=O)(=O)(NC1CCN(CC1)C(=O)CCC)c1c2c(cccc2)c(NC(=O)C2CCC2)cc1	0
CHEMBL1173696	S(=O)(=O)(NC1CCN(C1)c1ncnc2[nH]cc(c12)C)C	0
CHEMBL1223316	S(=O)(=O)(Nc1ccccc1OC)c1ccc(NC(=O)c2ncccc2)cc1OC	0
CHEMBL161426	S(=O)(=O)(Nc1ccccc1C(=O)[O-])c1cc([N+](=O)[O-])c(N\N=C(\S)/NCCc2c3c([nH]c2)cccc3)cc1	0
CHEMBL296380	S(=O)(=O)(Nc1ccccc1)c1cc2CCN(c2cc1)c1cc(ccc1)CCCCCCCC	0
CHEMBL54885	S(=O)(=O)(Nc1ccccc1)c1cc2CCN(c2cc1)C(=O)NC	0
CHEMBL2181716	S(=O)(=O)(NC1CCCC1)c1cc(ccc1O)-c1c(noc1C)C	0
CHEMBL1945901	S(=O)(=O)(NC1CCC2C3C(CCC12C)c1c(cc(O)cc1)CC3)c1ccc(cc1)CCCCC	0
CHEMBL210500	S(=O)(=O)(Nc1ccc2c(CCCC2)c1C(=O)[O-])c1ccccc1C(=O)NCCCC[NH+](CC)CC	0
CHEMBL563118	S(=O)(=O)(NC1CCC1)c1ccc(cc1)-c1ccc(cc1)CC[NH+]1CCCC1C	0
CHEMBL20316	S(=O)(=O)(NC1CCC=C1C\C=C/CCCC(=O)[O-])c1ccccc1[N+](=O)[O-]	0
CHEMBL605283	S(=O)(=O)(Nc1ccc(Oc2ccc(Oc3ccc(NS(=O)(=O)C(F)(F)F)cc3)cc2)cc1)C(F)(F)F	0
CHEMBL1310730	S(=O)(=O)(Nc1ccc(OC)cc1)c1cc(ccc1)C(=O)NNC(=O)c1n(ccc1)C	0
CHEMBL2376314	S(=O)(=O)(Nc1ccc(F)cc1F)c1cc2C[NH2+]C(CC)(CC)C(=O)Nc2cc1	0
CHEMBL229213	S(=O)(=O)(Nc1ccc(cc1OC)CNC(=S)NCc1ccc(cc1)C(C)(C)C)C	0
CHEMBL198443	S(=O)(=O)(Nc1ccc(cc1F)C\N=C(/S)\Nc1ccc(cc1)C(C)(C)C)C	0
CHEMBL2178081	S(=O)(=O)(Nc1ccc(cc1F)C(C(=O)NCc1ccc(nc1Nc1ccc(F)cc1)C(F)(F)F)C)C	0
CHEMBL2178059	S(=O)(=O)(Nc1ccc(cc1F)C(C(=O)NCc1ccc(nc1N1CCC(CC1)Cc1cc(F)c(F)cc1)C(F)(F)F)C)C	0
CHEMBL2178072	S(=O)(=O)(Nc1ccc(cc1F)C(C(=O)NCc1ccc(nc1N1CC(OCc2ccccc2)CC1)C(F)(F)F)C)C	0
CHEMBL1940208	S(=O)(=O)(Nc1ccc(cc1F)C(C(=O)NCc1ccc(cc1C#N)C(C)(C)C)C)C	0
CHEMBL1940205	S(=O)(=O)(Nc1ccc(cc1F)C(C(=O)NCc1ccc(cc1)C1CCCCC1)C)C	0
CHEMBL1940198	S(=O)(=O)(Nc1ccc(cc1F)C(C(=O)NCc1ccc(cc1)C(F)(F)F)C)C	0
CHEMBL193908	S(=O)(=O)(Nc1ccc(cc1C#N)CN/C(/S)=N/Cc1ccc(cc1)C(C)(C)C)C	0
CHEMBL198086	S(=O)(=O)(Nc1ccc(cc1C(OC)=O)C\N=C(/S)\NCc1ccc(cc1)C(C)(C)C)C	0
CHEMBL605100	S(=O)(=O)(Nc1ccc(cc1C(F)(F)F)CNC(=S)CCc1ccc(cc1)C(C)(C)C)C	0
CHEMBL297918	S(=O)(=O)(Nc1ccc(cc1)CCCC[NH2+]CCc1c2cc(ccc2[nH]c1-c1cc(cc(c1)C)C)C(C(=O)N(C)C)(C)C)C	0
CHEMBL12911	S(=O)(=O)(Nc1ccc(cc1)CC[NH2+]CC(O)COc1ccc(O)cc1)c1ccc(NC(OCC)=O)cc1	0
CHEMBL13521	S(=O)(=O)(Nc1ccc(cc1)CC[NH2+]CC(O)COc1ccc(O)cc1)c1ccc(NC(=O)NCCCOC)cc1	0
CHEMBL12864	S(=O)(=O)(Nc1ccc(cc1)CC[NH2+]CC(O)COc1ccc(O)cc1)c1cc(NC(=O)NCCCCCC)ccc1	0
CHEMBL38704	S(=O)(=O)(Nc1ccc(cc1)CC[NH2+]CC(O)c1cccnc1)c1ccc(cc1)-c1oc(nc1)-c1cc(F)c(F)cc1	0
CHEMBL504206	S(=O)(=O)(Nc1ccc(cc1)CC(OCC=1CC2(O)C(C34OC5(OC(CC3C)(C(O5)C4C=1)C(C)=C)Cc1ccccc1)C=C(C)C2=O)=O)C	0
CHEMBL3288621	S(=O)(=O)(Nc1ccc(cc1)C(NC(=S)NCC(Cc1ccccc1)COC(=O)C(C)(C)C)C)C	0
CHEMBL325972	S(=O)(=O)(Nc1ccc(cc1)C(=O)NC(CCC(=O)[O-])C(=O)[O-])c1cc2-c3c(nc(nc3O)N)CCc2cc1	0
CHEMBL514299	S(=O)(=O)(Nc1ccc(cc1)C(=O)NC(CC1(CCCC1)C)C(=O)NC1C(OCC1=O)CC)c1ccccc1C#N	0
CHEMBL100035	S(=O)(=O)(Nc1ccc(cc1)\C=C(\C(=O)N[O-])/C)c1ccccc1	0
CHEMBL1078971	S(=O)(=O)(Nc1ccc(cc1)-c1nc(ncc1)Nc1ccc(cc1)C[NH+]1CC[NH+](CC1)C)C	0
CHEMBL389589	S(=O)(=O)(Nc1ccc(cc1)-c1cc(F)c(cc1)C(F)(F)F)N	0
CHEMBL230491	S(=O)(=O)(Nc1ccc(CC)c(OCC)c1C(=O)[O-])c1ccc(F)cc1	0
CHEMBL230280	S(=O)(=O)(Nc1ccc(CC)c(OC)c1C(=O)[O-])c1ccc(F)cc1	0
CHEMBL228496	S(=O)(=O)(NC1CCC([NH+]2CCC(CC2)c2ccccc2OCC(F)(F)F)CC1)c1cc(OC(F)F)ccc1	0
CHEMBL390184	S(=O)(=O)(NC1CCC([NH+]2CCC(CC2)c2ccccc2OC(C)C)CC1)c1cc(F)c(F)cc1	0
CHEMBL1422414	S(=O)(=O)(Nc1cc2nc(oc2cc1)-c1ccc(cc1)C)c1ccc(cc1)C	0
CHEMBL397150	S(=O)(=O)(Nc1cc2N=C(c3c(N(c2cc1)CCC)cc1c(c3)C(CCC1(C)C)(C)C)c1ccc(cc1)C(=O)[O-])c1ccc(F)cc1	0
CHEMBL1672543	S(=O)(=O)(Nc1cc2n(cc(c2cc1)-c1ccc(cc1)C#N)C)C	0
CHEMBL2179378	S(=O)(=O)(Nc1cc2CN(C)C(=O)Nc2cc1)c1ccc(OC)cc1	0
CHEMBL2057309	S(=O)(=O)(NC1CC2CCC3C4CCC(C(=O)C)C4(CCC3C2(CC1)C)C)c1ccccc1	0
CHEMBL434933	S(=O)(=O)(Nc1cc2CC(Oc2cc1)C(=O)N(C(C[NH+]1CC(O)CC1)c1ccccc1)C)C	0
CHEMBL2016870	S(=O)(=O)(NC1Cc2cc(CNC(=O)Cc3cc(CC(=O)NCc4cc(CC(NC1=O)C(=O)NCc1ccc(cc1)C(=[NH2+])N)ccc4)ccc3)ccc2)Cc1ccccc1	0
CHEMBL1214259	S(=O)(=O)(NC1Cc2cc(ccc2C1)-c1cc(ccc1)CC(=O)C)C(C)C	0
CHEMBL1939861	S(=O)(=O)(Nc1cc2cc([nH]c2cc1)C(OCC)=O)C	0
CHEMBL3264531	S(=O)(=O)(NC1Cc2c(OC1c1cc(O)c(O)c(O)c1)cc(O)cc2O)c1ccccc1	0
CHEMBL2347149	S(=O)(=O)(Nc1cc2c(cc1)C(=O)N(CCNc1cc(O)c(O)cc1)C2=O)c1ccc(cc1)C	0
CHEMBL1802601	S(=O)(=O)(Nc1cc2c(C=Cc3ncc(cc3C2=O)-c2cn[nH]c2)cc1)C	0
CHEMBL303071	S(=O)(=O)(Nc1cc2c(-c3c(OC2C2CCCCC2)cccc3OC)cc1)C	0
CHEMBL102929	S(=O)(=O)(NC1CC[NH+](C1)CCCOc1ccc(cc1)C(=O)C1CC1)c1ccccc1C	0
CHEMBL197277	S(=O)(=O)(Nc1cc(Oc2ccc(F)cc2)ccc1)N1CCC([NH2+]Cc2ccccc2O)CC1	0
CHEMBL1270182	S(=O)(=O)(Nc1cc(Nc2nc(N(C)c3c4c([nH]nc4)ccc3)ccn2)ccc1)C	0
CHEMBL2364392	S(=O)(=O)(Nc1cc(N2CC([NH2+]C(C2)C)C)ccc1)c1cc2c(cc1)cccc2	0
CHEMBL2364433	S(=O)(=O)(Nc1cc(N2CC([NH2+]C(C2)C)C)c(OC)cc1)c1ccc(cc1)-c1ccoc1	0
CHEMBL1081909	S(=O)(=O)(NC1CC(N2C=C(F)C(=NC2=O)N)CC1)c1ccc(cc1)-c1ccccc1	0
CHEMBL3112729	S(=O)(=O)(Nc1cc(cnc1OC)C1=Cc2c(N(C1=O)C1CCCC1)cc([nH+]c2C)N)c1ccc(F)cc1F	0
CHEMBL3121314	S(=O)(=O)(Nc1cc(cnc1N)-c1cc2c(N=C(N)N(C2=O)c2ccccc2)cc1)c1ccc(F)cc1F	0
CHEMBL1243189	S(=O)(=O)(Nc1cc(ccc1O)C(O)C[NH2+]C(Cc1cc(ccc1)CC(=O)NCc1ccccc1)(C)C)C	0
CHEMBL118675	S(=O)(=O)(Nc1cc(ccc1O)C(O)C[NH2+]C(C(=O)Nc1cc(OC)ccc1)(C)c1ccc(OC)cc1)C	0
CHEMBL3126307	S(=O)(=O)(Nc1cc(ccc1C(=O)[O-])-c1c2c(cccc2)c(cc1)C)c1ccc(NC(=O)NCC(C)C)cc1	0
CHEMBL3113195	S(=O)(=O)(Nc1cc(ccc1)C1CCN(CC1)C(OC(C)(C)C)=O)c1ccc(NCc2cccc(OC)c2O)cc1	0
CHEMBL1210335	S(=O)(=O)(Nc1cc(ccc1)C(=O)NC(Cc1ccccc1)C(O)C[NH2+]C(C(=O)NC1CCCCC1)C)Cc1ccccc1	0
CHEMBL1807480	S(=O)(=O)(Nc1cc(ccc1)-c1n[nH]c(NC(=O)c2ccc(cc2)C[NH+]2CCOCC2)c1)c1ccccc1	0
CHEMBL1208831	S(=O)(=O)(Nc1cc(cc(NC(=O)\C(=N\O)\c2c3c(cccc3)c(OCC[NH+]3CCOCC3)cc2)c1OC)C(C)(C)C)C	0
CHEMBL1084632	S(=O)(=O)(Nc1cc(C(F)(F)F)c(cc1)-c1cc2c(n(nc2)-c2ccc(F)cc2)cc1)CCC	0
CHEMBL429586	S(=O)(=O)(Nc1c2ncccc2ccc1)c1cc([N+](=O)[O-])ccc1C	0
CHEMBL2335751	S(=O)(=O)(Nc1c2nc(cc(O)c2ccc1)C(=O)NC(C)c1ccccc1)C	0
CHEMBL111771	S(=O)(=O)(Nc1c2c(ccc1)C(CC2)c1nc[nH]c1)CC	0
CHEMBL486903	S(=O)(=O)(Nc1c(cc(cc1C)C)C)c1cc(S(=O)(=O)Nc2c(cc(cc2C)C)C)cc2c1cc(O)cc2	0
CHEMBL103648	S(=O)(=O)(NC1=CC=C(N(CC(=O)NCc2ccccc2-n2ncnc2)C1=O)C)Cc1ccccc1	0
CHEMBL323443	S(=O)(=O)(NC1=CC=C(N(CC(=O)NC(C(C)C)C(=O)C(F)(F)F)C1=O)c1ccccc1)C(F)(F)F	0
CHEMBL3262053	S(=O)(=O)(NC1=C(Oc2ccccc2)C(=O)c2c(cccc2)C1=O)c1ccccc1	0
CHEMBL3262086	S(=O)(=O)(NC1=C(Nc2ccccc2)C(=O)c2c(C1=O)c(N)ccc2)c1ccccc1	0
CHEMBL3262085	S(=O)(=O)(NC1=C(Nc2cc(cc(c2)C)C)C(=O)c2c(C1=O)c(N)ccc2)c1ccccc1	0
CHEMBL1766916	S(=O)(=O)(NC1(C(=O)[O-])C(C1C)c1ccccc1)N1CC(N(CC1)c1noc(c1)C(F)F)C	0
CHEMBL414832	S(=O)(=O)(NC=1C(=O)N(C=CC=1CCc1ccccc1)CC(=O)NC1CCCN(C(=[NH2+])N)C1O)CC(F)(F)F	0
CHEMBL161746	S(=O)(=O)(NC)Cc1ccccc1-c1ccc(cc1)COC1CCC([NH+]2CCCCCC2)C1OC\C=C/CCC(=O)[O-]	0
CHEMBL2207547	S(=O)(=O)(NC)c1ccc(cc1)C(=O)NC(C1CCCCC1)c1nnn(c1)C1(CC1)C#N	0
CHEMBL104519	S(=O)(=O)(NC)c1cc\2c(NC(=O)/C/2=C\c2c3cc(OC)ccc3n(c2)C)cc1	0
CHEMBL55496	S(=O)(=O)(NC)c1cc\2c(NC(=O)/C/2=C\c2[nH]c3c(CCCC3)c2CCC[NH+]2CCC(O)CC2)cc1	0
CHEMBL52513	S(=O)(=O)(NC)c1cc\2c(NC(=O)/C/2=C\c2[nH]c3c(CCCC3)c2CCC[NH+](C)C)cc1	0
CHEMBL431538	S(=O)(=O)(NC(OC)=N)c1ccc(N=Nc2ccc(N(C)C)cc2)cc1	0
CHEMBL1668070	S(=O)(=O)(NC(CNc1cc(cc2n(ncc12)-c1cc(OC)ccc1)C)C)c1c(cc(cc1C)C)C	0
CHEMBL117678	S(=O)(=O)(NC(CCNC(=O)c1cccnc1)C(=O)NCC(=O)NC1CCCN(C(=[NH2+])N)C1O)Cc1ccccc1	0
CHEMBL420322	S(=O)(=O)(NC(CCCNC(=O)c1nccnc1)C(=O)NCC(=O)NC1CCCN(C(=[NH2+])N)C1O)Cc1ccccc1	0
CHEMBL42619	S(=O)(=O)(NC(CCCCNC(OCc1ccccc1)=O)C(=O)NC(P(=O)([O-])CC1(CCCC1)C(=O)NC(Cc1c2c([nH]c1)cccc2)C(=O)[O-])Cc1ccccc1)C	0
CHEMBL166674	S(=O)(=O)(NC(CCC[NH+]=C(N)N)C(OC)=O)c1c2c(ccc1)c(N(C)C)ccc2	0
CHEMBL169627	S(=O)(=O)(NC(CCC[NH+]=C(N)N)C(=O)NCCCC)c1cc2CCCCc2cc1	0
CHEMBL170548	S(=O)(=O)(NC(CCC[NH+]=C(N)N)C(=O)N1CCC(CC1)CC)c1cc2OC(=O)C=Cc2cc1	0
CHEMBL3094469	S(=O)(=O)(NC(Cc1ccccc1C)CC)c1c(cc(cc1C)C)C	0
CHEMBL90683	S(=O)(=O)(NC(Cc1ccccc1)C(=O)NCC(=O)NC(CC1CCCCC1)C(O)CC(O)CC)N1CCOCC1	0
CHEMBL147430	S(=O)(=O)(NC(Cc1ccccc1)C(=O)N1CCCC1C(=O)NCC1CCN(CC1)C(NO)=N)C	0
CHEMBL159013	S(=O)(=O)(NC(Cc1ccccc1)C(=O)[O-])c1ccc(NC(=O)c2ccc(cc2)C)cc1	0
CHEMBL48368	S(=O)(=O)(NC(Cc1ccccc1)C(=O)[O-])c1ccc(cc1)-c1ccc(cc1)-c1ccccc1	0
CHEMBL2147946	S(=O)(=O)(NC(Cc1ccc(OCc2ccccc2)cc1)C(=O)[O-])c1ccc(cc1)C	0
CHEMBL558610	S(=O)(=O)(NC(Cc1ccc(NC(=O)C)cc1)C(=O)NCC1CCCN(C1)C(=[NH2+])N)c1cc2c(cc1)cccc2	0
CHEMBL120761	S(=O)(=O)(NC(Cc1ccc(N)cc1)C(=O)N1CCC(CC1)CCF)c1c[nH+]ccc1NC(Cc1ccccc1)COCCO	0
CHEMBL253065	S(=O)(=O)(NC(Cc1ccc(cc1)C1S(=O)([O-])=NC(=O)C1)C1=[NH+]CC(N1)C)c1cc(ccc1)C(F)(F)F	0
CHEMBL264347	S(=O)(=O)(NC(Cc1ccc(cc1)C1S(=O)([O-])=NC(=O)C1)c1[nH]c2c(n1)cccc2)c1cc(F)ccc1F	0
CHEMBL313826	S(=O)(=O)(NC(Cc1ccc(cc1)C[NH3+])C(=O)N1CCCCC1)c1cc2c(cc1)cccc2	0
CHEMBL318304	S(=O)(=O)(NC(Cc1cc(ccc1)C(=[NH2+])N)C(=O)N1CCN(S(=O)(=O)C)CC1)c1c(cc(cc1C(C)C)C(C)C)C(C)C	0
CHEMBL379586	S(=O)(=O)(NC(Cc1cc(ccc1)C(=[NH2+])N)C(=O)N1CCN(CC1)C(=O)C1CCN(CC1)C(=[NH2+])N)c1c(cc(cc1C(C)C)C(C)C)C(C)C	0
CHEMBL107188	S(=O)(=O)(NC(Cc1cc(ccc1)C(=[NH2+])N)C(=O)N1CCN(CC1)C(=O)C)c1cc2c(cc1)cccc2	0
CHEMBL320257	S(=O)(=O)(NC(Cc1cc(ccc1)C(=[NH2+])N)C(=O)N1CC(CCC1)C(=O)[O-])c1c(cc(cc1C(C)C)C(C)C)C(C)C	0
CHEMBL339094	S(=O)(=O)(NC(CC(=O)NCC1CCCN(C1)C(=[NH2+])N)C(=O)N(CCCC)CC(=O)[O-])c1cc2c(cc1)cccc2	0
CHEMBL338669	S(=O)(=O)(NC(CC(=O)NCC1CCCN(C1)C(=[NH2+])N)C(=O)N(CC(=O)[O-])C1CCCCC1)c1cc2c(cc1)cccc2	0
CHEMBL1588256	S(=O)(=O)(NC(C)c1ccccc1)c1ccc(OCC(=O)Nc2cc([N+](=O)[O-])ccc2)cc1	0
CHEMBL566746	S(=O)(=O)(NC(C)C)c1cc(N\C(=N/C#N)\N2CCN(CC2C)c2ncnc3[nH]cc(c23)C)ccc1	0
CHEMBL2059912	S(=O)(=O)(NC(C)(C)C)c1cc(cnc1)C=1C=Cc2nc(nn2C=1)NC(=O)NCC[NH+](C)C	0
CHEMBL2064571	S(=O)(=O)(NC(C)(C)C)c1cc(cnc1)C=1C=C(F)c2nc(nn2C=1)N	0
CHEMBL2111938	S(=O)(=O)(NC(C(O)C)C(=O)N1CCCC1CNC(=O)C1CCCN(C1)C(=[NH2+])N)c1cc2c(cc1)cccc2	0
CHEMBL342777	S(=O)(=O)(NC(C(CC(C)C)C(=O)NC(C(C)(C)C)C(=O)NC)C(=O)N[O-])c1ccccc1C#N	0
CHEMBL3261416	S(=O)(=O)(NC(C(C)C)CNc1c2c(n(nc2)-c2ccc(F)cc2)ccc1)c1c(cc(cc1C)C)C	0
CHEMBL1910473	S(=O)(=O)(NC(C(C)C)C(=O)[O-])c1ccc(cc1)-c1ccc(OCc2ccc(cc2)C#N)cc1	0
CHEMBL492904	S(=O)(=O)(NC(C(C)C)C(=O)[O-])c1cc2oc3cc(NC(OCCF)=O)ccc3c2cc1	0
CHEMBL200466	S(=O)(=O)(NC(C(C)C)C(=O)[O-])c1cc(N)c(cc1)-c1ccccc1	0
CHEMBL415741	S(=O)(=O)(NC(C(=O)NCC(=O)NCc1ccc(cc1)C(=[NH2+])N)CO)CCc1ccccc1	0
CHEMBL268514	S(=O)(=O)(NC(C(=O)N1CCC(CC1)CCF)C)c1c[nH+]ccc1NC(Cc1ccccc1)CO	0
CHEMBL1809255	S(=O)(=O)(NC(C(=O)C([NH2+]Cc1ccc(cc1)C(=[NH2+])N)CCCCNC(OCc1ccccc1)=O)CCCNC(=[NH2+])N)Cc1ccccc1	0
CHEMBL1809252	S(=O)(=O)(NC(C(=O)C([NH2+]Cc1ccc(cc1)C(=[NH2+])N)C(C)C)CCCNC(=[NH2+])N)Cc1ccccc1	0
CHEMBL155862	S(=O)(=O)(NC(C(=O)[O-])C1CCC(O)C=C1)c1ccc(cc1)-c1ccc(OC)cc1	0
CHEMBL1797438	S(=O)(=O)(n1nc2c(CC3(C4CC=C5C6CC(CCC6(CCC5(C)C4(CCC3C2(C)C)C)C(=O)[O-])(C)C)C)c1)C	0
CHEMBL3264626	S(=O)(=O)(N1CCOCC1)c1cc(NC(=O)c2cn(nc2)-c2ccccc2)ccc1F	0
CHEMBL611937	S(=O)(=O)(N1CCOCC1)c1cc(NC(=O)C(CCOC)(C)C)cc(C)c1C	0
CHEMBL521979	S(=O)(=O)(N1CCN(CC1C)c1ccc(F)cc1C(F)(F)F)c1cc(-n2nccc2)ccc1	0
CHEMBL198100	S(=O)(=O)(N1CCN(CC1C(=O)N[O-])C(=O)CCCC)c1ccc(OCC#CC)cc1	0
CHEMBL2409672	S(=O)(=O)(N1CCN(CC1)c1ncc(OCc2n(nc(c2)C)C)cn1)CC1(NC(=O)NC1=O)C	0
CHEMBL1092895	S(=O)(=O)(N1CCN(CC1)c1ncc(OCC2CCN(CC2)C(OC(C)C)=O)cc1)CC	0
CHEMBL1762430	S(=O)(=O)(N1CCN(CC1)C(=O)N1CCCN(CC1)C(=O)Nc1noc(c1)C(C)(C)C)C	0
CHEMBL488731	S(=O)(=O)(N1CCN(CC1)C(=O)C1CC1c1ccc(cc1)C(F)(F)F)c1cc(cc(OC(=O)C(C)(C)C)c1)C(F)(F)F	0
CHEMBL490026	S(=O)(=O)(N1CCN(CC1)C(=O)C1CC1c1ccc(cc1)C(F)(F)F)c1cc(cc(c1)C(F)(F)F)CCO	0
CHEMBL493499	S(=O)(=O)(N1CCN(CC1)C(=O)c1cc(ccc1F)CC1=NNC(=O)c2c1cccc2)CC	0
CHEMBL1527498	S(=O)(=O)(N1CCN(CC1)C(=O)\C=C\c1occc1)c1ccc(cc1)C	0
CHEMBL1777963	S(=O)(=O)(N1CCN(C)C(=O)C1CC(=O)NC1CCCc2c1ccc(c2)C[NH+]1CCCCC1)c1ccc(cc1)C	0
CHEMBL111068	S(=O)(=O)(N1CCN(C(=O)NC(C)C)C(C)C1C(=O)N[O-])c1ccc(OCc2ccccc2C)cc1	0
CHEMBL522885	S(=O)(=O)(N1CCCN(CC1)C(=O)c1cc(ccc1)CC1=NNC(=O)c2c1cccc2)CC	0
CHEMBL1599029	S(=O)(=O)(N1CCCCCC1)c1cc(N(S(=O)(=O)c2ccc(cc2)C)C)c(OC)cc1	0
CHEMBL286440	S(=O)(=O)(N1CCCCC1C(OCCCc1ccc(OC)cc1)=O)c1ccccc1	0
CHEMBL417316	S(=O)(=O)(N1CCCCC1C(=O)NCCCC)c1ccc(cc1)CC	0
CHEMBL2181706	S(=O)(=O)(N1CCCCC1)c1cc(ccc1C)-c1c(noc1C)C	0
CHEMBL1585260	S(=O)(=O)(N1CCCc2c1cccc2)c1cc2N(C)C(=O)N(c2cc1)C	0
CHEMBL371879	S(=O)(=O)(N1CCCC1COc1cccnc1)c1cc2c(N(C)C(=O)C2=O)cc1	0
CHEMBL595778	S(=O)(=O)(N1CCCC1COC)c1cc2c(N3C(=NCC4(CCCC4)C3)C2=O)cc1	0
CHEMBL397845	S(=O)(=O)(N1CCCC1C(=O)N(C)C1CC[NH+](CC1)CCCc1ccccc1)c1cc2c(cc1)cccc2	0
CHEMBL1706554	S(=O)(=O)(n1cccc1\C=C(\S(=O)(=O)C)/C#N)c1ccc([N+](=O)[O-])cc1	0
CHEMBL82940	S(=O)(=O)(N1CCc2nc(O)c3c(c2C1)cccc3)CC[NH+]1CCC([NH+]2CCCC2)CC1	0
CHEMBL560462	S(=O)(=O)(N1CCc2c1cccc2)c1ccc(cc1)C(=O)Nc1ccccc1Oc1ccccc1	0
CHEMBL125847	S(=O)(=O)(N1CCC2(CC1)C=Cc1c2cccc1)CC12CCC(C1(C)C)C(C)C2O	0
CHEMBL476023	S(=O)(=O)(N1CCC1)c1cc2c(N(Cc3ccc(OC)cc3)C(=O)C2=C(C#N)C#N)cc1	0
CHEMBL2409704	S(=O)(=O)(N1CCC(Oc2ccc(OCCC(F)(F)F)cc2)CC1)CC1(NC(=O)NC1=O)C	0
CHEMBL283711	S(=O)(=O)(N1CCC(O)CC1C(=O)N[O-])c1ccc(OCc2ccccc2C(F)(F)F)cc1	0
CHEMBL385733	S(=O)(=O)(N1CCC(Nc2nc(N)c(cn2)C(=O)c2c(OC)cccc2F)CC1)C	0
CHEMBL257894	S(=O)(=O)(N1CCC(CC1)CCCC(=O)c1occn1)CCc1ccccc1	0
CHEMBL1683458	S(=O)(=O)(N1CCC(CC1)CCc1cc(ncc1C)C)CC(N([O-])C=O)(CC(C)c1ncc(F)cn1)C	0
CHEMBL2333524	S(=O)(=O)(N1CCC(CC1)C)c1ccc(N2CCCC2=O)cc1	0
CHEMBL1270886	S(=O)(=O)(N1CCC(CC1)C(NS(=O)(=O)C(F)(F)F)C)c1n(S(=O)(=O)c2ccccc2F)c2c(c1)cccc2	0
CHEMBL2313192	S(=O)(=O)(N1CCC(CC1)C(=O)Nc1ccccc1O)c1ccc(cc1C)C	0
CHEMBL2313163	S(=O)(=O)(N1CCC(CC1)C(=O)NC1CCC1)c1ccc(cc1C)C	0
CHEMBL472426	S(=O)(=O)(N1CCC(CC1)C(=O)Nc1c2c(ccc1)cccc2)c1c(cc(cc1C)C)C	0
CHEMBL2204979	S(=O)(=O)(N1CCC(=CC1)c1ncc2OC(Cc2c1)C1CCN(CC1)c1ncc(cc1F)C(F)(F)F)C	0
CHEMBL423491	S(=O)(=O)(N1CCC([NH2+]CC(O)COc2c3nc(O)[nH]c3ccc2)CC1)c1ccc(NC(=O)NCCCCCC)cc1	0
CHEMBL397622	S(=O)(=O)(N1Cc2c(n(nc2-c2ccc(cc2)C(F)(F)F)CC(O)C[NH+]2CCC(CC2)c2c3cc(ccc3[nH]c2)C(OCC)=O)CC1)C	0
CHEMBL183228	S(=O)(=O)(N1Cc2c(N(CC1C(=O)N[O-])C(=O)C)cc(cc2)C[NH+](C)C)c1ccc(OCC#CC)cc1	0
CHEMBL2414782	S(=O)(=O)(N1CC2C(CCC2NC(=O)C([NH2+]C)CCCC)C1)c1ccc(cc1)C(F)(F)F	0
CHEMBL2414778	S(=O)(=O)(N1CC2C(CCC2NC(=O)C([NH2+]C)CC(C)C)C1)c1ccc(cc1)C(F)(F)F	0
CHEMBL342710	S(=O)(=O)(N1Cc2c(CC1C(=O)N[O-])cccc2)CCc1ccncc1	0
CHEMBL291307	S(=O)(=O)(N1Cc2c(CC1C(=O)C(=O)[O-])cccc2)c1ccc(Oc2ccc(cc2)C(=O)NC)cc1	0
CHEMBL524044	S(=O)(=O)(N1CC2(CCN(CC2)C(=O)Nc2ccc(cc2)-c2ncccc2)c2c1cccc2)C	0
CHEMBL301259	S(=O)(=O)(N1CC2(CCN(CC2)C(=O)C(NC(=O)C(NC(=O)C[NH3+])CO)COCc2ccccc2)c2c1cccc2)C	0
CHEMBL270667	S(=O)(=O)(N1CC2(C(CC1)=Cc1n(ncc1C2)-c1ccc(F)cc1)COCCOC)c1ccccc1	0
CHEMBL133471	S(=O)(=O)(N1CC[NH2+]CC1)c1ccc(cc1)-c1nc(ncc1)Nc1cc(F)c(F)cc1	0
CHEMBL515876	S(=O)(=O)(N1CC[NH+](CC1C)CCc1ccncc1)c1ccc(cc1)C(C)(C)C	0
CHEMBL314891	S(=O)(=O)(N1CC[NH+](CC1)CCO)c1cc(-c2[nH]c3N(CC(C)C)C(=O)N(C)C(=O)c3n2)c(OCC)cc1	0
CHEMBL2086537	S(=O)(=O)(N1CC[NH+](CC1)CCCCc1ccccc1)c1ccc(NC(=O)C=C)cc1	0
CHEMBL1520	S(=O)(=O)(N1CC[NH+](CC1)CC)c1cc(C2=NC(=O)c3n(N2)c(nc3C)CCC)c(OCC)cc1	0
CHEMBL227489	S(=O)(=O)(N1CC[NH+](CC1)CC)c1cc(-c2nc(O)c3c(n2)cc2ncn(c2c3)Cc2ccccc2)c(OCCC)cc1	0
CHEMBL2059587	S(=O)(=O)(N1CC[NH+](CC1)CC(O)C[NH+]1C2CC(NC(=O)c3nn(c4c3cccc4)C(C)C)CC1CC2)C	0
CHEMBL1277931	S(=O)(=O)(N1CC[NH+](CC1)C)c1ccc(nc1)N1NC=2C(=C(N(C)C(=O)C=2)C)C1=O	0
CHEMBL86578	S(=O)(=O)(N1CC[NH+](CC1)C)c1cc(-c2[nH]c3N(CC(C)C)C(=O)N(C)C(=O)c3n2)c(OCC(C)C)cc1	0
CHEMBL190506	S(=O)(=O)(N1CC(O)CC(C)(C)C1C(=O)N[O-])c1ccc(OCc2c3c(ncc2)cccc3)cc1	0
CHEMBL291264	S(=O)(=O)(N1CC(O)C(O)C(OC)C1C(=O)N[O-])c1ccc(OCC#CC)cc1	0
CHEMBL151591	S(=O)(=O)(N1CC(NOC)CC1C(=O)N[O-])c1ccc(OC)cc1	0
CHEMBL348210	S(=O)(=O)(N1CC(NOC(C)(C)C)CC1C(=O)N[O-])c1ccc(OC)cc1	0
CHEMBL2152097	S(=O)(=O)(N1CC(NC(=O)C=C)C1)c1ccc(NC(OCc2ccccc2)=O)cc1	0
CHEMBL2105759	S(=O)(=O)(N1CC(n2ncc(c2)-c2ncnc3[nH]ccc23)(C1)CC#N)CC	0
CHEMBL3114190	S(=O)(=O)(N1CC(N(CC1)c1ccc(cc1)C(O)(C(F)(F)F)C(F)(F)F)C#CC(C)(C)C)c1ccc(nc1)N	0
CHEMBL2023437	S(=O)(=O)(N1CC(F)CC1)c1ccc(Oc2cc(cc(OCC=C(C)C)c2)C(=O)Nc2nn(cc2)C)cc1	0
CHEMBL2367774	S(=O)(=O)(N1CC(CC1C(=O)NC(Cc1ccccc1)C=O)C#N)c1ccc(cc1)C	0
CHEMBL188285	S(=O)(=O)(n1cc(c2c1cccc2)CC1[NH2+]CCC1)c1ccccc1	0
CHEMBL435694	S(=O)(=O)(n1cc(c2c1cccc2)C(=O)N1CCC(CC1)c1cc(ccc1)C[NH3+])C	0
CHEMBL582971	S(=O)(=O)(n1cc(c2c1cccc2)-c1cc(ccc1)CNc1nc(nc2n(cnc12)CCCO)C#N)c1ccccc1	0
CHEMBL2057498	S(=O)(=O)(N1CC(C1)C(=O)N1CCN(CC1)c1cc[nH+]cc1)c1cc2c(nccc2)cc1	0
CHEMBL2057492	S(=O)(=O)(N1CC(C1)C(=O)N1CCN(CC1)c1cc[nH+]cc1)c1cc(F)ccc1	0
CHEMBL434825	S(=O)(=O)(N1CC(C)C(CC1)(C(OCC)=O)c1ccccc1)c1ccc(cc1)C	0
CHEMBL1097353	S(=O)(=O)(N1CC([NH2+]CC1)C(O)C(NC(=O)c1cc(cc(c1)C)C(=O)N1CCCC1COC)Cc1cc(F)cc(F)c1)Cc1ccccc1	0
CHEMBL1097355	S(=O)(=O)(N1CC([NH2+]CC1)C(O)C(NC(=O)c1cc(cc(c1)C)C(=O)N1CCCC1COC)Cc1cc(F)cc(F)c1)C	0
CHEMBL358061	S(=O)(=O)(N1CC([NH+]2CCCCC2)CC1C(=O)N[O-])c1ccc(OCCC)cc1	0
CHEMBL561942	S(=O)(=O)(n1c2ncccc2c(CC(=O)[O-])c1C)c1ccc(cc1)C	0
CHEMBL2165552	S(=O)(=O)(n1c2CCC([NH+](C)C)Cc2c2cc(OC)ccc12)c1ccccc1F	0
CHEMBL193247	S(=O)(=O)(n1c2cc(ccc2nc1N)-c1[nH]c(nc1-c1ccccc1)-c1c(F)cccc1F)C1CCCC1	0
CHEMBL2023112	S(=O)(=O)(N1c2c(Nc3nc(ccc3C1)C(F)(F)F)cccc2C(C(=O)N)(C)C)c1ccc(OC(F)(F)F)cc1	0
CHEMBL1081772	S(=O)(=O)(N1c2c(cccc2)C(N(C(=O)C)c2ccccc2)CC1C)c1ccccc1	0
CHEMBL388429	S(=O)(=O)(n1c2c(cc1C(=O)c1ccccc1)cc(cc2)\C=C\C(=O)N[O-])c1ccccc1	0
CHEMBL1779233	S(=O)(=O)(n1c2c(cc(F)cc2)c(C(=O)N2CCC[NH2+]CC2)c1C)c1ccc(OC)c(C)c1C	0
CHEMBL1785068	S(=O)(=O)(n1c2c(cc(cc2)C[NH+]2CC[NH2+]CC2)cc1)c1ccccc1	0
CHEMBL498171	S(=O)(=O)(n1c2c(cc(cc2)C)cc1)c1cc(ccc1)C(=O)Nc1ccc(cc1C(=O)[O-])C	0
CHEMBL1939933	S(=O)(=O)(N1C=CNC(=O)C1CC(=O)NC1CC[NH+](CC1(C)C)CCC)c1ccc(cc1)C	0
CHEMBL236187	S(=O)(=O)(N1C(CCCC1CC)C1(OC(=O)N2CCC([NH+]3CCCCC3)CC2)CC1)c1ccc(F)cc1	0
CHEMBL69714	S(=O)(=O)(N1C(=O)CN(c2cc(C)c(cc2)C)C1=O)c1cc(C)c(cc1)C	0
CHEMBL300407	S(=O)(=O)(N=C(N)N)c1c2c(ccc1)c(N(C)C)ccc2	0
CHEMBL2113260	S(=O)(=O)(N\N=C(/N1CCCCC1)\c1cc(OC)c(OCCCCCCCCCCCCCCCC)cc1)c1cc(cc(c1)C(=O)[O-])C(=O)[O-]	0
CHEMBL220756	S(=O)(=O)(N\N=C(/c1cc(OC)c(OCCCCCCCC)cc1)\c1ccccc1)c1cc(cc(c1)C(=O)[O-])C(=O)[O-]	0
CHEMBL179682	S(=O)(=O)(N)c1ccccc1C(=O)N[N-]C(=O)N=S(=O)([O-])c1ccccc1C	0
CHEMBL175503	S(=O)(=O)(N)c1ccccc1C(=O)N[N-]C(=O)N=S(=O)([O-])c1ccc(cc1)C	0
CHEMBL139366	S(=O)(=O)(N)c1ccccc1-c1ccc(NC(=O)c2n(nc(c2)C)-c2cc(S(=O)(=O)N)ccc2)cc1	0
CHEMBL107097	S(=O)(=O)(N)c1ccccc1-c1ccc(cc1)CCCN(CC(=O)[O-])c1cc(ccc1)C(=[NH2+])N	0
CHEMBL365860	S(=O)(=O)(N)c1ccc(Nc2nc(OC)nc(OC)n2)cc1	0
CHEMBL190550	S(=O)(=O)(N)c1ccc(Nc2nc(nc(n2)NN)NN)cc1	0
CHEMBL3237167	S(=O)(=O)(N)c1ccc(Nc2nc(N3CC[NH+](CC3)C)cc(n2)Nc2n[nH]c(c2)C)cc1	0
CHEMBL1643293	S(=O)(=O)(N)c1ccc(NC(=O)Nc2cc(cc(c2)C(F)(F)F)C(F)(F)F)cc1	0
CHEMBL3138139	S(=O)(=O)(N)c1ccc(NC(=O)CCC(C)C2CCC3C4C(CC(=O)C23C)C2(C(CC4=O)CC(=O)CC2)C)cc1	0
CHEMBL2337535	S(=O)(=O)(N)c1ccc(NC(=O)\C(=C\c2cc3OCOc3cc2)\C#N)cc1	0
CHEMBL409731	S(=O)(=O)(N)c1ccc(N\C=C/2\c3cc(ccc3NC\2=O)C(OC)=O)cc1	0
CHEMBL35189	S(=O)(=O)(N)c1ccc(cc1)COC(=O)C[NH2+]CC(=O)[O-]	0
CHEMBL1956772	S(=O)(=O)(N)c1ccc(cc1)CNC(=S)NC1OC(CO)C(OC2OC(CO)C(O)C(O)C2O)C(O)C1O	0
CHEMBL271148	S(=O)(=O)(N)c1ccc(cc1)CN1C=Nc2c(cc(cc2)C#CCc2ccccc2)C1=O	0
CHEMBL3138155	S(=O)(=O)(N)c1ccc(cc1)CCOC(=O)CCC(C)C1CCC2C3C(CCC12C)C1(C(CC(O)CC1)CC3)C	0
CHEMBL184107	S(=O)(=O)(N)c1ccc(cc1)CCNc1nc(nc(n1)NC)NC	0
CHEMBL180506	S(=O)(=O)(N)c1ccc(cc1)CCNC(=S)NC(=O)C([NH3+])Cc1ccccc1	0
CHEMBL323550	S(=O)(=O)(N)c1ccc(cc1)CCNC(=O)C[n+]1c(cc(cc1C(C)C)-c1ccccc1)C(C)C	0
CHEMBL78335	S(=O)(=O)(N)c1ccc(cc1)CCNC(=O)C(NC(=O)C(CCCc1ccc(cc1)C)CC(=O)[O-])CC1CCCCC1	0
CHEMBL3038239	S(=O)(=O)(N)c1ccc(cc1)CC[NH2+]CC1=COc2c(cccc2)C1=O	0
CHEMBL353514	S(=O)(=O)(N)c1ccc(cc1)C[n+]1c(cc(cc1C)C)C(C)C	0
CHEMBL1778433	S(=O)(=O)(N)c1ccc(cc1)C(Oc1ccc(cc1OC)\C=C\C(OCCCCO[N+](=O)[O-])=O)=O	0
CHEMBL1160965	S(=O)(=O)(N)c1ccc(cc1)C(=O)NCCOCCOCCNC(=O)C([NH3+])Cc1ccccc1	0
CHEMBL468346	S(=O)(=O)(N)c1ccc(cc1)C(=O)NCc1nnn(OC2OC(C(OC)=O)C(O)C(O)C2O)c1	0
CHEMBL387076	S(=O)(=O)(N)c1ccc(cc1)C(=O)NCc1nnn(c1)C1OC(COC(=O)C)C(OC(=O)C)C(OC(=O)C)C1OC(=O)C	0
CHEMBL147717	S(=O)(=O)(N)c1ccc(cc1)C(=O)NCc1cc([N+](=O)[O-])cc2nc(O)c(O)nc12	0
CHEMBL2371068	S(=O)(=O)(N)c1ccc(cc1)C(=O)NCC(=O)NCC(=O)NCC(=O)NC(Cc1ccc(F)cc1)C(=O)[O-]	0
CHEMBL2371099	S(=O)(=O)(N)c1ccc(cc1)C(=O)NCC(=O)NCC(=O)NC(Cc1ccc(N)cc1)C(=O)[O-]	0
CHEMBL175866	S(=O)(=O)(N)c1ccc(cc1)C(=O)N[N-]C(=O)N=S(=O)([O-])c1ccc(cc1)C	0
CHEMBL272611	S(=O)(=O)(N)c1ccc(cc1)-c1nnn(c1)C1OC(COC(=O)c2ccccc2)C(OC(=O)c2ccccc2)C1OC(=O)c1ccccc1	0
CHEMBL519693	S(=O)(=O)(N)c1ccc(cc1)-c1cc2c(cc1OC1CC[NH2+]CC1)cncc2	0
CHEMBL745	S(=O)(=O)(N)c1ccc(-n2nc(cc2-c2ccc(cc2)CO)C(F)(F)F)cc1	0
CHEMBL2336621	S(=O)(=O)(N)c1ccc(-n2nc(cc2-c2ccc(cc2)C#N)CO)cc1	0
CHEMBL2336630	S(=O)(=O)(N)c1ccc(-n2nc(-c3ccccc3)c(c2)CO)cc1	0
CHEMBL3126819	S(=O)(=O)(N)c1ccc(-n2nc(-c3ccc(F)cc3)c(c2)C(OC)=O)cc1	0
CHEMBL446718	S(=O)(=O)(N)c1cc2nc(oc2cc1)C(=O)C(NC(=O)C(NC(=O)C1CC[NH2+]CC1)CC(C)C)CCc1ccccc1	0
CHEMBL195035	S(=O)(=O)(N)c1cc2C=CS(=O)(=O)c2cc1	0
CHEMBL105438	S(=O)(=O)(N)c1cc\2c(NC(=O)/C/2=C\c2c3cc(OC)ccc3n(c2)CCCCC(=O)[O-])cc1	0
CHEMBL1214997	S(=O)(=O)(N)c1cc\2c(NC(=O)/C/2=C\c2[nH]c3c(c2CCC(=O)[O-])C(=O)CCC3)cc1	0
CHEMBL1210150	S(=O)(=O)(N)c1cc(N2CC3(OC(C4C3C(=O)N(C4=O)c3cc(C(F)(F)F)c(cc3)C#N)(C2)C)C)ccc1	0
CHEMBL3092815	S(=O)(=O)(N)c1cc(ccc1)-c1nnn(c1)C1OC(CO)C(O)C(O)C1O	0
CHEMBL1256256	S(=O)(=O)(N(S(=O)(=O)c1c2c(ccc1)c(N(C)C)ccc2)c1cc(N2CC[NH2+]CC2)c(OC)cc1)c1c2c(ccc1)c(N(C)C)ccc2	0
CHEMBL98696	S(=O)(=O)(N(OC(OC)=O)c1ccccc1)c1ccccc1	0
CHEMBL1760266	S(=O)(=O)(N(CCC(C)C)c1cc(ccc1)-c1ccc(cc1)C(F)(F)F)c1cc(C)c(OCC(=O)[O-])cc1	0
CHEMBL320292	S(=O)(=O)(N(Cc1cccnc1)c1cc(OCc2ccccc2)ccc1)CC(F)(F)F	0
CHEMBL321746	S(=O)(=O)(N(Cc1cccnc1)c1cc(OC(CC)CC)ccc1)CC(F)(F)F	0
CHEMBL419995	S(=O)(=O)(N(Cc1cccnc1)c1c(cc(N(C)C)cc1C)C(=O)N[O-])c1ccc(OC)cc1	0
CHEMBL3133485	S(=O)(=O)(N(Cc1ccccc1)CC(=O)N(Cc1ccc(cc1)CCCCCCC)c1cc(C(=O)[O-])c(O)cc1)c1ccc(cc1)-c1ccccc1	0
CHEMBL2431951	S(=O)(=O)(N(Cc1ccccc1)CC(=O)N(Cc1ccc(cc1)C1CCCCC1)c1cc(O)c(cc1)C(=O)[O-])c1c(F)c(F)c(F)c(F)c1F	0
CHEMBL429800	S(=O)(=O)(N(Cc1ccccc1)C(C(C)C)C(=O)N[O-])c1ccc(OCCF)cc1	0
CHEMBL314204	S(=O)(=O)(N(Cc1ccccc1)C(C(=O)N[O-])C)c1ccc(OC)cc1	0
CHEMBL2336566	S(=O)(=O)(N(Cc1ccc(N(CC)CC)cc1)Cc1ccccc1)c1ccc(OC)cc1	0
CHEMBL3127397	S(=O)(=O)(N(Cc1ccc(F)cc1)CCC1NC(=O)CC1)c1cc(ccc1)C#N	0
CHEMBL275845	S(=O)(=O)(N(CC1CCC(CC1)CN(C)c1nc(N)c2c(n1)cccc2)C)c1c2c(ccc1)cccc2	0
CHEMBL292657	S(=O)(=O)(N(Cc1ccc([N+](=O)[O-])cc1)CC(=O)N[O-])c1c2c(ccc1)c(N(C)C)ccc2	0
CHEMBL308353	S(=O)(=O)(N(Cc1cc2OCOc2cc1)C(CCC(=O)N1CCC(CC1)Cc1ccccc1)C(=O)N[O-])c1ccc(OC)cc1	0
CHEMBL1823895	S(=O)(=O)(N(Cc1cc2C=CC(Oc2cc1)(C)C)c1ccccc1)c1cc(OC)c(OC)cc1	0
CHEMBL602878	S(=O)(=O)(N(CC1CC1)CCC[NH+]1CCN(CC1)c1cc(ccc1)C(F)(F)F)c1c2ncccc2ccc1	0
CHEMBL436541	S(=O)(=O)(N(Cc1cc(cc(c1)C(F)(F)F)C(F)(F)F)C(C(=O)N[O-])C)c1ccc(OC)cc1	0
CHEMBL1643602	S(=O)(=O)(N(Cc1cc(-c2ccc(cc2)C[NH2+]CCCC)c(F)cc1)C1CCCC1)c1ccc(OC)cc1	0
CHEMBL479463	S(=O)(=O)(N(Cc1c(nc2c(cccc2)c1C(=O)NC(C1CC1)c1cc(F)ccc1)-c1ccccc1)C)C	0
CHEMBL1469400	S(=O)(=O)(N(CC(ONC(=N)c1cc([N+](=O)[O-])ccc1)=O)C)c1ccccc1	0
CHEMBL403089	S(=O)(=O)(N(CC(OC)C(=O)N[O-])c1ccc(Oc2ccc(cc2)C)cc1)C	0
CHEMBL389979	S(=O)(=O)(N(CC(F)(F)F)c1ccc(cc1)CO)c1ccccc1	0
CHEMBL242528	S(=O)(=O)(N(CC(F)(F)F)c1ccc(cc1)C(O)(CCC)C(F)(F)F)c1ccccc1	0
CHEMBL445836	S(=O)(=O)(N(CC(CC[NH+]1CCC(N(CCC)C(=O)Nc2ccccc2)CC1)c1ccccc1)C)c1ccccc1	0
CHEMBL93139	S(=O)(=O)(N(CC(CC[NH+]1CCC(N(CC=C)C(OCc2ccc([N+](=O)[O-])cc2)=O)CC1)(C)c1ccccc1)C)c1ccccc1	0
CHEMBL311248	S(=O)(=O)(N(CC(CC[NH+]1CCC(N(C(=O)Cc2ccc([N+](=O)[O-])cc2)CC=C)CC1)c1ccccc1)C)c1ccccc1	0
CHEMBL316232	S(=O)(=O)(N(CC(C)C)CC(=O)N[O-])c1ccc(N)cc1	0
CHEMBL404270	S(=O)(=O)(N(CC(=O)N[O-])c1ccc(Oc2ccccc2)cc1)C	0
CHEMBL3108909	S(=O)(=O)(N(CC(=O)N(Cc1ccc(cc1)C1CCCCC1)c1ccc(cc1)C(=O)[O-])C)c1c(F)c(F)c(F)c(F)c1F	0
CHEMBL248884	S(=O)(=O)(N(c1cc2cc(c1)COCC([NH3+])(Cc1cc(CCC(NC2=O)c2ccccc2)ccc1)C)c1ccccc1)C	0
CHEMBL1079832	S(=O)(=O)(N(C1CC(N(c2c1cccc2)C(=O)c1ccccc1)C)c1ccccc1)c1ccccc1	0
CHEMBL1210351	S(=O)(=O)(N(c1cc(ccc1)C(=O)NC(Cc1ccccc1)C(O)C[NH2+]Cc1cc(ccc1)C(F)(F)F)c1ncccc1)C	0
CHEMBL1821735	S(=O)(=O)(N(C)c1ccccc1-c1n2[NH+]=C(N=Cc2cc1)Nc1ccc(N2CC[NH+](CC2)C)cc1)C	0
CHEMBL1643800	S(=O)(=O)(N(C)C1CCc2n(C1)c1c(cccc1)c2CC(=O)[O-])Cc1ccc(F)cc1	0
CHEMBL270917	S(=O)(=O)(N(C)c1ccc(NC(=O)C2CCCCC2)cc1OCc1ccccc1)C	0
CHEMBL402921	S(=O)(=O)(N(C)c1cc2cc(c1)COC(=O)C([NH3+])(Cc1cc(CCC(NC2=O)c2ccccc2)ccc1)C)CC(F)(F)F	0
CHEMBL1083184	S(=O)(=O)(N(C)c1cc(cc(c1)C(=O)NC(C)c1ccc(F)cc1)CCCC([NH3+])(Cc1ccccc1)CO)C	0
CHEMBL583697	S(=O)(=O)(N(C)c1cc(cc(c1)C(=O)NC(C(O)CC(OC)COCC1CC1)COc1cc(F)cc(F)c1)C(=O)NC(C)c1ccccc1)C	0
CHEMBL1076906	S(=O)(=O)(N(C)c1cc(cc(c1)C(=O)NC(C(O)CC(C(=O)NC(C(C)C)C(=O)NCc1ccccc1)C)COc1cc(F)cc(F)c1)C(=O)NC(C)c1ccccc1)C	0
CHEMBL481096	S(=O)(=O)(N(C)C)NC(C)c1[nH]c2c(n1)c(ccc2)C(=O)N	0
CHEMBL329443	S(=O)(=O)(N(C)C)c1cc(ccc1)C1CCC[NH+](C1)CCC	0
CHEMBL1585996	S(=O)(=O)(N(C)C)c1cc(C(=O)N2CCN(CC2)c2ccc([N+](=O)[O-])cc2)c(N2CCCC2)cc1	0
CHEMBL287429	S(=O)(=O)(N(C(Cc1ccc(OS(=O)(=O)c2c3c(ccc2)cncc3)cc1)C(=O)N1CC[NH+](CC1)CCc1ccccc1)C)c1c2c(ccc1)cncc2	0
CHEMBL1916651	S(=O)(=O)(N(C(C(C)C)C(=O)N[O-])CC[NH+](C)C)c1cc2c(cc1)cccc2	0
CHEMBL82827	S(=O)(=O)(N(C(C(=O)N[O-])c1ccccc1)Cc1ccccc1)c1ccc(OC)cc1	0
CHEMBL392070	S(=O)(=O)(N(\N=C\c1onc2c1cccc2)C)c1cc([N+](=O)[O-])ccc1C	0
CHEMBL535171	S(=O)(=O)(N(\N=C\c1n2C=C(C=Cc2nc1)C(OCC)=O)C)c1cc([N+](=O)[O-])ccc1C	0
CHEMBL589771	S(=O)(=O)(CN(C)c1cc(cc(c1)C(=O)NC(C(O)CC(OC)C(=O)NC(C(C)C)C(=O)NCc1ccccc1)COc1cc(F)cc(F)c1)C(=O)NC(C)c1ccccc1)C	0
CHEMBL400719	S(=O)(=O)(CCN(C(C)c1nc2c(n1-c1ccc(cc1)C#N)cccc2)C(=O)Cc1cc(C(F)(F)F)c(F)cc1)CC	0
CHEMBL360713	S(=O)(=O)(CCCCc1ccccc1)c1oc(nn1)-c1ncccc1	0
CHEMBL2059412	S(=O)(=O)(CCCC)c1ccc(cc1)C(=O)Nc1ccc2c(ncc(c2)C[NH+]2CCCC2)c1C	0
CHEMBL103105	S(=O)(=O)(CCCC(NC(=O)c1ccc(N(CC#C)C2CCc3c2cc2c(nc(nc2O)C)c3)cc1)C(=O)[O-])c1nc[nH]n1	0
CHEMBL1578386	S(=O)(=O)(CCCC(=O)Nc1noc(c1)C)c1nc(cc(n1)C(F)(F)F)-c1cc(OC)c(OC)cc1	0
CHEMBL67823	S(=O)(=O)(CCc1ccccc1)CS(=O)(=O)N	0
CHEMBL1934527	S(=O)(=O)(CC1OCCCC1)c1ccc(cc1)-c1ccc(cc1)CC[NH+]1CCCC1C	0
CHEMBL100785	S(=O)(=O)(CC1Nc2c(nc(nc2O)N)NC1)C	0
CHEMBL2069805	S(=O)(=O)(Cc1nc(on1)C(=O)NC1CCCCC1)c1ccccc1	0
CHEMBL2030447	S(=O)(=O)(Cc1nc(nc(N2CCOCC2C)c1)-c1cc2c([nH]cc2)cc1)C	0
CHEMBL2409680	S(=O)(=O)(Cc1ccc(OC2CCN(S(=O)(=O)CC3(NC(=O)NC3=O)C)CC2)cc1)C	0
CHEMBL273811	S(=O)(=O)(Cc1ccc(Nc2nc(Nc3ccccc3)c3c(n2)cccc3)cc1)CC	0
CHEMBL1944778	S(=O)(=O)(CC1CC(NC(=O)CNC(=O)c2cc(ccc2NC(=O)N2CCC2)C(F)(F)F)CCC1[NH2+]C(C)C)c1ccccc1	0
CHEMBL2021525	S(=O)(=O)(Cc1c2CCC([NH2+]CCC)Cc2ccc1)C(F)(F)F	0
CHEMBL271867	S(=O)(=O)(CC1=CC=CN([O-])C1=O)c1ccc(Oc2ccc(OC)cc2)cc1	0
CHEMBL183868	S(=O)(=O)(CC1(OCCC1)CC(=O)N[O-])c1ccc(OCc2cc(nc3c2cccc3)C)cc1	0
CHEMBL234567	S(=O)(=O)(CC1(CCN(S(=O)(=O)c2c(noc2C)C)CC1)C(=O)N[O-])c1ccc(OCC#CC)cc1	0
CHEMBL212205	S(=O)(=O)(CC1(CCN(CC1)C(=O)CCCCC)C(=O)N[O-])c1ccc(OCC#CC)cc1	0
CHEMBL1096492	S(=O)(=O)(CC[NH2+]Cc1[nH]c2nccc(c2c1)-c1cn(nc1-c1ccc(NC(=O)Nc2ccccc2)cc1)CC)C	0
CHEMBL606156	S(=O)(=O)(CC)c1ccc(Oc2cc3nc([nH]c3cc2CNC(=O)C)-c2ncccc2)cc1	0
CHEMBL258197	S(=O)(=O)(CC)c1cc2nc(n(c2cc1)CC1CCCCC1)C	0
CHEMBL1093260	S(=O)(=O)(CC)c1cc(ccc1)-c1ccc(cc1)-c1nc2c(nc1C)c(ccc2)C(F)(F)F	0
CHEMBL1783737	S(=O)(=O)(CC)C1=CC(=O)N(C=C1)C(CC1CCCC1)C(=O)Nc1ncc(cc1)C	0
CHEMBL294095	S(=O)(=O)(CC)c1[n+]([O-])cc(cc1)C(=O)Nc1ccc(F)cc1	0
CHEMBL530554	S(=O)(=O)(CC(O)CC(=O)NC1CCCc2c1ccc(c2)C[NH+]1CCCCC1)c1cc2c(cc1)cccc2	0
CHEMBL467450	S(=O)(=O)(CC(O)(O)C(F)(F)F)CCCCCCCCCCCC	0
CHEMBL327202	S(=O)(=O)(CC(N(C(=O)Cc1ccncc1)C)C(=O)N[O-])c1ccc(Oc2ccccc2)cc1	0
CHEMBL2070161	S(=O)(=O)(CC(F)(F)F)c1cc2nc([nH]c2cc1)C=1C=CC(=O)N(C=1)c1ccccc1	0
CHEMBL2436219	S(=O)(=O)(CC(=O)N1c2c(N(Cc3c4c(ccc3C)cccc4)C(=O)C(NC(=O)C([NH2+]C)C)C1C)cccc2)C	0
CHEMBL240980	S(=O)(=O)(CC(=O)C(C)(C)C)c1ccccc1	0
CHEMBL1215575	S(=O)(=O)(c1no[n+]([O-])c1C(=O)N)c1ccccc1	0
CHEMBL579068	S(=O)(=O)(c1ccccc1C(C(=O)[O-])C)c1ccc(cc1)-c1ccccc1	0
CHEMBL576762	S(=O)(=O)(c1ccccc1C(=O)N[O-])c1ccc(Oc2ccc(S(=O)C)cc2)cc1	0
CHEMBL235070	S(=O)(=O)(c1ccccc1)c1c2cccnc2n(c1)C1CCC[NH2+]C1	0
CHEMBL3126382	S(=O)(=O)(C1CCCC1)c1cc(ccc1)CCCCOCCCCCC[NH2+]CC(O)c1cc(CO)c(O)cc1	0
CHEMBL201042	S(=O)(=O)(c1ccc(NC(=O)COc2ccc(cc2)-c2[nH]c3c(N(CCC)C(=O)N(CCC)C3=O)c2)cc1)c1ccccc1	0
CHEMBL3127505	S(=O)(=O)(c1ccc(NC(=O)C2CC2c2cccnc2)cc1)c1cn(nc1)CC(F)(F)F	0
CHEMBL2413991	S(=O)(=O)(c1ccc(N2CC[NH2+]CC2)cc1NC(=O)C)c1ccccc1	0
CHEMBL211577	S(=O)(=O)(c1ccc(N2CC[NH2+]CC2)cc1)c1ccccc1	0
CHEMBL1950931	S(=O)(=O)(c1ccc(F)cc1)c1cc2nc(n(c2cc1)CC1CCN(CC1)C(=O)C)C(C)(C)C	0
CHEMBL3260365	S(=O)(=O)(c1ccc(cc1)CNC(=O)c1cc2c([nH]nc2)nc1)c1cn(nc1)CC	0
CHEMBL302472	S(=O)(=O)(c1ccc(cc1)CN1c2cc(O)c(O)cc2-c2c(cc(O)c(O)c2)C1=O)c1ccccc1	0
CHEMBL1289956	S(=O)(=O)(c1ccc(cc1)C(O)(C(F)(F)F)C)c1ccc(OC)cc1	0
CHEMBL74352	S(=O)(=O)(c1ccc(cc1)C(=C)C1CC[NH+](CC1)C1CCN(CC1)C(OCCC)=O)c1ccc(OC)cc1	0
CHEMBL70860	S(=O)(=O)(c1ccc(cc1)C(=C)C1CC[NH+](CC1)C1CCN(CC1)C(OCc1ccccc1)=O)c1ccc(OC)cc1	0
CHEMBL312085	S(=O)(=O)(c1ccc(cc1)C([NH+]1CC[NH+](CC1)C1CCCCC1)C)c1ccccc1	0
CHEMBL350956	S(=O)(=O)(c1ccc(cc1)C([NH+]1CC([NH+](CC1)C1CCCCC1)C)C)c1ccc(OC)cc1	0
CHEMBL1215943	S(=O)(=O)(c1cc2c(N(C=C(C(=O)NC34CC5CC(C3)CC(C4)C5)C2=O)CCCCC)cc1)c1ccccc1	0
CHEMBL1086079	S(=O)(=O)(c1cc2c(cc1)C(CCC2)CNC(=[NH2+])N)c1ccccc1	0
CHEMBL3091582	S(=O)(=O)(C1CC1)c1ncn(c1)C(CC1CCCCC1)C(=O)Nc1ncc(cc1)C(=O)[O-]	0
CHEMBL507695	S(=O)(=O)(c1cc(S(=O)(=O)NC2CCN(CC2)C(=O)C2N(CCC2)C(=O)C2CCCCC2)c(cc1)C(F)(F)F)c1ccccc1	0
CHEMBL496581	S(=O)(=O)(c1cc(S(=O)(=O)NC2CCN(CC2)C(=O)C2[NH+](CCC2)C)c(cc1)C(F)(F)F)c1ccccc1	0
CHEMBL261347	S(=O)(=O)(c1cc(F)ncc1)c1cc2nc(n(c2cc1)CC1CCOCC1)C(C)(C)C	0
CHEMBL1083575	S(=O)(=O)(c1cc(F)ccc1)c1cc2c(cc1)C(CCC2)CC(=O)NC(N)=N	0
CHEMBL57680	S(=O)(=O)(c1cc(ccc1)C(=O)[O-])c1[n+]([O-])cc(cc1)C(=O)Nc1ccc(F)cc1	0
CHEMBL460347	S(=O)(=O)(c1cc(C(=O)[O-])c(cc1)C(=O)[O-])c1ccc(Oc2ccc(cc2)C(=O)[O-])cc1	0
CHEMBL1083076	S(=O)(=O)(c1c2n(nc1NC)C1=C(CCCC1)C(=N2)C)c1ccccc1	0
CHEMBL1922621	S(=O)(=O)(c1c2n(nc1NC)C(N(CC[NH+](C)C)C)=CC(=N2)C)c1ccccc1	0
CHEMBL1771218	S(=O)(=O)(C1(CCOCC1)C(=O)N[O-])c1ccc(OCCCn2nnnc2-c2ncc(cc2)C)cc1	0
CHEMBL1082966	S(=O)(=O)(C1(CCOCC1)C(=O)N[O-])c1ccc(N2CCN(CC2)c2ccccc2F)cc1	0
CHEMBL502796	S(=O)(=O)(C1(CCN(CC1)C(=O)c1ccccc1)C(=O)N[O-])c1ccc(OCc2cc(nc3c2cccc3)C)cc1	0
CHEMBL420023	S(=O)(=O)(C1(CC[NH+](CC1)CCCC)C(=O)N[O-])c1ccc(OCCCC)cc1	0
CHEMBL1801393	S(=O)(=O)(C1(CC[NH+](CC1)Cc1cccnc1)C(=O)N[O-])c1ccc(Oc2ccc(OC(F)(F)F)cc2)cc1	0
CHEMBL77176	S(=O)(=O)(C1(CC[NH+](CC1)Cc1ccc(cc1)C)C(=O)N[O-])c1ccc(OC)cc1	0
CHEMBL286634	S(=O)(=O)(C=1C=C(N(CC(=O)NCc2ccc(nc2C)N)C(=O)C=1N)C)C1CC1	0
CHEMBL1951116	S(=O)(=O)(C)c1nc(C)c(Nc2ncnc(OC3CCN(CC3)C(OC(C)C)=O)c2C#N)cc1	0
CHEMBL566047	S(=O)(=O)(C)c1ccccc1CNC(=O)c1ccc(OCCC(F)(F)F)nc1	0
CHEMBL591726	S(=O)(=O)(C)c1ccccc1-c1cc(F)c(NC(=O)c2n(nc(c2)C(F)(F)F)-c2cc(ccc2)-c2[nH]c(nn2)N)cc1	0
CHEMBL2324531	S(=O)(=O)(C)c1ccc(S(Oc2cc3OC/C(/c3cc2)=C/C(=O)NC)(=O)=O)cc1	0
CHEMBL138328	S(=O)(=O)(C)c1ccc(S(=O)(=O)NCCCCC(CCCc2cccnc2)CCC(=O)[O-])cc1	0
CHEMBL3114894	S(=O)(=O)(C)c1ccc(Oc2ncnc3n(ncc23)C2CC[NH+](CC2)Cc2ccc(cc2)C(F)(F)F)cc1	0
CHEMBL508869	S(=O)(=O)(C)c1ccc(Nc2ncnc(N3CCC(CC3)c3onc(n3)CC3CC3)c2[N+](=O)[O-])cc1	0
CHEMBL3103355	S(=O)(=O)(C)c1ccc(N2CCN(CC2)C(=O)N2CCOCC2)cc1	0
CHEMBL377709	S(=O)(=O)(C)c1ccc(N(Cc2cc(ccc2)-c2cc(cc3c2nccc3)C(S(=O)(=O)C)(C)C)C(=O)NC(C)C)cc1	0
CHEMBL204522	S(=O)(=O)(C)c1ccc(N(C(C)c2cc(ccc2)-c2cc(cc3c2nccc3)C(S(=O)(=O)C)(C)C)C(=O)C)cc1	0
CHEMBL206968	S(=O)(=O)(C)c1ccc(N(C(=O)c2noc(c2)C)Cc2cc(ccc2)-c2cc(cc3c2nccc3)C(C#N)(C)C)cc1	0
CHEMBL221745	S(=O)(=O)(C)c1ccc(cc1)CNC(=O)c1[nH+]c(-c2cc(O)ccc2)c(C#N)c(N)c1	0
CHEMBL1951916	S(=O)(=O)(C)c1ccc(cc1)CC(=O)N(CC)C1CC[NH+](CC1)CCC(C1CCN(S(=O)(=O)C)CC1)c1cc(cc(c1)C)C	0
CHEMBL199119	S(=O)(=O)(C)c1ccc(cc1)CC(=O)N(CC)C1CC[NH+](CC1)CCC(c1ccc(NC(=O)c2ccccc2)cc1)c1ccccc1	0
CHEMBL1951900	S(=O)(=O)(C)c1ccc(cc1)CC(=O)N(CC)C1CC[NH+](CC1)CCC([NH+]1CCC(CC1)C)c1ccccc1	0
CHEMBL2260468	S(=O)(=O)(C)c1ccc(cc1)C1OC(C)C(=O)N1Cc1ccccc1	0
[truncated: 4,832 more rows]
