# Supplementary material for: Deep-learning: investigating deep neural networks hyper-parameters and comparison of performance to shallow methods for modeling bioactivity data
Source: J Cheminform. 2017 Jun 28;9:42. doi: 10.1186/s13321-017-0226-y (PMC5489441; doi:10.1186/s13321-017-0226-y)
Supplement: Supplementary file 2 — Additional file 2. Code developed in this project. [file 13321_2017_226_MOESM2_ESM.zip]

Archive with 21 entries (19 files):
- Scripts/
- Scripts/BernouliNB_predict.py
- Scripts/BernouliNB_tune.py
- Scripts/ChemoCaffe/
- Scripts/ChemoCaffe/._ChemoCaffe_tune.py
- Scripts/ChemoCaffe/ChemoCaffe_predict.py
- Scripts/ChemoCaffe/ChemoCaffe_tune.py
- Scripts/ChemoCaffe/DRD4_lr0_1_300ep.cfg
- Scripts/ChemoCaffe/example_tune.cfg
- Scripts/ChemoCaffe/predict.cfg
- Scripts/ChemoCaffe/README.txt
- Scripts/ChemoCaffe/solver.prototxt
- Scripts/kNN_predict.py
- Scripts/kNN_tune.py
- Scripts/PrepareDataToHDF5.py
- Scripts/RF_predict.py
- Scripts/RF_tune.py
- Scripts/SVM_linear_predict.py
- Scripts/SVM_linear_tune.py
- Scripts/SVM_rbf_predict.py
- Scripts/SVM_rbf_tune.py
