# Supplementary material for: Deep-learning: investigating deep neural networks hyper-parameters and comparison of performance to shallow methods for modeling bioactivity data
Source: J Cheminform. 2017 Jun 28;9:42. doi: 10.1186/s13321-017-0226-y (PMC5489441; doi:10.1186/s13321-017-0226-y)
Supplement: Supplementary file 2 — Additional file 2. Code developed in this project. [file 13321_2017_226_MOESM2_ESM.zip › Scripts/ChemoCaffe/ChemoCaffe_predict.py]

"""
@Author: Keith Monaghan
@Date: 8/19/15
@Title: ChemoCaffe-Predictor
@Description: Trains a caffe model for a given configuration and generates predictions using the model
"""

from caffe import layers as L, params as P, to_proto
from caffe.proto import caffe_pb2
import caffe
import csv
import numpy as np
import time
import os
import ConfigParser
from sys import argv
import h5py

class CaffeNet:

	_train_path= ""
	_val_path=""
	_solver=""
	_output=""
	_name=""
	_train_size=0
	_val_size=0
	_numClasses=0
	_batch_size=0
	_epochs=0
	_lr=0

	#Constructor 
	#Initializes variables which are usually constant across different network configurations
	def __init__(self,name,numClasses,epochs,batch_size,lr,data,val,solver,output):

		self._train_path=data
		self._solver=solver
		self._output=output
		self._val_path=val
		self._test_size=0
		self._epochs=epochs
		self._lr=lr
		self._batch_size=batch_size
		self._name=name
		self._numClasses=numClasses
		self.prepareData()
		writer=csv.writer(open(output,'a'),delimiter=',')
		header = "ID,"
		for i in range(0,numClasses):
			header+="P("+str(i)+"),"

		writer.writerow(header.split(","))

	#Helper Function for constructor
	#Reads size of test data set 
	#Converts epochs to iterations
	#Converts data to hdf5 if neccessary
	def prepareData(self):
		reader1=csv.reader(open(self._train_path,"rU"))
		reader2=csv.reader(open(self._val_path,"rU"))
		self._train_size = 0
		self._test_size = 0

		trainLabels = []
		trainFeatures = []

		testIDs = []
		testFeatures = []

		for row in reader1:
			self._train_size = self._train_size+1
			trainLabels.append(row[0])
			trainFeatures.append(row[1:])
		for row in reader2:
			self._test_size = self._test_size+1
			testIDs.append(row[0])
			testFeatures.append(row[1:])

		if(not os.path.isfile(self._train_path.rstrip('.csv')+'.h5')):
			with h5py.File(self._train_path.rstrip('.csv')+'.h5') as f:
				f['HDF5Data2'] = np.asarray(trainLabels,dtype=np.float32)
				f['HDF5Data1'] = np.asarray(trainFeatures,dtype=np.float32)

		if(not os.path.isfile(self._val_path.rstrip('.csv')+'.h5')):
			with h5py.File(self._val_path.rstrip('.csv')+'.h5') as f:
				f['HDF5Data2'] = np.asarray(testIDs,dtype=np.float32)
				f['HDF5Data1'] = np.asarray(testFeatures,dtype=np.float32)

		self._epochs = (self._epochs*self._train_size)/self._batch_size

	#Builds the network with specified hyperparameters
	def MakeNetwork(self,db,batch_size,layers,deploy,act,input_dropout,hidden_dropout,L2,filler):
		
		#Create Data layer
		data, label = L.HDF5Data(source=db,batch_size=batch_size,ntop=2)
	
		#Add hidden layers
		top = data
		if(input_dropout!=0):
			top = L.Dropout(top, in_place=True, dropout_ratio = input_dropout)
		
		test = 0
		for x in range(0,len(layers)):
			if(L2):
				if(filler==1):
					top = L.InnerProduct(top, num_output=layers[x], weight_filler=dict(type='xavier'),bias_filler=dict(type='xavier'),param=[dict(decay_mult=1)])
				elif(filler==2):
					top = L.InnerProduct(top, num_output=layers[x], weight_filler=dict(type='gaussian',std=0.01),bias_filler=dict(type='gaussian',std=0.01),param=[dict(decay_mult=1)])

			else:
				if(filler==1):
					top = L.InnerProduct(top, num_output=layers[x], weight_filler=dict(type='xavier'),bias_filler=dict(type='xavier'))
				elif(filler==2):
					top = L.InnerProduct(top, num_output=layers[x], weight_filler=dict(type='gaussian',std=0.01),bias_filler=dict(type='gaussian',std=0.01))

	
			if(act == 1):
				top = L.ReLU(top,in_place=True)
			elif(act == 2):
				top = L.Sigmoid(top, in_place=True)
			elif(act == 3):
				top = L.TanH(top, in_place=True)
			else:
				print "Error, invalid activation function choice "
			if(hidden_dropout!=0):
				top = L.Dropout(top, in_place=True, dropout_ratio = hidden_dropout)
	
		#Add Output Layers
		if(filler==1):
			output = L.InnerProduct(top, num_output=self._numClasses,weight_filler=dict(type='xavier'),bias_filler=dict(type='xavier'))
		elif(filler==2):
			output = L.InnerProduct(top, num_output=self._numClasses,weight_filler=dict(type='gaussian',std=0.01),bias_filler=dict(type='gaussian',std=0.01))

		if(deploy == False):
			loss = L.SoftmaxWithLoss(output,label)
			return to_proto(loss)	
		else:
			prob = L.Softmax(output)
			return to_proto(prob)
	
	#Generates train, test, and deploy network definitions
	#Writes networks to .prototxt format to be read by Caffe
	def WritePrototxt(self,layers,act,input_dropout,hidden_dropout,L2,filler):
		with open('train.prototxt','w') as f:
			print >>f, self.MakeNetwork('train.txt',self._batch_size,layers,False,act,input_dropout,hidden_dropout,L2,filler)
		with open('test.prototxt','w') as f:
			print >>f, self.MakeNetwork('test.txt',self._batch_size,layers,False,act,0,0,L2,filler)
		with open('deploy.prototxt','w') as f:
			print >>f, self.MakeNetwork('test.txt',self._test_size,layers,True,act,0,0,L2,filler)	
	
	#Trains and evaluates the performance of a network across multiple folds
	def testConfig(self,layers,act,input_dropout,hidden_dropout,L2,filler):

		#Generate .prototxt files
		self.WritePrototxt(layers,act,input_dropout,hidden_dropout,L2,filler)
		#Enable GPU Mode
		caffe.set_mode_gpu()

		MODEL_FILE = 'deploy.prototxt'

		#Set iters & learning rate in solver file
		with open('solver_new.prototxt','w') as new_file:
			with open(self._solver,'r') as old_file:
				for line in old_file:
					if 'max_iter:' in line:
						new_file.write('max_iter:'+str(self._epochs)+"\n")
					elif 'snapshot:' in line:
						new_file.write('snapshot:'+str(self._epochs)+"\n")
					elif 'base_lr:' in line:
						new_file.write('base_lr:'+str(self._lr)+"\n")
					elif 'test_interval:' in line:
						new_file.write('test_interval:99999999\n')
					elif 'snapshot_prefix:' in line:
						new_file.write('snapshot_prefix:"'+self._name+'"\n')
					else:
						new_file.write(line)
		os.rename('solver_new.prototxt',self._solver)

		temp = []


		#Write text files specifying the databse path
		print "Writing txt files"
		with open('train.txt', 'w') as f:
			f.write(self._train_path.rstrip('.csv')+'.h5'+'\n')
		with open('test.txt', 'w') as f:
			f.write(self._val_path.rstrip('.csv')+'.h5'+'\n')
		print "Done"

		#Get Solver
		solver = caffe.SGDSolver(self._solver)

		#Train network
		solver.solve()

		PRETRAINED = self._name+'_iter_'+str(self._epochs)+'.caffemodel'
		
		print PRETRAINED
		#Load network
		net = caffe.Net(MODEL_FILE, PRETRAINED, caffe.TEST)

		#Forward data
		net.forward()

		#Record results
		results = net.blobs['Softmax1'].data

		#Get test IDs
		testIDs = []
		reader=csv.reader(open(self._val_path,"rU"))
		for row in reader:
			testIDs.append(row[0])

		#Open output writer	in append mode	
		writer=open(self._output,'a')

		#Write results to output file
		for x in range(0,self._test_size):
			temp = str(testIDs[x])+','
			for y in range(0,self._numClasses):
				temp+=str(results[x][y])+','
			temp = temp.rstrip(',')
			temp += '\n'
			writer.write(temp)


if __name__ == '__main__':
	t1=time.time()
	config = ConfigParser.RawConfigParser()
	config.read(argv[1])
	
	try:
		test=CaffeNet(config.get('DEFAULT','name'),config.getint('DEFAULT','number of classes'),config.getint('DEFAULT','epochs'), config.getint('DEFAULT','batch size'), config.getfloat('DEFAULT','learning rate'), config.get('DEFAULT','data path'), config.get('DEFAULT','prediction path'), config.get('DEFAULT','solver path'), config.get('DEFAULT','output path'))
	except ValueError:
		raise Exception('Value Error in DEFAULT section')
	
	if not os.path.exists(config.get('DEFAULT','temp path')):
		os.makedirs(config.get('DEFAULT','temp path'))
	
	os.chdir(config.get('DEFAULT','temp path'))

	#Check config file for errors
	for section in config.sections():
		try:
			assert int(config.get(section,'activation function')) >= 1 and int(config.get(section,'activation function'))<=3, ('Invalid choice for '+section+'\'s activation function.  Value must be 1 for ReLU, 2 for Sigmoid, or 3 for TanH.')
			assert int(config.get(section,'filler')) == 1 or int(config.get(section,'filler'))==2, ('Invalid choice for '+section+'\'s filler.  Value must be 1 for Xavier or 2 for Gaussian')
			assert float(config.get(section,'input dropout'))>=0.0 and float(config.get(section,'input dropout')) <= 1.0, ('Invalid ratio for '+section+'\'s input dropout ratio.  Value must be between 0 and 1')
			assert float(config.get(section,'hidden dropout'))>=0.0 and float(config.get(section,'hidden dropout')) <= 1.0, ('Invalid ratio for '+section+'\'s hidden dropout ratio.  Value must be between 0 and 1 (Recommended: 0.5)')
			assert config.get(section,'l2 regularization').lower() == 'false' or config.get(section,'l2 regularization').lower() == 'true',  ('Invalid choice for '+section+'\'s l2 regularization field.  Must be true or false')
			assert bool(config.get(section,'name')), ('Error: No name for ' + section)
			assert float(config.get(section,'learning rate')) > 0, 'Invalid choice for '+section+'\'s learning rate.  Value must be positive. (Recommended: 0.01)'
			assert int(config.get(section,'batch size')) > 0, 'Invalid choice for '+section+'\'s batch size.  Value must be positive. (Recommended: 256)'
			assert int(config.get(section,'epochs')) > 0, 'Invalid choice for '+section+'\'s # of epochs.  Value must be positive. (Recommended: 100)'
			assert float(config.get(section,'weight decay')) > 0 and float(config.get(section,'weight decay')) < 1, 'Invalid choice for '+section+'\'s weight decay.  Value must be between 0 and 1 (Recommended: 0.0005)'
			assert bool(config.get(section,'name')), "Error: No name given"
			layers = [int(n) for n in config.get(section,'network').split(',')]
			for n in layers:
				assert n>0, 'Invalid # of neurons for '+section+'.  # of neurons must be positive.'

			assert os.path.isfile(config.get(section,'data path')), 'Error fetching training data.'
			assert os.path.isfile(config.get(section,'prediction path')), 'Error fetching prediction data.'		
			assert os.path.isfile(config.get(section,'solver path'))
			break

		except AssertionError, e:
			raise Exception(e.args[0])
		except ValueError, e:
			raise Exception(e.args[0] + ' in section '+section)

	for section in config.sections():
		reconstruct = False
		for option in config.options(section):
			if(config.has_option('DEFAULT',option) and (config.get('DEFAULT', option) != config.get(section, option))):
				reconstruct = True

		if(reconstruct):
			test=CaffeNet(config.get('DEFAULT','name'),config.getint('DEFAULT','number of classes'),config.getint('DEFAULT','epochs'), config.getint('DEFAULT','batch size'), config.getfloat('DEFAULT','learning rate'), config.get('DEFAULT','data path'), config.get('DEFAULT','prediction path'), config.get('DEFAULT','solver path'), config.get('DEFAULT','output path'))

		test.testConfig([int(n) for n in config.get(section,'network').split(',')],int(config.get(section,'activation function')),float(config.get(section,'input dropout')),float(config.get(section,'hidden dropout')),config.get(section,'l2 regularization').lower()=='true',int(config.get(section,'filler')))

	t2=time.time()
	print "Time Elapsed: ",t2-t1
