# Supplementary material for: Deep-learning: investigating deep neural networks hyper-parameters and comparison of performance to shallow methods for modeling bioactivity data
Source: J Cheminform. 2017 Jun 28;9:42. doi: 10.1186/s13321-017-0226-y (PMC5489441; doi:10.1186/s13321-017-0226-y)
Supplement: Supplementary file 2 — Additional file 2. Code developed in this project. [file 13321_2017_226_MOESM2_ESM.zip › Scripts/ChemoCaffe/solver.prototxt]

train_net: "train.prototxt"
test_net: "test.prototxt"
test_iter: 283
test_interval:99999999
base_lr:0.01
lr_policy: "fixed"
gamma: 1
stepsize: 1000000
display: 50000
max_iter:824
weight_decay: 0.0005
snapshot:164
snapshot_prefix:"TestNet"
solver_mode: GPU
