# Supplementary material for: Deep-learning: investigating deep neural networks hyper-parameters and comparison of performance to shallow methods for modeling bioactivity data
Source: J Cheminform. 2017 Jun 28;9:42. doi: 10.1186/s13321-017-0226-y (PMC5489441; doi:10.1186/s13321-017-0226-y)
Supplement: Supplementary file 2 — Additional file 2. Code developed in this project. [file 13321_2017_226_MOESM2_ESM.zip › Scripts/PrepareDataToHDF5.py]

import numpy as np
import csv
import h5py
from sklearn import cross_validation
import os

"""
This script can be utilized to split a dataset into a train/validation set and subsequently split the train file into 5-fold cross validation.
The output files are generated in both csv and hd5 file format. h5 file format is required for run ChemoCaffe.
Requires the python libraries http://www.h5py.org/ and http://scikit-learn.org/stable/ to be installed on the system.
"""

def read_csv(ifile):
	"""Reads csv into numpy arrays:
	csv has to be in format: CID,SMILE,Activity label,features"""
	print "Now working on file{}".format(ifile)
	labels=[]
	features=[]
	reader=csv.reader(open(ifile,"rU"),delimiter=',')
	headers=reader.next()
	for row in reader:
		labels.append(row[2])
		features.append(row[3:])
	labels=np.array(labels,dtype=float)
	features=np.array(features,dtype=float)
	print "Number of instances: ",len(labels)
	print "Number of features",len(features[0])
	print
	print "Done reading csv file"
	print
	return labels,features


def TrainTest_Validation(labels,features):
	"Splits train-test and validation dataset: 60% is used for training-testing (5Fold Cross Validation) and 40% is kept outside for model validation"
	print "Now splitting to test and validation sets"
	train_labels,test_labels,train_features,test_features = cross_validation.train_test_split(labels,features,test_size=0.40,random_state=666)
	print len(train_labels)
	print len(test_labels)
	print "Done"
	return train_labels,test_labels, train_features, test_features


def Kfold(train_labels,train_features):
	"Splits training dataset in 5 fold cross validation pair sets train1/test1, train2/test2 etc"
	sss = cross_validation.KFold(len(train_labels),n_folds=5,shuffle=True,random_state=999)
	print len(sss)
	return sss


def write_TrainSet(fileName,train_labels,train_features):
	"""
	Writes the complete training dataset to file
	"""
	print len(train_labels)
	os.chdir("/PathTo/Train_Test/")
	count=0
	HDF5file=fileName+".h5"
	CSVfile=fileName+".csv"
	print "Now writing train set"
	print HDF5file
	print CSVfile
	writerTrain=csv.writer(open(CSVfile,"wb"),delimiter=',')
	with h5py.File(HDF5file, 'w') as f:
		f['HDF5Data2'] =train_labels.astype(np.float32)
		f['HDF5Data1'] =train_features.astype(np.float32)

	for j in range(len(train_labels)):
		temp=[]
		temp.append(int(train_labels[j]))
		for x in range(len(train_features[j])):
			temp.append(float(train_features[j][x]))

		writerTrain.writerow(temp)
	return


def write_Validation(fileName,test_labels,test_features):
	"""
	Writes the validation set to file
	"""
	print len(test_labels)
	os.chdir("/Path to/Validation/")
	count=0
	HDF5file=fileName+".h5"
	CSVfile=fileName+".csv"
	print "Now writing test set"
	print HDF5file
	print CSVfile
	writerValidation=csv.writer(open(CSVfile,"wb"),delimiter=',')
	with h5py.File(HDF5file, 'w') as f:
		f['HDF5Data1'] =test_features.astype(np.float32)
		f['HDF5Data2'] =test_labels.astype(np.float32)

	for j in range(len(test_labels)):
		temp=[]
		temp.append(int(test_labels[j]))
		for x in range(len(test_features[j])):
			temp.append(float(test_features[j][x]))

		writerValidation.writerow(temp)
	return


def write_files(sss,labels,features):
	os.chdir("Path to/Train_Test/")
	count=0
	for train_index,test_index in sss:
		print

		count+=1
		print "Fold: ",count
		#==================
		#Writes outputfiles to csv files
		Train="train_"+str(count)
		CsvTrain=Train+".csv"
		H5Train=Train+".h5"
		Test="test_"+str(count)
		CsvTest=Test+".csv"
		H5Test=Test+".h5"
		y_train=labels[train_index] #train labels
		y_test=labels[test_index]   #test labels
		x_train=features[train_index] #train features
		x_test=features[test_index]  #test features
		writerTrain=csv.writer(open(CsvTrain,"wb"),delimiter=',')
		writerTest=csv.writer(open(CsvTest,"wb"),delimiter=',')
		print "Number of training instances ",len(x_train)
		print "Number of test instances ", len(x_test)
		print
		print "Now writing to ",CsvTrain,H5Train
		with h5py.File(H5Train, 'w') as f:
			f['HDF5Data1'] = x_train.astype(np.float32)
			f['HDF5Data2'] = y_train.astype(np.float32)
		with h5py.File(H5Test, 'w') as f:
			f['HDF5Data1'] = x_test.astype(np.float32)
			f['HDF5Data2'] = y_test.astype(np.float32)
		for j in range(len(y_train)):

			temp=[]
			temp.append(int(y_train[j]))
			for x in range(len(x_train[j])):
				temp.append(float(x_train[j][x]))

			writerTrain.writerow(temp)

		print
		print "Now writing to ",CsvTest

		for j in range(len(y_test)):
			temp=[]
			temp.append(int(y_test[j]))
			for x in range(len(x_test[j])):
				temp.append(float(x_test[j][x]))

			writerTest.writerow(temp)


		#======================
		#Writes outputfiles to hd5 files
		Train="train_"+str(count)
		CsvTrain=Train+".csv"
		Test="test_"+str(count)
		CsvTest=Test+".csv"
	return


if __name__ == '__main__':
	labels,features=read_csv("Path to dataset_ecfp4_1024.csv")
	train_labels,test_labels, train_features, test_features=TrainTest_Validation(labels,features)
	write_Validation("validation",test_labels,test_features)
	write_TrainSet("train_test",train_labels,train_features)
	sss=Kfold(train_labels,train_features)
	write_files(sss,train_labels,train_features)
