# Supplementary material for: Deep-learning: investigating deep neural networks hyper-parameters and comparison of performance to shallow methods for modeling bioactivity data
Source: J Cheminform. 2017 Jun 28;9:42. doi: 10.1186/s13321-017-0226-y (PMC5489441; doi:10.1186/s13321-017-0226-y)
Supplement: Supplementary file 3 — Additional file 3. Results of robustness testing. [file 13321_2017_226_MOESM3_ESM.xlsx]

## Sheet: Sheet1
DRD4
Algorithm	Noise level ( %)	MCC 1st	MCC 2nd	MCC 3rd	AvMCC	Sdev
NB	0	0.741845	0.76058	0.750197	0.750874	0.00938549
NB	10	0.728896	0.760431	0.733975	0.741101	0.016932
NB	20	0.726046	0.735159	0.689633	0.716946	0.0240886
NB	30	0.691238	0.685812	0.668933	0.681994	0.0116321
NB	40	0.654048	0.643789	0.631342	0.64306	0.0113708
NB	50	0.631897	0.613947	0.590831	0.612225	0.0205874
kNN	0	0.761599	0.777775	0.763058	0.767477	0.00894778
kNN	10	0.764769	0.761	0.760231	0.762	0.00242886
kNN	20	0.76205	0.742109	0.755359	0.753173	0.0101488
kNN	30	0.705148	0.743992	0.673825	0.707655	0.0351504
kNN	40	0.668795	0.609588	0.596789	0.625057	0.0384148
kNN	50	0.543872	0.47869	0.491693	0.504752	0.0344973
RF	0	0.867339	0.853793	0.861517	0.860883	0.00679523
RF	10	0.84174	0.835782	0.80267	0.826731	0.0210488
RF	20	0.766147	0.776927	0.775524	0.772866	0.00586075
RF	30	0.71053	0.692269	0.678814	0.693871	0.0159185
RF	40	0.6374	0.576425	0.586689	0.600172	0.032647
RF	50	0.610101	0.467574	0.523464	0.533713	0.071814
SVM_linear	0	0.827646	0.8163	0.839778	0.827908	0.0117411
SVM_linear	10	0.818771	0.79735	0.807334	0.807818	0.0107187
SVM_linear	20	0.76193	0.765179	0.759298	0.762136	0.002946
SVM_linear	30	0.706228	0.660258	0.618218	0.661568	0.0440197
SVM_linear	40	0.60896	0.549526	0.551191	0.569893	0.0338438
SVM_linear	50	0.438689	0.344141	0.292751	0.358527	0.074025
SVM_rbf	0	0.888643	0.875596	0.865126	0.876455	0.0117819
SVM_rbf	10	0.868026	0.851856	0.850626	0.856836	0.00971018
SVM_rbf	20	0.787149	0.806285	0.770559	0.787998	0.0178777
SVM_rbf	30	0.724271	0.702269	0.68889	0.705143	0.0178646
SVM_rbf	40	0.616314	0.616868	0.622633	0.618605	0.00349943
SVM_rbf	50	0.509628	0.475796	0.502233	0.495886	0.0177869
DNN	0	0.899543	0.895347	0.867293	0.887394	0.0175339
DNN	10	0.850593	0.822914	0.823766	0.832424	0.0157408
DNN	20	0.786458	0.783378	0.748082	0.772639	0.0213232
DNN	30	0.72813	0.665436	0.696267	0.696611	0.0313485
DNN	40	0.623288	0.597676	0.612804	0.611256	0.0128757
DNN	50	0.570677	0.444397	0.481227	0.498767	0.0649415
HERG
Algorithm	Noise level ( %)	MCC 1st	MCC 2nd	MCC 3rd	AvMCC	Sdev
NB	0	0.611625	0.628341	0.643534	0.627833	0.0159609
NB	10	0.557852	0.60642	0.61055	0.591608	0.0293057
NB	20	0.525122	0.606673	0.592367	0.574721	0.0435453
NB	30	0.526005	0.561416	0.558635	0.548685	0.0196909
NB	40	0.500912	0.546337	0.550203	0.532484	0.02741
NB	50	0.459892	0.513334	0.542282	0.505169	0.041797
kNN	0	0.818369	0.817885	0.825457	0.82057	0.00423892
kNN	10	0.811159	0.79804	0.822165	0.810455	0.0120778
kNN	20	0.736427	0.776733	0.784866	0.766009	0.025939
kNN	30	0.728647	0.69372	0.686637	0.703002	0.0224903
kNN	40	0.662394	0.611701	0.601543	0.625213	0.0325977
kNN	50	0.512555	0.508181	0.448233	0.489656	0.0359406
RF	0	0.837648	0.856925	0.847909	0.847494	0.00964537
RF	10	0.797875	0.789117	0.820105	0.802365	0.0159744
RF	20	0.735297	0.763814	0.765906	0.755006	0.0171003
RF	30	0.69634	0.719205	0.675964	0.69717	0.0216324
RF	40	0.601211	0.628668	0.612026	0.613968	0.013831
RF	50	0.473955	0.525242	0.444923	0.481373	0.0406698
SVM_linear	0	0.77254	0.78218	0.78	0.77824	0.00505514
SVM_linear	10	0.730824	0.705737	0.762757	0.733106	0.0285785
SVM_linear	20	0.645929	0.666938	0.670959	0.661275	0.0134415
SVM_linear	30	0.623309	0.639146	0.580142	0.614199	0.0305384
SVM_linear	40	0.52003	0.465917	0.48994	0.491962	0.0271128
SVM_linear	50	0.31973	0.269831	0.263376	0.284312	0.0308416
SVM_rbf	0	0.844831	0.890694	0.871918	0.869148	0.0230566
SVM_rbf	10	0.805924	0.779743	0.812276	0.799314	0.0172444
SVM_rbf	20	0.692208	0.735635	0.730989	0.719611	0.0238451
SVM_rbf	30	0.651269	0.618197	0.619817	0.629761	0.0186443
SVM_rbf	40	0.563693	0.577177	0.591097	0.577322	0.0137024
SVM_rbf	50	0.460816	0.470874	0.444595	0.458762	0.0132594
DNN	0	0.858101	0.880356	0.913327	0.883928	0.0277856
DNN	10	0.844173	0.849489	0.887025	0.860229	0.0233579
DNN	20	0.781999	0.808745	0.816456	0.8024	0.0180837
DNN	30	0.747273	0.714389	0.72138	0.727681	0.0173237
DNN	40	0.668255	0.643762	0.647977	0.653331	0.0130952
DNN	50	0.554752	0.541631	0.48857	0.528318	0.0350424
CDK2
Algorithm	Noise level ( %)	MCC 1st	MCC 2nd	MCC 3rd	AvMCC	Sdev
NB	0	0.768971	0.772724	0.78027	0.773988	0.00575488
NB	10	0.765573	0.749346	0.754569	0.756496	0.00828309
NB	20	0.732091	0.742579	0.760339	0.745003	0.0142795
NB	30	0.716946	0.71114	0.711525	0.713204	0.00324625
NB	40	0.697649	0.692681	0.700294	0.696875	0.003865
NB	50	0.672958	0.683512	0.67853	0.678333	0.00527955
kNN	0	0.895264	0.903578	0.909763	0.902868	0.00727549
kNN	10	0.874934	0.888506	0.901667	0.888369	0.0133673
kNN	20	0.836863	0.847855	0.867502	0.85074	0.015522
kNN	30	0.766296	0.821901	0.817386	0.801861	0.030883
kNN	40	0.681553	0.697559	0.75491	0.711341	0.0385716
kNN	50	0.546727	0.626771	0.651609	0.608369	0.0548088
RF	0	0.895111	0.911762	0.901706	0.90286	0.00838517
RF	10	0.86384	0.866406	0.867946	0.866064	0.00207381
RF	20	0.792081	0.821471	0.833349	0.815634	0.021244
RF	30	0.773798	0.788188	0.755944	0.772643	0.0161529
RF	40	0.679963	0.673513	0.662559	0.672012	0.00879836
RF	50	0.531893	0.555386	0.567531	0.551603	0.0181175
SVM_linear	0	0.862754	0.888713	0.863824	0.871764	0.0146882
SVM_linear	10	0.829618	0.842264	0.817592	0.829825	0.0123373
SVM_linear	20	0.808594	0.801021	0.807858	0.805824	0.00417585
SVM_linear	30	0.72774	0.71691	0.698392	0.714347	0.0148406
SVM_linear	40	0.559514	0.504038	0.572509	0.545354	0.0363654
SVM_linear	50	0.327758	0.269742	0.394181	0.33056	0.0622668
SVM_rbf	0	0.920043	0.913342	0.922202	0.918529	0.00461995
SVM_rbf	10	0.836285	0.875825	0.839231	0.850447	0.0220276
SVM_rbf	20	0.753627	0.801377	0.807135	0.78738	0.0293717
SVM_rbf	30	0.728046	0.751556	0.713222	0.730941	0.01933
SVM_rbf	40	0.607624	0.670363	0.654132	0.64404	0.0325642
SVM_rbf	50	0.460847	0.559748	0.548076	0.52289	0.0540469
DNN	0	0.91866	0.931896	0.926903	0.925819	0.00668404
DNN	10	0.885039	0.889904	0.892235	0.889059	0.00367176
DNN	20	0.805487	0.858266	0.831279	0.831677	0.0263916
DNN	30	0.71963	0.81546	0.74018	0.758423	0.0504524
DNN	40	0.659347	0.723099	0.691305	0.69125	0.0318758
DNN	50	0.609571	0.565999	0.551013	0.575528	0.0304194
CogX
Algorithm	Noise level ( %)	MCC 1st	MCC 2nd	MCC 3rd	AvMCC	Sdev
NB	0	0.898657	0.910187	0.892339	0.900394	0.0090499
NB	10	0.896899	0.90122	0.878236	0.892118	0.012215
NB	20	0.868982	0.878795	0.861512	0.869763	0.00866777
NB	30	0.859108	0.865807	0.848173	0.857696	0.00890132
NB	40	0.840035	0.843099	0.838662	0.840599	0.0022716
NB	50	0.810001	0.835161	0.835999	0.827054	0.0147739
kNN	0	0.96764	0.962072	0.971108	0.96694	0.00455875
kNN	10	0.956597	0.938941	0.95354	0.949693	0.00943601
kNN	20	0.891747	0.884944	0.896237	0.890976	0.0056861
kNN	30	0.800594	0.83167	0.81795	0.816738	0.0155737
kNN	40	0.73759	0.744276	0.714342	0.732069	0.0157119
kNN	50	0.620223	0.599539	0.618216	0.612659	0.0114067
RF	0	0.973182	0.978804	0.981546	0.977844	0.00426394
RF	10	0.945842	0.945723	0.951521	0.947695	0.00331382
RF	20	0.881558	0.905083	0.897348	0.894663	0.0119899
RF	30	0.789622	0.828191	0.830916	0.816243	0.0230947
RF	40	0.719957	0.734937	0.707958	0.720951	0.013517
RF	50	0.591933	0.602148	0.605558	0.59988	0.0070899
SVM_linear	0	0.971066	0.970301	0.976794	0.97272	0.00354853
SVM_linear	10	0.960875	0.958885	0.955985	0.958582	0.00245916
SVM_linear	20	0.925942	0.939415	0.948549	0.937969	0.0113724
SVM_linear	30	0.842681	0.878654	0.918371	0.879902	0.0378605
SVM_linear	40	0.754722	0.771311	0.780873	0.768969	0.0132321
SVM_linear	50	0.451296	0.586755	0.521476	0.519842	0.0677439
SVM_rbf	0	0.978179	0.97886	0.98	0.979013	0.000919912
SVM_rbf	10	0.920887	0.923228	0.930598	0.924904	0.00506768
SVM_rbf	20	0.83869	0.861656	0.857601	0.852649	0.0122579
SVM_rbf	30	0.748314	0.74985	0.773258	0.75714	0.0139791
SVM_rbf	40	0.67497	0.645841	0.675468	0.665426	0.0169631
SVM_rbf	50	0.548099	0.542882	0.556457	0.549146	0.006848
DNN	0	0.980605	0.980121	0.988986	0.983237	0.00498439
DNN	10	0.954609	0.952694	0.955744	0.954349	0.00154152
DNN	20	0.833076	0.831406	0.876092	0.846858	0.0253314
DNN	30	0.764992	0.86602	0.834283	0.821765	0.051664
DNN	40	0.620753	0.516368	0.736592	0.624571	0.110162
DNN	50	0.547543	0.460479	0.596404	0.534809	0.0688516
CB1
Algorithm	Noise level ( %)	MCC 1st	MCC 2nd	MCC 3rd	AvMCC	Sdev
NB	0	0.758078	0.781411	0.764665	0.768052	0.0120297
NB	10	0.735877	0.750253	0.74298	0.743037	0.00718817
NB	20	0.734041	0.734181	0.726172	0.731465	0.00458376
NB	30	0.702171	0.716828	0.714932	0.71131	0.00797158
NB	40	0.674181	0.69887	0.694153	0.689068	0.0131063
NB	50	0.649759	0.693	0.687645	0.676801	0.0235722
kNN	0	0.905604	0.921385	0.901284	0.909424	0.0105812
kNN	10	0.879218	0.914669	0.888773	0.89422	0.0183425
kNN	20	0.843088	0.884388	0.841477	0.856318	0.0243231
kNN	30	0.775551	0.80485	0.787865	0.789422	0.0147114
kNN	40	0.684734	0.725447	0.711502	0.707228	0.0206902
kNN	50	0.557808	0.612465	0.62693	0.599068	0.0364565
RF	0	0.908274	0.923444	0.914027	0.915248	0.00765807
RF	10	0.867553	0.876551	0.871719	0.871941	0.00450309
RF	20	0.805344	0.822717	0.803044	0.810368	0.010756
RF	30	0.721136	0.754272	0.747691	0.741033	0.0175427
RF	40	0.615666	0.68059	0.664906	0.653721	0.0338764
RF	50	0.519699	0.552741	0.584614	0.552352	0.0324591
SVM_linear	0	0.884522	0.893489	0.880742	0.886251	0.00654693
SVM_linear	10	0.854549	0.866336	0.850539	0.857141	0.00821163
SVM_linear	20	0.802324	0.848478	0.819502	0.823434	0.0233268
SVM_linear	30	0.724564	0.751593	0.728754	0.73497	0.0145473
SVM_linear	40	0.514188	0.557454	0.560899	0.54418	0.0260311
SVM_linear	50
SVM_rbf	0	0.940874	0.937142	0.931393	0.93647	0.00477615
SVM_rbf	10	0.914428	0.915781	0.907653	0.912621	0.00435485
SVM_rbf	20	0.863904	0.884793	0.859758	0.869485	0.0134181
SVM_rbf	30	0.786674	0.820432	0.802335	0.803147	0.0168933
SVM_rbf	40	0.655394	0.722009	0.716214	0.697872	0.036901
SVM_rbf	50	0.498666	0.55891	0.57614	0.544572	0.0406781
DNN	0	0.94314	0.941348	0.939566	0.941351	0.00178671
DNN	10	0.877417	0.903512	0.89139	0.890773	0.0130585
DNN	20	0.838018	0.845537	0.813087	0.832214	0.0169855
DNN	30	0.809489	0.822395	0.813159	0.815014	0.00665026
DNN	40	0.632067	0.65142	0.704143	0.662543	0.0373029
DNN	50	0.491289	0.52721	0.548442	0.522314	0.0288892
CAII
Algorithm	Noise level ( %)	MCC 1st	MCC 2nd	MCC 3rd	AvMCC	Sdev
NB	0	0.753591	0.769429	0.78334	0.768787	0.0148847
NB	10	0.748334	0.764423	0.775762	0.762839	0.0137825
NB	20	0.72704	0.745441	0.760562	0.744348	0.0167873
NB	30	0.707617	0.721132	0.739901	0.722883	0.0162133
NB	40	0.699071	0.705419	0.719533	0.708007	0.0104737
NB	50	0.692559	0.699479	0.707651	0.699897	0.00755462
kNN	0	0.558234	0.557225	0.577401	0.564287	0.0113684
kNN	10	0.522347	0.527978	0.566188	0.538837	0.023853
kNN	20	0.472466	0.522312	0.498704	0.497828	0.0249348
kNN	30	0.415134	0.464323	0.480199	0.453219	0.033924
kNN	40	0.352459	0.373149	0.394386	0.373331	0.020964
kNN	50	0.2902	0.304294	0.339366	0.311286	0.025318
RF	0	0.835792	0.857063	0.860521	0.851125	0.0133911
RF	10	0.795291	0.813922	0.820433	0.809882	0.0130487
RF	20	0.737672	0.752939	0.729549	0.740053	0.0118754
RF	30	0.676523	0.686981	0.652505	0.672003	0.0176771
RF	40	0.611854	0.580016	0.570413	0.587428	0.0216919
RF	50	0.522418	0.48562	0.47208	0.493373	0.0260488
SVM_linear	0	0.828174	0.82628	0.829759	0.828071	0.0017419
SVM_linear	10	0.806275	0.800105	0.793936	0.800105	0.00616907
SVM_linear	20	0.780225	0.78004	0.751675	0.770647	0.0164301
SVM_linear	30	0.719858	0.752719	0.688336	0.720304	0.0321937
SVM_linear	40	0.597247	0.552759	0.520048	0.556685	0.038749
SVM_linear	50
SVM_rbf	0	0.857349	0.850977	0.865743	0.858023	0.00740585
SVM_rbf	10	0.820674	0.832332	0.819492	0.824166	0.00709662
SVM_rbf	20	0.785304	0.791673	0.75176	0.776246	0.0214429
SVM_rbf	30	0.717459	0.712398	0.659415	0.696424	0.0321503
SVM_rbf	40	0.626477	0.594422	0.575568	0.598822	0.0257381
SVM_rbf	50	0.457211	0.437331	0.407464	0.434002	0.02504
DNN	0	0.857745	0.884938	0.842883	0.861855	0.0213266
DNN	10	0.771486	0.825641	0.789308	0.795478	0.0276001
DNN	20	0.7536	0.682485	0.696382	0.710822	0.0376925
DNN	30	0.617381	0.66751	0.619267	0.634719	0.0284129
DNN	40	0.513206	0.622216	0.518077	0.551166	0.0615792
DNN	50	0.352436	0.431028	0.309071	0.364178	0.0618204
CYP_19A1
Algorithm	Noise level ( %)	MCC 1st	MCC 2nd	MCC 3rd	AvMCC	Sdev
NB	0	0.754533	0.821325	0.77473	0.783529	0.0342547
NB	10		0.798022	0.759652	0.778837	0.0271315
NB	20		0.775234	0.728978	0.752106	0.0327075
NB	30		0.733178	0.708248	0.720713	0.0176275
NB	40		0.721897	0.709512	0.715705	0.00875735
NB	50		0.709107	0.684576	0.696841	0.0173465
kNN	0	0.804593	0.811066	0.820794	0.812151	0.00815435
kNN	10	0.787489	0.803609	0.808476	0.799858	0.0109847
kNN	20	0.746754	0.771371	0.806591	0.774905	0.0300746
kNN	30	0.721739	0.703452	0.681971	0.702387	0.0199052
kNN	40	0.641937	0.615675	0.578668	0.612093	0.0317863
kNN	50	0.529086	0.536317	0.446566	0.50399	0.049862
RF	0	0.873412	0.909601	0.878569	0.887194	0.0195755
RF	10	0.820684	0.844712	0.822041	0.829146	0.0134979
RF	20	0.768587	0.813652	0.770099	0.784113	0.0255927
RF	30	0.693899	0.723302	0.672798	0.696666	0.0253654
RF	40	0.611486	0.586232	0.53185	0.576523	0.0406965
RF	50	0.5545	0.490895	0.441414	0.495603	0.0566898
SVM_linear	0	0.849235	0.866066	0.862113	0.859138	0.00880096
SVM_linear	10	0.829961	0.833493	0.828235	0.830563	0.00268069
SVM_linear	20	0.801837	0.802198	0.778621	0.794219	0.0135092
SVM_linear	30	0.717773	0.72532	0.681971	0.708355	0.0231583
SVM_linear	40	0.553213	0.618306	0.491603	0.554374	0.0633592
SVM_linear	50	0.359682	0.338885	0.289602	0.329389	0.0359923
SVM_rbf	0	0.886097	0.895735	0.888862	0.890231	0.00496256
SVM_rbf	10	0.8496	0.86216	0.85654	0.8561	0.0062916
SVM_rbf	20	0.789518	0.809583	0.805872	0.801658	0.0106761
SVM_rbf	30	0.712161	0.748624	0.702357	0.721047	0.02438
SVM_rbf	40	0.60798	0.674722	0.516644	0.599782	0.0793571
SVM_rbf	50	0.549993	0.48128	0.347805	0.459693	0.102808
DNN	0	0.893106	0.920274	0.89858	0.903987	0.0143686
DNN	10	0.850114	0.860943	0.873329	0.861462	0.0116161
DNN	20	0.816393	0.856188	0.817713	0.830098	0.0226042
DNN	30	0.744802	0.756932	0.701806	0.734513	0.0289677
DNN	40	0.650115	0.686024	0.515412	0.617184	0.0899474
DNN	50	0.512851	0.502326	0.426401	0.480526	0.0471682
