# Supplementary material for: Deep-learning: investigating deep neural networks hyper-parameters and comparison of performance to shallow methods for modeling bioactivity data
Source: J Cheminform. 2017 Jun 28;9:42. doi: 10.1186/s13321-017-0226-y (PMC5489441; doi:10.1186/s13321-017-0226-y)
Supplement: Supplementary file 4 — Additional file 4. Results of parameter selection. [file 13321_2017_226_MOESM4_ESM.xlsx]

## Sheet: CHEMBL219
NB
5-Fold paramater tuning	5FCV
nfolds	alpha	binarize	class_prior	fit_prior	AvAUC	Std_AUC	AvMCC	Std_MCC	AvFSCORE	Std_FSCORE	AvRecall	Std_Recall	AvPrecision	Std_Precision
5	1	0	None	True	0.968168	0.0094124	0.734998	0.0489714	0.753122	0.0498142	0.88261	0.0230196	0.658294	0.0629653
5	0.5	0	None	True	0.968588	0.00926896	0.755825	0.0479206	0.774281	0.0477545	0.876495	0.020837	0.6951	0.064366
5	0.1	0	None	True	0.963894	0.00734287	0.764701	0.0420401	0.784017	0.0413494	0.86001	0.0258946	0.722349	0.0608896
5	1	0	None	False	0.971706	0.0103887	0.717847	0.0456702	0.733512	0.0475581	0.900807	0.0293401	0.619945	0.0566846
5	0.5	0	None	False	0.969749	0.0100782	0.737989	0.0461424	0.754653	0.0474661	0.895473	0.0220328	0.6536	0.0602081
5	0.1	0	None	False	0.964879	0.0100817	0.751216	0.0426137	0.76977	0.0429386	0.876177	0.0204764	0.68816	0.0602291
RF
5-Fold paramater tuning	5FCV
nfolds	Ntrees	Cretirion	MaxFeatures	RAUC	Std_RAUC	MCC	Std_MCC	FSCORE	Std_FSCORE	Recall	Std_Recall	Precision	Std_Precision
5	10	gini	log2	0.972283	0.00789103	0.787899	0.0343077	0.798747	0.0354674	0.717969	0.0439526	0.901635	0.034021
5	50	gini	log2	0.981859	0.0127625	0.834327	0.0348294	0.844382	0.0322866	0.780874	0.0250325	0.920488	0.053622
5	100	gini	log2	0.984232	0.0110085	0.829102	0.039478	0.839136	0.0375186	0.772375	0.0354991	0.919692	0.0507123
5	200	gini	log2	0.984948	0.0111842	0.832403	0.0302944	0.842479	0.0285509	0.777126	0.0254367	0.920946	0.045659
5	300	gini	log2	0.98533	0.00905145	0.841518	0.0208737	0.851002	0.0201164	0.784717	0.0194534	0.930262	0.0336042
5	700	gini	log2	0.985862	0.00744109	0.839081	0.0287117	0.84909	0.027137	0.787383	0.0236537	0.922551	0.0460022
5	10	entropy	log2	0.969453	0.0140193	0.807303	0.0217601	0.814682	0.0189183	0.71996	0.00878531	0.938692	0.0380311
5	50	entropy	log2	0.980693	0.0100916	0.849784	0.0185772	0.85976	0.0167373	0.803713	0.0194873	0.925566	0.0371639
5	100	entropy	log2	0.984035	0.00842994	0.855983	0.00564309	0.864992	0.00648065	0.803876	0.0215068	0.937478	0.0242241
5	200	entropy	log2	0.984856	0.00803638	0.852816	0.0150801	0.862543	0.0143832	0.804983	0.0145736	0.929636	0.0289465
5	300	entropy	log2	0.986487	0.00669592	0.845782	0.0220958	0.855889	0.0208294	0.79771	0.0152308	0.923897	0.0371226
5	700	entropy	log2	0.986875	0.00633507	0.843235	0.0310726	0.853932	0.0290248	0.80025	0.0166958	0.916006	0.0477643
5	10	gini	sqrt	0.970366	0.0154724	0.804423	0.0526719	0.815532	0.0485209	0.739932	0.0475128	0.909043	0.0550381
5	50	gini	sqrt	0.980858	0.00741087	0.838585	0.0239687	0.850402	0.0213712	0.802892	0.011815	0.904864	0.0428944
5	100	gini	sqrt	0.980975	0.010637	0.826123	0.0256444	0.838561	0.0229625	0.788929	0.00891295	0.896307	0.0502179
5	200	gini	sqrt	0.984134	0.00884931	0.83385	0.0189499	0.845997	0.0162093	0.800728	0.020048	0.898783	0.0450344
5	300	gini	sqrt	0.984407	0.00838975	0.845428	0.0128785	0.85683	0.0106897	0.813928	0.0146634	0.906459	0.0423478
5	700	gini	sqrt	0.984032	0.0088145	0.844285	0.0219935	0.855768	0.0198391	0.812831	0.00434407	0.905119	0.0488294
5	10	entropy	sqrt	0.968857	0.00882429	0.810527	0.0268644	0.823639	0.0228657	0.765714	0.0241686	0.892366	0.0402
5	50	entropy	sqrt	0.980046	0.0156571	0.845179	0.0198944	0.855639	0.0186382	0.801998	0.0182002	0.91854	0.0423487
5	100	entropy	sqrt	0.981488	0.0106235	0.83461	0.0253124	0.846116	0.0236248	0.794262	0.0176441	0.906446	0.0453901
5	200	entropy	sqrt	0.982601	0.0102459	0.83538	0.0247555	0.847031	0.0229172	0.797898	0.016544	0.904199	0.0482151
5	300	entropy	sqrt	0.984171	0.00896182	0.835664	0.0244037	0.84756	0.0224723	0.801347	0.0130112	0.900999	0.0492064
5	700	entropy	sqrt	0.985533	0.00724584	0.840507	0.0233384	0.852456	0.0212509	0.81205	0.0115366	0.898852	0.0499451
kNN
5-Fold paramater tuning	5FCV
nfolds	Nn	RAUC	Std_RAUC	MCC	Std_MCC	FSCORE	Std_FSCORE	Recall	Std_Recall	Precision	Std_Precision
5	1	0.930499	0.0139741	0.728119	0.0469186	0.741684	0.0495275	0.915313	0.0226391	0.626144	0.0678698
5	3	0.964657	0.0148057	0.742559	0.0295109	0.759764	0.0323852	0.890455	0.0106197	0.664071	0.0493512
5	5	0.969978	0.0123757	0.760501	0.0478805	0.777234	0.0480196	0.892868	0.0305204	0.689642	0.0615249
5	7	0.972863	0.0143484	0.761903	0.0477682	0.779765	0.0468934	0.880468	0.0373647	0.701377	0.0602727
5	9	0.971716	0.0155352	0.742699	0.050529	0.76239	0.050522	0.860665	0.0373193	0.686394	0.0663776
5	11	0.972529	0.0128686	0.741465	0.0466049	0.761925	0.0460427	0.849086	0.0435051	0.694047	0.0652113
SVM_rbf
5-Fold paramater tuning	5FCV
nfolds	cost	Gam	kern	RAUC	Std_RAUC	MCC	Std_MCC	FSCORE	Std_FSCORE	Recall	Std_Recall	Precision	Std_Precision
5	1000	1e-05	rbf	0.980056	0.00488152	0.776747	0.0394209	0.793756	0.0355	0.75445	0.0310276	0.840881	0.0689224
5	1000	0.0001	rbf	0.983528	0.00377403	0.813496	0.0311046	0.829627	0.0284943	0.849192	0.0297277	0.814657	0.0621379
5	1000	0.001	rbf	0.983394	0.00426319	0.796567	0.0330457	0.814471	0.0309266	0.829211	0.030002	0.80276	0.056226
5	1000	0.01	rbf	0.988566	0.00433646	0.851158	0.0212397	0.86396	0.0206519	0.867837	0.0178318	0.86248	0.05045
5	1000	0.1	rbf	0.986995	0.00658502	0.667393	0.0499944	0.646178	0.0552653	0.485532	0.0533888	0.970513	0.0307692
5	100	1e-05	rbf	0.964926	0.00552726	0.390825	0.124732	0.304409	0.144341	0.190234	0.104899	0.939474	0.096905
5	100	0.0001	rbf	0.980065	0.00490333	0.776747	0.0394209	0.793756	0.0355	0.75445	0.0310276	0.840881	0.0689224
5	100	0.001	rbf	0.984556	0.00385948	0.8186	0.034649	0.834354	0.0318241	0.852177	0.0273943	0.820739	0.0641385
5	100	0.01	rbf	0.988566	0.00433646	0.851158	0.0212397	0.86396	0.0206519	0.867837	0.0178318	0.86248	0.05045
5	100	0.1	rbf	0.987028	0.00656807	0.667393	0.0499944	0.646178	0.0552653	0.485532	0.0533888	0.970513	0.0307692
5	10	1e-05	rbf	0.96498	0.00549692	0	0	0	0	0	0	0	0
5	10	0.0001	rbf	0.964963	0.0055769	0.390825	0.124732	0.304409	0.144341	0.190234	0.104899	0.939474	0.096905
5	10	0.001	rbf	0.980302	0.00471789	0.782079	0.0381448	0.798688	0.0345155	0.757435	0.0308141	0.84746	0.0631428
5	10	0.01	rbf	0.988889	0.00442098	0.854728	0.0240157	0.866964	0.0226948	0.875931	0.0408898	0.861768	0.0495692
5	10	0.1	rbf	0.986995	0.00658502	0.667393	0.0499944	0.646178	0.0552653	0.485532	0.0533888	0.970513	0.0307692
5	1	1e-05	rbf	0.965115	0.00573429	0	0	0	0	0	0	0	0
5	1	0.0001	rbf	0.964863	0.00555589	0	0	0	0	0	0	0	0
5	1	0.001	rbf	0.965258	0.00559573	0.351589	0.119105	0.255812	0.136141	0.155183	0.0941382	0.948235	0.07754
5	1	0.01	rbf	0.981599	0.00387649	0.784056	0.0321002	0.796763	0.0296265	0.724624	0.0292717	0.887024	0.052741
5	1	0.1	rbf	0.985326	0.00657468	0.584492	0.0408222	0.541157	0.0452032	0.376161	0.0417504	0.971861	0.0378881
SVM_linear
5-Fold paramater tuning	5FCV
nfolds	cost	kern	RAUC	Std_RAUC	MCC	Std_MCC	FSCORE	Std_FSCORE	Recall	Std_Recall	Precision	Std_Precision
5	1000	linear	0.981194	0.00480533	0.78678	0.037737	0.805659	0.0360267	0.825129	0.0351928	0.788724	0.0529693
5	100	linear	0.981194	0.00480533	0.78678	0.037737	0.805659	0.0360267	0.825129	0.0351928	0.788724	0.0529693
5	10	linear	0.9812	0.0048131	0.78678	0.037737	0.805659	0.0360267	0.825129	0.0351928	0.788724	0.0529693
5	1	linear	0.981151	0.00487918	0.78337	0.032543	0.802582	0.0314947	0.822144	0.0347901	0.785549	0.0470117
5	0.1	linear	0.982965	0.00393079	0.812016	0.0390857	0.827705	0.0378469	0.827435	0.0204539	0.83222	0.074533
5	0.01	linear	0.976847	0.00375884	0.722764	0.0425892	0.737119	0.0399731	0.655539	0.0488155	0.847435	0.0644747
5	0.001	linear	0.964901	0.00552747	0	0	0	0	0	0	0	0
5	0.0001	linear	0.965007	0.00558671	0	0	0	0	0	0	0	0
DNN
5-Fold paramater tuning	5FCV
lr=1	Batch-size =254
Epochs	Layers	Activation	Input dropout	Dropout	L2	Filler	AvAUC	Std_AUC	AvMCC	Std_MCC	AvFSCORE	Std_FSCORE	AvRecall	Std_Recall	AvPrecision	Std_Precision	AvAccuracy
300	[5]	ReLU	0	0	False	Gaussian	0.980425	0.00631428	0.793466	0.0259214	0.808979	0.0251136	0.786598	0.0494069	0.840427	0.070648	0.966755
300	[10]	ReLU	0	0	False	Gaussian	0.981522	0.00434127	0.801459	0.017874	0.816154	0.0176044	0.785604	0.043724	0.855698	0.0617982	0.968253
300	[50]	ReLU	0	0	False	Gaussian	0.985913	0.00297197	0.809768	0.0338045	0.82475	0.0323147	0.802048	0.0467701	0.853449	0.0599949	0.969449
300	[100]	ReLU	0	0	False	Gaussian	0.986005	0.00224086	0.796845	0.0290604	0.813331	0.0273536	0.810784	0.0508311	0.822397	0.0649816	0.966454
300	[200]	ReLU	0	0	False	Gaussian	0.986097	0.00539139	0.813942	0.0298706	0.829838	0.0293404	0.843232	0.0371933	0.820066	0.055013	0.969151
300	[500]	ReLU	0	0	False	Gaussian	0.987387	0.00417162	0.818879	0.0393121	0.834398	0.0371154	0.843532	0.0360643	0.828499	0.0629808	0.970049
300	[700]	ReLU	0	0	False	Gaussian	0.987842	0.00484173	0.824105	0.0319557	0.838824	0.0311288	0.846514	0.0463364	0.835352	0.0556529	0.970948
300	[1000]	ReLU	0	0	False	Gaussian	0.987329	0.00474855	0.827454	0.0354128	0.842029	0.0338939	0.846532	0.0432773	0.841119	0.0575809	0.971547
300	[1500]	ReLU	0	0	False	Gaussian	0.988501	0.0042987	0.82864	0.0385434	0.843089	0.0357054	0.847632	0.0326712	0.84261	0.0699914	0.971545
300	[2000]	ReLU	0	0	False	Gaussian	0.988758	0.00409847	0.836007	0.0280045	0.84957	0.027571	0.855289	0.0276018	0.848656	0.0670342	0.972745
300	[2500]	ReLU	0	0	False	Gaussian	0.989172	0.00366288	0.844033	0.0286008	0.857256	0.0275083	0.856208	0.0267392	0.860899	0.0546762	0.974542
300	[3000]	ReLU	0	0	False	Gaussian	0.987292	0.00562027	0.831695	0.0365567	0.845955	0.0352778	0.845247	0.0364775	0.84905	0.0559742	0.972746
300	[3500]	ReLU	0	0	False	Gaussian	0.988971	0.00326908	0.840939	0.0305908	0.854422	0.0289801	0.859844	0.0274916	0.852429	0.0612904	0.973642
300	[5]	Sigmoid	0	0	False	Gaussian	0.986762	0.00379272	0.811027	0.0236579	0.827425	0.0228383	0.844123	0.0291109	0.814383	0.0522669	0.968251
300	[10]	Sigmoid	0	0	False	Gaussian	0.986642	0.00380854	0.817624	0.0221899	0.833475	0.021618	0.847571	0.0233056	0.822659	0.0523331	0.969449
300	[50]	Sigmoid	0	0	False	Gaussian	0.986943	0.00412052	0.815823	0.0237126	0.831844	0.022937	0.847126	0.0257867	0.819819	0.0520034	0.96915
300	[100]	Sigmoid	0	0	False	Gaussian	0.986471	0.00542874	0.812265	0.0230263	0.828322	0.0224836	0.843341	0.0385363	0.817497	0.0515166	0.968551
300	[200]	Sigmoid	0	0	False	Gaussian	0.986941	0.00370497	0.808235	0.0252401	0.824626	0.0245986	0.839277	0.0375169	0.814127	0.0545457	0.967952
300	[500]	Sigmoid	0	0	False	Gaussian	0.986102	0.00335853	0.808151	0.0240889	0.824797	0.0240892	0.842262	0.0365161	0.810676	0.0457513	0.967953
300	[700]	Sigmoid	0	0	False	Gaussian	0.987132	0.00319649	0.811842	0.0224784	0.82785	0.0224821	0.843804	0.0341813	0.816242	0.0549965	0.968552
300	[1000]	Sigmoid	0	0	False	Gaussian	0.987648	0.00322909	0.81038	0.0276423	0.826681	0.0272248	0.846807	0.031429	0.810492	0.0551585	0.968253
300	[1500]	Sigmoid	0	0	False	Gaussian	0.986774	0.00403197	0.812989	0.0271707	0.828594	0.0266812	0.84744	0.0360468	0.815432	0.0648717	0.968552
300	[2000]	Sigmoid	0	0	False	Gaussian	0.986056	0.00365975	0.80429	0.0252934	0.821251	0.025152	0.846807	0.031429	0.799659	0.0491436	0.967055
300	[2500]	Sigmoid	0	0	False	Gaussian	0.9851	0.00727263	0.812977	0.0265754	0.829038	0.0256241	0.846344	0.0344723	0.81592	0.05566	0.968551
300	[3000]	Sigmoid	0	0	False	Gaussian	0.985113	0.00688031	0.807147	0.032717	0.823428	0.0302518	0.845407	0.041021	0.807131	0.0650334	0.967353
300	[3500]	Sigmoid	0	0	False	Gaussian	0.985267	0.00641848	0.647493	0.32386	0.660321	0.330305	0.683261	0.343271	0.641336	0.322607	0.954479
300	[5]	TanH	0	0	False	Gaussian	0.986581	0.00327648	0.811174	0.0416992	0.826606	0.0400212	0.842114	0.0492826	0.817277	0.0735986	0.968552
300	[10]	TanH	0	0	False	Gaussian	0.986238	0.00253747	0.822749	0.0409065	0.837645	0.0390847	0.841593	0.0390598	0.83729	0.0661768	0.970948
300	[50]	TanH	0	0	False	Gaussian	0.987816	0.0041332	0.848182	0.0352117	0.860844	0.0339588	0.873489	0.0200021	0.852139	0.0694494	0.974842
300	[100]	TanH	0	0	False	Gaussian	0.986598	0.00715297	0.823824	0.0342027	0.838187	0.0320961	0.830959	0.0325307	0.850198	0.0705664	0.971247
300	[200]	TanH	0	0	False	Gaussian	0.894006	0.0313463	0.743421	0.0425217	0.7587	0.0379693	0.765479	0.104799	0.781972	0.126088	0.955068
300	[500]	TanH	0	0	False	Gaussian	0.904693	0.031691	0.758649	0.0678613	0.772235	0.0740728	0.793265	0.0682003	0.784231	0.154065	0.956574
300	[700]	TanH	0	0	False	Gaussian	0.824853	0.164212	0.61338	0.308927	0.625192	0.314593	0.644609	0.328239	0.626628	0.335813	0.949686
300	[1000]	TanH	0	0	False	Gaussian	0.912854	0.0325982	0.790647	0.0505117	0.808177	0.0465594	0.844459	0.0681676	0.779432	0.0577826	0.964057
300	[1500]	TanH	0	0	False	Gaussian	0.899586	0.0403609	0.768774	0.0163857	0.783435	0.0168574	0.794115	0.0954129	0.795526	0.0977648	0.960765
300	[2000]	TanH	0	0	False	Gaussian	0.846102	0.174665	0.635849	0.318455	0.648606	0.324959	0.702587	0.355409	0.607143	0.3073	0.953582
300	[2500]	TanH	0	0	False	Gaussian	0.925567	0.0221923	0.75924	0.0494384	0.772388	0.0586199	0.882897	0.0652236	0.70378	0.116069	0.95268
300	[3000]	TanH	0	0	False	Gaussian	0.880914	0.0650784	0.743637	0.0677815	0.750198	0.0764511	0.776024	0.149751	0.786281	0.169967	0.953579
300	[3500]	TanH	0	0	False	Gaussian	0.888292	0.075867	0.760529	0.072142	0.771712	0.0832751	0.788099	0.16396	0.791308	0.0754868	0.960466
300	[5, 5]	ReLU	0	0	False	Gaussian	0.879409	0.189955	0.643996	0.32298	0.657392	0.329439	0.671814	0.336734	0.647859	0.330332	0.955674
300	[10, 10]	ReLU	0	0	False	Gaussian	0.882664	0.188658	0.65807	0.329655	0.670798	0.335896	0.666261	0.334952	0.678145	0.34162	0.960766
300	[50, 50]	ReLU	0	0	False	Gaussian	0.983792	0.00902507	0.827023	0.025559	0.841298	0.0249859	0.835938	0.0482838	0.850607	0.0465734	0.971847
300	[100, 100]	ReLU	0	0	False	Gaussian	0.980001	0.00566978	0.827163	0.0274789	0.841854	0.0264075	0.846601	0.0276788	0.840304	0.0578223	0.971547
300	[200, 200]	ReLU	0	0	False	Gaussian	0.984607	0.00460185	0.81717	0.0414289	0.832329	0.0396568	0.820675	0.0495547	0.847174	0.0539092	0.970648
300	[500, 500]	ReLU	0	0	False	Gaussian	0.986129	0.00536978	0.832996	0.0376438	0.846848	0.0357469	0.838626	0.0341285	0.858226	0.0629193	0.973045
300	[700, 700]	ReLU	0	0	False	Gaussian	0.985928	0.00904521	0.822959	0.032292	0.837081	0.0316929	0.822423	0.0453553	0.856727	0.0584267	0.971547
300	[1000, 1000]	ReLU	0	0	False	Gaussian	0.989119	0.00327085	0.828831	0.0332835	0.843549	0.0312307	0.83609	0.0209915	0.853017	0.0560423	0.972145
300	[2000, 2000]	ReLU	0	0	False	Gaussian	0.98762	0.00495811	0.820479	0.0346228	0.835188	0.0340973	0.836256	0.0440943	0.838854	0.0635148	0.970649
300	[2500, 2500]	ReLU	0	0	False	Gaussian	0.988233	0.00478893	0.837244	0.0292719	0.850816	0.028288	0.842038	0.0409055	0.862635	0.0474566	0.973643
300	[3000, 3000]	ReLU	0	0	False	Gaussian	0.888631	0.197505	0.669957	0.336154	0.680735	0.341449	0.684977	0.343566	0.680139	0.345605	0.961069
300	[3500, 3500]	ReLU	0	0	False	Gaussian	0.986315	0.00471091	0.845632	0.0389033	0.858275	0.037708	0.860101	0.024741	0.860373	0.0723157	0.974843
300	[5, 5]	ReLU	0	0.5	False	Gaussian	0.960641	0.0170298	0.643685	0.325933	0.652069	0.330228	0.657192	0.342342	0.663782	0.343782	0.95296
300	[10, 10]	ReLU	0	0.5	False	Gaussian	0.960224	0.0134487	0.767008	0.0423526	0.77935	0.0446788	0.785834	0.0912037	0.805449	0.137783	0.95927
300	[50, 50]	ReLU	0	0.5	False	Gaussian	0.970772	0.00350856	0.836882	0.0352558	0.850829	0.033934	0.879271	0.0196207	0.827103	0.0644472	0.972144
300	[100, 100]	ReLU	0	0.5	False	Gaussian	0.969771	0.00837565	0.842264	0.0264148	0.855495	0.0243761	0.869234	0.0299766	0.846659	0.0642683	0.973342
300	[200, 200]	ReLU	0	0.5	False	Gaussian	0.9769	0.00846587	0.850751	0.0404116	0.863133	0.0381788	0.874013	0.0237053	0.856605	0.0758152	0.97514
300	[500, 500]	ReLU	0	0.5	False	Gaussian	0.981532	0.00588729	0.838625	0.0394806	0.851975	0.0381648	0.891801	0.0286134	0.818882	0.0677004	0.972145
300	[700, 700]	ReLU	0	0.5	False	Gaussian	0.983832	0.00625494	0.839314	0.0262141	0.852713	0.025851	0.890488	0.0198702	0.821559	0.0611286	0.972144
300	[1000, 1000]	ReLU	0	0.5	False	Gaussian	0.984681	0.0067655	0.842197	0.0203448	0.854936	0.0192284	0.895409	0.0393166	0.822725	0.0588403	0.972444
300	[1500, 1500]	ReLU	0	0.5	False	Gaussian	0.874894	0.227641	0.673772	0.338089	0.684666	0.343434	0.703343	0.352165	0.669973	0.340276	0.961666
300	[2000, 2000]	ReLU	0	0.5	False	Gaussian	0.981285	0.00852462	0.850222	0.0282439	0.862413	0.0280522	0.896585	0.021803	0.83498	0.0671683	0.974242
300	[2500, 2500]	ReLU	0	0.5	False	Gaussian	0.988154	0.00928693	0.849545	0.0283526	0.862187	0.0267484	0.897109	0.0211845	0.833117	0.0604555	0.973941
300	[3000, 3000]	ReLU	0	0.5	False	Gaussian	0.699989	0.237764	0.329076	0.403231	0.333903	0.409141	0.36141	0.442649	0.310443	0.380697	0.929008
300	[3500, 3500]	ReLU	0	0.5	False	Gaussian	0.88986	0.189504	0.674726	0.338077	0.685302	0.343357	0.713084	0.356598	0.660805	0.333018	0.958973
300	[5, 5]	ReLU	0.2	0.5	False	Gaussian	0.725331	0.207438	0	0	0	0	0	0	0	0	0.908948
300	[10, 10]	ReLU	0.2	0.5	False	Gaussian	0.866711	0.183039	0.157117	0.314235	0.156364	0.312727	0.128358	0.256716	0.2	0.4	0.921823
300	[50, 50]	ReLU	0.2	0.5	False	Gaussian	0.956977	0.028738	0.687549	0.241102	0.656803	0.289102	0.612222	0.348468	0.909211	0.0894245	0.959875
300	[100, 100]	ReLU	0.2	0.5	False	Gaussian	0.983562	0.00434182	0.830217	0.0433485	0.844329	0.0410257	0.846199	0.0381111	0.846484	0.0717316	0.972145
300	[200, 200]	ReLU	0.2	0.5	False	Gaussian	0.886204	0.186734	0.681456	0.341633	0.690625	0.346069	0.684832	0.343589	0.699047	0.353174	0.959248
300	[500, 500]	ReLU	0.2	0.5	False	Gaussian	0.707851	0.226253	0.343572	0.421126	0.347755	0.426212	0.344075	0.423535	0.353274	0.432833	0.934098
300	[700, 700]	ReLU	0.2	0.5	False	Gaussian	0.706998	0.225283	0.339832	0.416207	0.344891	0.422403	0.343323	0.42049	0.346488	0.424367	0.933499
300	[1000, 1000]	ReLU	0.2	0.5	False	Gaussian	0.586165	0.191387	0.120449	0.240898	0.122034	0.244068	0.096	0.192	0.167442	0.334884	0.917644
300	[1500, 1500]	ReLU	0.2	0.5	False	Gaussian	0.496746	0.0420482	0	0	0	0	0	0	0	0	0.908948
300	[2000, 2000]	ReLU	0.2	0.5	False	Gaussian	0.580897	0.181113	0.167349	0.334699	0.171053	0.342105	0.173333	0.346667	0.168831	0.337662	0.92484
300	[2500, 2500]	ReLU	0.2	0.5	False	Gaussian	0.496746	0.0420482	0	0	0	0	0	0	0	0	0.908948
300	[3000, 3000]	ReLU	0.2	0.5	False	Gaussian	0.496746	0.0420482	0	0	0	0	0	0	0	0	0.908948
300	[3500, 3500]	ReLU	0.2	0.5	False	Gaussian	0.496746	0.0420482	0	0	0	0	0	0	0	0	0.908948
300	[5, 5]	ReLU	0.5	0.5	False	Gaussian	0.590871	0.181741	0	0	0	0	0	0	0	0	0.908948
300	[10, 10]	ReLU	0.5	0.5	False	Gaussian	0.735062	0.192235	0.104005	0.208009	0.0888889	0.177778	0.0571429	0.114286	0.2	0.4	0.91314
300	[50, 50]	ReLU	0.5	0.5	False	Gaussian	0.671141	0.210243	0	0	0	0	0	0	0	0	0.908948
300	[100, 100]	ReLU	0.5	0.5	False	Gaussian	0.487183	0.0350798	0	0	0	0	0	0	0	0	0.908948
300	[200, 200]	ReLU	0.5	0.5	False	Gaussian	0.494503	0.0415125	0	0	0	0	0	0	0	0	0.908948
300	[500, 500]	ReLU	0.5	0.5	False	Gaussian	0.496746	0.0420482	0	0	0	0	0	0	0	0	0.908948
300	[700, 700]	ReLU	0.5	0.5	False	Gaussian	0.496746	0.0420482	0	0	0	0	0	0	0	0	0.908948
300	[1000, 1000]	ReLU	0.5	0.5	False	Gaussian	0.496746	0.0420482	0	0	0	0	0	0	0	0	0.908948
300	[1500, 1500]	ReLU	0.5	0.5	False	Gaussian	0.496746	0.0420482	0	0	0	0	0	0	0	0	0.908948
300	[2000, 2000]	ReLU	0.5	0.5	False	Gaussian	0.496746	0.0420482	0	0	0	0	0	0	0	0	0.908948
300	[2500, 2500]	ReLU	0.5	0.5	False	Gaussian	0.496746	0.0420482	0	0	0	0	0	0	0	0	0.908948
300	[3000, 3000]	ReLU	0.5	0.5	False	Gaussian	0.496746	0.0420482	0	0	0	0	0	0	0	0	0.908948
300	[3500, 3500]	ReLU	0.5	0.5	False	Gaussian	0.496746	0.0420482	0	0	0	0	0	0	0	0	0.908948
300	[5, 5, 5]	ReLU	0	0	False	Gaussian	0.553178	0.108191	0	0	0	0	0	0	0	0	0.908948
300	[10, 10, 10]	ReLU	0	0	False	Gaussian	0.626375	0.182243	0.158933	0.317866	0.162162	0.324324	0.155172	0.310345	0.169811	0.339623	0.920026
300	[50, 50, 50]	ReLU	0	0	False	Gaussian	0.791025	0.221995	0.490174	0.402505	0.500286	0.410448	0.500892	0.411988	0.501343	0.411998	0.948791
300	[100, 100, 100]	ReLU	0	0	False	Gaussian	0.493185	0.0408202	0	0	0	0	0	0	0	0	0.908948
300	[200, 200, 200]	ReLU	0	0	False	Gaussian	0.699944	0.237706	0.324776	0.39806	0.329912	0.404361	0.354137	0.433801	0.30978	0.380886	0.928409
300	[500, 500, 500]	ReLU	0	0	False	Gaussian	0.793508	0.234125	0.496818	0.406287	0.50492	0.412853	0.503692	0.414052	0.509751	0.418101	0.946074
300	[700, 700, 700]	ReLU	0	0	False	Gaussian	0.677864	0.249837	0.335475	0.411683	0.340042	0.417186	0.342674	0.419896	0.340708	0.421801	0.933499
300	[1000, 1000, 1000]	ReLU	0	0	False	Gaussian	0.89713	0.175599	0.666665	0.333518	0.678334	0.339322	0.666073	0.334223	0.693614	0.349063	0.962565
300	[1500, 1500, 1500]	ReLU	0	0	False	Gaussian	0.779322	0.257276	0.500786	0.409734	0.508235	0.41575	0.499735	0.409235	0.519683	0.42712	0.945775
300	[2000, 2000, 2000]	ReLU	0	0	False	Gaussian	0.898212	0.176228	0.68737	0.344045	0.697701	0.349107	0.69863	0.350099	0.69879	0.351623	0.965559
300	[2500, 2500, 2500]	ReLU	0	0	False	Gaussian	0.984434	0.00882701	0.845025	0.0275839	0.858736	0.0251133	0.860455	0.0154411	0.858629	0.0493369	0.97424
300	[3000, 3000, 3000]	ReLU	0	0	False	Gaussian	0.872178	0.226247	0.670537	0.336398	0.680378	0.341242	0.68497	0.344367	0.683684	0.351407	0.961367
300	[3500, 3500, 3500]	ReLU	0	0	False	Gaussian	0.890486	0.188852	0.667662	0.335026	0.677461	0.33982	0.687383	0.347634	0.673049	0.341135	0.956553
300	[5, 5, 5]	ReLU	0.2	0.5	False	Gaussian	0.5	0	0	0	0	0	0	0	0	0	0.908948
300	[10, 10, 10]	ReLU	0.2	0.5	False	Gaussian	0.50123	0.00333584	0	0	0	0	0	0	0	0	0.908948
300	[50, 50, 50]	ReLU	0.2	0.5	False	Gaussian	0.5	0	0	0	0	0	0	0	0	0	0.908948
300	[100, 100, 100]	ReLU	0.2	0.5	False	Gaussian	0.494503	0.0415125	0	0	0	0	0	0	0	0	0.908948
300	[200, 200, 200]	ReLU	0.2	0.5	False	Gaussian	0.496746	0.0420482	0	0	0	0	0	0	0	0	0.908948
300	[500, 500, 500]	ReLU	0.2	0.5	False	Gaussian	0.496746	0.0420482	0	0	0	0	0	0	0	0	0.908948
300	[700, 700, 700]	ReLU	0.2	0.5	False	Gaussian	0.496746	0.0420482	0	0	0	0	0	0	0	0	0.908948
300	[1000, 1000, 1000]	ReLU	0.2	0.5	False	Gaussian	0.496746	0.0420482	0	0	0	0	0	0	0	0	0.908948
300	[1500, 1500, 1500]	ReLU	0.2	0.5	False	Gaussian	0.496746	0.0420482	0	0	0	0	0	0	0	0	0.908948
300	[2000, 2000, 2000]	ReLU	0.2	0.5	False	Gaussian	0.512789	0.0181149	0	0	0	0	0	0	0	0	0.908948
300	[2500, 2500, 2500]	ReLU	0.2	0.5	False	Gaussian	0.496746	0.0420482	0	0	0	0	0	0	0	0	0.908948
300	[3000, 3000, 3000]	ReLU	0.2	0.5	False	Gaussian	0.496746	0.0420482	0	0	0	0	0	0	0	0	0.908948
300	[3500, 3500, 3500]	ReLU	0.2	0.5	False	Gaussian	0.496746	0.0420482	0	0	0	0	0	0	0	0	0.908948
300	[5, 5, 5]	ReLU	0.5	0.5	False	Gaussian	0.5	0	0	0	0	0	0	0	0	0	0.908948
300	[10, 10, 10]	ReLU	0.5	0.5	False	Gaussian	0.519019	0.0315306	0	0	0	0	0	0	0	0	0.908948
300	[50, 50, 50]	ReLU	0.5	0.5	False	Gaussian	0.487518	0.0345982	0	0	0	0	0	0	0	0	0.908948
300	[100, 100, 100]	ReLU	0.5	0.5	False	Gaussian	0.496746	0.0420482	0	0	0	0	0	0	0	0	0.908948
300	[200, 200, 200]	ReLU	0.5	0.5	False	Gaussian	0.496746	0.0420482	0	0	0	0	0	0	0	0	0.908948
300	[500, 500, 500]	ReLU	0.5	0.5	False	Gaussian	0.496746	0.0420482	0	0	0	0	0	0	0	0	0.908948
300	[700, 700, 700]	ReLU	0.5	0.5	False	Gaussian	0.496746	0.0420482	0	0	0	0	0	0	0	0	0.908948
300	[1000, 1000, 1000]	ReLU	0.5	0.5	False	Gaussian	0.496746	0.0420482	0	0	0	0	0	0	0	0	0.908948
300	[1500, 1500, 1500]	ReLU	0.5	0.5	False	Gaussian	0.496746	0.0420482	0	0	0	0	0	0	0	0	0.908948
300	[2000, 2000, 2000]	ReLU	0.5	0.5	False	Gaussian	0.494503	0.0415125	0	0	0	0	0	0	0	0	0.908948
300	[2500, 2500, 2500]	ReLU	0.5	0.5	False	Gaussian	0.496746	0.0420482	0	0	0	0	0	0	0	0	0.908948
300	[3000, 3000, 3000]	ReLU	0.5	0.5	False	Gaussian	0.496746	0.0420482	0	0	0	0	0	0	0	0	0.908948
300	[3500, 3500, 3500]	ReLU	0.5	0.5	False	Gaussian	0.496746	0.0420482	0	0	0	0	0	0	0	0	0.908948
300	[5, 5, 5, 5]	ReLU	0.2	0.5	False	Gaussian	0.5	0	0	0	0	0	0	0	0	0	0.908948
300	[10, 10, 10, 10]	ReLU	0.2	0.5	False	Gaussian	0.5	0	0	0	0	0	0	0	0	0	0.908948
300	[50, 50, 50, 50]	ReLU	0.2	0.5	False	Gaussian	0.499837	0.000326264	0	0	0	0	0	0	0	0	0.908948
300	[100, 100, 100]	ReLU	0.2	0.5	False	Gaussian	0.496746	0.0420482	0	0	0	0	0	0	0	0	0.908948
300	[200, 200, 200, 200]	ReLU	0.2	0.5	False	Gaussian	0.496746	0.0420482	0	0	0	0	0	0	0	0	0.908948
300	[500, 500, 500, 500]	ReLU	0.2	0.5	False	Gaussian	0.496746	0.0420482	0	0	0	0	0	0	0	0	0.908948
300	[700, 700, 700, 700]	ReLU	0.2	0.5	False	Gaussian	0.496746	0.0420482	0	0	0	0	0	0	0	0	0.908948
300	[1000, 1000, 1000, 1000]	ReLU	0.2	0.5	False	Gaussian	0.496746	0.0420482	0	0	0	0	0	0	0	0	0.908948
300	[1500, 1500, 1500, 1500]	ReLU	0.2	0.5	False	Gaussian	0.496746	0.0420482	0	0	0	0	0	0	0	0	0.908948
300	[2000, 2000, 2000, 2000]	ReLU	0.2	0.5	False	Gaussian	0.496746	0.0420482	0	0	0	0	0	0	0	0	0.908948
300	[2500, 2500, 2500, 2500]	ReLU	0.2	0.5	False	Gaussian	0.494503	0.0415125	0	0	0	0	0	0	0	0	0.908948
300	[3000, 3000, 3000, 3000]	ReLU	0.2	0.5	False	Gaussian	0.494503	0.0415125	0	0	0	0	0	0	0	0	0.908948
300	[3500, 3500, 3500, 3500]	ReLU	0.2	0.5	False	Gaussian	0.494503	0.0415125	0	0	0	0	0	0	0	0	0.908948
300	[5, 5, 5, 5]	ReLU	0.5	0.5	False	Gaussian	0.5	0	0	0	0	0	0	0	0	0	0.908948
300	[10, 10, 10, 10]	ReLU	0.5	0.5	False	Gaussian	0.5	0	0	0	0	0	0	0	0	0	0.908948
300	[50, 50, 50, 50]	ReLU	0.5	0.5	False	Gaussian	0.5222	0.0319001	0	0	0	0	0	0	0	0	0.908948
300	[100, 100, 100]	ReLU	0.5	0.5	False	Gaussian	0.496746	0.0420482	0	0	0	0	0	0	0	0	0.908948
300	[200, 200, 200, 200]	ReLU	0.5	0.5	False	Gaussian	0.496746	0.0420482	0	0	0	0	0	0	0	0	0.908948
300	[500, 500, 500, 500]	ReLU	0.5	0.5	False	Gaussian	0.496746	0.0420482	0	0	0	0	0	0	0	0	0.908948
300	[700, 700, 700, 700]	ReLU	0.5	0.5	False	Gaussian	0.496746	0.0420482	0	0	0	0	0	0	0	0	0.908948
300	[1000, 1000, 1000, 1000]	ReLU	0.5	0.5	False	Gaussian	0.497995	0.0420336	0	0	0	0	0	0	0	0	0.908948
300	[1500, 1500, 1500, 1500]	ReLU	0.5	0.5	False	Gaussian	0.496746	0.0420482	0	0	0	0	0	0	0	0	0.908948
300	[2000, 2000, 2000, 2000]	ReLU	0.5	0.5	False	Gaussian	0.487518	0.0345982	0	0	0	0	0	0	0	0	0.908948
300	[2500, 2500, 2500, 2500]	ReLU	0.5	0.5	False	Gaussian	0.496746	0.0420482	0	0	0	0	0	0	0	0	0.908948
300	[3000, 3000, 3000, 3000]	ReLU	0.5	0.5	False	Gaussian	0.496746	0.0420482	0	0	0	0	0	0	0	0	0.908948
300	[3500, 3500, 3500, 3500]	ReLU	0.5	0.5	False	Gaussian	0.496746	0.0420482	0	0	0	0	0	0	0	0	0.908948
lr=0.1
Epochs	Layers	Activation	Input dropout	Dropout	L2	Filler	AvAUC	Std_AUC	AvMCC	Std_MCC	AvFSCORE	Std_FSCORE	AvRecall	Std_Recall	AvPrecision	Std_Precision	AvAccuracy
300	[5]	ReLU	0	0	False	Gaussian	0.985619	0.00298664	0.800429	0.021498	0.817007	0.020232	0.814774	0.0368436	0.824393	0.0613181	0.967053
300	[10]	ReLU	0	0	False	Gaussian	0.985409	0.00324228	0.805044	0.0192578	0.821044	0.0185988	0.815889	0.0429571	0.831582	0.0569308	0.967952
300	[50]	ReLU	0	0	False	Gaussian	0.986516	0.00328156	0.811124	0.0281422	0.827179	0.0271499	0.831559	0.0379664	0.826383	0.0557481	0.968851
300	[100]	ReLU	0	0	False	Gaussian	0.986764	0.00342857	0.814834	0.0296538	0.830542	0.0282574	0.840247	0.0382521	0.825091	0.0598133	0.96915
300	[200]	ReLU	0	0	False	Gaussian	0.986447	0.00354206	0.811278	0.0301783	0.827483	0.0288374	0.831878	0.0335906	0.826212	0.0564386	0.968851
300	[500]	ReLU	0	0	False	Gaussian	0.986721	0.00333497	0.810679	0.0351766	0.826873	0.0332223	0.829211	0.030002	0.82769	0.0633114	0.968851
300	[700]	ReLU	0	0	False	Gaussian	0.98718	0.00330155	0.812562	0.0327467	0.828631	0.0313218	0.832847	0.0337234	0.827445	0.0580988	0.96915
300	[1000]	ReLU	0	0	False	Gaussian	0.987175	0.0033843	0.815996	0.0375591	0.831732	0.035567	0.835832	0.0345059	0.830671	0.062498	0.969749
300	[1500]	ReLU	0	0	False	Gaussian	0.987391	0.00335775	0.818319	0.0304346	0.833834	0.0289066	0.836929	0.0300407	0.833973	0.0592072	0.970049
300	[2000]	ReLU	0	0	False	Gaussian	0.987482	0.00329481	0.823753	0.0311928	0.838884	0.0296948	0.843044	0.028573	0.837583	0.0580621	0.970947
300	[2500]	ReLU	0	0	False	Gaussian	0.987973	0.00326379	0.82719	0.0338856	0.842119	0.0321438	0.846029	0.0284418	0.840653	0.057526	0.971546
300	[3000]	ReLU	0	0	False	Gaussian	0.987914	0.00338984	0.828833	0.0344682	0.843636	0.0326344	0.846029	0.0284418	0.843557	0.0571584	0.971846
300	[3500]	ReLU	0	0	False	Gaussian	0.988144	0.00323823	0.834949	0.0323266	0.849183	0.0308651	0.855762	0.0290599	0.845173	0.0558692	0.972744
300	[5]	Sigmoid	0	0	False	Gaussian	0.987008	0.00352622	0.812431	0.0385243	0.828584	0.0367911	0.837529	0.0381666	0.822354	0.0587635	0.969151
300	[10]	Sigmoid	0	0	False	Gaussian	0.986979	0.00360435	0.812704	0.0381558	0.828845	0.0364482	0.837993	0.034281	0.822453	0.0609349	0.969151
300	[50]	Sigmoid	0	0	False	Gaussian	0.986868	0.00346229	0.812235	0.0381185	0.828239	0.0364182	0.834544	0.0375956	0.825129	0.0625575	0.969151
300	[100]	Sigmoid	0	0	False	Gaussian	0.986959	0.00342036	0.812342	0.0400623	0.828334	0.0383829	0.830908	0.0363436	0.828414	0.0623045	0.969451
300	[200]	Sigmoid	0	0	False	Gaussian	0.986977	0.00337652	0.811131	0.0392573	0.827239	0.0375631	0.830908	0.0363436	0.826397	0.0624756	0.969151
300	[500]	Sigmoid	0	0	False	Gaussian	0.986836	0.00352684	0.806664	0.0405273	0.823207	0.0386016	0.828241	0.0318805	0.821232	0.066951	0.968252
300	[700]	Sigmoid	0	0	False	Gaussian	0.987087	0.00358991	0.81099	0.0389072	0.827213	0.0372796	0.830908	0.0363436	0.825965	0.0595072	0.969151
300	[1000]	Sigmoid	0	0	False	Gaussian	0.986885	0.0036467	0.810502	0.0366155	0.826675	0.035145	0.832323	0.0286207	0.82423	0.0650637	0.968852
300	[1500]	Sigmoid	0	0	False	Gaussian	0.986911	0.00360362	0.808797	0.03602	0.825186	0.0344388	0.829656	0.024358	0.823767	0.0651372	0.968552
300	[2000]	Sigmoid	0	0	False	Gaussian	0.986784	0.00385861	0.81268	0.0370996	0.828766	0.0355201	0.835771	0.0244178	0.824719	0.0653987	0.969151
300	[2500]	Sigmoid	0	0	False	Gaussian	0.986775	0.00388044	0.812614	0.0390081	0.828655	0.0368495	0.833105	0.0197176	0.827316	0.0699886	0.96915
300	[3000]	Sigmoid	0	0	False	Gaussian	0.986712	0.00394427	0.81268	0.0370996	0.828766	0.0355201	0.835771	0.0244178	0.824719	0.0653987	0.969151
300	[3500]	Sigmoid	0	0	False	Gaussian	0.986682	0.00404072	0.812645	0.0336155	0.828769	0.0323184	0.835959	0.0300237	0.82441	0.0589639	0.969151
300	[5]	TanH	0	0	False	Gaussian	0.986472	0.00341688	0.80412	0.0297028	0.821163	0.0286862	0.828893	0.0337703	0.815959	0.0508216	0.967653
300	[10]	TanH	0	0	False	Gaussian	0.98642	0.0034509	0.807498	0.0299517	0.824308	0.0290098	0.832341	0.0306785	0.818483	0.0504007	0.968252
300	[50]	TanH	0	0	False	Gaussian	0.986449	0.00338719	0.812733	0.0330387	0.829021	0.0316839	0.835326	0.0301411	0.825017	0.0547971	0.96915
300	[100]	TanH	0	0	False	Gaussian	0.986287	0.00350382	0.804607	0.0292347	0.82176	0.0279942	0.829674	0.0267476	0.816044	0.0512874	0.967653
300	[200]	TanH	0	0	False	Gaussian	0.986311	0.00348871	0.807987	0.0266238	0.824788	0.0257521	0.832341	0.0306785	0.819484	0.047447	0.968252
300	[500]	TanH	0	0	False	Gaussian	0.986342	0.0034721	0.811363	0.0275109	0.827733	0.0263918	0.832341	0.0306785	0.825701	0.0514979	0.968851
300	[700]	TanH	0	0	False	Gaussian	0.986307	0.00341375	0.810873	0.0307966	0.827253	0.0296268	0.832341	0.0306785	0.8247	0.0543461	0.968851
300	[1000]	TanH	0	0	False	Gaussian	0.986359	0.00341878	0.806322	0.029526	0.823244	0.0284793	0.832341	0.0306785	0.816543	0.0510691	0.967952
300	[1500]	TanH	0	0	False	Gaussian	0.986225	0.00330273	0.806985	0.0295938	0.823675	0.0284143	0.826226	0.0299383	0.823729	0.0541233	0.968252
300	[2000]	TanH	0	0	False	Gaussian	0.98627	0.00327539	0.808072	0.0255639	0.824917	0.0245211	0.829674	0.0267476	0.822293	0.0476731	0.968251
300	[2500]	TanH	0	0	False	Gaussian	0.986326	0.00336751	0.809698	0.030513	0.826188	0.0292151	0.832341	0.0306785	0.82276	0.0551854	0.968551
300	[3000]	TanH	0	0	False	Gaussian	0.98629	0.00334152	0.810359	0.0307271	0.826845	0.0297961	0.832341	0.0306785	0.823522	0.0515176	0.968852
300	[3500]	TanH	0	0	False	Gaussian	0.986247	0.00345101	0.812539	0.0277547	0.828797	0.0267856	0.832341	0.0306785	0.827641	0.0504845	0.96915
300	[5, 5]	ReLU	0	0	False	Gaussian	0.978284	0.00618355	0.808974	0.0287971	0.825587	0.0277143	0.823816	0.0151599	0.829082	0.0528403	0.968852
300	[10, 10]	ReLU	0	0	False	Gaussian	0.985003	0.00428876	0.812824	0.0387378	0.828964	0.0370003	0.831414	0.0390265	0.828714	0.0554186	0.96945
300	[50, 50]	ReLU	0	0	False	Gaussian	0.985153	0.00551368	0.813693	0.0293871	0.829793	0.0281354	0.843026	0.028605	0.820093	0.057898	0.96885
300	[100, 100]	ReLU	0	0	False	Gaussian	0.985373	0.0052961	0.807801	0.0324389	0.824244	0.0315935	0.835178	0.0390674	0.816717	0.0556893	0.968253
300	[200, 200]	ReLU	0	0	False	Gaussian	0.986927	0.00347356	0.816065	0.036884	0.831866	0.0352667	0.841611	0.0344042	0.825496	0.0621443	0.969449
300	[500, 500]	ReLU	0	0	False	Gaussian	0.987516	0.00363287	0.817152	0.0408672	0.832916	0.0390014	0.837848	0.036304	0.830375	0.0604608	0.970049
300	[700, 700]	ReLU	0	0	False	Gaussian	0.987141	0.00487417	0.820142	0.0414892	0.835551	0.0395887	0.844596	0.0356907	0.829524	0.0644249	0.970349
300	[1000, 1000]	ReLU	0	0	False	Gaussian	0.987214	0.00511987	0.830732	0.0305668	0.845308	0.0293538	0.856208	0.0267392	0.837504	0.0575633	0.971846
300	[2000, 2000]	ReLU	0	0	False	Gaussian	0.988689	0.00347549	0.828934	0.0347634	0.843497	0.0333875	0.848678	0.0333121	0.841413	0.0599125	0.971846
300	[2500, 2500]	ReLU	0	0	False	Gaussian	0.988463	0.00302758	0.828561	0.0395025	0.843273	0.0375841	0.840978	0.0346102	0.847571	0.0577522	0.972146
300	[3000, 3000]	ReLU	0	0	False	Gaussian	0.988705	0.00333593	0.838096	0.0277972	0.851737	0.0265947	0.853223	0.0263463	0.853671	0.0600915	0.973343
300	[3500, 3500]	ReLU	0	0	False	Gaussian	0.988804	0.00342002	0.839958	0.0357413	0.853323	0.033823	0.856208	0.0267392	0.854222	0.0687187	0.973643
300	[5, 5]	ReLU	0	0.5	False	Gaussian	0.982428	0.00635317	0.639054	0.320251	0.648507	0.325228	0.623225	0.322813	0.688451	0.34842	0.95478
300	[10, 10]	ReLU	0	0.5	False	Gaussian	0.976078	0.00905714	0.817762	0.0393496	0.83257	0.0382708	0.834142	0.0556071	0.835944	0.0621053	0.97035
300	[50, 50]	ReLU	0	0.5	False	Gaussian	0.981484	0.00693408	0.826107	0.0312163	0.840823	0.0299214	0.866929	0.0241555	0.820165	0.0667427	0.970348
300	[100, 100]	ReLU	0	0.5	False	Gaussian	0.979599	0.00888001	0.818373	0.0284077	0.834041	0.0276997	0.847444	0.0224085	0.82397	0.0583666	0.96975
300	[200, 200]	ReLU	0	0.5	False	Gaussian	0.985902	0.00510969	0.820153	0.0326549	0.835514	0.0314548	0.847914	0.0401934	0.826853	0.0567916	0.970049
300	[500, 500]	ReLU	0	0.5	False	Gaussian	0.985651	0.00544993	0.825018	0.0327278	0.839676	0.0312436	0.848077	0.0285118	0.835734	0.0683429	0.970947
300	[700, 700]	ReLU	0	0.5	False	Gaussian	0.987015	0.00492433	0.823368	0.0320254	0.838403	0.0308848	0.843026	0.028605	0.836954	0.0604725	0.970948
300	[1000, 1000]	ReLU	0	0.5	False	Gaussian	0.987361	0.00467857	0.829587	0.0251558	0.844242	0.023977	0.861259	0.0259226	0.831234	0.0569772	0.971246
300	[1500, 1500]	ReLU	0	0.5	False	Gaussian	0.98738	0.00488754	0.831713	0.0284807	0.84605	0.0274538	0.859844	0.0274916	0.836177	0.0604407	0.971846
300	[2000, 2000]	ReLU	0	0.5	False	Gaussian	0.988492	0.00320594	0.830639	0.0292124	0.845081	0.0282879	0.856208	0.0267392	0.837503	0.0598987	0.971846
300	[2500, 2500]	ReLU	0	0.5	False	Gaussian	0.988599	0.00347239	0.835889	0.0303345	0.849646	0.0289237	0.856859	0.0275071	0.846586	0.0656589	0.972744
300	[3000, 3000]	ReLU	0	0.5	False	Gaussian	0.988802	0.00327261	0.837698	0.0330717	0.851366	0.0314543	0.859844	0.0274916	0.846798	0.0659427	0.973044
300	[3500, 3500]	ReLU	0	0.5	False	Gaussian	0.988607	0.00332269	0.839341	0.0331515	0.852883	0.0315134	0.859844	0.0274916	0.849702	0.0653498	0.973343
300	[5, 5]	ReLU	0.2	0.5	False	Gaussian	0.986183	0.00367301	0.700786	0.19826	0.683251	0.251267	0.611513	0.267857	0.925183	0.0638375	0.960769
300	[10, 10]	ReLU	0.2	0.5	False	Gaussian	0.978595	0.00694603	0.814935	0.0418803	0.830088	0.0407347	0.829001	0.0379604	0.835452	0.071441	0.970052
300	[50, 50]	ReLU	0.2	0.5	False	Gaussian	0.986043	0.00641685	0.844799	0.0333623	0.858014	0.0320208	0.870547	0.0306861	0.848718	0.0586778	0.974242
300	[100, 100]	ReLU	0.2	0.5	False	Gaussian	0.989305	0.00424918	0.843203	0.0198608	0.856778	0.0184443	0.861722	0.0199573	0.85444	0.050106	0.973942
300	[200, 200]	ReLU	0.2	0.5	False	Gaussian	0.989324	0.00383161	0.846818	0.029157	0.860039	0.0278011	0.87181	0.0210268	0.850949	0.055882	0.974541
300	[500, 500]	ReLU	0.2	0.5	False	Gaussian	0.989611	0.00517806	0.844186	0.0280439	0.857166	0.0269577	0.87938	0.035598	0.840112	0.0604502	0.973643
300	[700, 700]	ReLU	0.2	0.5	False	Gaussian	0.989853	0.00433989	0.847554	0.0351534	0.860271	0.0331335	0.870547	0.0306861	0.854349	0.0683857	0.974541
300	[1000, 1000]	ReLU	0.2	0.5	False	Gaussian	0.990206	0.00463601	0.846574	0.0289389	0.859176	0.0279062	0.878746	0.0300117	0.844872	0.0670246	0.974243
300	[1500, 1500]	ReLU	0.2	0.5	False	Gaussian	0.990932	0.00323458	0.839679	0.0348322	0.85256	0.0333669	0.859432	0.0382663	0.851653	0.0744101	0.973343
300	[2000, 2000]	ReLU	0.2	0.5	False	Gaussian	0.9906	0.00283967	0.838241	0.0245286	0.85177	0.0237362	0.868195	0.039189	0.840322	0.057059	0.972744
300	[2500, 2500]	ReLU	0.2	0.5	False	Gaussian	0.990784	0.00297117	0.851284	0.0301676	0.863283	0.028961	0.875743	0.0311736	0.856438	0.072016	0.975141
300	[3000, 3000]	ReLU	0.2	0.5	False	Gaussian	0.989688	0.00501524	0.855871	0.0387074	0.867315	0.0379329	0.881713	0.0285639	0.858699	0.0785883	0.97604
300	[3500, 3500]	ReLU	0.2	0.5	False	Gaussian	0.990897	0.00310589	0.848354	0.0349606	0.86075	0.0331566	0.871198	0.0337635	0.855124	0.0705676	0.974841
300	[5, 5]	ReLU	0.5	0.5	False	Gaussian	0.985866	0.0038713	0.412412	0.351088	0.398514	0.350046	0.319695	0.297436	0.581714	0.475539	0.938611
300	[10, 10]	ReLU	0.5	0.5	False	Gaussian	0.989767	0.00204376	0.824159	0.0333262	0.836179	0.0309815	0.798829	0.0469559	0.884256	0.0738419	0.972147
300	[50, 50]	ReLU	0.5	0.5	False	Gaussian	0.991218	0.0018377	0.845895	0.0355374	0.858312	0.032471	0.865416	0.0466001	0.857062	0.0713417	0.974241
300	[100, 100]	ReLU	0.5	0.5	False	Gaussian	0.990801	0.00273884	0.861987	0.0297233	0.873126	0.0292677	0.872425	0.0249285	0.877798	0.0652958	0.977539
300	[200, 200]	ReLU	0.5	0.5	False	Gaussian	0.990031	0.00348654	0.857635	0.0397396	0.869431	0.0376637	0.870565	0.0284743	0.871179	0.0669625	0.976939
300	[500, 500]	ReLU	0.5	0.5	False	Gaussian	0.990252	0.00354561	0.842645	0.0420759	0.854794	0.0394919	0.893068	0.0395673	0.826659	0.0865805	0.972443
300	[700, 700]	ReLU	0.5	0.5	False	Gaussian	0.989928	0.00277603	0.851904	0.0415321	0.864086	0.0399212	0.895995	0.0213903	0.837816	0.0728905	0.974841
300	[1000, 1000]	ReLU	0.5	0.5	False	Gaussian	0.990709	0.00320737	0.862781	0.0335426	0.873934	0.0325067	0.895883	0.0277316	0.857152	0.0689668	0.976938
300	[1500, 1500]	ReLU	0.5	0.5	False	Gaussian	0.989436	0.00293956	0.840526	0.0228853	0.85408	0.0223949	0.885625	0.0185215	0.827487	0.0549022	0.972744
300	[2000, 2000]	ReLU	0.5	0.5	False	Gaussian	0.990889	0.00341675	0.842423	0.0443979	0.855562	0.0415084	0.891132	0.0240465	0.826326	0.0754509	0.972742
300	[2500, 2500]	ReLU	0.5	0.5	False	Gaussian	0.990771	0.00319419	0.859421	0.0279972	0.871141	0.0273812	0.878558	0.0209617	0.866905	0.0600269	0.97694
300	[3000, 3000]	ReLU	0.5	0.5	False	Gaussian	0.99273	0.00205385	0.873338	0.0272396	0.883604	0.0260716	0.893404	0.0391323	0.878023	0.0580192	0.979035
300	[3500, 3500]	ReLU	0.5	0.5	False	Gaussian	0.990632	0.00318115	0.870693	0.0309142	0.881661	0.0293914	0.892101	0.028246	0.87366	0.0530713	0.978735
300	[5, 5, 5]	ReLU	0	0	False	Gaussian	0.5	0	0	0	0	0	0	0	0	0	0.908948
300	[10, 10, 10]	ReLU	0	0	False	Gaussian	0.60469	0.108602	0	0	0	0	0	0	0	0	0.908948
300	[50, 50, 50]	ReLU	0	0	False	Gaussian	0.962073	0.0387952	0.489428	0.400226	0.498141	0.407279	0.497677	0.406648	0.50119	0.412606	0.943679
300	[100, 100, 100]	ReLU	0	0	False	Gaussian	0.984758	0.00284202	0.809039	0.03787	0.825629	0.0364806	0.838163	0.0395695	0.815474	0.0527695	0.968553
300	[200, 200, 200]	ReLU	0	0	False	Gaussian	0.986179	0.00247137	0.822175	0.0292929	0.837438	0.0284194	0.843026	0.028605	0.834842	0.056326	0.970648
300	[500, 500, 500]	ReLU	0	0	False	Gaussian	0.986192	0.00403767	0.818461	0.0298417	0.834143	0.0281179	0.843026	0.028605	0.82852	0.0579023	0.969748
300	[700, 700, 700]	ReLU	0	0	False	Gaussian	0.986059	0.00527297	0.822852	0.0340714	0.838487	0.0324716	0.841929	0.0322853	0.836241	0.0451349	0.970947
300	[1000, 1000, 1000]	ReLU	0	0	False	Gaussian	0.987108	0.00458255	0.823641	0.0329679	0.838853	0.0313024	0.840359	0.0254852	0.839956	0.0582814	0.970947
300	[1500, 1500, 1500]	ReLU	0	0	False	Gaussian	0.987302	0.00502483	0.838951	0.0364833	0.852519	0.0349616	0.855444	0.0326451	0.852664	0.062509	0.973644
300	[2000, 2000, 2000]	ReLU	0	0	False	Gaussian	0.988484	0.00337615	0.835211	0.0362884	0.848882	0.0350103	0.849123	0.0334476	0.852473	0.0659657	0.973044
300	[2500, 2500, 2500]	ReLU	0	0	False	Gaussian	0.988687	0.00371583	0.837091	0.0408569	0.850859	0.0391232	0.855762	0.0290599	0.848925	0.0672483	0.973344
300	[3000, 3000, 3000]	ReLU	0	0	False	Gaussian	0.989006	0.00325485	0.842918	0.0397046	0.856195	0.0380691	0.855762	0.0290599	0.859001	0.0626771	0.974543
300	[3500, 3500, 3500]	ReLU	0	0	False	Gaussian	0.989505	0.0034674	0.840709	0.0403145	0.854308	0.0382483	0.859211	0.0240586	0.851842	0.0658177	0.973943
300	[5, 5, 5]	ReLU	0.2	0.5	False	Gaussian	0.5	0	0	0	0	0	0	0	0	0	0.908948
300	[10, 10, 10]	ReLU	0.2	0.5	False	Gaussian	0.528357	0.0252542	0	0	0	0	0	0	0	0	0.908948
300	[50, 50, 50]	ReLU	0.2	0.5	False	Gaussian	0.982741	0.0163612	0.665349	0.333646	0.676332	0.339041	0.689443	0.348412	0.670706	0.342046	0.961366
300	[100, 100, 100]	ReLU	0.2	0.5	False	Gaussian	0.990969	0.00261458	0.845763	0.0203666	0.858439	0.0194662	0.855083	0.0310804	0.866258	0.0592559	0.974541
300	[200, 200, 200]	ReLU	0.2	0.5	False	Gaussian	0.991525	0.00256523	0.843371	0.0276276	0.856581	0.0270729	0.87854	0.0202537	0.839012	0.0615301	0.973643
300	[500, 500, 500]	ReLU	0.2	0.5	False	Gaussian	0.990345	0.00424635	0.844893	0.0330601	0.857107	0.0323185	0.862544	0.0382745	0.857553	0.0733336	0.974544
300	[700, 700, 700]	ReLU	0.2	0.5	False	Gaussian	0.99015	0.00576722	0.846754	0.0356513	0.859308	0.0344705	0.877614	0.0337154	0.84647	0.0707192	0.974242
300	[1000, 1000, 1000]	ReLU	0.2	0.5	False	Gaussian	0.989527	0.00527257	0.850542	0.0274305	0.863073	0.0257701	0.872906	0.023975	0.857086	0.0630944	0.975141
300	[1500, 1500, 1500]	ReLU	0.2	0.5	False	Gaussian	0.989962	0.00465907	0.851951	0.0263856	0.863592	0.0262199	0.881406	0.0305856	0.852518	0.074519	0.975142
300	[2000, 2000, 2000]	ReLU	0.2	0.5	False	Gaussian	0.987677	0.00590489	0.849041	0.0392846	0.861242	0.0386059	0.881569	0.0372436	0.846404	0.0709669	0.974842
300	[2500, 2500, 2500]	ReLU	0.2	0.5	False	Gaussian	0.990111	0.00502805	0.844717	0.0382339	0.857496	0.0369838	0.879322	0.0139001	0.841504	0.0785943	0.973642
300	[3000, 3000, 3000]	ReLU	0.2	0.5	False	Gaussian	0.989701	0.00374739	0.844333	0.0405314	0.856372	0.0389809	0.878746	0.0300117	0.842201	0.0896923	0.973644
300	[3500, 3500, 3500]	ReLU	0.2	0.5	False	Gaussian	0.989129	0.00668071	0.846874	0.0299213	0.859572	0.0290898	0.893173	0.0244833	0.832128	0.0640779	0.973642
300	[5, 5, 5]	ReLU	0.5	0.5	False	Gaussian	0.5	0	0	0	0	0	0	0	0	0	0.908948
300	[10, 10, 10]	ReLU	0.5	0.5	False	Gaussian	0.542682	0.0715172	0	0	0	0	0	0	0	0	0.908948
300	[50, 50, 50]	ReLU	0.5	0.5	False	Gaussian	0.972612	0.0219389	0.504461	0.412468	0.511184	0.41786	0.494862	0.405336	0.531717	0.436859	0.946374
300	[100, 100, 100]	ReLU	0.5	0.5	False	Gaussian	0.991671	0.00370445	0.865238	0.0315373	0.875624	0.0300276	0.85865	0.0453292	0.897343	0.0561951	0.978437
300	[200, 200, 200]	ReLU	0.5	0.5	False	Gaussian	0.991389	0.0025387	0.855464	0.0404069	0.866562	0.0385524	0.850914	0.0464051	0.887328	0.0666035	0.976939
300	[500, 500, 500]	ReLU	0.5	0.5	False	Gaussian	0.991078	0.00318943	0.860392	0.0384966	0.871642	0.036112	0.864895	0.0284302	0.881929	0.0693229	0.977539
300	[700, 700, 700]	ReLU	0.5	0.5	False	Gaussian	0.98968	0.00312955	0.861005	0.0378016	0.872303	0.0357091	0.878772	0.0454789	0.86986	0.0620943	0.977238
300	[1000, 1000, 1000]	ReLU	0.5	0.5	False	Gaussian	0.989779	0.00488092	0.87145	0.0416192	0.881318	0.0401099	0.896516	0.0340814	0.872138	0.0809573	0.978737
300	[1500, 1500, 1500]	ReLU	0.5	0.5	False	Gaussian	0.990545	0.00439153	0.86366	0.0177863	0.874782	0.0177146	0.900257	0.030759	0.85457	0.0565138	0.976938
300	[2000, 2000, 2000]	ReLU	0.5	0.5	False	Gaussian	0.989935	0.00420463	0.845024	0.0427781	0.857873	0.0406557	0.890368	0.0279012	0.830965	0.0720628	0.973643
300	[2500, 2500, 2500]	ReLU	0.5	0.5	False	Gaussian	0.989555	0.00522446	0.853741	0.0324366	0.865513	0.0303587	0.906673	0.0171447	0.831948	0.0715074	0.974541
300	[3000, 3000, 3000]	ReLU	0.5	0.5	False	Gaussian	0.990764	0.0037226	0.856192	0.0365613	0.868263	0.0347226	0.888147	0.0223284	0.852734	0.0685734	0.975739
300	[3500, 3500, 3500]	ReLU	0.5	0.5	False	Gaussian	0.991361	0.00344748	0.859788	0.0415103	0.871502	0.0402477	0.894135	0.0231003	0.852712	0.0681021	0.976639
300	[5, 5, 5, 5]	ReLU	0.2	0.5	False	Gaussian	0.501995	0.00399096	0	0	0	0	0	0	0	0	0.908948
300	[10, 10, 10, 10]	ReLU	0.2	0.5	False	Gaussian	0.499995	9.93369e-06	0	0	0	0	0	0	0	0	0.908948
300	[50, 50, 50, 50]	ReLU	0.2	0.5	False	Gaussian	0.56342	0.0536595	0	0	0	0	0	0	0	0	0.908948
300	[100, 100, 100]	ReLU	0.2	0.5	False	Gaussian	0.989843	0.00463648	0.841831	0.0443755	0.854261	0.0427832	0.860752	0.022726	0.854636	0.0911247	0.973643
300	[200, 200, 200, 200]	ReLU	0.2	0.5	False	Gaussian	0.902328	0.0254477	0	0	0	0	0	0	0	0	0.908948
300	[500, 500, 500, 500]	ReLU	0.2	0.5	False	Gaussian	0.989703	0.00475906	0.84127	0.0268138	0.853822	0.0262196	0.865604	0.0569709	0.848504	0.0588353	0.973644
300	[700, 700, 700, 700]	ReLU	0.2	0.5	False	Gaussian	0.989779	0.00404518	0.847791	0.0354965	0.860474	0.0332141	0.868807	0.0178407	0.856608	0.0740964	0.974541
300	[1000, 1000, 1000, 1000]	ReLU	0.2	0.5	False	Gaussian	0.990184	0.00237168	0.855547	0.0356912	0.86695	0.034206	0.854431	0.0344454	0.883557	0.0645633	0.97694
300	[1500, 1500, 1500, 1500]	ReLU	0.2	0.5	False	Gaussian	0.990245	0.00603251	0.854884	0.0214662	0.867713	0.0205306	0.862898	0.0274967	0.873177	0.0244564	0.976339
300	[2000, 2000, 2000, 2000]	ReLU	0.2	0.5	False	Gaussian	0.990707	0.00358966	0.85179	0.0255435	0.863572	0.0245572	0.896534	0.0364838	0.838087	0.0671667	0.974541
300	[2500, 2500, 2500, 2500]	ReLU	0.2	0.5	False	Gaussian	0.986845	0.008853	0.838133	0.0399035	0.850791	0.0388373	0.861574	0.0381114	0.847798	0.0857312	0.972744
300	[3000, 3000, 3000, 3000]	ReLU	0.2	0.5	False	Gaussian	0.98908	0.0066024	0.849049	0.0348333	0.861458	0.0347857	0.892058	0.0111394	0.836243	0.0688102	0.974543
300	[3500, 3500, 3500, 3500]	ReLU	0.2	0.5	False	Gaussian	0.986969	0.00779027	0.84087	0.0275903	0.85355	0.0272216	0.858401	0.0335238	0.854744	0.0725915	0.973644
300	[5, 5, 5, 5]	ReLU	0.5	0.5	False	Gaussian	0.5	0	0	0	0	0	0	0	0	0	0.908948
300	[10, 10, 10, 10]	ReLU	0.5	0.5	False	Gaussian	0.5	0	0	0	0	0	0	0	0	0	0.908948
300	[50, 50, 50, 50]	ReLU	0.5	0.5	False	Gaussian	0.565422	0.087933	0	0	0	0	0	0	0	0	0.908948
300	[100, 100, 100]	ReLU	0.5	0.5	False	Gaussian	0.990661	0.0031125	0.858835	0.0458211	0.870206	0.0432988	0.864074	0.0122436	0.880039	0.0807837	0.977239
300	[200, 200, 200, 200]	ReLU	0.5	0.5	False	Gaussian	0.889075	0.0314214	0	0	0	0	0	0	0	0	0.908948
300	[500, 500, 500, 500]	ReLU	0.5	0.5	False	Gaussian	0.991234	0.00193485	0.866235	0.0251886	0.876765	0.0238369	0.862562	0.0350297	0.895272	0.0570659	0.978436
300	[700, 700, 700, 700]	ReLU	0.5	0.5	False	Gaussian	0.990879	0.00368873	0.859841	0.0285999	0.870135	0.0274827	0.850332	0.0446292	0.896572	0.0650169	0.977539
300	[1000, 1000, 1000, 1000]	ReLU	0.5	0.5	False	Gaussian	0.990278	0.00466848	0.858522	0.0389134	0.869239	0.037732	0.876507	0.0299418	0.868984	0.0867886	0.97664
300	[1500, 1500, 1500, 1500]	ReLU	0.5	0.5	False	Gaussian	0.989374	0.00378474	0.863902	0.0388403	0.874395	0.0376307	0.896921	0.015238	0.858569	0.0850053	0.97724
300	[2000, 2000, 2000, 2000]	ReLU	0.5	0.5	False	Gaussian	0.989685	0.00465667	0.861795	0.0306275	0.873526	0.0277838	0.902779	0.0222012	0.849282	0.0618121	0.976037
300	[2500, 2500, 2500, 2500]	ReLU	0.5	0.5	False	Gaussian	0.989899	0.00409049	0.84082	0.0399097	0.85384	0.0379685	0.902779	0.0222012	0.81333	0.0698013	0.971844
300	[3000, 3000, 3000, 3000]	ReLU	0.5	0.5	False	Gaussian	0.990467	0.00297849	0.847763	0.0403876	0.859818	0.0394522	0.90621	0.0138907	0.822279	0.0778662	0.973343
300	[3500, 3500, 3500, 3500]	ReLU	0.5	0.5	False	Gaussian	0.990754	0.00321301	0.857152	0.0347258	0.86891	0.033713	0.898404	0.0324196	0.844205	0.0601643	0.976041
lr=0.01
Epochs	Layers	Activation	Input dropout	Dropout	L2	Filler	AvAUC	Std_AUC	AvMCC	Std_MCC	AvFSCORE	Std_FSCORE	AvRecall	Std_Recall	AvPrecision	Std_Precision	AvAccuracy
300	[5]	ReLU	0	0	False	Gaussian	0.986883	0.00230482	0.800539	0.028715	0.816714	0.0275314	0.804534	0.035126	0.834167	0.0656583	0.967654
300	[10]	ReLU	0	0	False	Gaussian	0.986723	0.00308482	0.807644	0.029065	0.823669	0.0285417	0.830322	0.04536	0.821764	0.0585633	0.968253
300	[50]	ReLU	0	0	False	Gaussian	0.987506	0.00288169	0.815151	0.033448	0.830772	0.0323957	0.835178	0.0390674	0.829726	0.05806	0.969751
300	[100]	ReLU	0	0	False	Gaussian	0.987332	0.0034576	0.814528	0.0332703	0.830441	0.032073	0.838181	0.040147	0.825676	0.0538986	0.96945
300	[200]	ReLU	0	0	False	Gaussian	0.987382	0.00299913	0.814285	0.0314775	0.830032	0.0303616	0.835178	0.0390674	0.828395	0.0570787	0.96945
300	[500]	ReLU	0	0	False	Gaussian	0.987817	0.00302681	0.824287	0.0302897	0.839438	0.0291784	0.849141	0.0269956	0.832534	0.0563351	0.970948
300	[700]	ReLU	0	0	False	Gaussian	0.987691	0.00347767	0.825233	0.0273331	0.840226	0.0264934	0.853411	0.0335408	0.830383	0.0527869	0.970948
300	[1000]	ReLU	0	0	False	Gaussian	0.987872	0.00309606	0.827243	0.025693	0.842132	0.0247589	0.853223	0.0263463	0.834187	0.0544709	0.971247
300	[1500]	ReLU	0	0	False	Gaussian	0.988221	0.0031289	0.829401	0.0258857	0.844186	0.0248634	0.856859	0.0275071	0.83447	0.0517983	0.971546
300	[2000]	ReLU	0	0	False	Gaussian	0.988295	0.00324031	0.836024	0.0307411	0.850105	0.0295023	0.852777	0.0286524	0.849942	0.054718	0.973044
300	[2500]	ReLU	0	0	False	Gaussian	0.988505	0.00307758	0.829078	0.0375869	0.843794	0.0359485	0.844596	0.0356907	0.844996	0.0544179	0.972146
300	[3000]	ReLU	0	0	False	Gaussian	0.988552	0.00330725	0.833081	0.0379558	0.847365	0.0362143	0.848232	0.0374043	0.848854	0.0562716	0.972745
300	[3500]	ReLU	0	0	False	Gaussian	0.988867	0.00319806	0.833414	0.0389204	0.847687	0.0367529	0.848044	0.0310849	0.849722	0.0613913	0.972744
300	[5]	Sigmoid	0	0	False	Gaussian	0.986489	0.00394132	0.797781	0.0350527	0.814353	0.0314127	0.791853	0.025359	0.841366	0.0648299	0.967352
300	[10]	Sigmoid	0	0	False	Gaussian	0.985496	0.00423542	0.774821	0.0400758	0.793197	0.0351419	0.766253	0.0228264	0.825184	0.0698258	0.963758
300	[50]	Sigmoid	0	0	False	Gaussian	0.986731	0.00428734	0.798329	0.0355708	0.815379	0.0324974	0.798286	0.0266365	0.835438	0.057986	0.967352
300	[100]	Sigmoid	0	0	False	Gaussian	0.986937	0.004131	0.80161	0.0383134	0.818025	0.0363405	0.798105	0.0415129	0.841316	0.0535265	0.968252
300	[200]	Sigmoid	0	0	False	Gaussian	0.987176	0.00423135	0.80284	0.031824	0.81929	0.0299834	0.802392	0.0291136	0.839464	0.0563889	0.968252
300	[500]	Sigmoid	0	0	False	Gaussian	0.987326	0.00401832	0.80284	0.031824	0.81929	0.0299834	0.802392	0.0291136	0.839464	0.0563889	0.968252
300	[700]	Sigmoid	0	0	False	Gaussian	0.98729	0.00416149	0.799551	0.0343655	0.816366	0.0319691	0.799262	0.0281266	0.836658	0.0580335	0.967652
300	[1000]	Sigmoid	0	0	False	Gaussian	0.987373	0.00411057	0.800824	0.0365008	0.817419	0.0344724	0.801929	0.0321996	0.836249	0.0605627	0.967952
300	[1500]	Sigmoid	0	0	False	Gaussian	0.987457	0.00416005	0.803809	0.0357466	0.820015	0.0339619	0.801929	0.0321996	0.84162	0.0593506	0.968552
300	[2000]	Sigmoid	0	0	False	Gaussian	0.987366	0.00422372	0.799527	0.0321508	0.816053	0.030241	0.798944	0.0309714	0.837284	0.0609832	0.967653
300	[2500]	Sigmoid	0	0	False	Gaussian	0.987483	0.00404685	0.798373	0.0322807	0.814515	0.0301939	0.792511	0.0337503	0.84186	0.0645283	0.967653
300	[3000]	Sigmoid	0	0	False	Gaussian	0.987296	0.00412458	0.79427	0.0299251	0.81044	0.028145	0.786077	0.0380023	0.841116	0.0640419	0.967054
300	[3500]	Sigmoid	0	0	False	Gaussian	0.987218	0.0040069	0.793282	0.0278302	0.807568	0.0252191	0.769574	0.0505233	0.858114	0.0750619	0.967054
300	[5]	TanH	0	0	False	Gaussian	0.987431	0.0034372	0.815344	0.0389125	0.831144	0.0372131	0.837529	0.0381666	0.827537	0.0602281	0.96975
300	[10]	TanH	0	0	False	Gaussian	0.987298	0.00335852	0.81731	0.0349198	0.832856	0.0336275	0.838163	0.0395695	0.830628	0.0568927	0.97005
300	[50]	TanH	0	0	False	Gaussian	0.987377	0.00336279	0.816251	0.0352701	0.832072	0.033872	0.841611	0.0344042	0.825266	0.0572052	0.96975
300	[100]	TanH	0	0	False	Gaussian	0.987167	0.00346266	0.811663	0.0339178	0.827628	0.0326275	0.831559	0.0379664	0.827	0.0594125	0.969151
300	[200]	TanH	0	0	False	Gaussian	0.987169	0.00328444	0.81731	0.0349198	0.832856	0.0336275	0.838163	0.0395695	0.830628	0.0568927	0.97005
300	[500]	TanH	0	0	False	Gaussian	0.987258	0.00363865	0.817786	0.0347417	0.833506	0.0333682	0.841611	0.0344042	0.827921	0.0554792	0.97005
300	[700]	TanH	0	0	False	Gaussian	0.987293	0.0035302	0.812386	0.039478	0.828368	0.0378088	0.830445	0.0414089	0.828983	0.0585827	0.969451
300	[1000]	TanH	0	0	False	Gaussian	0.987275	0.00323962	0.812847	0.0362393	0.828705	0.034843	0.831096	0.0417946	0.82942	0.0577618	0.969451
300	[1500]	TanH	0	0	False	Gaussian	0.987366	0.00348911	0.809008	0.0374593	0.825196	0.0359494	0.82746	0.0403626	0.82603	0.0600403	0.968852
300	[2000]	TanH	0	0	False	Gaussian	0.987436	0.0032817	0.812386	0.039478	0.828368	0.0378088	0.830445	0.0414089	0.828983	0.0585827	0.969451
300	[2500]	TanH	0	0	False	Gaussian	0.987367	0.00333618	0.810552	0.0367814	0.826624	0.0353354	0.82746	0.0403626	0.828719	0.0581758	0.969151
300	[3000]	TanH	0	0	False	Gaussian	0.987287	0.0033762	0.815046	0.035928	0.830834	0.0344581	0.834544	0.0375956	0.829928	0.0580861	0.96975
300	[3500]	TanH	0	0	False	Gaussian	0.987285	0.00341337	0.81688	0.0384705	0.832578	0.0367912	0.837529	0.0381666	0.830193	0.0584882	0.97005
300	[5, 5]	ReLU	0	0	False	Gaussian	0.91358	0.0928873	0.472589	0.386059	0.481664	0.393418	0.469534	0.384432	0.498812	0.410903	0.940685
300	[10, 10]	ReLU	0	0	False	Gaussian	0.986775	0.00327352	0.815013	0.0352766	0.830585	0.0337784	0.831096	0.0417946	0.833592	0.0595499	0.96975
300	[50, 50]	ReLU	0	0	False	Gaussian	0.987038	0.0033278	0.803731	0.0339689	0.82048	0.0326875	0.821808	0.035722	0.82204	0.0578309	0.967953
300	[100, 100]	ReLU	0	0	False	Gaussian	0.987282	0.00329514	0.806969	0.0346933	0.823378	0.0334379	0.824475	0.0401854	0.82518	0.0560117	0.968553
300	[200, 200]	ReLU	0	0	False	Gaussian	0.987351	0.00321739	0.814534	0.0369281	0.830448	0.0354922	0.834544	0.0375956	0.828731	0.0561109	0.969751
300	[500, 500]	ReLU	0	0	False	Gaussian	0.987686	0.00293558	0.816254	0.0387549	0.831908	0.0371354	0.834081	0.0425516	0.832431	0.0568511	0.97005
300	[700, 700]	ReLU	0	0	False	Gaussian	0.987606	0.0030623	0.814519	0.0394816	0.830434	0.0377915	0.834081	0.0425516	0.829166	0.0553126	0.96975
300	[1000, 1000]	ReLU	0	0	False	Gaussian	0.988129	0.00298986	0.815575	0.0357759	0.831382	0.0343914	0.838163	0.0395695	0.827362	0.0552488	0.96975
300	[2000, 2000]	ReLU	0	0	False	Gaussian	0.988517	0.00319845	0.829356	0.0374843	0.843815	0.0356607	0.844278	0.0385739	0.846178	0.0590245	0.972146
300	[2500, 2500]	ReLU	0	0	False	Gaussian	0.988571	0.00302577	0.828075	0.0327019	0.842781	0.0314017	0.844741	0.0346438	0.843389	0.0545312	0.971846
300	[3000, 3000]	ReLU	0	0	False	Gaussian	0.988448	0.00318909	0.823866	0.0334268	0.838918	0.031856	0.835308	0.0295917	0.845071	0.0569335	0.971247
300	[3500, 3500]	ReLU	0	0	False	Gaussian	0.98872	0.0030315	0.836469	0.0320505	0.850364	0.0302209	0.850093	0.0298478	0.853784	0.0592381	0.973043
300	[5, 5]	ReLU	0	0.5	False	Gaussian	0.827971	0.198124	0.349404	0.374933	0.338499	0.388637	0.300574	0.35555	0.50051	0.419617	0.933499
300	[10, 10]	ReLU	0	0.5	False	Gaussian	0.983014	0.0116424	0.656841	0.32876	0.667513	0.334058	0.647849	0.325426	0.691259	0.348129	0.955655
300	[50, 50]	ReLU	0	0.5	False	Gaussian	0.988225	0.00278337	0.821934	0.0278975	0.837034	0.0268951	0.832305	0.0346981	0.844688	0.0511288	0.970947
300	[100, 100]	ReLU	0	0.5	False	Gaussian	0.988245	0.00287133	0.809367	0.0375683	0.825788	0.0356466	0.825111	0.0340245	0.828845	0.058165	0.968851
300	[200, 200]	ReLU	0	0.5	False	Gaussian	0.988026	0.00253773	0.813068	0.0314007	0.829016	0.0302704	0.828875	0.0337222	0.831993	0.0555127	0.96945
300	[500, 500]	ReLU	0	0.5	False	Gaussian	0.988238	0.00292373	0.816154	0.0294547	0.831754	0.028394	0.832956	0.0331872	0.834023	0.0578627	0.969749
300	[700, 700]	ReLU	0	0.5	False	Gaussian	0.988304	0.00312662	0.819629	0.0306714	0.83499	0.0295913	0.838608	0.0376505	0.834531	0.054277	0.970349
300	[1000, 1000]	ReLU	0	0.5	False	Gaussian	0.98835	0.00289851	0.822404	0.029413	0.837743	0.0280632	0.843026	0.028605	0.835196	0.0546855	0.970647
300	[1500, 1500]	ReLU	0	0.5	False	Gaussian	0.988572	0.00293606	0.822322	0.0256657	0.837344	0.024887	0.843153	0.0326147	0.835292	0.0574894	0.970648
300	[2000, 2000]	ReLU	0	0.5	False	Gaussian	0.988596	0.00294359	0.82736	0.0262752	0.842022	0.0255156	0.846138	0.0324898	0.841222	0.0547398	0.971547
300	[2500, 2500]	ReLU	0	0.5	False	Gaussian	0.988871	0.00300557	0.836312	0.0307711	0.850286	0.0295095	0.862699	0.0390185	0.841309	0.0530221	0.972744
300	[3000, 3000]	ReLU	0	0.5	False	Gaussian	0.988789	0.00347918	0.832982	0.0321363	0.847407	0.030672	0.856208	0.0267392	0.841078	0.0557809	0.972445
300	[3500, 3500]	ReLU	0	0.5	False	Gaussian	0.988941	0.00323596	0.831733	0.0332263	0.846108	0.0315978	0.855426	0.0363824	0.839956	0.056601	0.972145
300	[5, 5]	ReLU	0.2	0.5	False	Gaussian	0.94941	0.0324868	0	0	0	0	0	0	0	0	0.908948
300	[10, 10]	ReLU	0.2	0.5	False	Gaussian	0.982776	0.0102203	0.646778	0.32697	0.658089	0.332418	0.622219	0.317548	0.700784	0.352549	0.959269
300	[50, 50]	ReLU	0.2	0.5	False	Gaussian	0.988567	0.00265395	0.830831	0.0294079	0.844369	0.0280939	0.837768	0.0458233	0.856303	0.0627386	0.972446
300	[100, 100]	ReLU	0.2	0.5	False	Gaussian	0.988692	0.00231537	0.826239	0.0342571	0.840353	0.0328975	0.829714	0.0440229	0.855493	0.0604126	0.971846
300	[200, 200]	ReLU	0.2	0.5	False	Gaussian	0.988611	0.00217389	0.838575	0.0322849	0.851549	0.030091	0.84841	0.0365957	0.860304	0.0722384	0.973343
300	[500, 500]	ReLU	0.2	0.5	False	Gaussian	0.988397	0.00448534	0.838529	0.0346968	0.851634	0.0325532	0.84752	0.0491091	0.860337	0.0609203	0.973643
300	[700, 700]	ReLU	0.2	0.5	False	Gaussian	0.989161	0.00306563	0.841553	0.0252277	0.854233	0.0237253	0.865879	0.0441967	0.849232	0.0686042	0.973343
300	[1000, 1000]	ReLU	0.2	0.5	False	Gaussian	0.989372	0.00298608	0.83858	0.0375873	0.851843	0.0355037	0.868231	0.0372597	0.841285	0.0741992	0.972744
300	[1500, 1500]	ReLU	0.2	0.5	False	Gaussian	0.989379	0.0026918	0.8391	0.0366814	0.852527	0.0346573	0.860683	0.0402185	0.848509	0.0645574	0.973343
300	[2000, 2000]	ReLU	0.2	0.5	False	Gaussian	0.989609	0.00254838	0.840428	0.0332123	0.85373	0.0316656	0.860495	0.0304128	0.85096	0.0661593	0.973643
300	[2500, 2500]	ReLU	0.2	0.5	False	Gaussian	0.989725	0.00273054	0.83488	0.0407956	0.848215	0.0392994	0.86432	0.0449719	0.838197	0.0743223	0.972446
300	[3000, 3000]	ReLU	0.2	0.5	False	Gaussian	0.989452	0.00320755	0.84031	0.0277958	0.853099	0.0267007	0.865416	0.0466001	0.847036	0.066215	0.973344
300	[3500, 3500]	ReLU	0.2	0.5	False	Gaussian	0.990083	0.00280434	0.84677	0.0265321	0.858975	0.0253687	0.872483	0.0466032	0.852065	0.0667866	0.974242
300	[5, 5]	ReLU	0.5	0.5	False	Gaussian	0.802409	0.140571	0.136001	0.272002	0.136667	0.273333	0.109333	0.218667	0.182222	0.364444	0.920043
300	[10, 10]	ReLU	0.5	0.5	False	Gaussian	0.952413	0.0227039	0.155709	0.311418	0.159259	0.318519	0.156364	0.312727	0.162264	0.324528	0.918829
300	[50, 50]	ReLU	0.5	0.5	False	Gaussian	0.989789	0.00169038	0.832109	0.0353303	0.845988	0.0329898	0.836405	0.0274809	0.859214	0.0663448	0.972745
300	[100, 100]	ReLU	0.5	0.5	False	Gaussian	0.990524	0.00156822	0.844958	0.0409218	0.857827	0.0391517	0.867117	0.0339816	0.852299	0.0693409	0.974543
300	[200, 200]	ReLU	0.5	0.5	False	Gaussian	0.990116	0.00115141	0.843932	0.0416245	0.856706	0.0398595	0.860683	0.0402185	0.856761	0.0691392	0.974543
300	[500, 500]	ReLU	0.5	0.5	False	Gaussian	0.990448	0.00231363	0.844151	0.0413752	0.856546	0.0391275	0.879568	0.0458068	0.840582	0.0774536	0.973643
300	[700, 700]	ReLU	0.5	0.5	False	Gaussian	0.990186	0.00193848	0.843754	0.0419634	0.856338	0.0401506	0.886001	0.0388769	0.833695	0.0764685	0.973343
300	[1000, 1000]	ReLU	0.5	0.5	False	Gaussian	0.990806	0.00233823	0.839513	0.0262494	0.852254	0.0258772	0.883649	0.0481148	0.829021	0.0647131	0.972445
300	[1500, 1500]	ReLU	0.5	0.5	False	Gaussian	0.990374	0.00252808	0.835263	0.0443095	0.847653	0.0436498	0.896071	0.0385784	0.810707	0.0859918	0.971248
300	[2000, 2000]	ReLU	0.5	0.5	False	Gaussian	0.990578	0.00204495	0.843869	0.042863	0.855868	0.0413675	0.902186	0.0343207	0.81961	0.0822274	0.972744
300	[2500, 2500]	ReLU	0.5	0.5	False	Gaussian	0.99131	0.00185201	0.841534	0.0343509	0.853937	0.03263	0.902819	0.0395275	0.814913	0.0694616	0.972144
300	[3000, 3000]	ReLU	0.5	0.5	False	Gaussian	0.990264	0.00242933	0.823834	0.0388203	0.837291	0.0377184	0.891841	0.0493556	0.795064	0.0740754	0.96885
300	[3500, 3500]	ReLU	0.5	0.5	False	Gaussian	0.991	0.00283252	0.843497	0.0459438	0.855563	0.0441109	0.901722	0.0378085	0.819238	0.0823041	0.972744
300	[5, 5, 5]	ReLU	0	0	False	Gaussian	0.510633	0.0494155	0	0	0	0	0	0	0	0	0.908948
300	[10, 10, 10]	ReLU	0	0	False	Gaussian	0.527495	0.0761963	0	0	0	0	0	0	0	0	0.908948
300	[50, 50, 50]	ReLU	0	0	False	Gaussian	0.912161	0.0151935	0	0	0	0	0	0	0	0	0.908948
300	[100, 100, 100]	ReLU	0	0	False	Gaussian	0.973188	0.0109193	0.158614	0.317228	0.161538	0.323077	0.171429	0.342857	0.152727	0.305455	0.917631
300	[200, 200, 200]	ReLU	0	0	False	Gaussian	0.987575	0.00288524	0.809531	0.0285393	0.825422	0.0276621	0.822904	0.034595	0.832036	0.0611791	0.968852
300	[500, 500, 500]	ReLU	0	0	False	Gaussian	0.987349	0.00288304	0.807797	0.0384502	0.824246	0.0368281	0.828429	0.0379908	0.822873	0.0601146	0.968552
300	[700, 700, 700]	ReLU	0	0	False	Gaussian	0.986364	0.00398583	0.812747	0.0379223	0.828484	0.0366055	0.824011	0.0450838	0.835873	0.055011	0.969751
300	[1000, 1000, 1000]	ReLU	0	0	False	Gaussian	0.98808	0.00337572	0.812554	0.0378184	0.828636	0.0358414	0.828241	0.0318805	0.831404	0.0605049	0.96945
300	[1500, 1500, 1500]	ReLU	0	0	False	Gaussian	0.988216	0.00291793	0.818144	0.0346409	0.833755	0.0332659	0.832323	0.0286207	0.837495	0.0572994	0.970349
300	[2000, 2000, 2000]	ReLU	0	0	False	Gaussian	0.987636	0.00507764	0.81797	0.030548	0.833639	0.0291531	0.835959	0.0300237	0.834023	0.0555614	0.970049
300	[2500, 2500, 2500]	ReLU	0	0	False	Gaussian	0.988763	0.00326766	0.824488	0.0295302	0.83934	0.0282796	0.839071	0.0318772	0.842791	0.0574628	0.971247
300	[3000, 3000, 3000]	ReLU	0	0	False	Gaussian	0.988608	0.00294761	0.825478	0.0360746	0.840234	0.0342706	0.837975	0.0338005	0.845439	0.0609442	0.971547
300	[3500, 3500, 3500]	ReLU	0	0	False	Gaussian	0.988144	0.00519757	0.823189	0.0341315	0.837886	0.0323631	0.831353	0.0338344	0.848084	0.0633511	0.971247
300	[5, 5, 5]	ReLU	0.2	0.5	False	Gaussian	0.483186	0.0871172	0	0	0	0	0	0	0	0	0.908948
300	[10, 10, 10]	ReLU	0.2	0.5	False	Gaussian	0.565188	0.0722356	0	0	0	0	0	0	0	0	0.908948
300	[50, 50, 50]	ReLU	0.2	0.5	False	Gaussian	0.855289	0.0429824	0	0	0	0	0	0	0	0	0.908948
300	[100, 100, 100]	ReLU	0.2	0.5	False	Gaussian	0.95221	0.0122318	0	0	0	0	0	0	0	0	0.908948
300	[200, 200, 200]	ReLU	0.2	0.5	False	Gaussian	0.989577	0.0033555	0.83757	0.0291441	0.850847	0.027276	0.839534	0.0286763	0.866143	0.0625658	0.973643
300	[500, 500, 500]	ReLU	0.2	0.5	False	Gaussian	0.989552	0.0029071	0.840303	0.0276907	0.8534	0.0272707	0.851189	0.0313382	0.859696	0.0615692	0.973944
300	[700, 700, 700]	ReLU	0.2	0.5	False	Gaussian	0.990212	0.00265541	0.841493	0.0238283	0.854762	0.0231584	0.86521	0.0398307	0.848458	0.053044	0.973643
300	[1000, 1000, 1000]	ReLU	0.2	0.5	False	Gaussian	0.98942	0.00246301	0.83648	0.0341471	0.849654	0.0326488	0.861592	0.0329002	0.843774	0.076836	0.972745
300	[1500, 1500, 1500]	ReLU	0.2	0.5	False	Gaussian	0.989268	0.00414973	0.849486	0.0366185	0.861425	0.0359205	0.882828	0.0309448	0.846951	0.0793918	0.974542
300	[2000, 2000, 2000]	ReLU	0.2	0.5	False	Gaussian	0.989262	0.00464249	0.844555	0.0326314	0.857022	0.0315802	0.864765	0.0406849	0.854955	0.0702239	0.974243
300	[2500, 2500, 2500]	ReLU	0.2	0.5	False	Gaussian	0.990477	0.00265719	0.842993	0.0349191	0.855299	0.0342663	0.87938	0.035598	0.839118	0.080505	0.973344
300	[3000, 3000, 3000]	ReLU	0.2	0.5	False	Gaussian	0.989707	0.00326112	0.84138	0.0334232	0.853957	0.0322128	0.875931	0.0408898	0.839552	0.0764259	0.973044
300	[3500, 3500, 3500]	ReLU	0.2	0.5	False	Gaussian	0.990245	0.00315545	0.834214	0.0334872	0.847387	0.0331052	0.875931	0.0408898	0.826605	0.0735945	0.971847
300	[5, 5, 5]	ReLU	0.5	0.5	False	Gaussian	0.567014	0.053896	0	0	0	0	0	0	0	0	0.908948
300	[10, 10, 10]	ReLU	0.5	0.5	False	Gaussian	0.459624	0.0434927	0	0	0	0	0	0	0	0	0.908948
300	[50, 50, 50]	ReLU	0.5	0.5	False	Gaussian	0.863058	0.0373962	0	0	0	0	0	0	0	0	0.908948
300	[100, 100, 100]	ReLU	0.5	0.5	False	Gaussian	0.945385	0.00994175	0	0	0	0	0	0	0	0	0.908948
300	[200, 200, 200]	ReLU	0.5	0.5	False	Gaussian	0.990272	0.00202061	0.839068	0.0463684	0.85193	0.0438736	0.851601	0.0471561	0.857001	0.0747602	0.973945
300	[500, 500, 500]	ReLU	0.5	0.5	False	Gaussian	0.990393	0.00144436	0.855959	0.0340306	0.86773	0.0336427	0.895695	0.0173451	0.84507	0.0690164	0.975741
300	[700, 700, 700]	ReLU	0.5	0.5	False	Gaussian	0.991049	0.00324417	0.846537	0.0346606	0.858472	0.0340103	0.903112	0.0360211	0.823022	0.0720315	0.973344
300	[1000, 1000, 1000]	ReLU	0.5	0.5	False	Gaussian	0.990069	0.00268225	0.834739	0.0479085	0.847281	0.0478434	0.898868	0.02671	0.807239	0.0883058	0.970948
300	[1500, 1500, 1500]	ReLU	0.5	0.5	False	Gaussian	0.990244	0.00270355	0.831141	0.0415936	0.843964	0.0399679	0.913019	0.0287093	0.788352	0.0717189	0.969448
300	[2000, 2000, 2000]	ReLU	0.5	0.5	False	Gaussian	0.99016	0.00331531	0.82742	0.0451376	0.839326	0.0441303	0.921989	0.0333205	0.775688	0.0827192	0.96795
300	[2500, 2500, 2500]	ReLU	0.5	0.5	False	Gaussian	0.990344	0.00286577	0.828146	0.0372254	0.839935	0.0373116	0.934667	0.0165223	0.764682	0.0593605	0.967952
300	[3000, 3000, 3000]	ReLU	0.5	0.5	False	Gaussian	0.990751	0.00256672	0.830999	0.041181	0.842785	0.0407716	0.931364	0.0181763	0.772571	0.0689006	0.96855
300	[3500, 3500, 3500]	ReLU	0.5	0.5	False	Gaussian	0.99044	0.00241283	0.829913	0.0369386	0.842055	0.0362418	0.919785	0.0320957	0.781034	0.0729734	0.96885
300	[5, 5, 5, 5]	ReLU	0.2	0.5	False	Gaussian	0.499542	0.000666366	0	0	0	0	0	0	0	0	0.908948
300	[10, 10, 10, 10]	ReLU	0.2	0.5	False	Gaussian	0.501984	0.00311149	0	0	0	0	0	0	0	0	0.908948
300	[50, 50, 50, 50]	ReLU	0.2	0.5	False	Gaussian	0.558963	0.0630928	0	0	0	0	0	0	0	0	0.908948
300	[100, 100, 100]	ReLU	0.2	0.5	False	Gaussian	0.955465	0.0064855	0	0	0	0	0	0	0	0	0.908948
300	[200, 200, 200, 200]	ReLU	0.2	0.5	False	Gaussian	0.898001	0.0155664	0	0	0	0	0	0	0	0	0.908948
300	[500, 500, 500, 500]	ReLU	0.2	0.5	False	Gaussian	0.963791	0.00252042	0	0	0	0	0	0	0	0	0.908948
300	[700, 700, 700, 700]	ReLU	0.2	0.5	False	Gaussian	0.98958	0.00254522	0.834681	0.0377287	0.848008	0.0355019	0.853617	0.0422335	0.847908	0.0741661	0.972745
300	[1000, 1000, 1000, 1000]	ReLU	0.2	0.5	False	Gaussian	0.990051	0.00234195	0.839846	0.0328596	0.852784	0.0324001	0.857492	0.0349585	0.853256	0.070148	0.973644
300	[1500, 1500, 1500, 1500]	ReLU	0.2	0.5	False	Gaussian	0.989068	0.00431649	0.837601	0.0298996	0.850978	0.0292422	0.861129	0.0372262	0.845686	0.0641367	0.973044
300	[2000, 2000, 2000, 2000]	ReLU	0.2	0.5	False	Gaussian	0.989735	0.00460666	0.842149	0.0220179	0.854933	0.020344	0.876119	0.0512174	0.840673	0.0588558	0.973043
300	[2500, 2500, 2500, 2500]	ReLU	0.2	0.5	False	Gaussian	0.987948	0.0047545	0.849427	0.0201671	0.862158	0.0194706	0.881858	0.0281266	0.846793	0.0548051	0.974541
300	[3000, 3000, 3000, 3000]	ReLU	0.2	0.5	False	Gaussian	0.989152	0.00478621	0.840019	0.0345115	0.852418	0.0339839	0.87938	0.035598	0.834136	0.0829167	0.972745
300	[3500, 3500, 3500, 3500]	ReLU	0.2	0.5	False	Gaussian	0.98971	0.00443088	0.837026	0.0368437	0.849887	0.0362824	0.879191	0.0262153	0.828845	0.0837411	0.972146
300	[5, 5, 5, 5]	ReLU	0.5	0.5	False	Gaussian	0.5	0	0	0	0	0	0	0	0	0	0.908948
300	[10, 10, 10, 10]	ReLU	0.5	0.5	False	Gaussian	0.471115	0.0718314	0	0	0	0	0	0	0	0	0.908948
300	[50, 50, 50, 50]	ReLU	0.5	0.5	False	Gaussian	0.580908	0.0517513	0	0	0	0	0	0	0	0	0.908948
300	[100, 100, 100]	ReLU	0.5	0.5	False	Gaussian	0.947842	0.0138255	0	0	0	0	0	0	0	0	0.908948
300	[200, 200, 200, 200]	ReLU	0.5	0.5	False	Gaussian	0.829618	0.0570092	0	0	0	0	0	0	0	0	0.908948
300	[500, 500, 500, 500]	ReLU	0.5	0.5	False	Gaussian	0.958982	0.00354607	0	0	0	0	0	0	0	0	0.908948
300	[700, 700, 700, 700]	ReLU	0.5	0.5	False	Gaussian	0.990107	0.00268935	0.839039	0.0352335	0.851727	0.0333758	0.877483	0.0433581	0.834257	0.0786061	0.972444
300	[1000, 1000, 1000, 1000]	ReLU	0.5	0.5	False	Gaussian	0.990468	0.00335457	0.832396	0.0520043	0.844667	0.0517361	0.908876	0.0123581	0.795071	0.0947388	0.969748
300	[1500, 1500, 1500, 1500]	ReLU	0.5	0.5	False	Gaussian	0.990212	0.00213977	0.82471	0.0570526	0.836989	0.0556599	0.921149	0.0156377	0.771709	0.0922572	0.967351
300	[2000, 2000, 2000, 2000]	ReLU	0.5	0.5	False	Gaussian	0.989721	0.00202374	0.812002	0.0399167	0.824961	0.038984	0.925249	0.0194875	0.746776	0.0639514	0.964356
300	[2500, 2500, 2500, 2500]	ReLU	0.5	0.5	False	Gaussian	0.989813	0.00305832	0.787154	0.0389245	0.799061	0.0420561	0.932189	0.0272384	0.703091	0.0687751	0.95777
300	[3000, 3000, 3000, 3000]	ReLU	0.5	0.5	False	Gaussian	0.990087	0.00229289	0.769576	0.0289941	0.781375	0.0304396	0.940001	0.0151761	0.669104	0.0377343	0.952678
300	[3500, 3500, 3500, 3500]	ReLU	0.5	0.5	False	Gaussian	0.989797	0.00306016	0.777194	0.0311361	0.787384	0.0333616	0.950704	0.0175157	0.673452	0.0488467	0.953876
lr=0.001
Epochs	Layers	Activation	Input dropout	Dropout	L2	Filler	AvAUC	Std_AUC	AvMCC	Std_MCC	AvFSCORE	Std_FSCORE	AvRecall	Std_Recall	AvPrecision	Std_Precision	AvAccuracy
300	[5]	ReLU	0	0	False	Gaussian	0.979446	0.00421033	0.150362	0.300723	0.152809	0.305618	0.138776	0.277551	0.17	0.34	0.917332
300	[10]	ReLU	0	0	False	Gaussian	0.979846	0.00349782	0.414418	0.341032	0.414191	0.341547	0.34179	0.286707	0.53266	0.435604	0.9332
300	[50]	ReLU	0	0	False	Gaussian	0.981272	0.0038747	0.744355	0.0491981	0.762368	0.0434445	0.715307	0.0466292	0.822367	0.0843243	0.959866
300	[100]	ReLU	0	0	False	Gaussian	0.981356	0.00372111	0.746058	0.0390698	0.764636	0.0356702	0.726625	0.0487578	0.813875	0.0756418	0.959867
300	[200]	ReLU	0	0	False	Gaussian	0.982171	0.00400612	0.744506	0.051409	0.763885	0.0478125	0.724226	0.0537446	0.812135	0.0698225	0.959866
300	[500]	ReLU	0	0	False	Gaussian	0.982435	0.00379709	0.747799	0.047007	0.766703	0.0431593	0.729278	0.0506525	0.81377	0.0750156	0.960165
300	[700]	ReLU	0	0	False	Gaussian	0.982321	0.0039795	0.747991	0.0428531	0.767379	0.039404	0.731499	0.0426855	0.811322	0.0699546	0.960165
300	[1000]	ReLU	0	0	False	Gaussian	0.982565	0.00414568	0.751944	0.0385748	0.770862	0.0338937	0.737013	0.0375845	0.813818	0.0767201	0.960464
300	[1500]	ReLU	0	0	False	Gaussian	0.982343	0.00415945	0.749768	0.0420425	0.768036	0.0381465	0.726292	0.0499988	0.821017	0.0724837	0.960464
300	[2000]	ReLU	0	0	False	Gaussian	0.982964	0.00397795	0.753958	0.0507767	0.771916	0.0468134	0.731944	0.0525164	0.822415	0.0801076	0.961364
300	[2500]	ReLU	0	0	False	Gaussian	0.983084	0.00390767	0.754562	0.0417904	0.77361	0.0382056	0.739535	0.0422362	0.81525	0.0680664	0.961063
300	[3000]	ReLU	0	0	False	Gaussian	0.983626	0.00397362	0.756128	0.0506443	0.774414	0.0465836	0.734296	0.0470253	0.823488	0.0760053	0.961663
300	[3500]	ReLU	0	0	False	Gaussian	0.983504	0.00399059	0.767074	0.0517502	0.784692	0.0472618	0.749081	0.0518664	0.82877	0.0770771	0.96316
300	[5]	Sigmoid	0	0	False	Gaussian	0.960527	0.00698693	0	0	0	0	0	0	0	0	0.908948
300	[10]	Sigmoid	0	0	False	Gaussian	0.956965	0.00736777	0	0	0	0	0	0	0	0	0.908948
300	[50]	Sigmoid	0	0	False	Gaussian	0.954617	0.00877255	0	0	0	0	0	0	0	0	0.908948
300	[100]	Sigmoid	0	0	False	Gaussian	0.955711	0.0083389	0	0	0	0	0	0	0	0	0.908948
300	[200]	Sigmoid	0	0	False	Gaussian	0.955608	0.0076747	0	0	0	0	0	0	0	0	0.908948
300	[500]	Sigmoid	0	0	False	Gaussian	0.95619	0.00825403	0	0	0	0	0	0	0	0	0.908948
300	[700]	Sigmoid	0	0	False	Gaussian	0.956445	0.00817757	0	0	0	0	0	0	0	0	0.908948
300	[1000]	Sigmoid	0	0	False	Gaussian	0.95811	0.00638312	0	0	0	0	0	0	0	0	0.908948
300	[1500]	Sigmoid	0	0	False	Gaussian	0.95835	0.00771129	0.18553	0.169325	0.118508	0.123694	0.06775	0.0725126	0.6	0.489898	0.914338
300	[2000]	Sigmoid	0	0	False	Gaussian	0.959278	0.00717499	0.427341	0.10064	0.349471	0.132508	0.225075	0.101569	0.946677	0.0508734	0.926616
300	[2500]	Sigmoid	0	0	False	Gaussian	0.960015	0.00714037	0.481174	0.0988889	0.428735	0.136639	0.296277	0.118853	0.901787	0.0572831	0.931109
300	[3000]	Sigmoid	0	0	False	Gaussian	0.960891	0.0073048	0.559207	0.0562396	0.535484	0.078638	0.393334	0.0841316	0.877244	0.0431562	0.9389
300	[3500]	Sigmoid	0	0	False	Gaussian	0.961126	0.00635442	0.570909	0.0458804	0.553662	0.0693423	0.417219	0.0852128	0.863843	0.0595033	0.939798
300	[5]	TanH	0	0	False	Gaussian	0.981596	0.00490403	0.748312	0.0503489	0.767373	0.0452387	0.728644	0.0434829	0.81527	0.0803451	0.960164
300	[10]	TanH	0	0	False	Gaussian	0.981935	0.00468136	0.748236	0.0514674	0.767569	0.045643	0.734947	0.0397623	0.80906	0.0890775	0.959865
300	[50]	TanH	0	0	False	Gaussian	0.982218	0.00468055	0.751622	0.0580382	0.770617	0.0525453	0.734296	0.0470253	0.81521	0.0866617	0.960764
300	[100]	TanH	0	0	False	Gaussian	0.982506	0.00460092	0.755005	0.051604	0.773713	0.04617	0.739347	0.0438073	0.816789	0.0844264	0.961063
300	[200]	TanH	0	0	False	Gaussian	0.983	0.00414753	0.7564	0.0435334	0.774798	0.0386668	0.738584	0.0343718	0.820199	0.0817455	0.961363
300	[500]	TanH	0	0	False	Gaussian	0.982948	0.00452972	0.769808	0.0403179	0.786976	0.0362629	0.749732	0.045647	0.833674	0.0717563	0.963459
300	[700]	TanH	0	0	False	Gaussian	0.983403	0.00443144	0.760764	0.0456391	0.779036	0.0404319	0.742984	0.0385676	0.823619	0.0782863	0.961961
300	[1000]	TanH	0	0	False	Gaussian	0.98368	0.0041022	0.764664	0.0453898	0.782719	0.0407635	0.749732	0.045647	0.823854	0.0755187	0.962561
300	[1500]	TanH	0	0	False	Gaussian	0.983879	0.00432246	0.774603	0.0487183	0.792408	0.044116	0.762599	0.0433607	0.828511	0.0738301	0.964058
300	[2000]	TanH	0	0	False	Gaussian	0.984262	0.0041061	0.780273	0.0358628	0.797135	0.0317575	0.762931	0.0368258	0.839126	0.0682733	0.964957
300	[2500]	TanH	0	0	False	Gaussian	0.984038	0.0043291	0.772861	0.0449663	0.790835	0.0409977	0.76228	0.0429835	0.825678	0.0709624	0.963759
300	[3000]	TanH	0	0	False	Gaussian	0.984145	0.00396856	0.775336	0.045527	0.792927	0.0415536	0.760865	0.0406608	0.831425	0.0713334	0.964358
300	[3500]	TanH	0	0	False	Gaussian	0.984481	0.00413299	0.782857	0.0447057	0.80052	0.0394279	0.775986	0.0304721	0.830302	0.075092	0.964956
300	[5, 5]	ReLU	0	0	False	Gaussian	0.519931	0.0841025	0	0	0	0	0	0	0	0	0.908948
300	[10, 10]	ReLU	0	0	False	Gaussian	0.684055	0.0524306	0	0	0	0	0	0	0	0	0.908948
300	[50, 50]	ReLU	0	0	False	Gaussian	0.908763	0.0351668	0	0	0	0	0	0	0	0	0.908948
300	[100, 100]	ReLU	0	0	False	Gaussian	0.958591	0.00760813	0	0	0	0	0	0	0	0	0.908948
300	[200, 200]	ReLU	0	0	False	Gaussian	0.970213	0.00488554	0	0	0	0	0	0	0	0	0.908948
300	[500, 500]	ReLU	0	0	False	Gaussian	0.978707	0.00422346	0.711373	0.0488245	0.723886	0.0437979	0.634554	0.0567239	0.850678	0.0785042	0.95627
300	[700, 700]	ReLU	0	0	False	Gaussian	0.980471	0.00354447	0.738936	0.0425038	0.757135	0.0382598	0.704923	0.0448357	0.822719	0.0703417	0.959266
300	[1000, 1000]	ReLU	0	0	False	Gaussian	0.982193	0.00389814	0.74813	0.0465518	0.76707	0.0411803	0.727262	0.043578	0.816363	0.0769741	0.960165
300	[2000, 2000]	ReLU	0	0	False	Gaussian	0.984522	0.00373797	0.777515	0.0354382	0.794758	0.0308686	0.76312	0.0351958	0.83405	0.070708	0.964357
300	[2500, 2500]	ReLU	0	0	False	Gaussian	0.985453	0.0035839	0.784657	0.036222	0.801873	0.0326659	0.772538	0.033104	0.836776	0.0621182	0.965555
300	[3000, 3000]	ReLU	0	0	False	Gaussian	0.985297	0.00375197	0.78221	0.0392638	0.799492	0.0357779	0.768902	0.0384443	0.835959	0.0626209	0.965256
300	[3500, 3500]	ReLU	0	0	False	Gaussian	0.985863	0.00392144	0.787983	0.0420734	0.804728	0.0381427	0.775017	0.0379542	0.840468	0.0687105	0.966155
300	[5, 5]	ReLU	0	0.5	False	Gaussian	0.542208	0.114796	0	0	0	0	0	0	0	0	0.908948
300	[10, 10]	ReLU	0	0.5	False	Gaussian	0.622347	0.0717629	0	0	0	0	0	0	0	0	0.908948
300	[50, 50]	ReLU	0	0.5	False	Gaussian	0.931347	0.0194929	0	0	0	0	0	0	0	0	0.908948
300	[100, 100]	ReLU	0	0.5	False	Gaussian	0.955024	0.00852966	0	0	0	0	0	0	0	0	0.908948
300	[200, 200]	ReLU	0	0.5	False	Gaussian	0.969676	0.00475132	0	0	0	0	0	0	0	0	0.908948
300	[500, 500]	ReLU	0	0.5	False	Gaussian	0.978215	0.0044209	0.120443	0.240886	0.117073	0.234146	0.0872727	0.174545	0.177778	0.355556	0.915236
300	[700, 700]	ReLU	0	0.5	False	Gaussian	0.979535	0.00375976	0.723304	0.0428429	0.738487	0.0375404	0.662874	0.0497235	0.840336	0.0724189	0.957468
300	[1000, 1000]	ReLU	0	0.5	False	Gaussian	0.981688	0.00403051	0.740515	0.0447073	0.758969	0.0399183	0.713892	0.04072	0.816662	0.0836368	0.959267
300	[1500, 1500]	ReLU	0	0.5	False	Gaussian	0.982114	0.00382804	0.740205	0.0500181	0.760718	0.0461101	0.732263	0.0519881	0.796267	0.0735898	0.958667
300	[2000, 2000]	ReLU	0	0.5	False	Gaussian	0.982968	0.00411965	0.745223	0.0456482	0.765553	0.041976	0.741696	0.0467996	0.796061	0.0747778	0.959267
300	[2500, 2500]	ReLU	0	0.5	False	Gaussian	0.983831	0.00357886	0.756365	0.0467907	0.776115	0.0440807	0.756635	0.0488494	0.800928	0.0704291	0.961065
300	[3000, 3000]	ReLU	0	0.5	False	Gaussian	0.984176	0.00369159	0.759019	0.0367989	0.779082	0.034003	0.768959	0.0391477	0.794183	0.0680638	0.960764
300	[3500, 3500]	ReLU	0	0.5	False	Gaussian	0.984566	0.00354648	0.768782	0.0428933	0.788041	0.0400608	0.77709	0.043538	0.803336	0.0682941	0.962562
300	[5, 5]	ReLU	0.2	0.5	False	Gaussian	0.523404	0.0129659	0	0	0	0	0	0	0	0	0.908948
300	[10, 10]	ReLU	0.2	0.5	False	Gaussian	0.744719	0.0384852	0	0	0	0	0	0	0	0	0.908948
300	[50, 50]	ReLU	0.2	0.5	False	Gaussian	0.929213	0.0179927	0	0	0	0	0	0	0	0	0.908948
300	[100, 100]	ReLU	0.2	0.5	False	Gaussian	0.959713	0.00325414	0	0	0	0	0	0	0	0	0.908948
300	[200, 200]	ReLU	0.2	0.5	False	Gaussian	0.967872	0.00425711	0	0	0	0	0	0	0	0	0.908948
300	[500, 500]	ReLU	0.2	0.5	False	Gaussian	0.976919	0.00493264	0	0	0	0	0	0	0	0	0.908948
300	[700, 700]	ReLU	0.2	0.5	False	Gaussian	0.979053	0.00515766	0.699447	0.0531601	0.713992	0.0535239	0.638241	0.0796332	0.824327	0.0724911	0.953872
300	[1000, 1000]	ReLU	0.2	0.5	False	Gaussian	0.979867	0.00408102	0.735714	0.0465746	0.755512	0.0431824	0.723438	0.0523661	0.798031	0.0816147	0.958069
300	[1500, 1500]	ReLU	0.2	0.5	False	Gaussian	0.981823	0.00405032	0.746377	0.0377157	0.76701	0.0350709	0.752417	0.0340002	0.787869	0.076706	0.958968
300	[2000, 2000]	ReLU	0.2	0.5	False	Gaussian	0.982055	0.00405936	0.753295	0.0432935	0.774334	0.0408454	0.774253	0.0298384	0.778383	0.0752084	0.959567
300	[2500, 2500]	ReLU	0.2	0.5	False	Gaussian	0.982822	0.00433643	0.765855	0.039167	0.785753	0.0367126	0.788592	0.0241181	0.787431	0.075981	0.961363
300	[3000, 3000]	ReLU	0.2	0.5	False	Gaussian	0.983807	0.00394529	0.7756	0.0412816	0.794924	0.0394114	0.813559	0.023087	0.781162	0.0756424	0.962262
300	[3500, 3500]	ReLU	0.2	0.5	False	Gaussian	0.983917	0.00378145	0.783012	0.0365576	0.801859	0.0347078	0.814528	0.013812	0.792916	0.0698286	0.963759
300	[5, 5]	ReLU	0.5	0.5	False	Gaussian	0.552203	0.0535163	0	0	0	0	0	0	0	0	0.908948
300	[10, 10]	ReLU	0.5	0.5	False	Gaussian	0.684677	0.0978232	0	0	0	0	0	0	0	0	0.908948
300	[50, 50]	ReLU	0.5	0.5	False	Gaussian	0.921788	0.0207714	0	0	0	0	0	0	0	0	0.908948
300	[100, 100]	ReLU	0.5	0.5	False	Gaussian	0.958689	0.00489208	0	0	0	0	0	0	0	0	0.908948
300	[200, 200]	ReLU	0.5	0.5	False	Gaussian	0.968389	0.00333952	0	0	0	0	0	0	0	0	0.908948
300	[500, 500]	ReLU	0.5	0.5	False	Gaussian	0.976073	0.00519225	0	0	0	0	0	0	0	0	0.908948
300	[700, 700]	ReLU	0.5	0.5	False	Gaussian	0.9777	0.00490147	0.14065	0.281299	0.144681	0.289362	0.138776	0.277551	0.151111	0.302222	0.915835
300	[1000, 1000]	ReLU	0.5	0.5	False	Gaussian	0.978151	0.00527788	0.730411	0.0465629	0.751859	0.0413691	0.741431	0.0298093	0.771926	0.100086	0.955672
300	[1500, 1500]	ReLU	0.5	0.5	False	Gaussian	0.978824	0.00468044	0.755254	0.0480074	0.776108	0.0448204	0.799632	0.0132978	0.760154	0.0916247	0.958067
300	[2000, 2000]	ReLU	0.5	0.5	False	Gaussian	0.980017	0.00480453	0.758596	0.0495764	0.779485	0.0471181	0.831538	0.011515	0.736659	0.0770755	0.957167
300	[2500, 2500]	ReLU	0.5	0.5	False	Gaussian	0.980529	0.00505416	0.758318	0.0508064	0.779263	0.0485371	0.83732	0.0238736	0.730271	0.0676621	0.957168
300	[3000, 3000]	ReLU	0.5	0.5	False	Gaussian	0.980912	0.00443625	0.757828	0.0458996	0.778193	0.0449494	0.842986	0.016607	0.725345	0.0716021	0.95657
300	[3500, 3500]	ReLU	0.5	0.5	False	Gaussian	0.981473	0.0042364	0.756608	0.0405139	0.77693	0.0401122	0.849608	0.0184604	0.717461	0.0600843	0.955971
300	[5, 5, 5]	ReLU	0	0	False	Gaussian	0.538035	0.0830467	0	0	0	0	0	0	0	0	0.908948
300	[10, 10, 10]	ReLU	0	0	False	Gaussian	0.573376	0.102357	0	0	0	0	0	0	0	0	0.908948
300	[50, 50, 50]	ReLU	0	0	False	Gaussian	0.58091	0.109679	0	0	0	0	0	0	0	0	0.908948
300	[100, 100, 100]	ReLU	0	0	False	Gaussian	0.64516	0.127153	0	0	0	0	0	0	0	0	0.908948
300	[200, 200, 200]	ReLU	0	0	False	Gaussian	0.85288	0.0329927	0	0	0	0	0	0	0	0	0.908948
300	[500, 500, 500]	ReLU	0	0	False	Gaussian	0.951713	0.0090781	0	0	0	0	0	0	0	0	0.908948
300	[700, 700, 700]	ReLU	0	0	False	Gaussian	0.958577	0.00795523	0	0	0	0	0	0	0	0	0.908948
300	[1000, 1000, 1000]	ReLU	0	0	False	Gaussian	0.968008	0.00487907	0	0	0	0	0	0	0	0	0.908948
300	[1500, 1500, 1500]	ReLU	0	0	False	Gaussian	0.978602	0.00447717	0.378054	0.315658	0.373483	0.317947	0.313572	0.284193	0.506378	0.41746	0.928409
300	[2000, 2000, 2000]	ReLU	0	0	False	Gaussian	0.981774	0.00408384	0.741224	0.0392216	0.759811	0.0337603	0.714544	0.0363548	0.817288	0.0795592	0.959267
300	[2500, 2500, 2500]	ReLU	0	0	False	Gaussian	0.984549	0.00384232	0.772125	0.0388212	0.79007	0.0346854	0.764371	0.0357704	0.822741	0.0759624	0.96346
300	[3000, 3000, 3000]	ReLU	0	0	False	Gaussian	0.985957	0.00351044	0.793124	0.0325793	0.809281	0.0308445	0.783349	0.0452376	0.841518	0.0601677	0.967055
300	[3500, 3500, 3500]	ReLU	0	0	False	Gaussian	0.986721	0.00340051	0.799621	0.0329185	0.815836	0.030972	0.790883	0.0345805	0.845333	0.0559701	0.967952
300	[5, 5, 5]	ReLU	0.2	0.5	False	Gaussian	0.521705	0.099733	0	0	0	0	0	0	0	0	0.908948
300	[10, 10, 10]	ReLU	0.2	0.5	False	Gaussian	0.426855	0.092799	0	0	0	0	0	0	0	0	0.908948
300	[50, 50, 50]	ReLU	0.2	0.5	False	Gaussian	0.632607	0.0696455	0	0	0	0	0	0	0	0	0.908948
300	[100, 100, 100]	ReLU	0.2	0.5	False	Gaussian	0.693459	0.0908487	0	0	0	0	0	0	0	0	0.908948
300	[200, 200, 200]	ReLU	0.2	0.5	False	Gaussian	0.849946	0.0403048	0	0	0	0	0	0	0	0	0.908948
300	[500, 500, 500]	ReLU	0.2	0.5	False	Gaussian	0.94447	0.00845767	0	0	0	0	0	0	0	0	0.908948
300	[700, 700, 700]	ReLU	0.2	0.5	False	Gaussian	0.960191	0.00453955	0	0	0	0	0	0	0	0	0.908948
300	[1000, 1000, 1000]	ReLU	0.2	0.5	False	Gaussian	0.966551	0.00357625	0	0	0	0	0	0	0	0	0.908948
300	[1500, 1500, 1500]	ReLU	0.2	0.5	False	Gaussian	0.975648	0.0047362	0	0	0	0	0	0	0	0	0.908948
300	[2000, 2000, 2000]	ReLU	0.2	0.5	False	Gaussian	0.978561	0.00460879	0.70382	0.0370681	0.716044	0.0335839	0.646987	0.0780237	0.828146	0.113233	0.953876
300	[2500, 2500, 2500]	ReLU	0.2	0.5	False	Gaussian	0.980327	0.00413046	0.743575	0.0444759	0.764676	0.0408025	0.766311	0.0249113	0.770648	0.0939338	0.957469
300	[3000, 3000, 3000]	ReLU	0.2	0.5	False	Gaussian	0.981512	0.00424285	0.75415	0.0387563	0.775014	0.0377618	0.794114	0.0332881	0.762214	0.0764897	0.958668
300	[3500, 3500, 3500]	ReLU	0.2	0.5	False	Gaussian	0.981827	0.0045113	0.771507	0.046835	0.790996	0.0454422	0.840001	0.0162821	0.750814	0.0771107	0.959865
300	[5, 5, 5]	ReLU	0.5	0.5	False	Gaussian	0.509291	0.0660814	0	0	0	0	0	0	0	0	0.908948
300	[10, 10, 10]	ReLU	0.5	0.5	False	Gaussian	0.482346	0.0791489	0	0	0	0	0	0	0	0	0.908948
300	[50, 50, 50]	ReLU	0.5	0.5	False	Gaussian	0.582227	0.100345	0	0	0	0	0	0	0	0	0.908948
300	[100, 100, 100]	ReLU	0.5	0.5	False	Gaussian	0.650044	0.03101	0	0	0	0	0	0	0	0	0.908948
300	[200, 200, 200]	ReLU	0.5	0.5	False	Gaussian	0.832832	0.0440493	0	0	0	0	0	0	0	0	0.908948
300	[500, 500, 500]	ReLU	0.5	0.5	False	Gaussian	0.938338	0.0112782	0	0	0	0	0	0	0	0	0.908948
300	[700, 700, 700]	ReLU	0.5	0.5	False	Gaussian	0.959604	0.00415237	0	0	0	0	0	0	0	0	0.908948
300	[1000, 1000, 1000]	ReLU	0.5	0.5	False	Gaussian	0.965447	0.00430695	0	0	0	0	0	0	0	0	0.908948
300	[1500, 1500, 1500]	ReLU	0.5	0.5	False	Gaussian	0.972643	0.00552475	0	0	0	0	0	0	0	0	0.908948
300	[2000, 2000, 2000]	ReLU	0.5	0.5	False	Gaussian	0.975812	0.00495447	0.129369	0.258738	0.134615	0.269231	0.127273	0.254545	0.142857	0.285714	0.915236
300	[2500, 2500, 2500]	ReLU	0.5	0.5	False	Gaussian	0.977128	0.00551291	0.744947	0.0471294	0.766882	0.0451069	0.830166	0.0337533	0.714283	0.0614097	0.954473
300	[3000, 3000, 3000]	ReLU	0.5	0.5	False	Gaussian	0.977688	0.0053158	0.741133	0.0470136	0.761129	0.0473181	0.859084	0.0307683	0.685454	0.0646464	0.951479
300	[3500, 3500, 3500]	ReLU	0.5	0.5	False	Gaussian	0.978692	0.00458068	0.738109	0.0460071	0.756845	0.0467073	0.876177	0.0204764	0.668073	0.0634848	0.949082
300	[5, 5, 5, 5]	ReLU	0.2	0.5	False	Gaussian	0.500162	0.000323102	0	0	0	0	0	0	0	0	0.908948
300	[10, 10, 10, 10]	ReLU	0.2	0.5	False	Gaussian	0.457201	0.0418823	0	0	0	0	0	0	0	0	0.908948
300	[50, 50, 50, 50]	ReLU	0.2	0.5	False	Gaussian	0.582205	0.0722603	0	0	0	0	0	0	0	0	0.908948
300	[100, 100, 100]	ReLU	0.2	0.5	False	Gaussian	0.703656	0.104915	0	0	0	0	0	0	0	0	0.908948
300	[200, 200, 200, 200]	ReLU	0.2	0.5	False	Gaussian	0.532448	0.0527149	0	0	0	0	0	0	0	0	0.908948
300	[500, 500, 500, 500]	ReLU	0.2	0.5	False	Gaussian	0.808296	0.0377687	0	0	0	0	0	0	0	0	0.908948
300	[700, 700, 700, 700]	ReLU	0.2	0.5	False	Gaussian	0.867457	0.0240685	0	0	0	0	0	0	0	0	0.908948
300	[1000, 1000, 1000, 1000]	ReLU	0.2	0.5	False	Gaussian	0.931036	0.0176355	0	0	0	0	0	0	0	0	0.908948
300	[1500, 1500, 1500, 1500]	ReLU	0.2	0.5	False	Gaussian	0.957993	0.00394269	0	0	0	0	0	0	0	0	0.908948
300	[2000, 2000, 2000, 2000]	ReLU	0.2	0.5	False	Gaussian	0.962312	0.00361143	0	0	0	0	0	0	0	0	0.908948
300	[2500, 2500, 2500, 2500]	ReLU	0.2	0.5	False	Gaussian	0.971527	0.00461279	0	0	0	0	0	0	0	0	0.908948
300	[3000, 3000, 3000, 3000]	ReLU	0.2	0.5	False	Gaussian	0.975863	0.00498661	0.134056	0.268112	0.136471	0.272941	0.118367	0.236735	0.161111	0.322222	0.915535
300	[3500, 3500, 3500, 3500]	ReLU	0.2	0.5	False	Gaussian	0.97889	0.00434261	0.732426	0.0314228	0.755672	0.030923	0.783147	0.0190506	0.734955	0.0708317	0.954174
300	[5, 5, 5, 5]	ReLU	0.5	0.5	False	Gaussian	0.499515	0.000969305	0	0	0	0	0	0	0	0	0.908948
300	[10, 10, 10, 10]	ReLU	0.5	0.5	False	Gaussian	0.492809	0.0553443	0	0	0	0	0	0	0	0	0.908948
300	[50, 50, 50, 50]	ReLU	0.5	0.5	False	Gaussian	0.513046	0.0452193	0	0	0	0	0	0	0	0	0.908948
300	[100, 100, 100]	ReLU	0.5	0.5	False	Gaussian	0.624697	0.12873	0	0	0	0	0	0	0	0	0.908948
300	[200, 200, 200, 200]	ReLU	0.5	0.5	False	Gaussian	0.589964	0.0849116	0	0	0	0	0	0	0	0	0.908948
300	[500, 500, 500, 500]	ReLU	0.5	0.5	False	Gaussian	0.756422	0.0117391	0	0	0	0	0	0	0	0	0.908948
300	[700, 700, 700, 700]	ReLU	0.5	0.5	False	Gaussian	0.860016	0.0266846	0	0	0	0	0	0	0	0	0.908948
300	[1000, 1000, 1000, 1000]	ReLU	0.5	0.5	False	Gaussian	0.925619	0.00929318	0	0	0	0	0	0	0	0	0.908948
300	[1500, 1500, 1500, 1500]	ReLU	0.5	0.5	False	Gaussian	0.956889	0.00606516	0	0	0	0	0	0	0	0	0.908948
300	[2000, 2000, 2000, 2000]	ReLU	0.5	0.5	False	Gaussian	0.964922	0.00316372	0	0	0	0	0	0	0	0	0.908948
300	[2500, 2500, 2500, 2500]	ReLU	0.5	0.5	False	Gaussian	0.969269	0.00519774	0	0	0	0	0	0	0	0	0.908948
300	[3000, 3000, 3000, 3000]	ReLU	0.5	0.5	False	Gaussian	0.972824	0.00522797	0	0	0	0	0	0	0	0	0.908948
300	[3500, 3500, 3500, 3500]	ReLU	0.5	0.5	False	Gaussian	0.975103	0.00533911	0.736113	0.0491965	0.757132	0.0491522	0.82784	0.0336888	0.704356	0.0891467	0.952078
lr=0.0001
Epochs	Layers	Activation	Input dropout	Dropout	L2	Filler	AvAUC	Std_AUC	AvMCC	Std_MCC	AvFSCORE	Std_FSCORE	AvRecall	Std_Recall	AvPrecision	Std_Precision	AvAccuracy
300	[5]	ReLU	0	0	False	Gaussian	0.753	0.0557039	0	0	0	0	0	0	0	0	0.908948
300	[10]	ReLU	0	0	False	Gaussian	0.81153	0.0235865	0	0	0	0	0	0	0	0	0.908948
300	[50]	ReLU	0	0	False	Gaussian	0.84804	0.0262628	0	0	0	0	0	0	0	0	0.908948
300	[100]	ReLU	0	0	False	Gaussian	0.879624	0.017213	0	0	0	0	0	0	0	0	0.908948
300	[200]	ReLU	0	0	False	Gaussian	0.886589	0.0171849	0	0	0	0	0	0	0	0	0.908948
300	[500]	ReLU	0	0	False	Gaussian	0.912229	0.0153854	0	0	0	0	0	0	0	0	0.908948
300	[700]	ReLU	0	0	False	Gaussian	0.919437	0.011275	0	0	0	0	0	0	0	0	0.908948
300	[1000]	ReLU	0	0	False	Gaussian	0.924051	0.00947567	0	0	0	0	0	0	0	0	0.908948
300	[1500]	ReLU	0	0	False	Gaussian	0.932697	0.00820021	0	0	0	0	0	0	0	0	0.908948
300	[2000]	ReLU	0	0	False	Gaussian	0.939806	0.00631662	0	0	0	0	0	0	0	0	0.908948
300	[2500]	ReLU	0	0	False	Gaussian	0.940086	0.00410858	0	0	0	0	0	0	0	0	0.908948
300	[3000]	ReLU	0	0	False	Gaussian	0.944927	0.00667603	0	0	0	0	0	0	0	0	0.908948
300	[3500]	ReLU	0	0	False	Gaussian	0.948713	0.00552299	0	0	0	0	0	0	0	0	0.908948
300	[5]	Sigmoid	0	0	False	Gaussian	0.855672	0.03327	0	0	0	0	0	0	0	0	0.908948
300	[10]	Sigmoid	0	0	False	Gaussian	0.910493	0.0166998	0	0	0	0	0	0	0	0	0.908948
300	[50]	Sigmoid	0	0	False	Gaussian	0.916691	0.0191907	0	0	0	0	0	0	0	0	0.908948
300	[100]	Sigmoid	0	0	False	Gaussian	0.883037	0.0319179	0	0	0	0	0	0	0	0	0.908948
300	[200]	Sigmoid	0	0	False	Gaussian	0.909359	0.020707	0	0	0	0	0	0	0	0	0.908948
300	[500]	Sigmoid	0	0	False	Gaussian	0.929721	0.0169764	0	0	0	0	0	0	0	0	0.908948
300	[700]	Sigmoid	0	0	False	Gaussian	0.919159	0.0202634	0	0	0	0	0	0	0	0	0.908948
300	[1000]	Sigmoid	0	0	False	Gaussian	0.936261	0.0172239	0	0	0	0	0	0	0	0	0.908948
300	[1500]	Sigmoid	0	0	False	Gaussian	0.941627	0.00703114	0	0	0	0	0	0	0	0	0.908948
300	[2000]	Sigmoid	0	0	False	Gaussian	0.950939	0.00641148	0	0	0	0	0	0	0	0	0.908948
300	[2500]	Sigmoid	0	0	False	Gaussian	0.9396	0.0105078	0	0	0	0	0	0	0	0	0.908948
300	[3000]	Sigmoid	0	0	False	Gaussian	0.950156	0.010862	0	0	0	0	0	0	0	0	0.908948
300	[3500]	Sigmoid	0	0	False	Gaussian	0.954072	0.0110701	0	0	0	0	0	0	0	0	0.908948
300	[5]	TanH	0	0	False	Gaussian	0.783461	0.0341575	0	0	0	0	0	0	0	0	0.908948
300	[10]	TanH	0	0	False	Gaussian	0.790594	0.0381068	0	0	0	0	0	0	0	0	0.908948
300	[50]	TanH	0	0	False	Gaussian	0.862561	0.0296269	0	0	0	0	0	0	0	0	0.908948
300	[100]	TanH	0	0	False	Gaussian	0.885347	0.0202481	0	0	0	0	0	0	0	0	0.908948
300	[200]	TanH	0	0	False	Gaussian	0.908189	0.0120494	0	0	0	0	0	0	0	0	0.908948
300	[500]	TanH	0	0	False	Gaussian	0.932788	0.00926284	0	0	0	0	0	0	0	0	0.908948
300	[700]	TanH	0	0	False	Gaussian	0.933772	0.00765475	0	0	0	0	0	0	0	0	0.908948
300	[1000]	TanH	0	0	False	Gaussian	0.94264	0.00814251	0	0	0	0	0	0	0	0	0.908948
300	[1500]	TanH	0	0	False	Gaussian	0.95041	0.00644119	0.0258533	0.0517066	0.00714286	0.0142857	0.00363636	0.00727273	0.2	0.4	0.909248
300	[2000]	TanH	0	0	False	Gaussian	0.953352	0.00295402	0.122762	0.111559	0.0560779	0.0580354	0.0297754	0.0310728	0.6	0.489898	0.911344
300	[2500]	TanH	0	0	False	Gaussian	0.954115	0.00444251	0.192592	0.126967	0.110424	0.0937855	0.0615662	0.0537081	0.771429	0.389662	0.913739
300	[3000]	TanH	0	0	False	Gaussian	0.959279	0.00263677	0.325781	0.0893447	0.224019	0.0992314	0.130865	0.0635721	0.956818	0.0539743	0.919429
300	[3500]	TanH	0	0	False	Gaussian	0.959476	0.00395899	0.376049	0.0795522	0.283017	0.0975224	0.170916	0.0674219	0.95033	0.0416737	0.922723
300	[5, 5]	ReLU	0	0	False	Gaussian	0.506939	0.143692	0	0	0	0	0	0	0	0	0.908948
300	[10, 10]	ReLU	0	0	False	Gaussian	0.417643	0.0322308	0	0	0	0	0	0	0	0	0.908948
300	[50, 50]	ReLU	0	0	False	Gaussian	0.533955	0.14756	0	0	0	0	0	0	0	0	0.908948
300	[100, 100]	ReLU	0	0	False	Gaussian	0.547076	0.049496	0	0	0	0	0	0	0	0	0.908948
300	[200, 200]	ReLU	0	0	False	Gaussian	0.641954	0.0793033	0	0	0	0	0	0	0	0	0.908948
300	[500, 500]	ReLU	0	0	False	Gaussian	0.725505	0.0558057	0	0	0	0	0	0	0	0	0.908948
300	[700, 700]	ReLU	0	0	False	Gaussian	0.734355	0.0462004	0	0	0	0	0	0	0	0	0.908948
300	[1000, 1000]	ReLU	0	0	False	Gaussian	0.761708	0.0290444	0	0	0	0	0	0	0	0	0.908948
300	[2000, 2000]	ReLU	0	0	False	Gaussian	0.879609	0.0180498	0	0	0	0	0	0	0	0	0.908948
300	[2500, 2500]	ReLU	0	0	False	Gaussian	0.898799	0.0188905	0	0	0	0	0	0	0	0	0.908948
300	[3000, 3000]	ReLU	0	0	False	Gaussian	0.909889	0.0104483	0	0	0	0	0	0	0	0	0.908948
300	[3500, 3500]	ReLU	0	0	False	Gaussian	0.919253	0.00646712	0	0	0	0	0	0	0	0	0.908948
300	[5, 5]	ReLU	0	0.5	False	Gaussian	0.536122	0.0905851	0	0	0	0	0	0	0	0	0.908948
300	[10, 10]	ReLU	0	0.5	False	Gaussian	0.518139	0.0208373	0	0	0	0	0	0	0	0	0.908948
300	[50, 50]	ReLU	0	0.5	False	Gaussian	0.580123	0.0974667	0	0	0	0	0	0	0	0	0.908948
300	[100, 100]	ReLU	0	0.5	False	Gaussian	0.577964	0.0921617	0	0	0	0	0	0	0	0	0.908948
300	[200, 200]	ReLU	0	0.5	False	Gaussian	0.680569	0.0302847	0	0	0	0	0	0	0	0	0.908948
300	[500, 500]	ReLU	0	0.5	False	Gaussian	0.710024	0.0501168	0	0	0	0	0	0	0	0	0.908948
300	[700, 700]	ReLU	0	0.5	False	Gaussian	0.762278	0.0254493	0	0	0	0	0	0	0	0	0.908948
300	[1000, 1000]	ReLU	0	0.5	False	Gaussian	0.781433	0.028069	0	0	0	0	0	0	0	0	0.908948
300	[1500, 1500]	ReLU	0	0.5	False	Gaussian	0.840917	0.0264251	0	0	0	0	0	0	0	0	0.908948
300	[2000, 2000]	ReLU	0	0.5	False	Gaussian	0.875699	0.0136323	0	0	0	0	0	0	0	0	0.908948
300	[2500, 2500]	ReLU	0	0.5	False	Gaussian	0.895797	0.0140159	0	0	0	0	0	0	0	0	0.908948
300	[3000, 3000]	ReLU	0	0.5	False	Gaussian	0.906153	0.0107774	0	0	0	0	0	0	0	0	0.908948
300	[3500, 3500]	ReLU	0	0.5	False	Gaussian	0.918712	0.00755356	0	0	0	0	0	0	0	0	0.908948
300	[5, 5]	ReLU	0.2	0.5	False	Gaussian	0.516676	0.102262	0	0	0	0	0	0	0	0	0.908948
300	[10, 10]	ReLU	0.2	0.5	False	Gaussian	0.521343	0.0828689	0	0	0	0	0	0	0	0	0.908948
300	[50, 50]	ReLU	0.2	0.5	False	Gaussian	0.585397	0.0686722	0	0	0	0	0	0	0	0	0.908948
300	[100, 100]	ReLU	0.2	0.5	False	Gaussian	0.602851	0.0651293	0	0	0	0	0	0	0	0	0.908948
300	[200, 200]	ReLU	0.2	0.5	False	Gaussian	0.664912	0.10047	0	0	0	0	0	0	0	0	0.908948
300	[500, 500]	ReLU	0.2	0.5	False	Gaussian	0.664164	0.0598872	0	0	0	0	0	0	0	0	0.908948
300	[700, 700]	ReLU	0.2	0.5	False	Gaussian	0.743242	0.0323827	0	0	0	0	0	0	0	0	0.908948
300	[1000, 1000]	ReLU	0.2	0.5	False	Gaussian	0.790111	0.0337821	0	0	0	0	0	0	0	0	0.908948
300	[1500, 1500]	ReLU	0.2	0.5	False	Gaussian	0.83678	0.0268945	0	0	0	0	0	0	0	0	0.908948
300	[2000, 2000]	ReLU	0.2	0.5	False	Gaussian	0.873873	0.015962	0	0	0	0	0	0	0	0	0.908948
300	[2500, 2500]	ReLU	0.2	0.5	False	Gaussian	0.894942	0.0173319	0	0	0	0	0	0	0	0	0.908948
300	[3000, 3000]	ReLU	0.2	0.5	False	Gaussian	0.906617	0.0138605	0	0	0	0	0	0	0	0	0.908948
300	[3500, 3500]	ReLU	0.2	0.5	False	Gaussian	0.919133	0.00940391	0	0	0	0	0	0	0	0	0.908948
300	[5, 5]	ReLU	0.5	0.5	False	Gaussian	0.568148	0.0769878	0	0	0	0	0	0	0	0	0.908948
300	[10, 10]	ReLU	0.5	0.5	False	Gaussian	0.515492	0.0750619	0	0	0	0	0	0	0	0	0.908948
300	[50, 50]	ReLU	0.5	0.5	False	Gaussian	0.555568	0.0792834	0	0	0	0	0	0	0	0	0.908948
300	[100, 100]	ReLU	0.5	0.5	False	Gaussian	0.591936	0.0837926	0	0	0	0	0	0	0	0	0.908948
300	[200, 200]	ReLU	0.5	0.5	False	Gaussian	0.651957	0.024845	0	0	0	0	0	0	0	0	0.908948
300	[500, 500]	ReLU	0.5	0.5	False	Gaussian	0.703039	0.0307834	0	0	0	0	0	0	0	0	0.908948
300	[700, 700]	ReLU	0.5	0.5	False	Gaussian	0.757843	0.0521712	0	0	0	0	0	0	0	0	0.908948
300	[1000, 1000]	ReLU	0.5	0.5	False	Gaussian	0.787738	0.0309699	0	0	0	0	0	0	0	0	0.908948
300	[1500, 1500]	ReLU	0.5	0.5	False	Gaussian	0.84445	0.0223437	0	0	0	0	0	0	0	0	0.908948
300	[2000, 2000]	ReLU	0.5	0.5	False	Gaussian	0.879024	0.0190659	0	0	0	0	0	0	0	0	0.908948
300	[2500, 2500]	ReLU	0.5	0.5	False	Gaussian	0.895519	0.0170486	0	0	0	0	0	0	0	0	0.908948
300	[3000, 3000]	ReLU	0.5	0.5	False	Gaussian	0.905809	0.0099767	0	0	0	0	0	0	0	0	0.908948
300	[3500, 3500]	ReLU	0.5	0.5	False	Gaussian	0.917241	0.0108068	0	0	0	0	0	0	0	0	0.908948
300	[5, 5, 5]	ReLU	0	0	False	Gaussian	0.490524	0.0847811	0	0	0	0	0	0	0	0	0.908948
300	[10, 10, 10]	ReLU	0	0	False	Gaussian	0.434958	0.116209	0	0	0	0	0	0	0	0	0.908948
300	[50, 50, 50]	ReLU	0	0	False	Gaussian	0.506994	0.0734586	0	0	0	0	0	0	0	0	0.908948
300	[100, 100, 100]	ReLU	0	0	False	Gaussian	0.52457	0.105426	0	0	0	0	0	0	0	0	0.908948
300	[200, 200, 200]	ReLU	0	0	False	Gaussian	0.544462	0.0568843	0	0	0	0	0	0	0	0	0.908948
300	[500, 500, 500]	ReLU	0	0	False	Gaussian	0.601652	0.0880555	0	0	0	0	0	0	0	0	0.908948
300	[700, 700, 700]	ReLU	0	0	False	Gaussian	0.629495	0.0673362	0	0	0	0	0	0	0	0	0.908948
300	[1000, 1000, 1000]	ReLU	0	0	False	Gaussian	0.641679	0.0857227	0	0	0	0	0	0	0	0	0.908948
300	[1500, 1500, 1500]	ReLU	0	0	False	Gaussian	0.696066	0.0358739	0	0	0	0	0	0	0	0	0.908948
300	[2000, 2000, 2000]	ReLU	0	0	False	Gaussian	0.744017	0.0321802	0	0	0	0	0	0	0	0	0.908948
300	[2500, 2500, 2500]	ReLU	0	0	False	Gaussian	0.792437	0.0335562	0	0	0	0	0	0	0	0	0.908948
300	[3000, 3000, 3000]	ReLU	0	0	False	Gaussian	0.816139	0.023988	0	0	0	0	0	0	0	0	0.908948
300	[3500, 3500, 3500]	ReLU	0	0	False	Gaussian	0.86066	0.0195577	0	0	0	0	0	0	0	0	0.908948
300	[5, 5, 5]	ReLU	0.2	0.5	False	Gaussian	0.455703	0.0536643	0	0	0	0	0	0	0	0	0.908948
300	[10, 10, 10]	ReLU	0.2	0.5	False	Gaussian	0.480023	0.121668	0	0	0	0	0	0	0	0	0.908948
300	[50, 50, 50]	ReLU	0.2	0.5	False	Gaussian	0.452162	0.0402972	0	0	0	0	0	0	0	0	0.908948
300	[100, 100, 100]	ReLU	0.2	0.5	False	Gaussian	0.523815	0.0567265	0	0	0	0	0	0	0	0	0.908948
300	[200, 200, 200]	ReLU	0.2	0.5	False	Gaussian	0.515305	0.0623647	0	0	0	0	0	0	0	0	0.908948
300	[500, 500, 500]	ReLU	0.2	0.5	False	Gaussian	0.586096	0.0420434	0	0	0	0	0	0	0	0	0.908948
300	[700, 700, 700]	ReLU	0.2	0.5	False	Gaussian	0.660926	0.0576219	0	0	0	0	0	0	0	0	0.908948
300	[1000, 1000, 1000]	ReLU	0.2	0.5	False	Gaussian	0.648514	0.0549689	0	0	0	0	0	0	0	0	0.908948
300	[1500, 1500, 1500]	ReLU	0.2	0.5	False	Gaussian	0.695104	0.0599607	0	0	0	0	0	0	0	0	0.908948
300	[2000, 2000, 2000]	ReLU	0.2	0.5	False	Gaussian	0.744207	0.0323651	0	0	0	0	0	0	0	0	0.908948
300	[2500, 2500, 2500]	ReLU	0.2	0.5	False	Gaussian	0.794048	0.0191373	0	0	0	0	0	0	0	0	0.908948
300	[3000, 3000, 3000]	ReLU	0.2	0.5	False	Gaussian	0.829129	0.0175082	0	0	0	0	0	0	0	0	0.908948
300	[3500, 3500, 3500]	ReLU	0.2	0.5	False	Gaussian	0.861707	0.019948	0	0	0	0	0	0	0	0	0.908948
300	[5, 5, 5]	ReLU	0.5	0.5	False	Gaussian	0.455621	0.0547372	0	0	0	0	0	0	0	0	0.908948
300	[10, 10, 10]	ReLU	0.5	0.5	False	Gaussian	0.518797	0.0667031	0	0	0	0	0	0	0	0	0.908948
300	[50, 50, 50]	ReLU	0.5	0.5	False	Gaussian	0.481026	0.0512916	0	0	0	0	0	0	0	0	0.908948
300	[100, 100, 100]	ReLU	0.5	0.5	False	Gaussian	0.457674	0.0838213	0	0	0	0	0	0	0	0	0.908948
300	[200, 200, 200]	ReLU	0.5	0.5	False	Gaussian	0.558293	0.0503463	0	0	0	0	0	0	0	0	0.908948
300	[500, 500, 500]	ReLU	0.5	0.5	False	Gaussian	0.546561	0.0975474	0	0	0	0	0	0	0	0	0.908948
300	[700, 700, 700]	ReLU	0.5	0.5	False	Gaussian	0.58132	0.0408838	0	0	0	0	0	0	0	0	0.908948
300	[1000, 1000, 1000]	ReLU	0.5	0.5	False	Gaussian	0.629756	0.0602074	0	0	0	0	0	0	0	0	0.908948
300	[1500, 1500, 1500]	ReLU	0.5	0.5	False	Gaussian	0.701989	0.0322218	0	0	0	0	0	0	0	0	0.908948
300	[2000, 2000, 2000]	ReLU	0.5	0.5	False	Gaussian	0.76653	0.0177254	0	0	0	0	0	0	0	0	0.908948
300	[2500, 2500, 2500]	ReLU	0.5	0.5	False	Gaussian	0.793882	0.0294309	0	0	0	0	0	0	0	0	0.908948
300	[3000, 3000, 3000]	ReLU	0.5	0.5	False	Gaussian	0.837627	0.0205251	0	0	0	0	0	0	0	0	0.908948
300	[3500, 3500, 3500]	ReLU	0.5	0.5	False	Gaussian	0.860762	0.0271353	0	0	0	0	0	0	0	0	0.908948
300	[5, 5, 5, 5]	ReLU	0.2	0.5	False	Gaussian	0.5	0	0	0	0	0	0	0	0	0	0.908948
300	[10, 10, 10, 10]	ReLU	0.2	0.5	False	Gaussian	0.53513	0.0570762	0	0	0	0	0	0	0	0	0.908948
300	[50, 50, 50, 50]	ReLU	0.2	0.5	False	Gaussian	0.565227	0.0460478	0	0	0	0	0	0	0	0	0.908948
300	[100, 100, 100]	ReLU	0.2	0.5	False	Gaussian	0.513191	0.059794	0	0	0	0	0	0	0	0	0.908948
300	[200, 200, 200, 200]	ReLU	0.2	0.5	False	Gaussian	0.452476	0.0404868	0	0	0	0	0	0	0	0	0.908948
300	[500, 500, 500, 500]	ReLU	0.2	0.5	False	Gaussian	0.551421	0.129702	0	0	0	0	0	0	0	0	0.908948
300	[700, 700, 700, 700]	ReLU	0.2	0.5	False	Gaussian	0.586366	0.0893891	0	0	0	0	0	0	0	0	0.908948
300	[1000, 1000, 1000, 1000]	ReLU	0.2	0.5	False	Gaussian	0.565952	0.10001	0	0	0	0	0	0	0	0	0.908948
300	[1500, 1500, 1500, 1500]	ReLU	0.2	0.5	False	Gaussian	0.616357	0.0571216	0	0	0	0	0	0	0	0	0.908948
300	[2000, 2000, 2000, 2000]	ReLU	0.2	0.5	False	Gaussian	0.622708	0.0417678	0	0	0	0	0	0	0	0	0.908948
300	[2500, 2500, 2500, 2500]	ReLU	0.2	0.5	False	Gaussian	0.698009	0.0339296	0	0	0	0	0	0	0	0	0.908948
300	[3000, 3000, 3000, 3000]	ReLU	0.2	0.5	False	Gaussian	0.719326	0.0422575	0	0	0	0	0	0	0	0	0.908948
300	[3500, 3500, 3500, 3500]	ReLU	0.2	0.5	False	Gaussian	0.771378	0.0179356	0	0	0	0	0	0	0	0	0.908948
300	[5, 5, 5, 5]	ReLU	0.5	0.5	False	Gaussian	0.5	0	0	0	0	0	0	0	0	0	0.908948
300	[10, 10, 10, 10]	ReLU	0.5	0.5	False	Gaussian	0.510769	0.0221306	0	0	0	0	0	0	0	0	0.908948
300	[50, 50, 50, 50]	ReLU	0.5	0.5	False	Gaussian	0.533723	0.0968849	0	0	0	0	0	0	0	0	0.908948
300	[100, 100, 100]	ReLU	0.5	0.5	False	Gaussian	0.593228	0.0678176	0	0	0	0	0	0	0	0	0.908948
300	[200, 200, 200, 200]	ReLU	0.5	0.5	False	Gaussian	0.43789	0.063936	0	0	0	0	0	0	0	0	0.908948
300	[500, 500, 500, 500]	ReLU	0.5	0.5	False	Gaussian	0.555436	0.0230601	0	0	0	0	0	0	0	0	0.908948
300	[700, 700, 700, 700]	ReLU	0.5	0.5	False	Gaussian	0.570569	0.0801226	0	0	0	0	0	0	0	0	0.908948
300	[1000, 1000, 1000, 1000]	ReLU	0.5	0.5	False	Gaussian	0.569027	0.0388979	0	0	0	0	0	0	0	0	0.908948
300	[1500, 1500, 1500, 1500]	ReLU	0.5	0.5	False	Gaussian	0.645531	0.0369553	0	0	0	0	0	0	0	0	0.908948
300	[2000, 2000, 2000, 2000]	ReLU	0.5	0.5	False	Gaussian	0.645175	0.0345259	0	0	0	0	0	0	0	0	0.908948
300	[2500, 2500, 2500, 2500]	ReLU	0.5	0.5	False	Gaussian	0.699683	0.0477785	0	0	0	0	0	0	0	0	0.908948
300	[3000, 3000, 3000, 3000]	ReLU	0.5	0.5	False	Gaussian	0.717482	0.0343009	0	0	0	0	0	0	0	0	0.908948
300	[3500, 3500, 3500, 3500]	ReLU	0.5	0.5	False	Gaussian	0.782776	0.0229536	0	0	0	0	0	0	0	0	0.908948

## Sheet: CHEMBL240
NB
5-Fold paramater tuning	5FCV
nfolds	alpha	binarize	class_prior	fit_prior	AvAUC	Std_AUC	AvMCC	Std_MCC	AvFSCORE	Std_FSCORE	AvRecall	Std_Recall	AvPrecision	Std_Precision
5	1	0	None	True	0.932968	0.014973	0.616373	0.0344371	0.65056	0.0304416	0.684112	0.0602918	0.622553	0.0217226
5	0.5	0	None	True	0.935197	0.0158418	0.628438	0.0398385	0.661105	0.0360644	0.674464	0.0641682	0.65098	0.0265066
5	0.1	0	None	True	0.937883	0.0160764	0.648284	0.0320897	0.677711	0.0297087	0.664541	0.0549049	0.694997	0.033768
5	1	0	None	False	0.9333	0.0149831	0.554481	0.0286442	0.590773	0.0232253	0.715907	0.0592935	0.504925	0.0223452
5	0.5	0	None	False	0.936016	0.0151506	0.567277	0.0317269	0.603928	0.0272273	0.705563	0.0591659	0.530229	0.0290798
5	0.1	0	None	False	0.93836	0.0153779	0.591398	0.0255465	0.626725	0.0226075	0.698241	0.0622083	0.572292	0.0304736
RF
5-Fold paramater tuning	5FCV
nfolds	Ntrees	Cretirion	MaxFeatures	RAUC	Std_RAUC	MCC	Std_MCC	FSCORE	Std_FSCORE	Recall	Std_Recall	Precision	Std_Precision
5	10	gini	log2	0.949589	0.00783276	0.791804	0.0172356	0.792772	0.016887	0.671282	0.0217162	0.968511	0.0131096
5	50	gini	log2	0.966302	0.0110347	0.810904	0.0243156	0.812818	0.025581	0.699029	0.0379628	0.972811	0.0136869
5	100	gini	log2	0.968418	0.0108573	0.803166	0.0265795	0.805068	0.0267714	0.689186	0.0354352	0.969182	0.0164177
5	200	gini	log2	0.972705	0.00602193	0.810868	0.0236928	0.81391	0.023704	0.703687	0.0332105	0.966481	0.0183939
5	300	gini	log2	0.974025	0.00641694	0.803134	0.0224782	0.805596	0.0223757	0.69157	0.0306217	0.965924	0.0186956
5	700	gini	log2	0.97592	0.00597545	0.803302	0.0277119	0.805633	0.0284529	0.692032	0.0402851	0.96598	0.0188345
5	10	entropy	log2	0.960064	0.00561668	0.798429	0.032836	0.797672	0.0366292	0.67504	0.0526978	0.97891	0.0124146
5	50	entropy	log2	0.97675	0.00937184	0.806003	0.0358213	0.808113	0.0362035	0.69416	0.0462124	0.968767	0.0207749
5	100	entropy	log2	0.977222	0.00842231	0.810156	0.0271715	0.812682	0.0272096	0.700091	0.0346957	0.969436	0.0161594
5	200	entropy	log2	0.977889	0.00664904	0.812164	0.0303909	0.814742	0.0307489	0.703395	0.0415839	0.969648	0.0162138
5	300	entropy	log2	0.976599	0.00715785	0.804429	0.0207379	0.806496	0.0203864	0.690923	0.0270657	0.969369	0.0161144
5	700	entropy	log2	0.977635	0.00651174	0.803197	0.0224865	0.804616	0.0217385	0.686398	0.0269042	0.972752	0.0165241
5	10	gini	sqrt	0.941721	0.0135613	0.795894	0.0317907	0.797551	0.0315613	0.679958	0.0411147	0.966231	0.0228249
5	50	gini	sqrt	0.965	0.0028463	0.805088	0.0358371	0.807213	0.0350426	0.692058	0.0413706	0.969439	0.0216673
5	100	gini	sqrt	0.966705	0.00432754	0.806654	0.0426005	0.808664	0.0428091	0.694895	0.0548372	0.969508	0.0220225
5	200	gini	sqrt	0.970141	0.00432249	0.811071	0.0357994	0.814547	0.0356706	0.70665	0.0466591	0.963303	0.0219397
5	300	gini	sqrt	0.970868	0.00450432	0.812936	0.0384553	0.81606	0.0384275	0.707158	0.0491222	0.966614	0.02078
5	700	gini	sqrt	0.972337	0.00493951	0.823166	0.034062	0.826368	0.0346695	0.720922	0.0502216	0.970467	0.0158878
5	10	entropy	sqrt	0.945428	0.0134506	0.791627	0.0390025	0.795488	0.0401337	0.686269	0.0559006	0.949353	0.0148401
5	50	entropy	sqrt	0.968905	0.0054882	0.80781	0.0215753	0.811169	0.0204572	0.700904	0.0265541	0.963524	0.0213001
5	100	entropy	sqrt	0.969056	0.00571645	0.813978	0.0260426	0.817759	0.0252078	0.710732	0.0328663	0.963849	0.0213512
5	200	entropy	sqrt	0.972904	0.00451728	0.820211	0.0299121	0.823879	0.0292966	0.718135	0.0390927	0.967499	0.0195793
5	300	entropy	sqrt	0.975283	0.0032793	0.821957	0.0349437	0.825647	0.0346812	0.721156	0.0472659	0.967525	0.019858
5	700	entropy	sqrt	0.975468	0.00420397	0.830568	0.0274119	0.834501	0.0271577	0.73239	0.0364726	0.970806	0.0155052
kNN
5-Fold paramater tuning	5FCV
nfolds	Nn	RAUC	Std_RAUC	MCC	Std_MCC	FSCORE	Std_FSCORE	Recall	Std_Recall	Precision	Std_Precision
5	1	0.92255	0.0274356	0.792319	0.0505544	0.809764	0.0459113	0.872664	0.0509959	0.755403	0.0424662
5	3	0.950986	0.0203325	0.816127	0.0460132	0.83234	0.042239	0.85139	0.0570183	0.814747	0.0306848
5	5	0.952853	0.0182047	0.800397	0.0315479	0.81748	0.0295356	0.802949	0.040753	0.833159	0.0220838
5	7	0.951925	0.0198829	0.781002	0.0235161	0.797111	0.0235858	0.748844	0.035584	0.853041	0.0180144
5	9	0.954398	0.0151199	0.746183	0.0371101	0.762122	0.0362603	0.693306	0.0446664	0.847179	0.0289597
5	11	0.954921	0.0143965	0.713812	0.0468242	0.725082	0.0481274	0.629249	0.063031	0.859423	0.0360978
SVM_linear
5-Fold paramater tuning	5FCV
nfolds	cost	kern	RAUC	Std_RAUC	MCC	Std_MCC	FSCORE	Std_FSCORE	Recall	Std_Recall	Precision	Std_Precision
5	1000	linear	0.951025	0.00765223	0.699406	0.0113849	0.726244	0.0108082	0.764947	0.0272325	0.692273	0.0186935
5	100	linear	0.951025	0.00765223	0.699406	0.0113849	0.726244	0.0108082	0.764947	0.0272325	0.692273	0.0186935
5	10	linear	0.951013	0.00763619	0.699406	0.0113849	0.726244	0.0108082	0.764947	0.0272325	0.692273	0.0186935
5	1	linear	0.950284	0.00744479	0.707661	0.0100272	0.73382	0.00846075	0.770119	0.0251025	0.701744	0.0178171
5	0.1	linear	0.957366	0.00846378	0.767571	0.0395118	0.787114	0.0356711	0.763079	0.0499664	0.813517	0.0200242
5	0.01	linear	0.934107	0.0115313	0.649517	0.0411731	0.621338	0.0487175	0.456743	0.0491956	0.978563	0.01084
5	0.001	linear	0.915062	0.0143896	0	0	0	0	0	0	0	0
5	0.0001	linear	0.915061	0.0141707	0	0	0	0	0	0	0	0
SVM_rbf
5-Fold paramater tuning	5FCV
nfolds	cost	Gam	kern	RAUC	Std_RAUC	MCC	Std_MCC	FSCORE	Std_FSCORE	Recall	Std_Recall	Precision	Std_Precision
5	1000	1e-05	rbf	0.946033	0.00873201	0.711718	0.0359514	0.707204	0.0380544	0.568206	0.0430471	0.938872	0.0199466
5	1000	0.0001	rbf	0.954922	0.00833946	0.730683	0.0182636	0.754478	0.0162607	0.75366	0.0281128	0.755994	0.0160735
5	1000	0.001	rbf	0.957387	0.00770919	0.752385	0.011049	0.774334	0.00863641	0.795203	0.0327565	0.756124	0.0202294
5	1000	0.01	rbf	0.972271	0.00831877	0.8521	0.0232061	0.863686	0.0211215	0.826917	0.0288637	0.90442	0.0202585
5	1000	0.1	rbf	0.978693	0.00699528	0.601772	0.034775	0.5582	0.043314	0.390439	0.0433256	0.987698	0.0152501
5	100	1e-05	rbf	0.914996	0.0143619	0.237041	0.050262	0.1192	0.0494975	0.0641356	0.0288219	1	0
5	100	0.0001	rbf	0.946215	0.00870461	0.713469	0.0361354	0.708388	0.0382379	0.568206	0.0430471	0.94285	0.0164437
5	100	0.001	rbf	0.95855	0.00823515	0.752838	0.0259467	0.774721	0.0231101	0.770491	0.0292417	0.779294	0.0204777
5	100	0.01	rbf	0.972279	0.00831769	0.8521	0.0232061	0.863686	0.0211215	0.826917	0.0288637	0.90442	0.0202585
5	100	0.1	rbf	0.978658	0.00696562	0.601772	0.034775	0.5582	0.043314	0.390439	0.0433256	0.987698	0.0152501
5	10	1e-05	rbf	0.915158	0.0143073	0	0	0	0	0	0	0	0
5	10	0.0001	rbf	0.915257	0.0143081	0.225409	0.0379697	0.107383	0.0361318	0.0571318	0.0206485	1	0
5	10	0.001	rbf	0.948099	0.00838353	0.713396	0.0337722	0.707546	0.0345062	0.565467	0.0373371	0.946613	0.021198
5	10	0.01	rbf	0.971835	0.0081168	0.847929	0.0264349	0.859969	0.0241136	0.824039	0.0297772	0.899549	0.0223124
5	10	0.1	rbf	0.978688	0.00699349	0.601772	0.034775	0.5582	0.043314	0.390439	0.0433256	0.987698	0.0152501
5	1	1e-05	rbf	0.913928	0.016961	0	0	0	0	0	0	0	0
5	1	0.0001	rbf	0.915135	0.0147482	0	0	0	0	0	0	0	0
5	1	0.001	rbf	0.917283	0.0144999	0.176457	0.0356228	0.0683252	0.0241482	0.0355319	0.0128722	1	0
5	1	0.01	rbf	0.959418	0.00709475	0.712667	0.0418272	0.701926	0.0463571	0.553094	0.0524273	0.965189	0.0220389
5	1	0.1	rbf	0.976314	0.0058244	0.51563	0.0332311	0.447516	0.044863	0.290927	0.0383926	0.984857	0.0185956
DNN
5-Fold paramater tuning	5FCV
lr=1
Epochs	Layers	Activation	Input dropout	Dropout	L2	Filler	AvAUC	Std_AUC	AvMCC	Std_MCC	AvFSCORE	Std_FSCORE	AvRecall	Std_Recall	AvPrecision	Std_Precision	AvAccuracy
300	[5]	ReLU	0	0	False	Gaussian	0.653594	0.0299626	0	0	0	0	0	0	0	0	0.910823
300	[10]	ReLU	0	0	False	Gaussian	0.668925	0.0316291	0	0	0	0	0	0	0	0	0.910823
300	[50]	ReLU	0	0	False	Gaussian	0.717539	0.0254899	0	0	0	0	0	0	0	0	0.910823
300	[100]	ReLU	0	0	False	Gaussian	0.731977	0.0172577	0	0	0	0	0	0	0	0	0.910823
300	[200]	ReLU	0	0	False	Gaussian	0.747752	0.0240118	0	0	0	0	0	0	0	0	0.910823
300	[500]	ReLU	0	0	False	Gaussian	0.776506	0.0264287	0	0	0	0	0	0	0	0	0.910823
300	[700]	ReLU	0	0	False	Gaussian	0.783775	0.0175235	0	0	0	0	0	0	0	0	0.910823
300	[1000]	ReLU	0	0	False	Gaussian	0.786197	0.0194088	0	0	0	0	0	0	0	0	0.910823
300	[1500]	ReLU	0	0	False	Gaussian	0.80084	0.0284338	0	0	0	0	0	0	0	0	0.910823
300	[2000]	ReLU	0	0	False	Gaussian	0.798446	0.0214211	0	0	0	0	0	0	0	0	0.910823
300	[2500]	ReLU	0	0	False	Gaussian	0.810337	0.0217398	0	0	0	0	0	0	0	0	0.910823
300	[3000]	ReLU	0	0	False	Gaussian	0.81371	0.0200285	0	0	0	0	0	0	0	0	0.910823
300	[3500]	ReLU	0	0	False	Gaussian	0.825568	0.025699	0	0	0	0	0	0	0	0	0.910823
300	[5]	Sigmoid	0	0	False	Gaussian	0.702627	0.0290819	0	0	0	0	0	0	0	0	0.910823
300	[10]	Sigmoid	0	0	False	Gaussian	0.767073	0.0377091	0	0	0	0	0	0	0	0	0.910823
300	[50]	Sigmoid	0	0	False	Gaussian	0.788367	0.0495537	0	0	0	0	0	0	0	0	0.910823
300	[100]	Sigmoid	0	0	False	Gaussian	0.772056	0.0398516	0	0	0	0	0	0	0	0	0.910823
300	[200]	Sigmoid	0	0	False	Gaussian	0.786633	0.0326628	0	0	0	0	0	0	0	0	0.910823
300	[500]	Sigmoid	0	0	False	Gaussian	0.805272	0.0262683	0	0	0	0	0	0	0	0	0.910823
300	[700]	Sigmoid	0	0	False	Gaussian	0.838962	0.0276351	0	0	0	0	0	0	0	0	0.910823
300	[1000]	Sigmoid	0	0	False	Gaussian	0.865385	0.0218589	0	0	0	0	0	0	0	0	0.910823
300	[1500]	Sigmoid	0	0	False	Gaussian	0.86414	0.0238525	0	0	0	0	0	0	0	0	0.910823
300	[2000]	Sigmoid	0	0	False	Gaussian	0.869537	0.0121488	0	0	0	0	0	0	0	0	0.910823
300	[2500]	Sigmoid	0	0	False	Gaussian	0.873647	0.0186329	0	0	0	0	0	0	0	0	0.910823
300	[3000]	Sigmoid	0	0	False	Gaussian	0.872444	0.0188538	0	0	0	0	0	0	0	0	0.910823
300	[3500]	Sigmoid	0	0	False	Gaussian	0.873798	0.0157302	0	0	0	0	0	0	0	0	0.910823
300	[5]	TanH	0	0	False	Gaussian	0.648322	0.0213182	0	0	0	0	0	0	0	0	0.910823
300	[10]	TanH	0	0	False	Gaussian	0.676699	0.0192298	0	0	0	0	0	0	0	0	0.910823
300	[50]	TanH	0	0	False	Gaussian	0.713232	0.0282597	0	0	0	0	0	0	0	0	0.910823
300	[100]	TanH	0	0	False	Gaussian	0.750581	0.0271205	0	0	0	0	0	0	0	0	0.910823
300	[200]	TanH	0	0	False	Gaussian	0.766291	0.0235632	0	0	0	0	0	0	0	0	0.910823
300	[500]	TanH	0	0	False	Gaussian	0.797199	0.02122	0	0	0	0	0	0	0	0	0.910823
300	[700]	TanH	0	0	False	Gaussian	0.805666	0.0223307	0	0	0	0	0	0	0	0	0.910823
300	[1000]	TanH	0	0	False	Gaussian	0.81794	0.0191005	0	0	0	0	0	0	0	0	0.910823
300	[1500]	TanH	0	0	False	Gaussian	0.836576	0.0246195	0	0	0	0	0	0	0	0	0.910823
300	[2000]	TanH	0	0	False	Gaussian	0.847412	0.0238651	0	0	0	0	0	0	0	0	0.910823
300	[2500]	TanH	0	0	False	Gaussian	0.859213	0.0176869	0	0	0	0	0	0	0	0	0.910823
300	[3000]	TanH	0	0	False	Gaussian	0.865277	0.0216912	0.0413587	0.0507527	0.00931861	0.0114842	0.00471464	0.00581114	0.4	0.489898	0.911255
300	[3500]	TanH	0	0	False	Gaussian	0.872179	0.0224091	0.0919425	0.047735	0.0232301	0.0134842	0.0117985	0.00688038	0.8	0.4	0.911905
300	[5, 5]	ReLU	0	0	False	Gaussian	0.516018	0.0631591	0	0	0	0	0	0	0	0	0.910823
300	[10, 10]	ReLU	0	0	False	Gaussian	0.509879	0.0422721	0	0	0	0	0	0	0	0	0.910823
300	[50, 50]	ReLU	0	0	False	Gaussian	0.497848	0.0651136	0	0	0	0	0	0	0	0	0.910823
300	[100, 100]	ReLU	0	0	False	Gaussian	0.477181	0.0455102	0	0	0	0	0	0	0	0	0.910823
300	[200, 200]	ReLU	0	0	False	Gaussian	0.534316	0.060304	0	0	0	0	0	0	0	0	0.910823
300	[500, 500]	ReLU	0	0	False	Gaussian	0.57335	0.028498	0	0	0	0	0	0	0	0	0.910823
300	[700, 700]	ReLU	0	0	False	Gaussian	0.603491	0.0334495	0	0	0	0	0	0	0	0	0.910823
300	[1000, 1000]	ReLU	0	0	False	Gaussian	0.631925	0.0321585	0	0	0	0	0	0	0	0	0.910823
300	[2000, 2000]	ReLU	0	0	False	Gaussian	0.720095	0.0218746	0	0	0	0	0	0	0	0	0.910823
300	[2500, 2500]	ReLU	0	0	False	Gaussian	0.740348	0.02153	0	0	0	0	0	0	0	0	0.910823
300	[3000, 3000]	ReLU	0	0	False	Gaussian	0.758066	0.0272386	0	0	0	0	0	0	0	0	0.910823
300	[3500, 3500]	ReLU	0	0	False	Gaussian	0.777141	0.0244253	0	0	0	0	0	0	0	0	0.910823
300	[5, 5]	ReLU	0	0.5	False	Gaussian	0.458825	0.0661848	0	0	0	0	0	0	0	0	0.910823
300	[10, 10]	ReLU	0	0.5	False	Gaussian	0.503845	0.0679717	0	0	0	0	0	0	0	0	0.910823
300	[50, 50]	ReLU	0	0.5	False	Gaussian	0.505711	0.0362154	0	0	0	0	0	0	0	0	0.910823
300	[100, 100]	ReLU	0	0.5	False	Gaussian	0.518932	0.0275726	0	0	0	0	0	0	0	0	0.910823
300	[200, 200]	ReLU	0	0.5	False	Gaussian	0.497059	0.0649736	0	0	0	0	0	0	0	0	0.910823
300	[500, 500]	ReLU	0	0.5	False	Gaussian	0.588376	0.0200159	0	0	0	0	0	0	0	0	0.910823
300	[700, 700]	ReLU	0	0.5	False	Gaussian	0.598052	0.0234042	0	0	0	0	0	0	0	0	0.910823
300	[1000, 1000]	ReLU	0	0.5	False	Gaussian	0.627157	0.0268047	0	0	0	0	0	0	0	0	0.910823
300	[1500, 1500]	ReLU	0	0.5	False	Gaussian	0.681048	0.0247427	0	0	0	0	0	0	0	0	0.910823
300	[2000, 2000]	ReLU	0	0.5	False	Gaussian	0.726305	0.0190873	0	0	0	0	0	0	0	0	0.910823
300	[2500, 2500]	ReLU	0	0.5	False	Gaussian	0.734685	0.022298	0	0	0	0	0	0	0	0	0.910823
300	[3000, 3000]	ReLU	0	0.5	False	Gaussian	0.751891	0.0228855	0	0	0	0	0	0	0	0	0.910823
300	[3500, 3500]	ReLU	0	0.5	False	Gaussian	0.770125	0.0255821	0	0	0	0	0	0	0	0	0.910823
300	[5, 5]	ReLU	0.2	0.5	False	Gaussian	0.490925	0.048563	0	0	0	0	0	0	0	0	0.910823
300	[10, 10]	ReLU	0.2	0.5	False	Gaussian	0.496091	0.0706153	0	0	0	0	0	0	0	0	0.910823
300	[50, 50]	ReLU	0.2	0.5	False	Gaussian	0.508513	0.029278	0	0	0	0	0	0	0	0	0.910823
300	[100, 100]	ReLU	0.2	0.5	False	Gaussian	0.491879	0.0579073	0	0	0	0	0	0	0	0	0.910823
300	[200, 200]	ReLU	0.2	0.5	False	Gaussian	0.531224	0.059817	0	0	0	0	0	0	0	0	0.910823
300	[500, 500]	ReLU	0.2	0.5	False	Gaussian	0.575819	0.0214009	0	0	0	0	0	0	0	0	0.910823
300	[700, 700]	ReLU	0.2	0.5	False	Gaussian	0.616224	0.0282107	0	0	0	0	0	0	0	0	0.910823
300	[1000, 1000]	ReLU	0.2	0.5	False	Gaussian	0.646705	0.0161235	0	0	0	0	0	0	0	0	0.910823
300	[1500, 1500]	ReLU	0.2	0.5	False	Gaussian	0.697088	0.0228831	0	0	0	0	0	0	0	0	0.910823
300	[2000, 2000]	ReLU	0.2	0.5	False	Gaussian	0.713334	0.0261276	0	0	0	0	0	0	0	0	0.910823
300	[2500, 2500]	ReLU	0.2	0.5	False	Gaussian	0.73198	0.0313077	0	0	0	0	0	0	0	0	0.910823
300	[3000, 3000]	ReLU	0.2	0.5	False	Gaussian	0.742241	0.0266127	0	0	0	0	0	0	0	0	0.910823
300	[3500, 3500]	ReLU	0.2	0.5	False	Gaussian	0.757902	0.0230768	0	0	0	0	0	0	0	0	0.910823
300	[5, 5]	ReLU	0.5	0.5	False	Gaussian	0.490057	0.0336484	0	0	0	0	0	0	0	0	0.910823
300	[10, 10]	ReLU	0.5	0.5	False	Gaussian	0.47689	0.0773317	0	0	0	0	0	0	0	0	0.910823
300	[50, 50]	ReLU	0.5	0.5	False	Gaussian	0.484447	0.0390972	0	0	0	0	0	0	0	0	0.910823
300	[100, 100]	ReLU	0.5	0.5	False	Gaussian	0.519032	0.0517589	0	0	0	0	0	0	0	0	0.910823
300	[200, 200]	ReLU	0.5	0.5	False	Gaussian	0.517551	0.0579382	0	0	0	0	0	0	0	0	0.910823
300	[500, 500]	ReLU	0.5	0.5	False	Gaussian	0.579735	0.023571	0	0	0	0	0	0	0	0	0.910823
300	[700, 700]	ReLU	0.5	0.5	False	Gaussian	0.609623	0.0161229	0	0	0	0	0	0	0	0	0.910823
300	[1000, 1000]	ReLU	0.5	0.5	False	Gaussian	0.631714	0.0208734	0	0	0	0	0	0	0	0	0.910823
300	[1500, 1500]	ReLU	0.5	0.5	False	Gaussian	0.69094	0.0235899	0	0	0	0	0	0	0	0	0.910823
300	[2000, 2000]	ReLU	0.5	0.5	False	Gaussian	0.716478	0.0245338	0	0	0	0	0	0	0	0	0.910823
300	[2500, 2500]	ReLU	0.5	0.5	False	Gaussian	0.719363	0.0267626	0	0	0	0	0	0	0	0	0.910823
300	[3000, 3000]	ReLU	0.5	0.5	False	Gaussian	0.742941	0.0185685	0	0	0	0	0	0	0	0	0.910823
300	[3500, 3500]	ReLU	0.5	0.5	False	Gaussian	0.74825	0.0204141	0	0	0	0	0	0	0	0	0.910823
300	[5, 5, 5]	ReLU	0	0	False	Gaussian	0.471329	0.0450643	0	0	0	0	0	0	0	0	0.910823
300	[10, 10, 10]	ReLU	0	0	False	Gaussian	0.518536	0.0520965	0	0	0	0	0	0	0	0	0.910823
300	[50, 50, 50]	ReLU	0	0	False	Gaussian	0.53729	0.0716875	0	0	0	0	0	0	0	0	0.910823
300	[100, 100, 100]	ReLU	0	0	False	Gaussian	0.510889	0.0786001	0	0	0	0	0	0	0	0	0.910823
300	[200, 200, 200]	ReLU	0	0	False	Gaussian	0.471179	0.0452225	0	0	0	0	0	0	0	0	0.910823
300	[500, 500, 500]	ReLU	0	0	False	Gaussian	0.508428	0.0640677	0	0	0	0	0	0	0	0	0.910823
300	[700, 700, 700]	ReLU	0	0	False	Gaussian	0.521677	0.0159477	0	0	0	0	0	0	0	0	0.910823
300	[1000, 1000, 1000]	ReLU	0	0	False	Gaussian	0.536726	0.0424612	0	0	0	0	0	0	0	0	0.910823
300	[1500, 1500, 1500]	ReLU	0	0	False	Gaussian	0.538149	0.0400191	0	0	0	0	0	0	0	0	0.910823
300	[2000, 2000, 2000]	ReLU	0	0	False	Gaussian	0.57656	0.0408298	0	0	0	0	0	0	0	0	0.910823
300	[2500, 2500, 2500]	ReLU	0	0	False	Gaussian	0.62711	0.0310951	0	0	0	0	0	0	0	0	0.910823
300	[3000, 3000, 3000]	ReLU	0	0	False	Gaussian	0.665084	0.0262055	0	0	0	0	0	0	0	0	0.910823
300	[3500, 3500, 3500]	ReLU	0	0	False	Gaussian	0.686154	0.032024	0	0	0	0	0	0	0	0	0.910823
300	[5, 5, 5]	ReLU	0.2	0.5	False	Gaussian	0.569888	0.0562389	0	0	0	0	0	0	0	0	0.910823
300	[10, 10, 10]	ReLU	0.2	0.5	False	Gaussian	0.475483	0.0667721	0	0	0	0	0	0	0	0	0.910823
300	[50, 50, 50]	ReLU	0.2	0.5	False	Gaussian	0.543314	0.0528121	0	0	0	0	0	0	0	0	0.910823
300	[100, 100, 100]	ReLU	0.2	0.5	False	Gaussian	0.474792	0.0411632	0	0	0	0	0	0	0	0	0.910823
300	[200, 200, 200]	ReLU	0.2	0.5	False	Gaussian	0.550515	0.045499	0	0	0	0	0	0	0	0	0.910823
300	[500, 500, 500]	ReLU	0.2	0.5	False	Gaussian	0.471142	0.0370386	0	0	0	0	0	0	0	0	0.910823
300	[700, 700, 700]	ReLU	0.2	0.5	False	Gaussian	0.474081	0.0461517	0	0	0	0	0	0	0	0	0.910823
300	[1000, 1000, 1000]	ReLU	0.2	0.5	False	Gaussian	0.497437	0.041501	0	0	0	0	0	0	0	0	0.910823
300	[1500, 1500, 1500]	ReLU	0.2	0.5	False	Gaussian	0.516645	0.0364146	0	0	0	0	0	0	0	0	0.910823
300	[2000, 2000, 2000]	ReLU	0.2	0.5	False	Gaussian	0.588631	0.0322279	0	0	0	0	0	0	0	0	0.910823
300	[2500, 2500, 2500]	ReLU	0.2	0.5	False	Gaussian	0.629702	0.0203042	0	0	0	0	0	0	0	0	0.910823
300	[3000, 3000, 3000]	ReLU	0.2	0.5	False	Gaussian	0.659889	0.0364112	0	0	0	0	0	0	0	0	0.910823
300	[3500, 3500, 3500]	ReLU	0.2	0.5	False	Gaussian	0.67847	0.0271161	0	0	0	0	0	0	0	0	0.910823
300	[5, 5, 5]	ReLU	0.5	0.5	False	Gaussian	0.470677	0.0427304	0	0	0	0	0	0	0	0	0.910823
300	[10, 10, 10]	ReLU	0.5	0.5	False	Gaussian	0.47011	0.0490247	0	0	0	0	0	0	0	0	0.910823
300	[50, 50, 50]	ReLU	0.5	0.5	False	Gaussian	0.538867	0.0799398	0	0	0	0	0	0	0	0	0.910823
300	[100, 100, 100]	ReLU	0.5	0.5	False	Gaussian	0.486983	0.0516309	0	0	0	0	0	0	0	0	0.910823
300	[200, 200, 200]	ReLU	0.5	0.5	False	Gaussian	0.482288	0.0496559	0	0	0	0	0	0	0	0	0.910823
300	[500, 500, 500]	ReLU	0.5	0.5	False	Gaussian	0.455892	0.0287639	0	0	0	0	0	0	0	0	0.910823
300	[700, 700, 700]	ReLU	0.5	0.5	False	Gaussian	0.437139	0.0448671	0	0	0	0	0	0	0	0	0.910823
300	[1000, 1000, 1000]	ReLU	0.5	0.5	False	Gaussian	0.469018	0.0475582	0	0	0	0	0	0	0	0	0.910823
300	[1500, 1500, 1500]	ReLU	0.5	0.5	False	Gaussian	0.523037	0.0121806	0	0	0	0	0	0	0	0	0.910823
300	[2000, 2000, 2000]	ReLU	0.5	0.5	False	Gaussian	0.568289	0.0224334	0	0	0	0	0	0	0	0	0.910823
300	[2500, 2500, 2500]	ReLU	0.5	0.5	False	Gaussian	0.62149	0.0174274	0	0	0	0	0	0	0	0	0.910823
300	[3000, 3000, 3000]	ReLU	0.5	0.5	False	Gaussian	0.648706	0.0251194	0	0	0	0	0	0	0	0	0.910823
300	[3500, 3500, 3500]	ReLU	0.5	0.5	False	Gaussian	0.687482	0.0289043	0	0	0	0	0	0	0	0	0.910823
300	[5, 5, 5, 5]	ReLU	0.2	0.5	False	Gaussian	0.499558	0.000962847	0	0	0	0	0	0	0	0	0.910823
300	[10, 10, 10, 10]	ReLU	0.2	0.5	False	Gaussian	0.502588	0.0320131	0	0	0	0	0	0	0	0	0.910823
300	[50, 50, 50, 50]	ReLU	0.2	0.5	False	Gaussian	0.519092	0.05058	0	0	0	0	0	0	0	0	0.910823
300	[100, 100, 100]	ReLU	0.2	0.5	False	Gaussian	0.512524	0.0530845	0	0	0	0	0	0	0	0	0.910823
300	[200, 200, 200, 200]	ReLU	0.2	0.5	False	Gaussian	0.507148	0.0844124	0	0	0	0	0	0	0	0	0.910823
300	[500, 500, 500, 500]	ReLU	0.2	0.5	False	Gaussian	0.437025	0.0906996	0	0	0	0	0	0	0	0	0.910823
300	[700, 700, 700, 700]	ReLU	0.2	0.5	False	Gaussian	0.465807	0.0566909	0	0	0	0	0	0	0	0	0.910823
300	[1000, 1000, 1000, 1000]	ReLU	0.2	0.5	False	Gaussian	0.497331	0.073847	0	0	0	0	0	0	0	0	0.910823
300	[1500, 1500, 1500, 1500]	ReLU	0.2	0.5	False	Gaussian	0.485679	0.0382839	0	0	0	0	0	0	0	0	0.910823
300	[2000, 2000, 2000, 2000]	ReLU	0.2	0.5	False	Gaussian	0.476684	0.0172799	0	0	0	0	0	0	0	0	0.910823
300	[2500, 2500, 2500, 2500]	ReLU	0.2	0.5	False	Gaussian	0.514499	0.0413118	0	0	0	0	0	0	0	0	0.910823
300	[3000, 3000, 3000, 3000]	ReLU	0.2	0.5	False	Gaussian	0.55156	0.0231051	0	0	0	0	0	0	0	0	0.910823
300	[3500, 3500, 3500, 3500]	ReLU	0.2	0.5	False	Gaussian	0.597548	0.0217899	0	0	0	0	0	0	0	0	0.910823
300	[5, 5, 5, 5]	ReLU	0.5	0.5	False	Gaussian	0.495313	0.00975373	0	0	0	0	0	0	0	0	0.910823
300	[10, 10, 10, 10]	ReLU	0.5	0.5	False	Gaussian	0.489265	0.0131501	0	0	0	0	0	0	0	0	0.910823
300	[50, 50, 50, 50]	ReLU	0.5	0.5	False	Gaussian	0.466678	0.131222	0	0	0	0	0	0	0	0	0.910823
300	[100, 100, 100]	ReLU	0.5	0.5	False	Gaussian	0.542311	0.0661041	0	0	0	0	0	0	0	0	0.910823
300	[200, 200, 200, 200]	ReLU	0.5	0.5	False	Gaussian	0.533699	0.077955	0	0	0	0	0	0	0	0	0.910823
300	[500, 500, 500, 500]	ReLU	0.5	0.5	False	Gaussian	0.504333	0.0375855	0	0	0	0	0	0	0	0	0.910823
300	[700, 700, 700, 700]	ReLU	0.5	0.5	False	Gaussian	0.439277	0.0399063	0	0	0	0	0	0	0	0	0.910823
300	[1000, 1000, 1000, 1000]	ReLU	0.5	0.5	False	Gaussian	0.500303	0.0468112	0	0	0	0	0	0	0	0	0.910823
300	[1500, 1500, 1500, 1500]	ReLU	0.5	0.5	False	Gaussian	0.439881	0.0347981	0	0	0	0	0	0	0	0	0.910823
300	[2000, 2000, 2000, 2000]	ReLU	0.5	0.5	False	Gaussian	0.486203	0.0256791	0	0	0	0	0	0	0	0	0.910823
300	[2500, 2500, 2500, 2500]	ReLU	0.5	0.5	False	Gaussian	0.514065	0.0146967	0	0	0	0	0	0	0	0	0.910823
300	[3000, 3000, 3000, 3000]	ReLU	0.5	0.5	False	Gaussian	0.535691	0.0368017	0	0	0	0	0	0	0	0	0.910823
300	[3500, 3500, 3500, 3500]	ReLU	0.5	0.5	False	Gaussian	0.5873	0.0295773	0	0	0	0	0	0	0	0	0.910823
lr=0.1
Epochs	Layers	Activation	Input dropout	Dropout	L2	Filler	AvAUC	Std_AUC	AvMCC	Std_MCC	AvFSCORE	Std_FSCORE	AvRecall	Std_Recall	AvPrecision	Std_Precision	AvAccuracy
300	[5]	ReLU	0	0	False	Gaussian	0.955374	0.01064	0.754423	0.0163768	0.775949	0.0141968	0.768197	0.0251659	0.784388	0.0124974	0.96039
300	[10]	ReLU	0	0	False	Gaussian	0.956341	0.00859963	0.750674	0.0274177	0.772504	0.0237982	0.765458	0.0246045	0.780861	0.0374549	0.959524
300	[50]	ReLU	0	0	False	Gaussian	0.961518	0.00796292	0.766615	0.0392952	0.787212	0.0350992	0.78489	0.0304655	0.790642	0.049099	0.961905
300	[100]	ReLU	0	0	False	Gaussian	0.961994	0.00691561	0.774139	0.0289978	0.793968	0.0254269	0.785263	0.0253805	0.803513	0.0339343	0.96342
300	[200]	ReLU	0	0	False	Gaussian	0.962687	0.00675145	0.779267	0.0364489	0.798703	0.0321232	0.792706	0.0320461	0.8057	0.0421844	0.964069
300	[500]	ReLU	0	0	False	Gaussian	0.964202	0.00682828	0.790099	0.0358664	0.80825	0.0316665	0.790614	0.0327085	0.827118	0.0355315	0.966234
300	[700]	ReLU	0	0	False	Gaussian	0.964988	0.00658213	0.792668	0.0389906	0.810529	0.0343924	0.790614	0.0327085	0.83185	0.0399121	0.966667
300	[1000]	ReLU	0	0	False	Gaussian	0.965428	0.00622678	0.801686	0.0383453	0.818578	0.0337118	0.795643	0.0304681	0.843355	0.0422387	0.968182
300	[1500]	ReLU	0	0	False	Gaussian	0.965761	0.00667924	0.799276	0.040768	0.816006	0.036284	0.788289	0.0361583	0.846449	0.0432061	0.967965
300	[2000]	ReLU	0	0	False	Gaussian	0.965962	0.00649366	0.794935	0.0354129	0.8121	0.0316001	0.78582	0.0346528	0.840826	0.0351063	0.967316
300	[2500]	ReLU	0	0	False	Gaussian	0.966657	0.00651544	0.80166	0.0381937	0.818255	0.0339795	0.790614	0.0327085	0.848269	0.0394122	0.968398
300	[3000]	ReLU	0	0	False	Gaussian	0.967796	0.00729354	0.805801	0.0362077	0.82153	0.0326648	0.788289	0.0361583	0.858374	0.0356944	0.969264
300	[3500]	ReLU	0	0	False	Gaussian	0.968161	0.00729373	0.811095	0.0364224	0.826412	0.032906	0.793084	0.0348388	0.863123	0.035566	0.97013
300	[5]	Sigmoid	0	0	False	Gaussian	0.959941	0.00736797	0.757509	0.0214505	0.778922	0.0185269	0.775928	0.0245629	0.782643	0.0247675	0.960606
300	[10]	Sigmoid	0	0	False	Gaussian	0.96112	0.00750367	0.761965	0.0218677	0.782837	0.018811	0.775928	0.0245629	0.790656	0.0264084	0.961472
300	[50]	Sigmoid	0	0	False	Gaussian	0.960325	0.00723486	0.760614	0.0227179	0.781698	0.0198477	0.775376	0.0211474	0.788635	0.0269641	0.961255
300	[100]	Sigmoid	0	0	False	Gaussian	0.959695	0.00729815	0.758706	0.0244358	0.77991	0.0212075	0.770756	0.0227805	0.789659	0.0257538	0.961039
300	[200]	Sigmoid	0	0	False	Gaussian	0.959826	0.00729341	0.758675	0.0228723	0.779854	0.019731	0.770756	0.0227805	0.789624	0.0246077	0.961039
300	[500]	Sigmoid	0	0	False	Gaussian	0.960458	0.0067566	0.757484	0.020739	0.778655	0.0180043	0.7709	0.0259567	0.787492	0.0258106	0.960823
300	[700]	Sigmoid	0	0	False	Gaussian	0.960432	0.00647749	0.759275	0.0211957	0.780209	0.0182289	0.768336	0.0226134	0.793138	0.02566	0.961255
300	[1000]	Sigmoid	0	0	False	Gaussian	0.961034	0.00701643	0.762371	0.0217034	0.783088	0.0189516	0.773051	0.0247773	0.794131	0.0254637	0.961688
300	[1500]	Sigmoid	0	0	False	Gaussian	0.961356	0.00711651	0.754928	0.0211335	0.776378	0.0181514	0.768336	0.0226134	0.785377	0.0270925	0.96039
300	[2000]	Sigmoid	0	0	False	Gaussian	0.96062	0.0069566	0.752812	0.0228127	0.774554	0.0196824	0.768336	0.0226134	0.78157	0.0280614	0.959957
300	[2500]	Sigmoid	0	0	False	Gaussian	0.961213	0.00652945	0.749151	0.0227064	0.771199	0.0194378	0.766185	0.024437	0.777182	0.0289579	0.959307
300	[3000]	Sigmoid	0	0	False	Gaussian	0.96027	0.00762505	0.752479	0.019324	0.774239	0.0167165	0.768192	0.0188637	0.781012	0.0260407	0.959957
300	[3500]	Sigmoid	0	0	False	Gaussian	0.959832	0.00492244	0.755122	0.0159407	0.776709	0.0133226	0.770662	0.0191466	0.783274	0.0174491	0.96039
300	[5]	TanH	0	0	False	Gaussian	0.957071	0.00760519	0.736782	0.0184706	0.760282	0.0156986	0.768431	0.0257715	0.753134	0.0216993	0.95671
300	[10]	TanH	0	0	False	Gaussian	0.957974	0.00746239	0.730922	0.0189898	0.754948	0.0161786	0.760839	0.0241968	0.749881	0.0220571	0.955844
300	[50]	TanH	0	0	False	Gaussian	0.955695	0.0073871	0.729574	0.0170598	0.753807	0.0140726	0.763069	0.0182604	0.745509	0.0249439	0.955411
300	[100]	TanH	0	0	False	Gaussian	0.955289	0.0079458	0.728374	0.0173353	0.752628	0.0143808	0.758274	0.0209106	0.747839	0.0234383	0.955411
300	[200]	TanH	0	0	False	Gaussian	0.954664	0.00655397	0.732752	0.0231947	0.756632	0.0199809	0.763403	0.0280413	0.750786	0.0248033	0.956061
300	[500]	TanH	0	0	False	Gaussian	0.953824	0.00790144	0.723752	0.0155945	0.748328	0.0133122	0.753018	0.0240213	0.744588	0.0211593	0.954762
300	[700]	TanH	0	0	False	Gaussian	0.954297	0.00775753	0.726587	0.0227809	0.750997	0.0199312	0.755582	0.0274265	0.747137	0.0230888	0.955195
300	[1000]	TanH	0	0	False	Gaussian	0.954471	0.00767569	0.72571	0.0162349	0.750108	0.0140559	0.753018	0.0240213	0.747936	0.0186449	0.955195
300	[1500]	TanH	0	0	False	Gaussian	0.953325	0.00938006	0.723772	0.0190676	0.748344	0.0165936	0.753431	0.0271461	0.74422	0.0222139	0.954762
300	[2000]	TanH	0	0	False	Gaussian	0.953706	0.00911859	0.730912	0.026118	0.75494	0.0229297	0.761028	0.0338018	0.749668	0.0216364	0.955844
300	[2500]	TanH	0	0	False	Gaussian	0.955596	0.0066777	0.730902	0.0249817	0.75501	0.0218476	0.76079	0.0266622	0.74979	0.0244947	0.955844
300	[3000]	TanH	0	0	False	Gaussian	0.954848	0.0076403	0.733691	0.026337	0.757571	0.0230223	0.763259	0.025224	0.752416	0.027457	0.956277
300	[3500]	TanH	0	0	False	Gaussian	0.953604	0.00898384	0.727938	0.0238298	0.752303	0.0207251	0.760933	0.0282962	0.744583	0.0244414	0.955195
300	[5, 5]	ReLU	0	0	False	Gaussian	0.849797	0.178452	0.592503	0.297319	0.610518	0.306187	0.601397	0.301527	0.62092	0.312634	0.949567
300	[10, 10]	ReLU	0	0	False	Gaussian	0.95504	0.0138588	0.748082	0.0247951	0.770313	0.0221245	0.767417	0.024197	0.773988	0.0309713	0.959091
300	[50, 50]	ReLU	0	0	False	Gaussian	0.95665	0.0166312	0.771794	0.0312152	0.791588	0.0278508	0.780409	0.0257453	0.804069	0.0403354	0.963203
300	[100, 100]	ReLU	0	0	False	Gaussian	0.963507	0.00956263	0.787123	0.0275047	0.805435	0.0237933	0.787588	0.0217887	0.824759	0.0344205	0.965801
300	[200, 200]	ReLU	0	0	False	Gaussian	0.963306	0.00858924	0.792323	0.0241882	0.810074	0.0215252	0.789352	0.0238319	0.832121	0.022512	0.966883
300	[500, 500]	ReLU	0	0	False	Gaussian	0.964425	0.0105628	0.819036	0.0198236	0.833736	0.0182553	0.804186	0.0238621	0.86636	0.02689	0.971429
300	[700, 700]	ReLU	0	0	False	Gaussian	0.964255	0.00965979	0.801641	0.0343566	0.818597	0.0306719	0.800029	0.0325501	0.838788	0.0371848	0.968182
300	[1000, 1000]	ReLU	0	0	False	Gaussian	0.964924	0.00899934	0.812106	0.0378122	0.827787	0.033345	0.802907	0.0320721	0.855348	0.0458622	0.969913
300	[2000, 2000]	ReLU	0	0	False	Gaussian	0.967285	0.00782119	0.815471	0.0372102	0.830732	0.0333329	0.803109	0.0374069	0.861214	0.0383268	0.970563
300	[2500, 2500]	ReLU	0	0	False	Gaussian	0.968787	0.00748495	0.827894	0.0368489	0.841049	0.0338866	0.798574	0.043035	0.888893	0.0257728	0.972944
300	[3000, 3000]	ReLU	0	0	False	Gaussian	0.969337	0.00727423	0.830693	0.0312419	0.843735	0.0287126	0.80305	0.0378393	0.88939	0.0231031	0.973377
300	[3500, 3500]	ReLU	0	0	False	Gaussian	0.97015	0.00760669	0.837451	0.0230093	0.849796	0.0211516	0.807733	0.0307687	0.897174	0.0186974	0.974459
300	[5, 5]	ReLU	0	0.5	False	Gaussian	0.955248	0.0136209	0.765061	0.0466453	0.784111	0.0424845	0.770399	0.0739628	0.803659	0.0442846	0.962121
300	[10, 10]	ReLU	0	0.5	False	Gaussian	0.958339	0.0143111	0.779325	0.0533455	0.798378	0.0486409	0.804286	0.0657004	0.795549	0.0502334	0.963636
300	[50, 50]	ReLU	0	0.5	False	Gaussian	0.96186	0.00883858	0.803695	0.0164898	0.820432	0.0146508	0.814435	0.0321573	0.828808	0.0353068	0.968182
300	[100, 100]	ReLU	0	0.5	False	Gaussian	0.963742	0.013131	0.808625	0.0252731	0.825866	0.0218989	0.833023	0.0134775	0.819204	0.0330761	0.968398
300	[200, 200]	ReLU	0	0.5	False	Gaussian	0.96362	0.00945022	0.80826	0.0278092	0.82518	0.0245	0.819101	0.0242405	0.831921	0.0326472	0.968831
300	[500, 500]	ReLU	0	0.5	False	Gaussian	0.966963	0.00828571	0.822723	0.0242373	0.838173	0.0210616	0.823657	0.0181112	0.853452	0.0282275	0.971429
300	[700, 700]	ReLU	0	0.5	False	Gaussian	0.968022	0.00697121	0.825239	0.0219129	0.840427	0.0190556	0.825924	0.0230731	0.855771	0.0215959	0.971861
300	[1000, 1000]	ReLU	0	0.5	False	Gaussian	0.970628	0.00651149	0.838026	0.020134	0.852027	0.0178627	0.835397	0.0212	0.869473	0.0173745	0.974026
300	[1500, 1500]	ReLU	0	0.5	False	Gaussian	0.971528	0.00654851	0.835781	0.0211932	0.849713	0.0191233	0.828043	0.0262909	0.872782	0.0141334	0.97381
300	[2000, 2000]	ReLU	0	0.5	False	Gaussian	0.972416	0.00635063	0.844866	0.0157123	0.857745	0.0138171	0.831155	0.0202354	0.886432	0.0152711	0.975325
300	[2500, 2500]	ReLU	0	0.5	False	Gaussian	0.971466	0.00691479	0.846124	0.0169867	0.858878	0.0153068	0.833247	0.0233707	0.886626	0.0175234	0.975541
300	[3000, 3000]	ReLU	0	0.5	False	Gaussian	0.970657	0.00801384	0.83695	0.0335543	0.850477	0.0303414	0.824411	0.0403502	0.878853	0.0249771	0.974026
300	[3500, 3500]	ReLU	0	0.5	False	Gaussian	0.970927	0.00618689	0.84248	0.0163077	0.855037	0.0141385	0.819038	0.0171771	0.894554	0.0161305	0.975108
300	[5, 5]	ReLU	0.2	0.5	False	Gaussian	0.871766	0.167627	0.598415	0.301908	0.606101	0.305204	0.526748	0.266489	0.715322	0.360239	0.951948
300	[10, 10]	ReLU	0.2	0.5	False	Gaussian	0.963549	0.0124976	0.822839	0.0458946	0.837016	0.0422481	0.802369	0.0477188	0.875266	0.0387542	0.972078
300	[50, 50]	ReLU	0.2	0.5	False	Gaussian	0.969778	0.0108745	0.851171	0.0241499	0.86313	0.0219899	0.8327	0.0321966	0.89675	0.0248495	0.976407
300	[100, 100]	ReLU	0.2	0.5	False	Gaussian	0.970472	0.00944824	0.871711	0.0226721	0.881647	0.0202298	0.84378	0.0248444	0.923479	0.0225794	0.979654
300	[200, 200]	ReLU	0.2	0.5	False	Gaussian	0.971987	0.0082323	0.866884	0.0192499	0.877156	0.0176291	0.838545	0.0230572	0.919759	0.0155029	0.979004
300	[500, 500]	ReLU	0.2	0.5	False	Gaussian	0.970646	0.00686465	0.871809	0.0222757	0.881463	0.0192521	0.840723	0.0177375	0.927133	0.0338234	0.979654
300	[700, 700]	ReLU	0.2	0.5	False	Gaussian	0.971818	0.00745799	0.87043	0.0188049	0.880658	0.0170897	0.846137	0.0255635	0.918563	0.0145991	0.979437
300	[1000, 1000]	ReLU	0.2	0.5	False	Gaussian	0.97339	0.0084754	0.869304	0.0163537	0.879901	0.0151281	0.853083	0.0249958	0.909283	0.0216257	0.979221
300	[1500, 1500]	ReLU	0.2	0.5	False	Gaussian	0.971592	0.00820254	0.87402	0.0195014	0.883907	0.0174252	0.847466	0.0162628	0.9237	0.0205728	0.980087
300	[2000, 2000]	ReLU	0.2	0.5	False	Gaussian	0.973283	0.00734348	0.867922	0.0252963	0.8786	0.0226992	0.845967	0.0257147	0.91394	0.0201868	0.979004
300	[2500, 2500]	ReLU	0.2	0.5	False	Gaussian	0.97129	0.00884676	0.872693	0.0217867	0.883191	0.0189496	0.854915	0.0150809	0.913644	0.0272932	0.979654
300	[3000, 3000]	ReLU	0.2	0.5	False	Gaussian	0.97378	0.00875505	0.869671	0.0229117	0.880451	0.0207254	0.853465	0.0276658	0.909418	0.0144069	0.979221
300	[3500, 3500]	ReLU	0.2	0.5	False	Gaussian	0.972382	0.00905341	0.869975	0.0138835	0.880988	0.0127069	0.861626	0.0215848	0.901605	0.0119419	0.979221
300	[5, 5]	ReLU	0.5	0.5	False	Gaussian	0.957481	0.0263511	0.700796	0.0430656	0.689146	0.0493491	0.540658	0.0597536	0.958247	0.0340924	0.956926
300	[10, 10]	ReLU	0.5	0.5	False	Gaussian	0.972713	0.00791126	0.783561	0.0342744	0.785932	0.0349212	0.668775	0.0447704	0.954511	0.0142753	0.967532
300	[50, 50]	ReLU	0.5	0.5	False	Gaussian	0.975731	0.00801786	0.859406	0.0241639	0.867756	0.0234064	0.804432	0.0387451	0.942974	0.00835186	0.978139
300	[100, 100]	ReLU	0.5	0.5	False	Gaussian	0.973639	0.00515898	0.863298	0.0197626	0.872459	0.0178233	0.819086	0.0261434	0.934283	0.0269066	0.978571
300	[200, 200]	ReLU	0.5	0.5	False	Gaussian	0.976957	0.00541714	0.875538	0.0197811	0.883606	0.01949	0.83107	0.0394893	0.944674	0.00805866	0.980519
300	[500, 500]	ReLU	0.5	0.5	False	Gaussian	0.973736	0.0065983	0.873994	0.0225252	0.884646	0.0204002	0.862561	0.024118	0.907986	0.0174124	0.97987
300	[700, 700]	ReLU	0.5	0.5	False	Gaussian	0.971981	0.00618831	0.892389	0.0151576	0.900407	0.0133808	0.867244	0.0279988	0.93802	0.034226	0.9829
300	[1000, 1000]	ReLU	0.5	0.5	False	Gaussian	0.975808	0.00534699	0.888124	0.0128983	0.896945	0.012003	0.86854	0.0250786	0.928336	0.0235603	0.982251
300	[1500, 1500]	ReLU	0.5	0.5	False	Gaussian	0.974631	0.00461472	0.883791	0.0171904	0.893102	0.015857	0.863984	0.0217985	0.924745	0.0212495	0.981602
300	[2000, 2000]	ReLU	0.5	0.5	False	Gaussian	0.973597	0.00717443	0.882725	0.0202688	0.892331	0.0184794	0.866893	0.0191148	0.919701	0.0259667	0.981385
300	[2500, 2500]	ReLU	0.5	0.5	False	Gaussian	0.97649	0.00637344	0.878957	0.0234091	0.889112	0.0215497	0.871099	0.0185629	0.908446	0.0332499	0.980736
300	[3000, 3000]	ReLU	0.5	0.5	False	Gaussian	0.974291	0.0061625	0.87872	0.0234713	0.888795	0.0220322	0.871141	0.0309925	0.908013	0.0267876	0.980736
300	[3500, 3500]	ReLU	0.5	0.5	False	Gaussian	0.974927	0.00593912	0.884066	0.0220365	0.893299	0.0198786	0.864711	0.0212449	0.924655	0.0330392	0.981602
300	[5, 5, 5]	ReLU	0	0	False	Gaussian	0.5	0	0	0	0	0	0	0	0	0	0.910823
300	[10, 10, 10]	ReLU	0	0	False	Gaussian	0.516709	0.0227175	0	0	0	0	0	0	0	0	0.910823
300	[50, 50, 50]	ReLU	0	0	False	Gaussian	0.925429	0.042473	0.469829	0.383713	0.478446	0.390719	0.44479	0.363797	0.519235	0.424904	0.94329
300	[100, 100, 100]	ReLU	0	0	False	Gaussian	0.963428	0.0124202	0.800263	0.0214536	0.816174	0.0183706	0.781828	0.0214407	0.855126	0.0368133	0.968398
300	[200, 200, 200]	ReLU	0	0	False	Gaussian	0.961851	0.0152015	0.802545	0.0328219	0.818525	0.0295003	0.785523	0.0284467	0.855049	0.0381106	0.968831
300	[500, 500, 500]	ReLU	0	0	False	Gaussian	0.959371	0.014198	0.788876	0.0323442	0.807225	0.0282557	0.790471	0.0281406	0.824958	0.0315453	0.966017
300	[700, 700, 700]	ReLU	0	0	False	Gaussian	0.963812	0.0140517	0.811604	0.0254401	0.826323	0.0224087	0.78984	0.0238152	0.867749	0.0406319	0.970346
300	[1000, 1000, 1000]	ReLU	0	0	False	Gaussian	0.966391	0.010278	0.815432	0.0288414	0.829448	0.0267599	0.787158	0.0308951	0.877358	0.0329503	0.971212
300	[1500, 1500, 1500]	ReLU	0	0	False	Gaussian	0.963602	0.0117954	0.825619	0.0281728	0.839478	0.0255892	0.802179	0.0310948	0.880673	0.0212296	0.972511
300	[2000, 2000, 2000]	ReLU	0	0	False	Gaussian	0.965189	0.00934859	0.826693	0.0299414	0.840637	0.0263574	0.805009	0.0262494	0.879923	0.031606	0.972511
300	[2500, 2500, 2500]	ReLU	0	0	False	Gaussian	0.966453	0.0088179	0.818091	0.0288096	0.832404	0.0262894	0.79448	0.0293473	0.87465	0.0301975	0.971429
300	[3000, 3000, 3000]	ReLU	0	0	False	Gaussian	0.966789	0.00926947	0.820386	0.028623	0.834611	0.025895	0.800204	0.0318608	0.873253	0.0345016	0.971645
300	[3500, 3500, 3500]	ReLU	0	0	False	Gaussian	0.968106	0.00927394	0.833084	0.0315748	0.845749	0.0285455	0.802057	0.0309008	0.894907	0.0317901	0.97381
300	[5, 5, 5]	ReLU	0.2	0.5	False	Gaussian	0.5	0	0	0	0	0	0	0	0	0	0.910823
300	[10, 10, 10]	ReLU	0.2	0.5	False	Gaussian	0.533747	0.021708	0	0	0	0	0	0	0	0	0.910823
300	[50, 50, 50]	ReLU	0.2	0.5	False	Gaussian	0.941431	0.0553081	0.661041	0.332238	0.671409	0.337253	0.647547	0.327877	0.699235	0.35071	0.958658
300	[100, 100, 100]	ReLU	0.2	0.5	False	Gaussian	0.972473	0.00912219	0.871105	0.0217129	0.880389	0.0212214	0.839596	0.0416975	0.927234	0.0189539	0.979654
300	[200, 200, 200]	ReLU	0.2	0.5	False	Gaussian	0.975666	0.00929727	0.871928	0.0284894	0.882745	0.0254765	0.860001	0.0305041	0.90703	0.0245088	0.979437
300	[500, 500, 500]	ReLU	0.2	0.5	False	Gaussian	0.973451	0.00793903	0.873791	0.0243717	0.883339	0.0222031	0.842995	0.0271241	0.928139	0.0234305	0.980087
300	[700, 700, 700]	ReLU	0.2	0.5	False	Gaussian	0.974248	0.00705836	0.873912	0.0248875	0.883208	0.0228326	0.842963	0.034281	0.92876	0.0291527	0.980087
300	[1000, 1000, 1000]	ReLU	0.2	0.5	False	Gaussian	0.976492	0.00801668	0.872287	0.0190183	0.881957	0.017781	0.843673	0.026737	0.924637	0.0213273	0.97987
300	[1500, 1500, 1500]	ReLU	0.2	0.5	False	Gaussian	0.974494	0.00809785	0.87597	0.0248779	0.885943	0.0229829	0.858165	0.0340514	0.91638	0.0219265	0.980303
300	[2000, 2000, 2000]	ReLU	0.2	0.5	False	Gaussian	0.971336	0.00846028	0.871227	0.0156058	0.881033	0.0142872	0.843207	0.0230211	0.923244	0.0227498	0.979654
300	[2500, 2500, 2500]	ReLU	0.2	0.5	False	Gaussian	0.972998	0.00738336	0.876602	0.0125717	0.886823	0.011202	0.864042	0.0179248	0.911509	0.0225443	0.980303
300	[3000, 3000, 3000]	ReLU	0.2	0.5	False	Gaussian	0.973454	0.00667358	0.875982	0.0177811	0.886562	0.0163695	0.872006	0.030464	0.902237	0.00960958	0.980087
300	[3500, 3500, 3500]	ReLU	0.2	0.5	False	Gaussian	0.969999	0.00719339	0.870873	0.0247854	0.8811	0.0224215	0.851013	0.0360405	0.914606	0.0257769	0.979437
300	[5, 5, 5]	ReLU	0.5	0.5	False	Gaussian	0.486607	0.0267856	0	0	0	0	0	0	0	0	0.910823
300	[10, 10, 10]	ReLU	0.5	0.5	False	Gaussian	0.537352	0.0623791	0	0	0	0	0	0	0	0	0.910823
300	[50, 50, 50]	ReLU	0.5	0.5	False	Gaussian	0.841152	0.116931	0.340314	0.416899	0.342613	0.419734	0.309212	0.379163	0.38451	0.470939	0.936364
300	[100, 100, 100]	ReLU	0.5	0.5	False	Gaussian	0.97648	0.00811338	0.855112	0.0227881	0.861973	0.0217448	0.78606	0.0358289	0.955903	0.026571	0.977489
300	[200, 200, 200]	ReLU	0.5	0.5	False	Gaussian	0.978035	0.0084155	0.859611	0.0191825	0.867595	0.0186353	0.800311	0.0299314	0.947963	0.00772805	0.978139
300	[500, 500, 500]	ReLU	0.5	0.5	False	Gaussian	0.976087	0.00886145	0.857805	0.0193718	0.865053	0.018509	0.794886	0.0366514	0.951189	0.0313208	0.977922
300	[700, 700, 700]	ReLU	0.5	0.5	False	Gaussian	0.973988	0.00603282	0.871738	0.0164124	0.881233	0.0151161	0.838008	0.0187855	0.929442	0.0179231	0.97987
300	[1000, 1000, 1000]	ReLU	0.5	0.5	False	Gaussian	0.974145	0.00578865	0.871837	0.0155688	0.880589	0.0143788	0.831053	0.0267124	0.937582	0.0239829	0.97987
300	[1500, 1500, 1500]	ReLU	0.5	0.5	False	Gaussian	0.975278	0.00650721	0.875987	0.0154585	0.886017	0.0139331	0.857289	0.0211534	0.917248	0.0189216	0.980303
300	[2000, 2000, 2000]	ReLU	0.5	0.5	False	Gaussian	0.974172	0.00359806	0.880496	0.01602	0.888725	0.0150208	0.841221	0.0301705	0.943063	0.0189305	0.981169
300	[2500, 2500, 2500]	ReLU	0.5	0.5	False	Gaussian	0.976873	0.00560457	0.884834	0.018885	0.893658	0.0176546	0.85824	0.0276223	0.932853	0.0202034	0.981818
300	[3000, 3000, 3000]	ReLU	0.5	0.5	False	Gaussian	0.974387	0.00442689	0.877989	0.015956	0.887466	0.0147079	0.854141	0.0243581	0.92433	0.0232083	0.980736
300	[3500, 3500, 3500]	ReLU	0.5	0.5	False	Gaussian	0.971795	0.00468046	0.8826	0.0149855	0.891033	0.0141302	0.851219	0.0336151	0.93662	0.0260492	0.981385
300	[5, 5, 5, 5]	ReLU	0.2	0.5	False	Gaussian	0.5	0	0	0	0	0	0	0	0	0	0.910823
300	[10, 10, 10, 10]	ReLU	0.2	0.5	False	Gaussian	0.5	0	0	0	0	0	0	0	0	0	0.910823
300	[50, 50, 50, 50]	ReLU	0.2	0.5	False	Gaussian	0.497411	0.0455218	0	0	0	0	0	0	0	0	0.910823
300	[100, 100, 100]	ReLU	0.2	0.5	False	Gaussian	0.975281	0.00680497	0.856629	0.012663	0.868188	0.011516	0.838397	0.0214653	0.900886	0.0189035	0.977273
300	[200, 200, 200, 200]	ReLU	0.2	0.5	False	Gaussian	0.79211	0.0470728	0	0	0	0	0	0	0	0	0.910823
300	[500, 500, 500, 500]	ReLU	0.2	0.5	False	Gaussian	0.977662	0.00885896	0.872228	0.0206372	0.881916	0.0192915	0.842649	0.0284839	0.925564	0.0168789	0.97987
300	[700, 700, 700, 700]	ReLU	0.2	0.5	False	Gaussian	0.976116	0.00915659	0.865916	0.019615	0.875942	0.0187371	0.834118	0.0275621	0.922606	0.0137749	0.979004
300	[1000, 1000, 1000, 1000]	ReLU	0.2	0.5	False	Gaussian	0.971246	0.00766291	0.868747	0.0313422	0.879011	0.0291059	0.845517	0.0451943	0.916183	0.0133661	0.979221
300	[1500, 1500, 1500, 1500]	ReLU	0.2	0.5	False	Gaussian	0.972975	0.00608294	0.87119	0.0148965	0.880984	0.0135724	0.842545	0.0248473	0.923874	0.0184962	0.979654
300	[2000, 2000, 2000, 2000]	ReLU	0.2	0.5	False	Gaussian	0.972119	0.00893508	0.871162	0.020409	0.881337	0.0190928	0.847332	0.0287648	0.918527	0.00957922	0.979654
300	[2500, 2500, 2500, 2500]	ReLU	0.2	0.5	False	Gaussian	0.972193	0.0053785	0.867666	0.0210839	0.87774	0.0192796	0.842907	0.0383872	0.917303	0.0244826	0.979004
300	[3000, 3000, 3000, 3000]	ReLU	0.2	0.5	False	Gaussian	0.970762	0.0114293	0.867189	0.0176694	0.878538	0.0160245	0.859126	0.0169365	0.898883	0.0158706	0.978788
300	[3500, 3500, 3500, 3500]	ReLU	0.2	0.5	False	Gaussian	0.969812	0.00984084	0.867518	0.0288698	0.878011	0.0259179	0.842235	0.025055	0.917136	0.0294513	0.979004
300	[5, 5, 5, 5]	ReLU	0.5	0.5	False	Gaussian	0.5	0	0	0	0	0	0	0	0	0	0.910823
300	[10, 10, 10, 10]	ReLU	0.5	0.5	False	Gaussian	0.5	0	0	0	0	0	0	0	0	0	0.910823
300	[50, 50, 50, 50]	ReLU	0.5	0.5	False	Gaussian	0.502491	0.0240492	0	0	0	0	0	0	0	0	0.910823
300	[100, 100, 100]	ReLU	0.5	0.5	False	Gaussian	0.978044	0.00708555	0.859853	0.0216305	0.867561	0.0209524	0.800975	0.0378002	0.94814	0.023914	0.978139
300	[200, 200, 200, 200]	ReLU	0.5	0.5	False	Gaussian	0.769339	0.0174241	0	0	0	0	0	0	0	0	0.910823
300	[500, 500, 500, 500]	ReLU	0.5	0.5	False	Gaussian	0.975374	0.00652252	0.868023	0.0127083	0.875513	0.012289	0.809156	0.0226854	0.954284	0.00937317	0.979437
300	[700, 700, 700, 700]	ReLU	0.5	0.5	False	Gaussian	0.972644	0.00605923	0.849304	0.0281099	0.855622	0.0279496	0.77431	0.0474283	0.95835	0.0158586	0.976623
300	[1000, 1000, 1000, 1000]	ReLU	0.5	0.5	False	Gaussian	0.974667	0.00813875	0.861335	0.0242976	0.86804	0.0241931	0.795995	0.0474252	0.957079	0.0178515	0.978355
300	[1500, 1500, 1500, 1500]	ReLU	0.5	0.5	False	Gaussian	0.972158	0.006413	0.867287	0.0300371	0.875963	0.0283318	0.822117	0.0406546	0.938643	0.0259075	0.979221
300	[2000, 2000, 2000, 2000]	ReLU	0.5	0.5	False	Gaussian	0.971961	0.00832863	0.879153	0.0291014	0.887242	0.0273822	0.839331	0.0459477	0.942826	0.0249303	0.980952
300	[2500, 2500, 2500, 2500]	ReLU	0.5	0.5	False	Gaussian	0.973169	0.00668994	0.877833	0.0156763	0.887383	0.0145861	0.851565	0.0199093	0.926501	0.0107348	0.980736
300	[3000, 3000, 3000, 3000]	ReLU	0.5	0.5	False	Gaussian	0.975239	0.00951431	0.881717	0.0191087	0.890423	0.0173448	0.849935	0.0207956	0.935786	0.0300082	0.981385
300	[3500, 3500, 3500, 3500]	ReLU	0.5	0.5	False	Gaussian	0.974989	0.00380852	0.876976	0.0146765	0.886717	0.0139898	0.857155	0.028631	0.919324	0.0170026	0.980519
lr=0.01
Epochs	Layers	Activation	Input dropout	Dropout	L2	Filler	AvAUC	Std_AUC	AvMCC	Std_MCC	AvFSCORE	Std_FSCORE	AvRecall	Std_Recall	AvPrecision	Std_Precision	AvAccuracy
300	[5]	ReLU	0	0	False	Gaussian	0.958171	0.00860004	0.746727	0.0342649	0.768267	0.0306487	0.745732	0.0264194	0.792503	0.0381712	0.95974
300	[10]	ReLU	0	0	False	Gaussian	0.960186	0.00942311	0.757419	0.0354628	0.778192	0.0320132	0.760148	0.028716	0.797768	0.0419824	0.961255
300	[50]	ReLU	0	0	False	Gaussian	0.961352	0.00795635	0.756756	0.0256572	0.778154	0.0228373	0.772907	0.0214415	0.784152	0.0332264	0.960606
300	[100]	ReLU	0	0	False	Gaussian	0.961584	0.0073763	0.75713	0.0224398	0.778391	0.0200808	0.770581	0.0247984	0.786976	0.025292	0.960823
300	[200]	ReLU	0	0	False	Gaussian	0.962918	0.00719258	0.758892	0.0280034	0.779865	0.0251267	0.767879	0.0239335	0.79277	0.0331783	0.961255
300	[500]	ReLU	0	0	False	Gaussian	0.964415	0.00726458	0.769011	0.0333002	0.788871	0.0299382	0.772912	0.0283359	0.806257	0.0397476	0.962987
300	[700]	ReLU	0	0	False	Gaussian	0.964922	0.00740466	0.769976	0.0306857	0.789724	0.0276644	0.772912	0.0283359	0.807926	0.03466	0.963203
300	[1000]	ReLU	0	0	False	Gaussian	0.965683	0.00722354	0.776527	0.031045	0.795547	0.0278655	0.775992	0.0335516	0.816923	0.0314458	0.964286
300	[1500]	ReLU	0	0	False	Gaussian	0.966678	0.0074124	0.781657	0.0265621	0.800076	0.0232094	0.778079	0.0228446	0.824308	0.0365674	0.965152
300	[2000]	ReLU	0	0	False	Gaussian	0.967155	0.00764466	0.786596	0.033643	0.804341	0.0300667	0.778461	0.0340428	0.833093	0.0380092	0.966017
300	[2500]	ReLU	0	0	False	Gaussian	0.967646	0.00757609	0.791008	0.0417684	0.807948	0.0380689	0.776374	0.0452373	0.843439	0.0399332	0.966883
300	[3000]	ReLU	0	0	False	Gaussian	0.967858	0.007676	0.792933	0.0340269	0.809425	0.0303537	0.773746	0.0322744	0.849684	0.0407767	0.967316
300	[3500]	ReLU	0	0	False	Gaussian	0.968653	0.00768141	0.795972	0.0384198	0.81184	0.0352334	0.771659	0.0429385	0.85743	0.0341336	0.967965
300	[5]	Sigmoid	0	0	False	Gaussian	0.966793	0.00775069	0.734295	0.0473084	0.752289	0.0455689	0.693246	0.0639895	0.825004	0.0240876	0.959307
300	[10]	Sigmoid	0	0	False	Gaussian	0.967143	0.00748833	0.740804	0.0485097	0.757593	0.0469482	0.693421	0.0654735	0.837477	0.0190502	0.96039
300	[50]	Sigmoid	0	0	False	Gaussian	0.967188	0.00743966	0.751732	0.0357846	0.769887	0.0335315	0.718313	0.044791	0.830445	0.0232891	0.961688
300	[100]	Sigmoid	0	0	False	Gaussian	0.967297	0.00738621	0.757032	0.0456552	0.775293	0.0424973	0.728061	0.0524011	0.830038	0.0334821	0.962338
300	[200]	Sigmoid	0	0	False	Gaussian	0.966972	0.00761307	0.756313	0.0395433	0.774864	0.0371098	0.730763	0.0520679	0.825927	0.0216139	0.962121
300	[500]	Sigmoid	0	0	False	Gaussian	0.966961	0.00716428	0.756548	0.0441143	0.775702	0.041105	0.738404	0.0561067	0.818415	0.0280746	0.961905
300	[700]	Sigmoid	0	0	False	Gaussian	0.966954	0.00703545	0.761732	0.038565	0.78036	0.0357324	0.740586	0.0481982	0.825716	0.0255002	0.962771
300	[1000]	Sigmoid	0	0	False	Gaussian	0.966654	0.00724	0.761998	0.0399949	0.781078	0.0370607	0.748227	0.0529606	0.818468	0.0258439	0.962554
300	[1500]	Sigmoid	0	0	False	Gaussian	0.966458	0.00692312	0.767846	0.0371061	0.786948	0.0328066	0.75708	0.0358093	0.82024	0.0405347	0.963203
300	[2000]	Sigmoid	0	0	False	Gaussian	0.966871	0.00720967	0.73994	0.0357621	0.761649	0.0340921	0.791002	0.0671401	0.740386	0.0478679	0.956061
300	[2500]	Sigmoid	0	0	False	Gaussian	0.967202	0.00707774	0.753392	0.038278	0.771842	0.0381744	0.749989	0.0827104	0.803476	0.034361	0.960823
300	[3000]	Sigmoid	0	0	False	Gaussian	0.967217	0.00713822	0.753345	0.0424505	0.772142	0.0402579	0.734082	0.0632679	0.817534	0.028607	0.961472
300	[3500]	Sigmoid	0	0	False	Gaussian	0.967312	0.00712221	0.758152	0.0393214	0.776961	0.0371258	0.741297	0.0604611	0.818778	0.0194225	0.962121
300	[5]	TanH	0	0	False	Gaussian	0.960675	0.00750902	0.756214	0.0220296	0.777515	0.0195565	0.770756	0.0227805	0.785318	0.0305318	0.960606
300	[10]	TanH	0	0	False	Gaussian	0.960058	0.00744474	0.750415	0.0218906	0.772357	0.0191749	0.768287	0.023867	0.777353	0.0287281	0.959524
300	[50]	TanH	0	0	False	Gaussian	0.960243	0.00715457	0.75669	0.0211138	0.777786	0.0188967	0.768287	0.023867	0.788579	0.0303787	0.960823
300	[100]	TanH	0	0	False	Gaussian	0.960032	0.00739147	0.758359	0.0183596	0.779427	0.0159399	0.770756	0.0227805	0.789111	0.024682	0.961039
300	[200]	TanH	0	0	False	Gaussian	0.959952	0.00747399	0.75458	0.0220414	0.77597	0.019614	0.768287	0.023867	0.784785	0.0303833	0.96039
300	[500]	TanH	0	0	False	Gaussian	0.959596	0.0073266	0.753049	0.0230654	0.774755	0.0203773	0.770756	0.0227805	0.779671	0.0311629	0.959957
300	[700]	TanH	0	0	False	Gaussian	0.960035	0.00728185	0.756538	0.0237247	0.777863	0.0206423	0.770756	0.0227805	0.785956	0.0312874	0.960606
300	[1000]	TanH	0	0	False	Gaussian	0.959663	0.00751861	0.756214	0.0220296	0.777515	0.0195565	0.770756	0.0227805	0.785318	0.0305318	0.960606
300	[1500]	TanH	0	0	False	Gaussian	0.960222	0.00722022	0.755228	0.0218719	0.776791	0.0190517	0.770756	0.0227805	0.783422	0.0241005	0.96039
300	[2000]	TanH	0	0	False	Gaussian	0.959335	0.00674583	0.752424	0.0203984	0.774132	0.0178774	0.768287	0.023867	0.780866	0.0259485	0.959957
300	[2500]	TanH	0	0	False	Gaussian	0.959298	0.006811	0.754062	0.0201079	0.775673	0.0175508	0.770756	0.0227805	0.781418	0.0259971	0.960173
300	[3000]	TanH	0	0	False	Gaussian	0.959344	0.00784851	0.755291	0.0235282	0.776745	0.020732	0.770756	0.0227805	0.783685	0.0312744	0.96039
300	[3500]	TanH	0	0	False	Gaussian	0.959483	0.00770553	0.753543	0.0201428	0.775103	0.0176095	0.768287	0.023867	0.782897	0.0263561	0.960173
300	[5, 5]	ReLU	0	0	False	Gaussian	0.830659	0.167642	0.291722	0.35756	0.297828	0.365231	0.27215	0.336712	0.333537	0.409326	0.930303
300	[10, 10]	ReLU	0	0	False	Gaussian	0.958015	0.00702308	0.754284	0.0183833	0.775464	0.0167287	0.763811	0.0279098	0.788465	0.022361	0.960606
300	[50, 50]	ReLU	0	0	False	Gaussian	0.954682	0.00883133	0.749616	0.0185582	0.771905	0.0163537	0.775058	0.0209171	0.769389	0.023517	0.959091
300	[100, 100]	ReLU	0	0	False	Gaussian	0.95558	0.00796599	0.752676	0.0223121	0.77462	0.0202889	0.779947	0.0223002	0.770283	0.0317366	0.959524
300	[200, 200]	ReLU	0	0	False	Gaussian	0.959038	0.00639672	0.758872	0.0247556	0.779864	0.0222406	0.772732	0.0245509	0.788279	0.0354591	0.961039
300	[500, 500]	ReLU	0	0	False	Gaussian	0.962224	0.00718846	0.762632	0.029641	0.783097	0.0267708	0.770029	0.0239212	0.797567	0.0401097	0.961905
300	[700, 700]	ReLU	0	0	False	Gaussian	0.962735	0.00716278	0.769043	0.03007	0.788789	0.0269724	0.772912	0.0283359	0.806463	0.039016	0.962987
300	[1000, 1000]	ReLU	0	0	False	Gaussian	0.963662	0.00708574	0.774701	0.0301298	0.793803	0.0270503	0.773146	0.0288369	0.816388	0.0349944	0.964069
300	[2000, 2000]	ReLU	0	0	False	Gaussian	0.965288	0.00670715	0.788291	0.0384933	0.805534	0.0350526	0.775997	0.0403819	0.838768	0.0418652	0.96645
300	[2500, 2500]	ReLU	0	0	False	Gaussian	0.96593	0.00754532	0.796423	0.0326982	0.813161	0.0295092	0.783351	0.0338081	0.845982	0.0321179	0.967749
300	[3000, 3000]	ReLU	0	0	False	Gaussian	0.967596	0.00761471	0.79661	0.032316	0.813299	0.0288881	0.783489	0.0321159	0.846289	0.0355567	0.967749
300	[3500, 3500]	ReLU	0	0	False	Gaussian	0.967519	0.00726537	0.793872	0.0305701	0.810296	0.0282128	0.776135	0.0380543	0.848839	0.0299147	0.967532
300	[5, 5]	ReLU	0	0.5	False	Gaussian	0.860422	0.114926	0.126274	0.252548	0.126471	0.252941	0.1	0.2	0.172	0.344	0.918615
300	[10, 10]	ReLU	0	0.5	False	Gaussian	0.96533	0.0101579	0.750471	0.0438039	0.771179	0.0414083	0.757526	0.0672341	0.78891	0.0299773	0.959957
300	[50, 50]	ReLU	0	0.5	False	Gaussian	0.96261	0.00756559	0.768795	0.0349281	0.787687	0.0310713	0.760573	0.0347236	0.818993	0.0487295	0.963203
300	[100, 100]	ReLU	0	0.5	False	Gaussian	0.961224	0.00778286	0.770351	0.0255986	0.78954	0.0229503	0.766896	0.0393477	0.814968	0.0204516	0.96342
300	[200, 200]	ReLU	0	0.5	False	Gaussian	0.960802	0.00867515	0.772188	0.0250398	0.791256	0.0222508	0.766047	0.0268054	0.818845	0.0272567	0.963853
300	[500, 500]	ReLU	0	0.5	False	Gaussian	0.964252	0.00781959	0.78495	0.0337204	0.802921	0.0305861	0.778322	0.036635	0.83002	0.0334578	0.965801
300	[700, 700]	ReLU	0	0.5	False	Gaussian	0.965968	0.00699584	0.792905	0.0338866	0.80953	0.0303283	0.773559	0.0342351	0.849655	0.0330916	0.967316
300	[1000, 1000]	ReLU	0	0.5	False	Gaussian	0.966072	0.00684217	0.797292	0.0296307	0.814186	0.0261378	0.787907	0.0244619	0.843005	0.0374293	0.967749
300	[1500, 1500]	ReLU	0	0.5	False	Gaussian	0.966224	0.00681355	0.799541	0.0340913	0.816115	0.0303324	0.785676	0.0304692	0.849356	0.0344186	0.968182
300	[2000, 2000]	ReLU	0	0.5	False	Gaussian	0.967271	0.00707567	0.805195	0.0369009	0.820681	0.0339565	0.786245	0.0444793	0.859474	0.0319811	0.969264
300	[2500, 2500]	ReLU	0	0.5	False	Gaussian	0.967227	0.00686231	0.805023	0.030782	0.820937	0.0275498	0.791072	0.0352998	0.854194	0.0320181	0.969048
300	[3000, 3000]	ReLU	0	0.5	False	Gaussian	0.967022	0.00720183	0.805078	0.0294533	0.821197	0.0260952	0.792526	0.0244404	0.852615	0.0354807	0.969048
300	[3500, 3500]	ReLU	0	0.5	False	Gaussian	0.968065	0.00760715	0.812418	0.0305076	0.828022	0.0269687	0.800576	0.0287927	0.857961	0.0325305	0.97013
300	[5, 5]	ReLU	0.2	0.5	False	Gaussian	0.884077	0.105457	0.242946	0.308876	0.226238	0.294727	0.165193	0.224796	0.392	0.480267	0.925758
300	[10, 10]	ReLU	0.2	0.5	False	Gaussian	0.958352	0.0276784	0.637619	0.319942	0.649508	0.325714	0.614759	0.309964	0.690261	0.346385	0.956277
300	[50, 50]	ReLU	0.2	0.5	False	Gaussian	0.971455	0.00971788	0.82309	0.0380043	0.836312	0.0349216	0.79105	0.0408169	0.887868	0.0348142	0.972294
300	[100, 100]	ReLU	0.2	0.5	False	Gaussian	0.971388	0.00871424	0.835742	0.0334628	0.848607	0.0304584	0.812968	0.0356209	0.88866	0.0374383	0.974026
300	[200, 200]	ReLU	0.2	0.5	False	Gaussian	0.970988	0.00906254	0.836532	0.0331367	0.848545	0.0308631	0.801771	0.0378965	0.901746	0.02761	0.974459
300	[500, 500]	ReLU	0.2	0.5	False	Gaussian	0.970519	0.00985335	0.84414	0.0323305	0.856471	0.0285569	0.818522	0.0209576	0.898334	0.0386195	0.975325
300	[700, 700]	ReLU	0.2	0.5	False	Gaussian	0.97063	0.00809176	0.84972	0.0310973	0.861749	0.0284621	0.829073	0.0351628	0.897734	0.0280648	0.97619
300	[1000, 1000]	ReLU	0.2	0.5	False	Gaussian	0.971848	0.00777046	0.853204	0.0316449	0.865447	0.0284529	0.837998	0.027058	0.894771	0.0301827	0.976623
300	[1500, 1500]	ReLU	0.2	0.5	False	Gaussian	0.971913	0.00816173	0.853922	0.0311061	0.865847	0.0282523	0.836049	0.0270815	0.898126	0.0331896	0.97684
300	[2000, 2000]	ReLU	0.2	0.5	False	Gaussian	0.972255	0.00805379	0.84732	0.0339577	0.860571	0.0299344	0.843228	0.021797	0.878895	0.0397244	0.975325
300	[2500, 2500]	ReLU	0.2	0.5	False	Gaussian	0.971741	0.00835316	0.852128	0.0311838	0.864257	0.0279095	0.836427	0.0289175	0.894721	0.0363181	0.976407
300	[3000, 3000]	ReLU	0.2	0.5	False	Gaussian	0.972207	0.00811499	0.856877	0.0356614	0.868841	0.031643	0.843228	0.021797	0.896502	0.0448662	0.977056
300	[3500, 3500]	ReLU	0.2	0.5	False	Gaussian	0.972599	0.00859115	0.853559	0.035314	0.866177	0.0314883	0.847848	0.0236635	0.885598	0.0415151	0.976407
300	[5, 5]	ReLU	0.5	0.5	False	Gaussian	0.817687	0.113245	0.125704	0.251407	0.118033	0.236066	0.0837209	0.167442	0.2	0.4	0.918615
300	[10, 10]	ReLU	0.5	0.5	False	Gaussian	0.969721	0.00792359	0.554175	0.287541	0.542839	0.287055	0.433067	0.24621	0.758142	0.379367	0.94632
300	[50, 50]	ReLU	0.5	0.5	False	Gaussian	0.975158	0.00955473	0.847758	0.0174431	0.85458	0.0173071	0.775473	0.0343617	0.953896	0.027524	0.976407
300	[100, 100]	ReLU	0.5	0.5	False	Gaussian	0.975079	0.00858568	0.85061	0.0183515	0.859778	0.0176907	0.797088	0.0280288	0.933963	0.0169073	0.97684
300	[200, 200]	ReLU	0.5	0.5	False	Gaussian	0.975133	0.00714953	0.863778	0.0313793	0.872446	0.0300873	0.818288	0.0521297	0.936675	0.0201219	0.978571
300	[500, 500]	ReLU	0.5	0.5	False	Gaussian	0.974768	0.00830523	0.874031	0.0184933	0.884032	0.0169999	0.857703	0.0360437	0.913771	0.025669	0.97987
300	[700, 700]	ReLU	0.5	0.5	False	Gaussian	0.974403	0.00744785	0.87333	0.0138369	0.884273	0.0127097	0.871688	0.0242239	0.897574	0.0025819	0.979654
300	[1000, 1000]	ReLU	0.5	0.5	False	Gaussian	0.975459	0.00704896	0.870405	0.0231704	0.881534	0.0210361	0.864886	0.0243632	0.899053	0.0213852	0.979221
300	[1500, 1500]	ReLU	0.5	0.5	False	Gaussian	0.976745	0.00733968	0.874775	0.0179679	0.88555	0.0164084	0.872245	0.0296354	0.899731	0.00360763	0.97987
300	[2000, 2000]	ReLU	0.5	0.5	False	Gaussian	0.976762	0.00896355	0.872386	0.0207582	0.883544	0.0190727	0.876483	0.0296192	0.891018	0.00951978	0.979437
300	[2500, 2500]	ReLU	0.5	0.5	False	Gaussian	0.974692	0.00729824	0.87454	0.0199742	0.885578	0.018467	0.885912	0.0252857	0.885687	0.0207917	0.979654
300	[3000, 3000]	ReLU	0.5	0.5	False	Gaussian	0.975275	0.00629719	0.868248	0.0144684	0.87996	0.013147	0.880847	0.0203053	0.879278	0.0107584	0.978571
300	[3500, 3500]	ReLU	0.5	0.5	False	Gaussian	0.975994	0.00840642	0.867589	0.0306941	0.879371	0.0278103	0.881574	0.0225111	0.877553	0.036825	0.978355
300	[5, 5, 5]	ReLU	0	0	False	Gaussian	0.538886	0.051179	0	0	0	0	0	0	0	0	0.910823
300	[10, 10, 10]	ReLU	0	0	False	Gaussian	0.507751	0.0712704	0	0	0	0	0	0	0	0	0.910823
300	[50, 50, 50]	ReLU	0	0	False	Gaussian	0.755855	0.0433025	0	0	0	0	0	0	0	0	0.910823
300	[100, 100, 100]	ReLU	0	0	False	Gaussian	0.871881	0.0406622	0	0	0	0	0	0	0	0	0.910823
300	[200, 200, 200]	ReLU	0	0	False	Gaussian	0.958735	0.00653359	0.759316	0.02227	0.780134	0.0198741	0.765585	0.0226955	0.79568	0.0245217	0.961472
300	[500, 500, 500]	ReLU	0	0	False	Gaussian	0.958539	0.010291	0.772597	0.024775	0.791917	0.0219074	0.772966	0.0276674	0.812889	0.0313871	0.963636
300	[700, 700, 700]	ReLU	0	0	False	Gaussian	0.958975	0.00798567	0.770708	0.0298902	0.790383	0.0271131	0.772216	0.0261043	0.809781	0.0326651	0.96342
300	[1000, 1000, 1000]	ReLU	0	0	False	Gaussian	0.959566	0.00842009	0.774358	0.0319611	0.792929	0.0292495	0.765558	0.0358218	0.823529	0.0351455	0.964286
300	[1500, 1500, 1500]	ReLU	0	0	False	Gaussian	0.9637	0.00868958	0.776479	0.0297279	0.795199	0.0272426	0.771058	0.0398587	0.8217	0.0181675	0.964502
300	[2000, 2000, 2000]	ReLU	0	0	False	Gaussian	0.966031	0.00728446	0.786307	0.0293267	0.804502	0.026303	0.785501	0.0328002	0.82532	0.0303491	0.965801
300	[2500, 2500, 2500]	ReLU	0	0	False	Gaussian	0.966278	0.00728832	0.791908	0.0352034	0.80904	0.0324927	0.780616	0.0409722	0.840331	0.0282769	0.9671
300	[3000, 3000, 3000]	ReLU	0	0	False	Gaussian	0.9668	0.00768656	0.797076	0.0322158	0.812928	0.0296802	0.773433	0.0369183	0.857497	0.0289872	0.968182
300	[3500, 3500, 3500]	ReLU	0	0	False	Gaussian	0.968142	0.00673691	0.797675	0.0406411	0.81385	0.0366173	0.779157	0.0420381	0.853015	0.0418623	0.967965
300	[5, 5, 5]	ReLU	0.2	0.5	False	Gaussian	0.548687	0.0331459	0	0	0	0	0	0	0	0	0.910823
300	[10, 10, 10]	ReLU	0.2	0.5	False	Gaussian	0.535456	0.063363	0	0	0	0	0	0	0	0	0.910823
300	[50, 50, 50]	ReLU	0.2	0.5	False	Gaussian	0.7401	0.0378541	0	0	0	0	0	0	0	0	0.910823
300	[100, 100, 100]	ReLU	0.2	0.5	False	Gaussian	0.870513	0.0272171	0	0	0	0	0	0	0	0	0.910823
300	[200, 200, 200]	ReLU	0.2	0.5	False	Gaussian	0.974081	0.00976845	0.836789	0.029966	0.849101	0.0277963	0.805775	0.0356675	0.897909	0.0244959	0.974459
300	[500, 500, 500]	ReLU	0.2	0.5	False	Gaussian	0.973136	0.00899908	0.860716	0.0294001	0.871785	0.0264254	0.836049	0.0270815	0.910885	0.0282671	0.977922
300	[700, 700, 700]	ReLU	0.2	0.5	False	Gaussian	0.971787	0.0093492	0.864826	0.0285929	0.875788	0.0248538	0.845612	0.0159364	0.908965	0.0417044	0.978355
300	[1000, 1000, 1000]	ReLU	0.2	0.5	False	Gaussian	0.973151	0.00752332	0.856638	0.0279299	0.868031	0.0249565	0.83143	0.026325	0.908098	0.0247248	0.977273
300	[1500, 1500, 1500]	ReLU	0.2	0.5	False	Gaussian	0.969588	0.00764621	0.86206	0.0285409	0.873509	0.0252095	0.848081	0.0192388	0.901102	0.0384429	0.977922
300	[2000, 2000, 2000]	ReLU	0.2	0.5	False	Gaussian	0.971789	0.00825928	0.857925	0.0235855	0.869838	0.0208465	0.845931	0.0217988	0.895544	0.0273314	0.977273
300	[2500, 2500, 2500]	ReLU	0.2	0.5	False	Gaussian	0.973125	0.00929056	0.864102	0.0222033	0.875292	0.0197956	0.846106	0.0235421	0.906672	0.0168416	0.978355
300	[3000, 3000, 3000]	ReLU	0.2	0.5	False	Gaussian	0.972169	0.00728205	0.859364	0.0231616	0.871283	0.0204416	0.848257	0.0200543	0.895705	0.0230635	0.977489
300	[3500, 3500, 3500]	ReLU	0.2	0.5	False	Gaussian	0.970787	0.00921537	0.853291	0.0299185	0.865887	0.0265548	0.848118	0.0225784	0.884803	0.0358257	0.976407
300	[5, 5, 5]	ReLU	0.5	0.5	False	Gaussian	0.515365	0.0747345	0	0	0	0	0	0	0	0	0.910823
300	[10, 10, 10]	ReLU	0.5	0.5	False	Gaussian	0.512965	0.0127895	0	0	0	0	0	0	0	0	0.910823
300	[50, 50, 50]	ReLU	0.5	0.5	False	Gaussian	0.69347	0.0313721	0	0	0	0	0	0	0	0	0.910823
300	[100, 100, 100]	ReLU	0.5	0.5	False	Gaussian	0.864972	0.0237281	0	0	0	0	0	0	0	0	0.910823
300	[200, 200, 200]	ReLU	0.5	0.5	False	Gaussian	0.976734	0.00801377	0.828685	0.0401268	0.834477	0.0424852	0.749137	0.0731984	0.948227	0.0239303	0.97381
300	[500, 500, 500]	ReLU	0.5	0.5	False	Gaussian	0.976343	0.00921727	0.870712	0.0286653	0.880032	0.0266218	0.834217	0.0361608	0.931791	0.0207557	0.979654
300	[700, 700, 700]	ReLU	0.5	0.5	False	Gaussian	0.972881	0.00717115	0.882531	0.0211083	0.891905	0.0192666	0.859758	0.025058	0.926754	0.0156622	0.981385
300	[1000, 1000, 1000]	ReLU	0.5	0.5	False	Gaussian	0.977868	0.00729766	0.874281	0.0244077	0.885041	0.0223768	0.869681	0.0290021	0.901305	0.0208268	0.97987
300	[1500, 1500, 1500]	ReLU	0.5	0.5	False	Gaussian	0.975708	0.00761457	0.873697	0.022405	0.884667	0.0205977	0.878935	0.0232408	0.891036	0.0287248	0.979654
300	[2000, 2000, 2000]	ReLU	0.5	0.5	False	Gaussian	0.975242	0.00715875	0.861503	0.0198138	0.873843	0.0175877	0.885323	0.02033	0.863308	0.0278395	0.977056
300	[2500, 2500, 2500]	ReLU	0.5	0.5	False	Gaussian	0.973958	0.00652873	0.857211	0.0245148	0.86985	0.0226806	0.888206	0.0253552	0.852616	0.0270925	0.976407
300	[3000, 3000, 3000]	ReLU	0.5	0.5	False	Gaussian	0.976804	0.00802085	0.857419	0.0135539	0.870032	0.0130229	0.890038	0.020687	0.851237	0.0146056	0.976407
300	[3500, 3500, 3500]	ReLU	0.5	0.5	False	Gaussian	0.97418	0.00853655	0.859997	0.0134217	0.872507	0.0119255	0.895618	0.01375	0.850593	0.0114048	0.976623
300	[5, 5, 5, 5]	ReLU	0.2	0.5	False	Gaussian	0.492663	0.0146742	0	0	0	0	0	0	0	0	0.910823
300	[10, 10, 10, 10]	ReLU	0.2	0.5	False	Gaussian	0.489735	0.0209419	0	0	0	0	0	0	0	0	0.910823
300	[50, 50, 50, 50]	ReLU	0.2	0.5	False	Gaussian	0.520529	0.0308448	0	0	0	0	0	0	0	0	0.910823
300	[100, 100, 100]	ReLU	0.2	0.5	False	Gaussian	0.854511	0.0262049	0	0	0	0	0	0	0	0	0.910823
300	[200, 200, 200, 200]	ReLU	0.2	0.5	False	Gaussian	0.711864	0.0345315	0	0	0	0	0	0	0	0	0.910823
300	[500, 500, 500, 500]	ReLU	0.2	0.5	False	Gaussian	0.896492	0.00880534	0	0	0	0	0	0	0	0	0.910823
300	[700, 700, 700, 700]	ReLU	0.2	0.5	False	Gaussian	0.9712	0.00893835	0.858038	0.0273905	0.868103	0.0251809	0.818598	0.0315467	0.924664	0.0261416	0.977706
300	[1000, 1000, 1000, 1000]	ReLU	0.2	0.5	False	Gaussian	0.973011	0.00802193	0.862987	0.0246575	0.873697	0.0224279	0.836049	0.0270815	0.915089	0.0192845	0.978355
300	[1500, 1500, 1500, 1500]	ReLU	0.2	0.5	False	Gaussian	0.970832	0.00920339	0.862814	0.0307694	0.873969	0.0273661	0.843228	0.021797	0.907431	0.0377628	0.978139
300	[2000, 2000, 2000, 2000]	ReLU	0.2	0.5	False	Gaussian	0.971967	0.00995133	0.868232	0.025821	0.879267	0.023343	0.855095	0.0235005	0.904986	0.0256641	0.979004
300	[2500, 2500, 2500, 2500]	ReLU	0.2	0.5	False	Gaussian	0.972907	0.0104379	0.859833	0.0198256	0.871793	0.0172063	0.852558	0.0144587	0.892313	0.0272713	0.977489
300	[3000, 3000, 3000, 3000]	ReLU	0.2	0.5	False	Gaussian	0.968273	0.0100419	0.863468	0.0205862	0.875212	0.0187803	0.859853	0.0204123	0.891364	0.0218594	0.978139
300	[3500, 3500, 3500, 3500]	ReLU	0.2	0.5	False	Gaussian	0.968206	0.00986167	0.867427	0.0286572	0.878991	0.025601	0.866893	0.0191148	0.891757	0.0356398	0.978571
300	[5, 5, 5, 5]	ReLU	0.5	0.5	False	Gaussian	0.507659	0.0153177	0	0	0	0	0	0	0	0	0.910823
300	[10, 10, 10, 10]	ReLU	0.5	0.5	False	Gaussian	0.485778	0.0390588	0	0	0	0	0	0	0	0	0.910823
300	[50, 50, 50, 50]	ReLU	0.5	0.5	False	Gaussian	0.543704	0.0562336	0	0	0	0	0	0	0	0	0.910823
300	[100, 100, 100]	ReLU	0.5	0.5	False	Gaussian	0.857934	0.0395487	0	0	0	0	0	0	0	0	0.910823
300	[200, 200, 200, 200]	ReLU	0.5	0.5	False	Gaussian	0.736823	0.0506313	0	0	0	0	0	0	0	0	0.910823
300	[500, 500, 500, 500]	ReLU	0.5	0.5	False	Gaussian	0.883288	0.0229169	0	0	0	0	0	0	0	0	0.910823
300	[700, 700, 700, 700]	ReLU	0.5	0.5	False	Gaussian	0.975642	0.00892267	0.856377	0.0217605	0.863939	0.0207073	0.792409	0.0324153	0.950782	0.0204207	0.977706
300	[1000, 1000, 1000, 1000]	ReLU	0.5	0.5	False	Gaussian	0.975536	0.00790509	0.869662	0.0163729	0.879138	0.0151604	0.836332	0.0313376	0.927796	0.0192805	0.979437
300	[1500, 1500, 1500, 1500]	ReLU	0.5	0.5	False	Gaussian	0.977367	0.00688021	0.873704	0.0177095	0.884597	0.0161394	0.875544	0.0217101	0.894564	0.026769	0.979654
300	[2000, 2000, 2000, 2000]	ReLU	0.5	0.5	False	Gaussian	0.975013	0.00729574	0.862933	0.0265061	0.875074	0.0244628	0.893293	0.0125645	0.858062	0.0373474	0.977273
300	[2500, 2500, 2500, 2500]	ReLU	0.5	0.5	False	Gaussian	0.97569	0.00682446	0.864271	0.0310184	0.876226	0.0283634	0.890865	0.0265741	0.862998	0.0410068	0.977489
300	[3000, 3000, 3000, 3000]	ReLU	0.5	0.5	False	Gaussian	0.975966	0.00522401	0.843853	0.0151341	0.857502	0.0143848	0.888062	0.0233953	0.829488	0.0184507	0.97381
300	[3500, 3500, 3500, 3500]	ReLU	0.5	0.5	False	Gaussian	0.97535	0.00752413	0.824098	0.0165615	0.838758	0.0148069	0.898087	0.0173825	0.787357	0.0244088	0.969048
lr=0.001
Epochs	Layers	Activation	Input dropout	Dropout	L2	Filler	AvAUC	Std_AUC	AvMCC	Std_MCC	AvFSCORE	Std_FSCORE	AvRecall	Std_Recall	AvPrecision	Std_Precision	AvAccuracy
300	[5]	ReLU	0	0	False	Gaussian	0.95465	0.00941695	0.25712	0.314908	0.258184	0.31628	0.209576	0.257383	0.338562	0.415522	0.925108
300	[10]	ReLU	0	0	False	Gaussian	0.956282	0.0101942	0.387407	0.319601	0.388894	0.321016	0.314353	0.261403	0.511556	0.418859	0.933333
300	[50]	ReLU	0	0	False	Gaussian	0.960004	0.00913134	0.691383	0.0414642	0.701695	0.0454897	0.601952	0.0659616	0.848953	0.0380592	0.954762
300	[100]	ReLU	0	0	False	Gaussian	0.960502	0.00911899	0.6907	0.0439824	0.701875	0.0462969	0.602876	0.0607577	0.845753	0.0380585	0.954545
300	[200]	ReLU	0	0	False	Gaussian	0.961349	0.00839377	0.69883	0.0369783	0.711128	0.0407189	0.618232	0.0624726	0.843558	0.0253146	0.955411
300	[500]	ReLU	0	0	False	Gaussian	0.961736	0.0089673	0.714534	0.0404128	0.726728	0.042322	0.634686	0.0606713	0.854737	0.0224026	0.957576
300	[700]	ReLU	0	0	False	Gaussian	0.96173	0.00887331	0.711226	0.0381048	0.723194	0.0404418	0.629892	0.0592825	0.854009	0.023683	0.957143
300	[1000]	ReLU	0	0	False	Gaussian	0.962784	0.00865795	0.718104	0.0399038	0.730929	0.0417224	0.641663	0.0587929	0.853279	0.021808	0.958009
300	[1500]	ReLU	0	0	False	Gaussian	0.962722	0.00832304	0.718402	0.0369375	0.730425	0.0399948	0.640092	0.0616662	0.856568	0.0264017	0.958009
300	[2000]	ReLU	0	0	False	Gaussian	0.963844	0.00861129	0.718797	0.039172	0.730587	0.0405566	0.63646	0.0566127	0.860898	0.0158195	0.958225
300	[2500]	ReLU	0	0	False	Gaussian	0.963922	0.00901168	0.724084	0.0384516	0.73596	0.0402895	0.644052	0.057932	0.862616	0.0188641	0.958874
300	[3000]	ReLU	0	0	False	Gaussian	0.964801	0.0089589	0.726926	0.031246	0.738684	0.032839	0.646166	0.0493086	0.865533	0.0196321	0.959307
300	[3500]	ReLU	0	0	False	Gaussian	0.9644	0.00867337	0.729031	0.0398182	0.740623	0.0413005	0.649426	0.0597662	0.866331	0.0266303	0.959524
300	[5]	Sigmoid	0	0	False	Gaussian	0.90565	0.0132476	0	0	0	0	0	0	0	0	0.910823
300	[10]	Sigmoid	0	0	False	Gaussian	0.900088	0.0126326	0	0	0	0	0	0	0	0	0.910823
300	[50]	Sigmoid	0	0	False	Gaussian	0.889947	0.0159364	0	0	0	0	0	0	0	0	0.910823
300	[100]	Sigmoid	0	0	False	Gaussian	0.89019	0.0136752	0	0	0	0	0	0	0	0	0.910823
300	[200]	Sigmoid	0	0	False	Gaussian	0.892909	0.0114086	0	0	0	0	0	0	0	0	0.910823
300	[500]	Sigmoid	0	0	False	Gaussian	0.893789	0.01384	0	0	0	0	0	0	0	0	0.910823
300	[700]	Sigmoid	0	0	False	Gaussian	0.89163	0.01284	0	0	0	0	0	0	0	0	0.910823
300	[1000]	Sigmoid	0	0	False	Gaussian	0.894566	0.0143803	0	0	0	0	0	0	0	0	0.910823
300	[1500]	Sigmoid	0	0	False	Gaussian	0.89972	0.0128064	0	0	0	0	0	0	0	0	0.910823
300	[2000]	Sigmoid	0	0	False	Gaussian	0.901749	0.0137405	0.125972	0.0738327	0.0447491	0.0342287	0.0232029	0.0180683	0.8	0.4	0.912771
300	[2500]	Sigmoid	0	0	False	Gaussian	0.902468	0.0144907	0.25739	0.0429348	0.136967	0.0428961	0.0741017	0.0253429	1	0	0.917316
300	[3000]	Sigmoid	0	0	False	Gaussian	0.904982	0.0126518	0.31753	0.0649214	0.204684	0.0773805	0.116678	0.0503147	0.9875	0.025	0.920779
300	[3500]	Sigmoid	0	0	False	Gaussian	0.906099	0.0129933	0.372509	0.0677048	0.26716	0.0850117	0.157706	0.0592092	0.99	0.02	0.924459
300	[5]	TanH	0	0	False	Gaussian	0.960509	0.00817487	0.700437	0.0476029	0.710669	0.0547026	0.617271	0.0829374	0.85038	0.0364562	0.955628
300	[10]	TanH	0	0	False	Gaussian	0.960573	0.00841758	0.711586	0.039934	0.723134	0.0438849	0.630524	0.066086	0.854729	0.0260663	0.957143
300	[50]	TanH	0	0	False	Gaussian	0.9619	0.00876216	0.708725	0.0421866	0.723357	0.0431194	0.63962	0.0607589	0.836852	0.0281716	0.956494
300	[100]	TanH	0	0	False	Gaussian	0.961802	0.00872014	0.717939	0.0388355	0.732259	0.0392036	0.64881	0.0545727	0.844192	0.0320863	0.957792
300	[200]	TanH	0	0	False	Gaussian	0.961568	0.00859692	0.715372	0.0388477	0.729634	0.0410316	0.647212	0.0622505	0.841533	0.0239512	0.957359
300	[500]	TanH	0	0	False	Gaussian	0.96219	0.00849495	0.714671	0.0356506	0.730537	0.0368821	0.6537	0.0560359	0.831882	0.0233648	0.957143
300	[700]	TanH	0	0	False	Gaussian	0.962682	0.00879118	0.725083	0.0371274	0.739917	0.0376812	0.661118	0.0548383	0.843944	0.0296308	0.958658
300	[1000]	TanH	0	0	False	Gaussian	0.962953	0.00845299	0.72189	0.0398616	0.736933	0.0410602	0.658733	0.0612346	0.840434	0.0204515	0.958225
300	[1500]	TanH	0	0	False	Gaussian	0.963804	0.00848592	0.720817	0.0350622	0.736642	0.0353216	0.66047	0.0520734	0.835919	0.026305	0.958009
300	[2000]	TanH	0	0	False	Gaussian	0.963299	0.00858726	0.717077	0.0331476	0.733786	0.0332805	0.660609	0.0498809	0.828294	0.0255623	0.957359
300	[2500]	TanH	0	0	False	Gaussian	0.963587	0.0085944	0.722451	0.0357085	0.737787	0.0357664	0.660848	0.0529956	0.839078	0.0346692	0.958225
300	[3000]	TanH	0	0	False	Gaussian	0.963783	0.00856077	0.722705	0.039244	0.738518	0.0390162	0.663412	0.0553346	0.836364	0.031689	0.958225
300	[3500]	TanH	0	0	False	Gaussian	0.963972	0.00830631	0.720118	0.0399108	0.736747	0.0388898	0.663173	0.0517393	0.831136	0.0297007	0.957792
300	[5, 5]	ReLU	0	0	False	Gaussian	0.53341	0.0443667	0	0	0	0	0	0	0	0	0.910823
300	[10, 10]	ReLU	0	0	False	Gaussian	0.633011	0.0386204	0	0	0	0	0	0	0	0	0.910823
300	[50, 50]	ReLU	0	0	False	Gaussian	0.819909	0.0256155	0	0	0	0	0	0	0	0	0.910823
300	[100, 100]	ReLU	0	0	False	Gaussian	0.871687	0.0304605	0	0	0	0	0	0	0	0	0.910823
300	[200, 200]	ReLU	0	0	False	Gaussian	0.914183	0.0178198	0	0	0	0	0	0	0	0	0.910823
300	[500, 500]	ReLU	0	0	False	Gaussian	0.956762	0.00967275	0.660271	0.0204987	0.659098	0.0220861	0.525666	0.0270894	0.885432	0.0233123	0.951515
300	[700, 700]	ReLU	0	0	False	Gaussian	0.960924	0.00860663	0.708914	0.0422205	0.718338	0.0440119	0.6146	0.0581714	0.868183	0.0220681	0.957143
300	[1000, 1000]	ReLU	0	0	False	Gaussian	0.963862	0.00939803	0.715049	0.0406346	0.728158	0.0415174	0.639226	0.0584221	0.849986	0.027727	0.957576
300	[2000, 2000]	ReLU	0	0	False	Gaussian	0.967488	0.00792587	0.733607	0.035222	0.74883	0.0362973	0.675485	0.0590544	0.844205	0.0188875	0.95974
300	[2500, 2500]	ReLU	0	0	False	Gaussian	0.968529	0.00750668	0.750232	0.0384331	0.765604	0.0379314	0.697956	0.0569443	0.850919	0.0228079	0.961905
300	[3000, 3000]	ReLU	0	0	False	Gaussian	0.969258	0.00766754	0.74942	0.0425738	0.764898	0.0424166	0.698778	0.0640438	0.848731	0.0204573	0.961688
300	[3500, 3500]	ReLU	0	0	False	Gaussian	0.969551	0.00786815	0.756884	0.0373871	0.771953	0.0370004	0.70592	0.0580661	0.855113	0.0210396	0.962771
300	[5, 5]	ReLU	0	0.5	False	Gaussian	0.562752	0.0959221	0	0	0	0	0	0	0	0	0.910823
300	[10, 10]	ReLU	0	0.5	False	Gaussian	0.596819	0.0864151	0	0	0	0	0	0	0	0	0.910823
300	[50, 50]	ReLU	0	0.5	False	Gaussian	0.809498	0.0161153	0	0	0	0	0	0	0	0	0.910823
300	[100, 100]	ReLU	0	0.5	False	Gaussian	0.884465	0.0173534	0	0	0	0	0	0	0	0	0.910823
300	[200, 200]	ReLU	0	0.5	False	Gaussian	0.912426	0.0132937	0	0	0	0	0	0	0	0	0.910823
300	[500, 500]	ReLU	0	0.5	False	Gaussian	0.95145	0.0110737	0.0738457	0.147691	0.0550459	0.110092	0.0322581	0.0645161	0.1875	0.375	0.913853
300	[700, 700]	ReLU	0	0.5	False	Gaussian	0.959174	0.00914921	0.665646	0.0485564	0.662296	0.0550669	0.528259	0.0652696	0.895736	0.0200264	0.952165
300	[1000, 1000]	ReLU	0	0.5	False	Gaussian	0.961959	0.00919846	0.702857	0.0466924	0.711618	0.0504295	0.608525	0.0688677	0.864696	0.0368894	0.956277
300	[1500, 1500]	ReLU	0	0.5	False	Gaussian	0.964272	0.00928226	0.724476	0.0370767	0.737179	0.0382767	0.648623	0.0545969	0.85769	0.0277942	0.958874
300	[2000, 2000]	ReLU	0	0.5	False	Gaussian	0.966664	0.00800053	0.726896	0.0373561	0.74176	0.038282	0.663682	0.0576627	0.844598	0.0217362	0.958874
300	[2500, 2500]	ReLU	0	0.5	False	Gaussian	0.967365	0.00763476	0.739141	0.0357909	0.754497	0.0367532	0.683625	0.0583147	0.845784	0.0182513	0.96039
300	[3000, 3000]	ReLU	0	0.5	False	Gaussian	0.967633	0.00838587	0.742341	0.0437417	0.759153	0.0430375	0.697949	0.065902	0.835605	0.0163885	0.960606
300	[3500, 3500]	ReLU	0	0.5	False	Gaussian	0.968721	0.00800329	0.74366	0.0382174	0.760309	0.0377932	0.697754	0.0569408	0.838257	0.0218243	0.960823
300	[5, 5]	ReLU	0.2	0.5	False	Gaussian	0.609519	0.0322713	0	0	0	0	0	0	0	0	0.910823
300	[10, 10]	ReLU	0.2	0.5	False	Gaussian	0.556682	0.0507553	0	0	0	0	0	0	0	0	0.910823
300	[50, 50]	ReLU	0.2	0.5	False	Gaussian	0.819016	0.0347295	0	0	0	0	0	0	0	0	0.910823
300	[100, 100]	ReLU	0.2	0.5	False	Gaussian	0.870268	0.0300262	0	0	0	0	0	0	0	0	0.910823
300	[200, 200]	ReLU	0.2	0.5	False	Gaussian	0.914857	0.0155679	0	0	0	0	0	0	0	0	0.910823
300	[500, 500]	ReLU	0.2	0.5	False	Gaussian	0.950171	0.00925817	0	0	0	0	0	0	0	0	0.910823
300	[700, 700]	ReLU	0.2	0.5	False	Gaussian	0.957007	0.00936938	0.368548	0.249147	0.317438	0.264256	0.227422	0.209313	0.748174	0.376258	0.929221
300	[1000, 1000]	ReLU	0.2	0.5	False	Gaussian	0.960383	0.00905102	0.708754	0.0546844	0.714465	0.0585854	0.602159	0.0726394	0.885635	0.0290909	0.957143
300	[1500, 1500]	ReLU	0.2	0.5	False	Gaussian	0.963506	0.0088666	0.718251	0.0376161	0.730821	0.0383866	0.639019	0.0527859	0.85662	0.020426	0.958009
300	[2000, 2000]	ReLU	0.2	0.5	False	Gaussian	0.965282	0.00904263	0.741023	0.044923	0.75555	0.0448522	0.68055	0.0632648	0.852961	0.0284972	0.960823
300	[2500, 2500]	ReLU	0.2	0.5	False	Gaussian	0.966407	0.00881932	0.736932	0.0434612	0.754115	0.0432434	0.693219	0.066709	0.830617	0.013113	0.95974
300	[3000, 3000]	ReLU	0.2	0.5	False	Gaussian	0.966064	0.00909423	0.749947	0.0418897	0.768168	0.0401345	0.719852	0.0595285	0.826013	0.0229543	0.961255
300	[3500, 3500]	ReLU	0.2	0.5	False	Gaussian	0.96763	0.00831754	0.757904	0.0391683	0.775285	0.0376245	0.724095	0.0574847	0.836458	0.0130984	0.962554
300	[5, 5]	ReLU	0.5	0.5	False	Gaussian	0.583675	0.0689163	0	0	0	0	0	0	0	0	0.910823
300	[10, 10]	ReLU	0.5	0.5	False	Gaussian	0.620388	0.0236076	0	0	0	0	0	0	0	0	0.910823
300	[50, 50]	ReLU	0.5	0.5	False	Gaussian	0.794733	0.0685715	0	0	0	0	0	0	0	0	0.910823
300	[100, 100]	ReLU	0.5	0.5	False	Gaussian	0.867278	0.0217642	0	0	0	0	0	0	0	0	0.910823
300	[200, 200]	ReLU	0.5	0.5	False	Gaussian	0.90849	0.0183403	0	0	0	0	0	0	0	0	0.910823
300	[500, 500]	ReLU	0.5	0.5	False	Gaussian	0.946077	0.00918869	0	0	0	0	0	0	0	0	0.910823
300	[700, 700]	ReLU	0.5	0.5	False	Gaussian	0.952385	0.0102263	0	0	0	0	0	0	0	0	0.910823
300	[1000, 1000]	ReLU	0.5	0.5	False	Gaussian	0.955876	0.00941181	0.662047	0.0467189	0.650084	0.0567715	0.50537	0.0692376	0.925856	0.035476	0.951732
300	[1500, 1500]	ReLU	0.5	0.5	False	Gaussian	0.958835	0.00812149	0.705655	0.0427786	0.720554	0.044334	0.637233	0.0625595	0.833524	0.0225356	0.956061
300	[2000, 2000]	ReLU	0.5	0.5	False	Gaussian	0.959575	0.00960391	0.71252	0.0393146	0.73185	0.0387643	0.672167	0.0567794	0.806214	0.0279535	0.956277
300	[2500, 2500]	ReLU	0.5	0.5	False	Gaussian	0.961302	0.00913354	0.722765	0.0237421	0.742676	0.0237882	0.691616	0.0453496	0.804669	0.0199393	0.957359
300	[3000, 3000]	ReLU	0.5	0.5	False	Gaussian	0.961746	0.00932399	0.718451	0.0343038	0.741099	0.0324803	0.711187	0.0507406	0.775827	0.0262404	0.955844
300	[3500, 3500]	ReLU	0.5	0.5	False	Gaussian	0.962539	0.00960953	0.720093	0.029462	0.742993	0.0278204	0.718429	0.0478773	0.771612	0.0255525	0.955844
300	[5, 5, 5]	ReLU	0	0	False	Gaussian	0.484121	0.0451384	0	0	0	0	0	0	0	0	0.910823
300	[10, 10, 10]	ReLU	0	0	False	Gaussian	0.513605	0.051928	0	0	0	0	0	0	0	0	0.910823
300	[50, 50, 50]	ReLU	0	0	False	Gaussian	0.583517	0.0352988	0	0	0	0	0	0	0	0	0.910823
300	[100, 100, 100]	ReLU	0	0	False	Gaussian	0.630323	0.0454179	0	0	0	0	0	0	0	0	0.910823
300	[200, 200, 200]	ReLU	0	0	False	Gaussian	0.723776	0.0315308	0	0	0	0	0	0	0	0	0.910823
300	[500, 500, 500]	ReLU	0	0	False	Gaussian	0.857	0.0239617	0	0	0	0	0	0	0	0	0.910823
300	[700, 700, 700]	ReLU	0	0	False	Gaussian	0.876713	0.0244632	0	0	0	0	0	0	0	0	0.910823
300	[1000, 1000, 1000]	ReLU	0	0	False	Gaussian	0.910214	0.0169469	0	0	0	0	0	0	0	0	0.910823
300	[1500, 1500, 1500]	ReLU	0	0	False	Gaussian	0.954992	0.0102494	0.478196	0.24976	0.455026	0.246994	0.338274	0.197891	0.739471	0.370488	0.937446
300	[2000, 2000, 2000]	ReLU	0	0	False	Gaussian	0.966229	0.00830106	0.726105	0.0359613	0.738753	0.0357434	0.648694	0.0483322	0.860549	0.0274269	0.959091
300	[2500, 2500, 2500]	ReLU	0	0	False	Gaussian	0.968732	0.00808158	0.742515	0.0306814	0.757988	0.0309926	0.688361	0.0521653	0.846875	0.0216554	0.960823
300	[3000, 3000, 3000]	ReLU	0	0	False	Gaussian	0.97039	0.00819188	0.762162	0.0418766	0.777951	0.0404075	0.71768	0.0596869	0.851832	0.019276	0.96342
300	[3500, 3500, 3500]	ReLU	0	0	False	Gaussian	0.969995	0.00732224	0.760236	0.0441184	0.776184	0.0427379	0.716863	0.0624353	0.848988	0.0237993	0.963203
300	[5, 5, 5]	ReLU	0.2	0.5	False	Gaussian	0.472398	0.0743056	0	0	0	0	0	0	0	0	0.910823
300	[10, 10, 10]	ReLU	0.2	0.5	False	Gaussian	0.467439	0.02883	0	0	0	0	0	0	0	0	0.910823
300	[50, 50, 50]	ReLU	0.2	0.5	False	Gaussian	0.523804	0.0281137	0	0	0	0	0	0	0	0	0.910823
300	[100, 100, 100]	ReLU	0.2	0.5	False	Gaussian	0.590036	0.0969263	0	0	0	0	0	0	0	0	0.910823
300	[200, 200, 200]	ReLU	0.2	0.5	False	Gaussian	0.750707	0.0446847	0	0	0	0	0	0	0	0	0.910823
300	[500, 500, 500]	ReLU	0.2	0.5	False	Gaussian	0.848844	0.0219342	0	0	0	0	0	0	0	0	0.910823
300	[700, 700, 700]	ReLU	0.2	0.5	False	Gaussian	0.869422	0.0239124	0	0	0	0	0	0	0	0	0.910823
300	[1000, 1000, 1000]	ReLU	0.2	0.5	False	Gaussian	0.89146	0.0204391	0	0	0	0	0	0	0	0	0.910823
300	[1500, 1500, 1500]	ReLU	0.2	0.5	False	Gaussian	0.943028	0.0107259	0	0	0	0	0	0	0	0	0.910823
300	[2000, 2000, 2000]	ReLU	0.2	0.5	False	Gaussian	0.95662	0.0108799	0.365815	0.308794	0.346434	0.299703	0.256988	0.231464	0.565616	0.46256	0.931169
300	[2500, 2500, 2500]	ReLU	0.2	0.5	False	Gaussian	0.96128	0.00903326	0.717935	0.0331115	0.733585	0.0335243	0.656084	0.0498252	0.835558	0.0308874	0.957576
300	[3000, 3000, 3000]	ReLU	0.2	0.5	False	Gaussian	0.965642	0.00883523	0.731885	0.0394143	0.751794	0.0384601	0.707533	0.061407	0.805074	0.0164038	0.958442
300	[3500, 3500, 3500]	ReLU	0.2	0.5	False	Gaussian	0.967308	0.00837765	0.739246	0.0383531	0.760559	0.0360354	0.737188	0.0605682	0.788158	0.0171635	0.958658
300	[5, 5, 5]	ReLU	0.5	0.5	False	Gaussian	0.505091	0.0635114	0	0	0	0	0	0	0	0	0.910823
300	[10, 10, 10]	ReLU	0.5	0.5	False	Gaussian	0.477698	0.0496772	0	0	0	0	0	0	0	0	0.910823
300	[50, 50, 50]	ReLU	0.5	0.5	False	Gaussian	0.535467	0.0477266	0	0	0	0	0	0	0	0	0.910823
300	[100, 100, 100]	ReLU	0.5	0.5	False	Gaussian	0.58703	0.0332725	0	0	0	0	0	0	0	0	0.910823
300	[200, 200, 200]	ReLU	0.5	0.5	False	Gaussian	0.712551	0.0488528	0	0	0	0	0	0	0	0	0.910823
300	[500, 500, 500]	ReLU	0.5	0.5	False	Gaussian	0.830752	0.00891009	0	0	0	0	0	0	0	0	0.910823
300	[700, 700, 700]	ReLU	0.5	0.5	False	Gaussian	0.855361	0.0230683	0	0	0	0	0	0	0	0	0.910823
300	[1000, 1000, 1000]	ReLU	0.5	0.5	False	Gaussian	0.890355	0.0197559	0	0	0	0	0	0	0	0	0.910823
300	[1500, 1500, 1500]	ReLU	0.5	0.5	False	Gaussian	0.929862	0.0135961	0	0	0	0	0	0	0	0	0.910823
300	[2000, 2000, 2000]	ReLU	0.5	0.5	False	Gaussian	0.948181	0.00809356	0	0	0	0	0	0	0	0	0.910823
300	[2500, 2500, 2500]	ReLU	0.5	0.5	False	Gaussian	0.951678	0.00817961	0.582423	0.0694357	0.548005	0.105158	0.407235	0.125939	0.926743	0.0724547	0.942857
300	[3000, 3000, 3000]	ReLU	0.5	0.5	False	Gaussian	0.956656	0.00966887	0.703481	0.0311551	0.727095	0.0300269	0.699119	0.0539149	0.760972	0.0313608	0.953463
300	[3500, 3500, 3500]	ReLU	0.5	0.5	False	Gaussian	0.958699	0.00856747	0.686221	0.0301342	0.713931	0.0273296	0.725958	0.0476507	0.704255	0.0252754	0.948268
300	[5, 5, 5, 5]	ReLU	0.2	0.5	False	Gaussian	0.497747	0.00450552	0	0	0	0	0	0	0	0	0.910823
300	[10, 10, 10, 10]	ReLU	0.2	0.5	False	Gaussian	0.501768	0.0107203	0	0	0	0	0	0	0	0	0.910823
300	[50, 50, 50, 50]	ReLU	0.2	0.5	False	Gaussian	0.553483	0.0496233	0	0	0	0	0	0	0	0	0.910823
300	[100, 100, 100]	ReLU	0.2	0.5	False	Gaussian	0.550657	0.0365624	0	0	0	0	0	0	0	0	0.910823
300	[200, 200, 200, 200]	ReLU	0.2	0.5	False	Gaussian	0.60416	0.0654307	0	0	0	0	0	0	0	0	0.910823
300	[500, 500, 500, 500]	ReLU	0.2	0.5	False	Gaussian	0.664086	0.0330366	0	0	0	0	0	0	0	0	0.910823
300	[700, 700, 700, 700]	ReLU	0.2	0.5	False	Gaussian	0.727122	0.0267967	0	0	0	0	0	0	0	0	0.910823
300	[1000, 1000, 1000, 1000]	ReLU	0.2	0.5	False	Gaussian	0.804997	0.0485645	0	0	0	0	0	0	0	0	0.910823
300	[1500, 1500, 1500, 1500]	ReLU	0.2	0.5	False	Gaussian	0.854308	0.0178851	0	0	0	0	0	0	0	0	0.910823
300	[2000, 2000, 2000, 2000]	ReLU	0.2	0.5	False	Gaussian	0.879729	0.0180469	0	0	0	0	0	0	0	0	0.910823
300	[2500, 2500, 2500, 2500]	ReLU	0.2	0.5	False	Gaussian	0.912077	0.0186228	0	0	0	0	0	0	0	0	0.910823
300	[3000, 3000, 3000, 3000]	ReLU	0.2	0.5	False	Gaussian	0.941423	0.0110579	0	0	0	0	0	0	0	0	0.910823
300	[3500, 3500, 3500, 3500]	ReLU	0.2	0.5	False	Gaussian	0.955944	0.00955436	0.70387	0.0357099	0.718422	0.0359194	0.632015	0.0498848	0.836038	0.032506	0.955844
300	[5, 5, 5, 5]	ReLU	0.5	0.5	False	Gaussian	0.501529	0.00305882	0	0	0	0	0	0	0	0	0.910823
300	[10, 10, 10, 10]	ReLU	0.5	0.5	False	Gaussian	0.497081	0.00864657	0	0	0	0	0	0	0	0	0.910823
300	[50, 50, 50, 50]	ReLU	0.5	0.5	False	Gaussian	0.462504	0.0502542	0	0	0	0	0	0	0	0	0.910823
300	[100, 100, 100]	ReLU	0.5	0.5	False	Gaussian	0.561022	0.0105213	0	0	0	0	0	0	0	0	0.910823
300	[200, 200, 200, 200]	ReLU	0.5	0.5	False	Gaussian	0.569411	0.0511893	0	0	0	0	0	0	0	0	0.910823
300	[500, 500, 500, 500]	ReLU	0.5	0.5	False	Gaussian	0.610141	0.0460346	0	0	0	0	0	0	0	0	0.910823
300	[700, 700, 700, 700]	ReLU	0.5	0.5	False	Gaussian	0.723329	0.0342366	0	0	0	0	0	0	0	0	0.910823
300	[1000, 1000, 1000, 1000]	ReLU	0.5	0.5	False	Gaussian	0.801494	0.028483	0	0	0	0	0	0	0	0	0.910823
300	[1500, 1500, 1500, 1500]	ReLU	0.5	0.5	False	Gaussian	0.850191	0.017512	0	0	0	0	0	0	0	0	0.910823
300	[2000, 2000, 2000, 2000]	ReLU	0.5	0.5	False	Gaussian	0.878298	0.0193255	0	0	0	0	0	0	0	0	0.910823
300	[2500, 2500, 2500, 2500]	ReLU	0.5	0.5	False	Gaussian	0.904786	0.0137239	0	0	0	0	0	0	0	0	0.910823
300	[3000, 3000, 3000, 3000]	ReLU	0.5	0.5	False	Gaussian	0.927954	0.01304	0	0	0	0	0	0	0	0	0.910823
300	[3500, 3500, 3500, 3500]	ReLU	0.5	0.5	False	Gaussian	0.940882	0.0110213	0	0	0	0	0	0	0	0	0.910823
lr=0.0001
Epochs	Layers	Activation	Input dropout	Dropout	L2	Filler	AvAUC	Std_AUC	AvMCC	Std_MCC	AvFSCORE	Std_FSCORE	AvRecall	Std_Recall	AvPrecision	Std_Precision	AvAccuracy
300	[5]	ReLU	0	0	False	Gaussian	0.649004	0.0323336	0	0	0	0	0	0	0	0	0.910823
300	[10]	ReLU	0	0	False	Gaussian	0.646563	0.0278439	0	0	0	0	0	0	0	0	0.910823
300	[50]	ReLU	0	0	False	Gaussian	0.704098	0.0216362	0	0	0	0	0	0	0	0	0.910823
300	[100]	ReLU	0	0	False	Gaussian	0.735844	0.0233321	0	0	0	0	0	0	0	0	0.910823
300	[200]	ReLU	0	0	False	Gaussian	0.75509	0.0262576	0	0	0	0	0	0	0	0	0.910823
300	[500]	ReLU	0	0	False	Gaussian	0.774606	0.0253121	0	0	0	0	0	0	0	0	0.910823
300	[700]	ReLU	0	0	False	Gaussian	0.777901	0.0230447	0	0	0	0	0	0	0	0	0.910823
300	[1000]	ReLU	0	0	False	Gaussian	0.78387	0.0253288	0	0	0	0	0	0	0	0	0.910823
300	[1500]	ReLU	0	0	False	Gaussian	0.791027	0.0197839	0	0	0	0	0	0	0	0	0.910823
300	[2000]	ReLU	0	0	False	Gaussian	0.803802	0.0234508	0	0	0	0	0	0	0	0	0.910823
300	[2500]	ReLU	0	0	False	Gaussian	0.8111	0.0211395	0	0	0	0	0	0	0	0	0.910823
300	[3000]	ReLU	0	0	False	Gaussian	0.81717	0.0237656	0	0	0	0	0	0	0	0	0.910823
300	[3500]	ReLU	0	0	False	Gaussian	0.826158	0.0237459	0	0	0	0	0	0	0	0	0.910823
300	[5]	Sigmoid	0	0	False	Gaussian	0.688777	0.0227784	0	0	0	0	0	0	0	0	0.910823
300	[10]	Sigmoid	0	0	False	Gaussian	0.744167	0.0543391	0	0	0	0	0	0	0	0	0.910823
300	[50]	Sigmoid	0	0	False	Gaussian	0.783065	0.0428525	0	0	0	0	0	0	0	0	0.910823
300	[100]	Sigmoid	0	0	False	Gaussian	0.793649	0.0147643	0	0	0	0	0	0	0	0	0.910823
300	[200]	Sigmoid	0	0	False	Gaussian	0.765937	0.0299646	0	0	0	0	0	0	0	0	0.910823
300	[500]	Sigmoid	0	0	False	Gaussian	0.814156	0.0238846	0	0	0	0	0	0	0	0	0.910823
300	[700]	Sigmoid	0	0	False	Gaussian	0.816732	0.034585	0	0	0	0	0	0	0	0	0.910823
300	[1000]	Sigmoid	0	0	False	Gaussian	0.838563	0.0246927	0	0	0	0	0	0	0	0	0.910823
300	[1500]	Sigmoid	0	0	False	Gaussian	0.8637	0.0256467	0	0	0	0	0	0	0	0	0.910823
300	[2000]	Sigmoid	0	0	False	Gaussian	0.869697	0.0141428	0	0	0	0	0	0	0	0	0.910823
300	[2500]	Sigmoid	0	0	False	Gaussian	0.874013	0.017262	0	0	0	0	0	0	0	0	0.910823
300	[3000]	Sigmoid	0	0	False	Gaussian	0.877292	0.0175538	0	0	0	0	0	0	0	0	0.910823
300	[3500]	Sigmoid	0	0	False	Gaussian	0.880881	0.0167726	0	0	0	0	0	0	0	0	0.910823
300	[5]	TanH	0	0	False	Gaussian	0.654953	0.0207855	0	0	0	0	0	0	0	0	0.910823
300	[10]	TanH	0	0	False	Gaussian	0.681812	0.0296069	0	0	0	0	0	0	0	0	0.910823
300	[50]	TanH	0	0	False	Gaussian	0.727772	0.0274589	0	0	0	0	0	0	0	0	0.910823
300	[100]	TanH	0	0	False	Gaussian	0.743558	0.0213492	0	0	0	0	0	0	0	0	0.910823
300	[200]	TanH	0	0	False	Gaussian	0.77047	0.0154101	0	0	0	0	0	0	0	0	0.910823
300	[500]	TanH	0	0	False	Gaussian	0.79764	0.0262126	0	0	0	0	0	0	0	0	0.910823
300	[700]	TanH	0	0	False	Gaussian	0.806651	0.0236918	0	0	0	0	0	0	0	0	0.910823
300	[1000]	TanH	0	0	False	Gaussian	0.821883	0.0189986	0	0	0	0	0	0	0	0	0.910823
300	[1500]	TanH	0	0	False	Gaussian	0.836677	0.0217497	0	0	0	0	0	0	0	0	0.910823
300	[2000]	TanH	0	0	False	Gaussian	0.847977	0.0201245	0	0	0	0	0	0	0	0	0.910823
300	[2500]	TanH	0	0	False	Gaussian	0.855929	0.0233605	0	0	0	0	0	0	0	0	0.910823
300	[3000]	TanH	0	0	False	Gaussian	0.86364	0.0204963	0.0278444	0.0556889	0.00842105	0.0168421	0.00430108	0.00860215	0.2	0.4	0.911255
300	[3500]	TanH	0	0	False	Gaussian	0.870349	0.0242235	0.120337	0.0723445	0.0417403	0.0326558	0.0215999	0.0170894	0.8	0.4	0.912771
300	[5, 5]	ReLU	0	0	False	Gaussian	0.502987	0.0387173	0	0	0	0	0	0	0	0	0.910823
300	[10, 10]	ReLU	0	0	False	Gaussian	0.501208	0.0663881	0	0	0	0	0	0	0	0	0.910823
300	[50, 50]	ReLU	0	0	False	Gaussian	0.51596	0.0573184	0	0	0	0	0	0	0	0	0.910823
300	[100, 100]	ReLU	0	0	False	Gaussian	0.468061	0.044752	0	0	0	0	0	0	0	0	0.910823
300	[200, 200]	ReLU	0	0	False	Gaussian	0.533802	0.0348836	0	0	0	0	0	0	0	0	0.910823
300	[500, 500]	ReLU	0	0	False	Gaussian	0.574261	0.0144755	0	0	0	0	0	0	0	0	0.910823
300	[700, 700]	ReLU	0	0	False	Gaussian	0.594986	0.0232822	0	0	0	0	0	0	0	0	0.910823
300	[1000, 1000]	ReLU	0	0	False	Gaussian	0.641547	0.0171299	0	0	0	0	0	0	0	0	0.910823
300	[2000, 2000]	ReLU	0	0	False	Gaussian	0.715616	0.0237678	0	0	0	0	0	0	0	0	0.910823
300	[2500, 2500]	ReLU	0	0	False	Gaussian	0.737356	0.0253051	0	0	0	0	0	0	0	0	0.910823
300	[3000, 3000]	ReLU	0	0	False	Gaussian	0.749585	0.0244171	0	0	0	0	0	0	0	0	0.910823
300	[3500, 3500]	ReLU	0	0	False	Gaussian	0.769942	0.0240454	0	0	0	0	0	0	0	0	0.910823
300	[5, 5]	ReLU	0	0.5	False	Gaussian	0.482829	0.0503258	0	0	0	0	0	0	0	0	0.910823
300	[10, 10]	ReLU	0	0.5	False	Gaussian	0.496935	0.0533633	0	0	0	0	0	0	0	0	0.910823
300	[50, 50]	ReLU	0	0.5	False	Gaussian	0.476793	0.0829216	0	0	0	0	0	0	0	0	0.910823
300	[100, 100]	ReLU	0	0.5	False	Gaussian	0.491757	0.0222155	0	0	0	0	0	0	0	0	0.910823
300	[200, 200]	ReLU	0	0.5	False	Gaussian	0.535014	0.0367587	0	0	0	0	0	0	0	0	0.910823
300	[500, 500]	ReLU	0	0.5	False	Gaussian	0.583723	0.0353537	0	0	0	0	0	0	0	0	0.910823
300	[700, 700]	ReLU	0	0.5	False	Gaussian	0.611814	0.0250262	0	0	0	0	0	0	0	0	0.910823
300	[1000, 1000]	ReLU	0	0.5	False	Gaussian	0.639143	0.0389184	0	0	0	0	0	0	0	0	0.910823
300	[1500, 1500]	ReLU	0	0.5	False	Gaussian	0.692984	0.0185326	0	0	0	0	0	0	0	0	0.910823
300	[2000, 2000]	ReLU	0	0.5	False	Gaussian	0.711418	0.0239461	0	0	0	0	0	0	0	0	0.910823
300	[2500, 2500]	ReLU	0	0.5	False	Gaussian	0.732611	0.0195308	0	0	0	0	0	0	0	0	0.910823
300	[3000, 3000]	ReLU	0	0.5	False	Gaussian	0.746376	0.0255276	0	0	0	0	0	0	0	0	0.910823
300	[3500, 3500]	ReLU	0	0.5	False	Gaussian	0.768328	0.02439	0	0	0	0	0	0	0	0	0.910823
300	[5, 5]	ReLU	0.2	0.5	False	Gaussian	0.493539	0.0122211	0	0	0	0	0	0	0	0	0.910823
300	[10, 10]	ReLU	0.2	0.5	False	Gaussian	0.479737	0.0453359	0	0	0	0	0	0	0	0	0.910823
300	[50, 50]	ReLU	0.2	0.5	False	Gaussian	0.540726	0.0332934	0	0	0	0	0	0	0	0	0.910823
300	[100, 100]	ReLU	0.2	0.5	False	Gaussian	0.507298	0.0765912	0	0	0	0	0	0	0	0	0.910823
300	[200, 200]	ReLU	0.2	0.5	False	Gaussian	0.547744	0.0568125	0	0	0	0	0	0	0	0	0.910823
300	[500, 500]	ReLU	0.2	0.5	False	Gaussian	0.570785	0.025277	0	0	0	0	0	0	0	0	0.910823
300	[700, 700]	ReLU	0.2	0.5	False	Gaussian	0.599041	0.0263956	0	0	0	0	0	0	0	0	0.910823
300	[1000, 1000]	ReLU	0.2	0.5	False	Gaussian	0.644173	0.019794	0	0	0	0	0	0	0	0	0.910823
300	[1500, 1500]	ReLU	0.2	0.5	False	Gaussian	0.689664	0.0171599	0	0	0	0	0	0	0	0	0.910823
300	[2000, 2000]	ReLU	0.2	0.5	False	Gaussian	0.71546	0.0237024	0	0	0	0	0	0	0	0	0.910823
300	[2500, 2500]	ReLU	0.2	0.5	False	Gaussian	0.731043	0.020404	0	0	0	0	0	0	0	0	0.910823
300	[3000, 3000]	ReLU	0.2	0.5	False	Gaussian	0.745693	0.0281844	0	0	0	0	0	0	0	0	0.910823
300	[3500, 3500]	ReLU	0.2	0.5	False	Gaussian	0.756546	0.0220487	0	0	0	0	0	0	0	0	0.910823
300	[5, 5]	ReLU	0.5	0.5	False	Gaussian	0.577318	0.0223723	0	0	0	0	0	0	0	0	0.910823
300	[10, 10]	ReLU	0.5	0.5	False	Gaussian	0.479984	0.0239139	0	0	0	0	0	0	0	0	0.910823
300	[50, 50]	ReLU	0.5	0.5	False	Gaussian	0.497096	0.0472786	0	0	0	0	0	0	0	0	0.910823
300	[100, 100]	ReLU	0.5	0.5	False	Gaussian	0.538424	0.0371765	0	0	0	0	0	0	0	0	0.910823
300	[200, 200]	ReLU	0.5	0.5	False	Gaussian	0.490245	0.0321842	0	0	0	0	0	0	0	0	0.910823
300	[500, 500]	ReLU	0.5	0.5	False	Gaussian	0.576169	0.00903765	0	0	0	0	0	0	0	0	0.910823
300	[700, 700]	ReLU	0.5	0.5	False	Gaussian	0.617006	0.0139716	0	0	0	0	0	0	0	0	0.910823
300	[1000, 1000]	ReLU	0.5	0.5	False	Gaussian	0.652084	0.0179431	0	0	0	0	0	0	0	0	0.910823
300	[1500, 1500]	ReLU	0.5	0.5	False	Gaussian	0.676023	0.015705	0	0	0	0	0	0	0	0	0.910823
300	[2000, 2000]	ReLU	0.5	0.5	False	Gaussian	0.716069	0.0188302	0	0	0	0	0	0	0	0	0.910823
300	[2500, 2500]	ReLU	0.5	0.5	False	Gaussian	0.726	0.0329671	0	0	0	0	0	0	0	0	0.910823
300	[3000, 3000]	ReLU	0.5	0.5	False	Gaussian	0.740769	0.0260824	0	0	0	0	0	0	0	0	0.910823
300	[3500, 3500]	ReLU	0.5	0.5	False	Gaussian	0.748476	0.0288269	0	0	0	0	0	0	0	0	0.910823
300	[5, 5, 5]	ReLU	0	0	False	Gaussian	0.464053	0.0734893	0	0	0	0	0	0	0	0	0.910823
300	[10, 10, 10]	ReLU	0	0	False	Gaussian	0.484485	0.0429138	0	0	0	0	0	0	0	0	0.910823
300	[50, 50, 50]	ReLU	0	0	False	Gaussian	0.498599	0.0541423	0	0	0	0	0	0	0	0	0.910823
300	[100, 100, 100]	ReLU	0	0	False	Gaussian	0.505243	0.0640939	0	0	0	0	0	0	0	0	0.910823
300	[200, 200, 200]	ReLU	0	0	False	Gaussian	0.499279	0.0222906	0	0	0	0	0	0	0	0	0.910823
300	[500, 500, 500]	ReLU	0	0	False	Gaussian	0.565487	0.0383457	0	0	0	0	0	0	0	0	0.910823
300	[700, 700, 700]	ReLU	0	0	False	Gaussian	0.481774	0.0377037	0	0	0	0	0	0	0	0	0.910823
300	[1000, 1000, 1000]	ReLU	0	0	False	Gaussian	0.515691	0.0214207	0	0	0	0	0	0	0	0	0.910823
300	[1500, 1500, 1500]	ReLU	0	0	False	Gaussian	0.536666	0.0245756	0	0	0	0	0	0	0	0	0.910823
300	[2000, 2000, 2000]	ReLU	0	0	False	Gaussian	0.59277	0.0323155	0	0	0	0	0	0	0	0	0.910823
300	[2500, 2500, 2500]	ReLU	0	0	False	Gaussian	0.624397	0.0249856	0	0	0	0	0	0	0	0	0.910823
300	[3000, 3000, 3000]	ReLU	0	0	False	Gaussian	0.655923	0.0381118	0	0	0	0	0	0	0	0	0.910823
300	[3500, 3500, 3500]	ReLU	0	0	False	Gaussian	0.692804	0.0130973	0	0	0	0	0	0	0	0	0.910823
300	[5, 5, 5]	ReLU	0.2	0.5	False	Gaussian	0.508166	0.0532394	0	0	0	0	0	0	0	0	0.910823
300	[10, 10, 10]	ReLU	0.2	0.5	False	Gaussian	0.509368	0.0501653	0	0	0	0	0	0	0	0	0.910823
300	[50, 50, 50]	ReLU	0.2	0.5	False	Gaussian	0.469096	0.0167594	0	0	0	0	0	0	0	0	0.910823
300	[100, 100, 100]	ReLU	0.2	0.5	False	Gaussian	0.526393	0.104612	0	0	0	0	0	0	0	0	0.910823
300	[200, 200, 200]	ReLU	0.2	0.5	False	Gaussian	0.512006	0.0420978	0	0	0	0	0	0	0	0	0.910823
300	[500, 500, 500]	ReLU	0.2	0.5	False	Gaussian	0.492895	0.0422707	0	0	0	0	0	0	0	0	0.910823
300	[700, 700, 700]	ReLU	0.2	0.5	False	Gaussian	0.481696	0.0391071	0	0	0	0	0	0	0	0	0.910823
300	[1000, 1000, 1000]	ReLU	0.2	0.5	False	Gaussian	0.513212	0.0414796	0	0	0	0	0	0	0	0	0.910823
300	[1500, 1500, 1500]	ReLU	0.2	0.5	False	Gaussian	0.537605	0.027262	0	0	0	0	0	0	0	0	0.910823
300	[2000, 2000, 2000]	ReLU	0.2	0.5	False	Gaussian	0.58387	0.023951	0	0	0	0	0	0	0	0	0.910823
300	[2500, 2500, 2500]	ReLU	0.2	0.5	False	Gaussian	0.617765	0.0202031	0	0	0	0	0	0	0	0	0.910823
300	[3000, 3000, 3000]	ReLU	0.2	0.5	False	Gaussian	0.665229	0.0181197	0	0	0	0	0	0	0	0	0.910823
300	[3500, 3500, 3500]	ReLU	0.2	0.5	False	Gaussian	0.680727	0.0209729	0	0	0	0	0	0	0	0	0.910823
300	[5, 5, 5]	ReLU	0.5	0.5	False	Gaussian	0.490027	0.0845688	0	0	0	0	0	0	0	0	0.910823
300	[10, 10, 10]	ReLU	0.5	0.5	False	Gaussian	0.478404	0.03739	0	0	0	0	0	0	0	0	0.910823
300	[50, 50, 50]	ReLU	0.5	0.5	False	Gaussian	0.500714	0.058232	0	0	0	0	0	0	0	0	0.910823
300	[100, 100, 100]	ReLU	0.5	0.5	False	Gaussian	0.488536	0.020735	0	0	0	0	0	0	0	0	0.910823
300	[200, 200, 200]	ReLU	0.5	0.5	False	Gaussian	0.512861	0.0753597	0	0	0	0	0	0	0	0	0.910823
300	[500, 500, 500]	ReLU	0.5	0.5	False	Gaussian	0.456027	0.0707984	0	0	0	0	0	0	0	0	0.910823
300	[700, 700, 700]	ReLU	0.5	0.5	False	Gaussian	0.467355	0.0561818	0	0	0	0	0	0	0	0	0.910823
300	[1000, 1000, 1000]	ReLU	0.5	0.5	False	Gaussian	0.509143	0.0396361	0	0	0	0	0	0	0	0	0.910823
300	[1500, 1500, 1500]	ReLU	0.5	0.5	False	Gaussian	0.549116	0.0194978	0	0	0	0	0	0	0	0	0.910823
300	[2000, 2000, 2000]	ReLU	0.5	0.5	False	Gaussian	0.574891	0.0125238	0	0	0	0	0	0	0	0	0.910823
300	[2500, 2500, 2500]	ReLU	0.5	0.5	False	Gaussian	0.632599	0.0333381	0	0	0	0	0	0	0	0	0.910823
300	[3000, 3000, 3000]	ReLU	0.5	0.5	False	Gaussian	0.64554	0.0272716	0	0	0	0	0	0	0	0	0.910823
300	[3500, 3500, 3500]	ReLU	0.5	0.5	False	Gaussian	0.678171	0.0238052	0	0	0	0	0	0	0	0	0.910823
300	[5, 5, 5, 5]	ReLU	0.2	0.5	False	Gaussian	0.517198	0.0326518	0	0	0	0	0	0	0	0	0.910823
300	[10, 10, 10, 10]	ReLU	0.2	0.5	False	Gaussian	0.501353	0.0152646	0	0	0	0	0	0	0	0	0.910823
300	[50, 50, 50, 50]	ReLU	0.2	0.5	False	Gaussian	0.54859	0.0612375	0	0	0	0	0	0	0	0	0.910823
300	[100, 100, 100]	ReLU	0.2	0.5	False	Gaussian	0.493205	0.0479939	0	0	0	0	0	0	0	0	0.910823
300	[200, 200, 200, 200]	ReLU	0.2	0.5	False	Gaussian	0.527429	0.0851933	0	0	0	0	0	0	0	0	0.910823
300	[500, 500, 500, 500]	ReLU	0.2	0.5	False	Gaussian	0.49688	0.0512855	0	0	0	0	0	0	0	0	0.910823
300	[700, 700, 700, 700]	ReLU	0.2	0.5	False	Gaussian	0.508639	0.0382345	0	0	0	0	0	0	0	0	0.910823
300	[1000, 1000, 1000, 1000]	ReLU	0.2	0.5	False	Gaussian	0.485205	0.0625784	0	0	0	0	0	0	0	0	0.910823
300	[1500, 1500, 1500, 1500]	ReLU	0.2	0.5	False	Gaussian	0.488769	0.0292176	0	0	0	0	0	0	0	0	0.910823
300	[2000, 2000, 2000, 2000]	ReLU	0.2	0.5	False	Gaussian	0.496172	0.0365754	0	0	0	0	0	0	0	0	0.910823
300	[2500, 2500, 2500, 2500]	ReLU	0.2	0.5	False	Gaussian	0.51703	0.0109238	0	0	0	0	0	0	0	0	0.910823
300	[3000, 3000, 3000, 3000]	ReLU	0.2	0.5	False	Gaussian	0.549431	0.0268604	0	0	0	0	0	0	0	0	0.910823
300	[3500, 3500, 3500, 3500]	ReLU	0.2	0.5	False	Gaussian	0.592884	0.0217315	0	0	0	0	0	0	0	0	0.910823
300	[5, 5, 5, 5]	ReLU	0.5	0.5	False	Gaussian	0.501423	0.00256088	0	0	0	0	0	0	0	0	0.910823
300	[10, 10, 10, 10]	ReLU	0.5	0.5	False	Gaussian	0.500776	0.00890933	0	0	0	0	0	0	0	0	0.910823
300	[50, 50, 50, 50]	ReLU	0.5	0.5	False	Gaussian	0.503876	0.0373637	0	0	0	0	0	0	0	0	0.910823
300	[100, 100, 100]	ReLU	0.5	0.5	False	Gaussian	0.493201	0.0365652	0	0	0	0	0	0	0	0	0.910823
300	[200, 200, 200, 200]	ReLU	0.5	0.5	False	Gaussian	0.520185	0.0482968	0	0	0	0	0	0	0	0	0.910823
300	[500, 500, 500, 500]	ReLU	0.5	0.5	False	Gaussian	0.510222	0.031065	0	0	0	0	0	0	0	0	0.910823
300	[700, 700, 700, 700]	ReLU	0.5	0.5	False	Gaussian	0.497724	0.0603266	0	0	0	0	0	0	0	0	0.910823
300	[1000, 1000, 1000, 1000]	ReLU	0.5	0.5	False	Gaussian	0.460303	0.0413099	0	0	0	0	0	0	0	0	0.910823
300	[1500, 1500, 1500, 1500]	ReLU	0.5	0.5	False	Gaussian	0.444852	0.0332057	0	0	0	0	0	0	0	0	0.910823
300	[2000, 2000, 2000, 2000]	ReLU	0.5	0.5	False	Gaussian	0.488946	0.0418508	0	0	0	0	0	0	0	0	0.910823
300	[2500, 2500, 2500, 2500]	ReLU	0.5	0.5	False	Gaussian	0.512561	0.0256074	0	0	0	0	0	0	0	0	0.910823
300	[3000, 3000, 3000, 3000]	ReLU	0.5	0.5	False	Gaussian	0.549279	0.039888	0	0	0	0	0	0	0	0	0.910823
300	[3500, 3500, 3500, 3500]	ReLU	0.5	0.5	False	Gaussian	0.586748	0.024494	0	0	0	0	0	0	0	0	0.910823

## Sheet: CHEMBL301
NB
5-Fold paramater tuning	5FCV
nfolds	alpha	binarize	class_prior	fit_prior	AvAUC	Std_AUC	AvMCC	Std_MCC	AvFSCORE	Std_FSCORE	AvRecall	Std_Recall	AvPrecision	Std_Precision
5	1	0	None	True	0.970787	0.00870198	0.733033	0.0376119	0.755136	0.0343718	0.821894	0.0692736	0.700416	0.0156357
5	0.5	0	None	True	0.968851	0.0101023	0.739877	0.0359307	0.761567	0.0335556	0.819894	0.0661997	0.713556	0.0260447
5	0.1	0	None	True	0.96387	0.0112124	0.759134	0.0395256	0.779993	0.0372758	0.807702	0.0638729	0.755944	0.0225635
5	1	0	None	False	0.971724	0.00912945	0.689539	0.0296784	0.709963	0.0256979	0.856947	0.0598125	0.607266	0.0158402
5	0.5	0	None	False	0.970001	0.00837827	0.708398	0.0331816	0.729606	0.0295757	0.846883	0.0642024	0.642535	0.019688
5	0.1	0	None	False	0.967944	0.0107299	0.731613	0.0302737	0.753373	0.0275512	0.832691	0.0602556	0.689596	0.0156829
kNN
5-Fold paramater tuning	5FCV
nfolds	Nn	RAUC	Std_RAUC	MCC	Std_MCC	FSCORE	Std_FSCORE	Recall	Std_Recall	Precision	Std_Precision
5	1	0.935042	0.0175527	0.853548	0.0243135	0.866403	0.022493	0.885681	0.0358682	0.848798	0.0229358
5	3	0.950916	0.0144139	0.87524	0.0231314	0.885877	0.0215158	0.875951	0.0386658	0.89733	0.0217789
5	5	0.956736	0.0172434	0.871671	0.0225297	0.88273	0.0209263	0.869419	0.0323804	0.896931	0.0134924
5	7	0.959495	0.0169544	0.863937	0.0150894	0.874483	0.015247	0.846177	0.0371535	0.906907	0.0279016
5	9	0.961039	0.0164037	0.858134	0.0189561	0.868086	0.0194874	0.822512	0.0405292	0.920876	0.0178172
5	11	0.963545	0.0150417	0.838447	0.0219524	0.848394	0.0221914	0.78538	0.0378767	0.923598	0.00929967
RF
5-Fold paramater tuning	5FCV
nfolds	Ntrees	Cretirion	MaxFeatures	RAUC	Std_RAUC	MCC	Std_MCC	FSCORE	Std_FSCORE	Recall	Std_Recall	Precision	Std_Precision
5	10	gini	log2	0.962106	0.0116575	0.860008	0.0288173	0.864453	0.0290183	0.774975	0.0392813	0.978326	0.0171469
5	50	gini	log2	0.977579	0.0101471	0.884835	0.02527	0.889758	0.024764	0.813691	0.0355085	0.982269	0.0116868
5	100	gini	log2	0.982521	0.00968432	0.890014	0.0247631	0.894735	0.0242214	0.820226	0.0341361	0.984791	0.0135771
5	200	gini	log2	0.983485	0.00926665	0.888489	0.0272868	0.893145	0.0268812	0.817757	0.0382132	0.984692	0.0136953
5	300	gini	log2	0.983544	0.00955733	0.886111	0.0223181	0.890797	0.0217701	0.813629	0.0312738	0.984791	0.0135771
5	700	gini	log2	0.985284	0.00722795	0.889131	0.0199442	0.893898	0.0192555	0.81863	0.0275651	0.984933	0.0134638
5	10	entropy	log2	0.967161	0.0119583	0.845419	0.038633	0.850024	0.0388976	0.756767	0.0505271	0.97101	0.0200018
5	50	entropy	log2	0.979887	0.00820385	0.886693	0.0196859	0.891408	0.0192643	0.814434	0.0247508	0.98475	0.0136698
5	100	entropy	log2	0.982975	0.0085358	0.88549	0.0195662	0.890161	0.0192118	0.812437	0.0266723	0.984789	0.0134678
5	200	entropy	log2	0.986835	0.00582247	0.881844	0.0177255	0.886803	0.0169844	0.808437	0.0228612	0.982282	0.01153
5	300	entropy	log2	0.987869	0.00511548	0.881844	0.0177255	0.886803	0.0169844	0.808437	0.0228612	0.982282	0.01153
5	700	entropy	log2	0.987636	0.00518396	0.888833	0.0198632	0.893593	0.0192231	0.818098	0.0267589	0.984887	0.0134644
5	10	gini	sqrt	0.964726	0.014848	0.866281	0.0409289	0.871674	0.0415112	0.792619	0.058309	0.970381	0.0137163
5	50	gini	sqrt	0.976509	0.00797048	0.888676	0.0323003	0.893954	0.032115	0.824883	0.0484288	0.977148	0.0117893
5	100	gini	sqrt	0.981375	0.00493083	0.894436	0.0282327	0.899573	0.0279576	0.831884	0.0414346	0.9803	0.0113784
5	200	gini	sqrt	0.981596	0.00570844	0.893253	0.02828	0.898607	0.027898	0.831884	0.0414346	0.978055	0.0128687
5	300	gini	sqrt	0.983399	0.00521366	0.89449	0.0222575	0.899773	0.0216001	0.831759	0.0299378	0.980328	0.011317
5	700	gini	sqrt	0.984578	0.00709257	0.893014	0.0221145	0.898543	0.021493	0.831759	0.0299378	0.97743	0.0115821
5	10	entropy	sqrt	0.965484	0.0120682	0.869809	0.0312404	0.874791	0.0326331	0.795364	0.0518255	0.974119	0.00837182
5	50	entropy	sqrt	0.97621	0.0105948	0.89445	0.024958	0.899435	0.0244366	0.82929	0.0344562	0.983129	0.0103896
5	100	entropy	sqrt	0.979927	0.0119574	0.891471	0.023362	0.896522	0.0226276	0.824695	0.0304022	0.98242	0.0116974
5	200	entropy	sqrt	0.982572	0.0099814	0.890261	0.0249698	0.895509	0.0243247	0.824758	0.033834	0.980089	0.0115045
5	300	entropy	sqrt	0.983929	0.0093823	0.891499	0.0246093	0.896974	0.02415	0.82929	0.0344562	0.977334	0.0116515
5	700	entropy	sqrt	0.985621	0.00845264	0.89601	0.0223095	0.901521	0.0217205	0.836822	0.0311775	0.977601	0.0114828
SVM linear
5-Fold paramater tuning	5FCV
nfolds	cost	kern	RAUC	Std_RAUC	MCC	Std_MCC	FSCORE	Std_FSCORE	Recall	Std_Recall	Precision	Std_Precision
5	1000	linear	0.974574	0.0084435	0.817155	0.0429728	0.833278	0.0400397	0.843565	0.0401262	0.823531	0.0425968
5	100	linear	0.97458	0.00843708	0.817155	0.0429728	0.833278	0.0400397	0.843565	0.0401262	0.823531	0.0425968
5	10	linear	0.97458	0.00843708	0.817155	0.0429728	0.833278	0.0400397	0.843565	0.0401262	0.823531	0.0425968
5	1	linear	0.974562	0.00843465	0.817155	0.0429728	0.833278	0.0400397	0.843565	0.0401262	0.823531	0.0425968
5	0.1	linear	0.978738	0.00947052	0.838309	0.0420958	0.851664	0.0401869	0.842817	0.0624852	0.862676	0.0260823
5	0.01	linear	0.969456	0.0119976	0.765777	0.0475384	0.76938	0.0534738	0.659042	0.0721125	0.931466	0.0248401
5	0.001	linear	0.956969	0.0152054	0	0	0	0	0	0	0	0
5	0.0001	linear	0.956858	0.0151585	0	0	0	0	0	0	0	0
SVM_rbf
5-Fold paramater tuning	5FCV
nfolds	cost	Gam	kern	RAUC	Std_RAUC	MCC	Std_MCC	FSCORE	Std_FSCORE	Recall	Std_Recall	Precision	Std_Precision
5	1000	1e-05	rbf	0.976303	0.00909841	0.813638	0.0322749	0.823201	0.03461	0.7515	0.0577487	0.914588	0.0314289
5	1000	0.0001	rbf	0.978441	0.00926876	0.84681	0.0466068	0.859811	0.0434996	0.862417	0.0526066	0.858625	0.0456947
5	1000	0.001	rbf	0.976717	0.00866969	0.848665	0.036543	0.861654	0.034189	0.85576	0.0384384	0.868213	0.0363413
5	1000	0.01	rbf	0.982936	0.00961129	0.899845	0.03071	0.907652	0.0293164	0.880145	0.0450021	0.937744	0.0125466
5	1000	0.1	rbf	0.988145	0.00539769	0.6593	0.0479781	0.627241	0.0604162	0.459789	0.0652139	1	0
5	100	1e-05	rbf	0.956994	0.0152188	0.262902	0.0931586	0.155181	0.0820153	0.0863666	0.0491366	0.933333	0.133333
5	100	0.0001	rbf	0.976425	0.00910088	0.813638	0.0322749	0.823201	0.03461	0.7515	0.0577487	0.914588	0.0314289
5	100	0.001	rbf	0.979882	0.00902118	0.859921	0.040601	0.871722	0.0380214	0.862289	0.0487198	0.882221	0.03379
5	100	0.01	rbf	0.98294	0.00961317	0.899845	0.03071	0.907652	0.0293164	0.880145	0.0450021	0.937744	0.0125466
5	100	0.1	rbf	0.98809	0.00545742	0.6593	0.0479781	0.627241	0.0604162	0.459789	0.0652139	1	0
5	10	1e-05	rbf	0.956877	0.0152748	0	0	0	0	0	0	0	0
5	10	0.0001	rbf	0.957124	0.0151714	0.262902	0.0931586	0.155181	0.0820153	0.0863666	0.0491366	0.933333	0.133333
5	10	0.001	rbf	0.977335	0.00903678	0.816515	0.0342269	0.826113	0.0364087	0.756098	0.0590811	0.914926	0.0316188
5	10	0.01	rbf	0.983127	0.00965389	0.896961	0.0306251	0.905003	0.0292297	0.877548	0.0443765	0.935041	0.0146746
5	10	0.1	rbf	0.988145	0.00539769	0.6593	0.0479781	0.627241	0.0604162	0.459789	0.0652139	1	0
5	1	1e-05	rbf	0.955138	0.01647	0	0	0	0	0	0	0	0
5	1	0.0001	rbf	0.957022	0.0151772	0	0	0	0	0	0	0	0
5	1	0.001	rbf	0.958286	0.0149007	0.205159	0.0840406	0.102855	0.0612542	0.0553781	0.0340011	0.933333	0.133333
5	1	0.01	rbf	0.980906	0.00905262	0.83467	0.0363063	0.841203	0.037494	0.755969	0.0530129	0.950423	0.019457
5	1	0.1	rbf	0.98762	0.00560564	0.582401	0.0543519	0.529481	0.0710516	0.363217	0.0652587	1	0
DNN
5-Fold paramater tuning	5FCV
	Mini-batch size = 256
lr =1
Epochs	Layers	Activation	Input dropout	Dropout	L2	Filler	AvAUC	Std_AUC	AvMCC	Std_MCC	AvFSCORE	Std_FSCORE	AvRecall	Std_Recall	AvPrecision	Std_Precision	AvAccuracy
300	[5]	ReLU	0	0	False	Gaussian	0.973026	0.0112859	0.83568	0.0363798	0.847767	0.0360915	0.808023	0.0575845	0.893836	0.0173082	0.974426
300	[10]	ReLU	0	0	False	Gaussian	0.972739	0.0116679	0.818683	0.0389868	0.832841	0.0380439	0.803636	0.0600963	0.866142	0.0179763	0.971847
300	[50]	ReLU	0	0	False	Gaussian	0.974151	0.0123967	0.827568	0.0600056	0.840841	0.0567844	0.812024	0.078719	0.873924	0.0374099	0.973354
300	[100]	ReLU	0	0	False	Gaussian	0.978994	0.00959203	0.849306	0.0361064	0.86148	0.0348015	0.842755	0.0569545	0.882742	0.0165856	0.976361
300	[200]	ReLU	0	0	False	Gaussian	0.978461	0.0109762	0.841413	0.0449496	0.854082	0.0431452	0.842282	0.0705535	0.869124	0.026774	0.975072
300	[500]	ReLU	0	0	False	Gaussian	0.979458	0.00955822	0.848414	0.0383157	0.861157	0.0363134	0.852885	0.0537726	0.870913	0.0261387	0.975931
300	[700]	ReLU	0	0	False	Gaussian	0.980705	0.00828226	0.858358	0.0375748	0.869937	0.0360257	0.857479	0.0586905	0.884585	0.019849	0.97765
300	[1000]	ReLU	0	0	False	Gaussian	0.979724	0.00895273	0.86498	0.033712	0.876166	0.0322135	0.862417	0.0501107	0.891452	0.0171219	0.978725
300	[1500]	ReLU	0	0	False	Gaussian	0.979725	0.0103855	0.868221	0.0395058	0.879047	0.0372496	0.860483	0.0493492	0.899132	0.0273374	0.97937
300	[2000]	ReLU	0	0	False	Gaussian	0.980981	0.0109114	0.869887	0.0392777	0.880834	0.0370514	0.872675	0.0546689	0.890174	0.0213206	0.97937
300	[2500]	ReLU	0	0	False	Gaussian	0.981274	0.00988367	0.866158	0.0370257	0.877255	0.0349029	0.86042	0.0470769	0.895523	0.0268736	0.97894
300	[3000]	ReLU	0	0	False	Gaussian	0.979593	0.0116016	0.866555	0.03121	0.877598	0.0298675	0.864886	0.0487224	0.89194	0.0179014	0.97894
300	[3500]	ReLU	0	0	False	Gaussian	0.98108	0.0105367	0.867745	0.0384894	0.87869	0.0364161	0.865612	0.0521726	0.893318	0.026518	0.979155
300	[5]	Sigmoid	0	0	False	Gaussian	0.982083	0.00887625	0.829677	0.0520127	0.843981	0.0486156	0.842157	0.0625778	0.84757	0.0460801	0.972923
300	[10]	Sigmoid	0	0	False	Gaussian	0.981797	0.00823567	0.83011	0.0484584	0.844516	0.0451331	0.842032	0.0533069	0.848442	0.048404	0.972923
300	[50]	Sigmoid	0	0	False	Gaussian	0.981526	0.00846536	0.827072	0.0484242	0.841661	0.045391	0.837626	0.058084	0.847305	0.0434848	0.972493
300	[100]	Sigmoid	0	0	False	Gaussian	0.982045	0.00869203	0.825026	0.0474592	0.839999	0.0443663	0.840095	0.0545954	0.841038	0.042619	0.972063
300	[200]	Sigmoid	0	0	False	Gaussian	0.979738	0.00784815	0.829161	0.0462141	0.843523	0.0435127	0.837691	0.0606364	0.850919	0.0344747	0.972923
300	[500]	Sigmoid	0	0	False	Gaussian	0.980451	0.00611798	0.822711	0.0428758	0.837837	0.0402481	0.837563	0.0532688	0.839536	0.0389733	0.971633
300	[700]	Sigmoid	0	0	False	Gaussian	0.98167	0.00934412	0.822025	0.0474377	0.837146	0.0443638	0.834966	0.0532006	0.840744	0.0465658	0.971633
300	[1000]	Sigmoid	0	0	False	Gaussian	0.979001	0.0091748	0.786789	0.0435213	0.798893	0.0487527	0.762562	0.102336	0.856572	0.0611848	0.966042
300	[1500]	Sigmoid	0	0	False	Gaussian	0.97791	0.00908449	0.826026	0.0503671	0.84085	0.0468564	0.847293	0.0555685	0.83605	0.0505	0.972064
300	[2000]	Sigmoid	0	0	False	Gaussian	0.974221	0.00793844	0.828523	0.040357	0.843205	0.0379463	0.839967	0.0515272	0.847364	0.030585	0.972708
300	[2500]	Sigmoid	0	0	False	Gaussian	0.978366	0.00854297	0.819847	0.0513872	0.835185	0.0479873	0.83516	0.0565779	0.836697	0.0497905	0.971205
300	[3000]	Sigmoid	0	0	False	Gaussian	0.947327	0.0615981	0.646315	0.325001	0.658826	0.33095	0.656157	0.331093	0.663201	0.333598	0.954644
300	[3500]	Sigmoid	0	0	False	Gaussian	0.946572	0.0631411	0.645678	0.323899	0.65802	0.32989	0.651094	0.327714	0.667203	0.33568	0.954644
300	[5]	TanH	0	0	False	Gaussian	0.978078	0.0092067	0.830179	0.0461452	0.84466	0.0431914	0.844626	0.0558208	0.845888	0.0391106	0.972923
300	[10]	TanH	0	0	False	Gaussian	0.980315	0.0116038	0.838548	0.0462654	0.852016	0.0433436	0.842561	0.0548106	0.863266	0.0436769	0.974427
300	[50]	TanH	0	0	False	Gaussian	0.880155	0.19033	0.674242	0.338366	0.683904	0.343066	0.666481	0.336893	0.70385	0.352101	0.959371
300	[100]	TanH	0	0	False	Gaussian	0.854246	0.184093	0.64433	0.323495	0.655424	0.328937	0.634931	0.322151	0.68193	0.343711	0.954857
300	[200]	TanH	0	0	False	Gaussian	0.859593	0.186523	0.65624	0.331146	0.667076	0.336197	0.646228	0.329372	0.691182	0.346358	0.956794
300	[500]	TanH	0	0	False	Gaussian	0.826384	0.164118	0.648381	0.32485	0.66149	0.331364	0.658426	0.330829	0.665725	0.333898	0.958097
300	[700]	TanH	0	0	False	Gaussian	0.837958	0.169921	0.657544	0.329977	0.668633	0.335286	0.676414	0.341976	0.664961	0.335773	0.955932
300	[1000]	TanH	0	0	False	Gaussian	0.745718	0.201045	0.417069	0.361456	0.420282	0.36698	0.53351	0.437683	0.379067	0.362593	0.910391
300	[1500]	TanH	0	0	False	Gaussian	0.912114	0.0210062	0.78602	0.0289432	0.802672	0.0256924	0.836014	0.0653254	0.782143	0.075938	0.962603
300	[2000]	TanH	0	0	False	Gaussian	0.899486	0.0265187	0.81823	0.0360238	0.832175	0.0355165	0.800407	0.0578608	0.868771	0.0218288	0.971847
300	[2500]	TanH	0	0	False	Gaussian	0.923884	0.0307928	0.818929	0.0458219	0.832857	0.0437715	0.858009	0.0695591	0.816255	0.0689402	0.969915
300	[3000]	TanH	0	0	False	Gaussian	0.826206	0.165653	0.645373	0.323463	0.657804	0.329612	0.661945	0.338056	0.658924	0.330509	0.957452
300	[3500]	TanH	0	0	False	Gaussian	0.838378	0.170363	0.672829	0.337307	0.683411	0.342439	0.681282	0.343085	0.688429	0.34696	0.96175
300	[5, 5]	ReLU	0	0	False	Gaussian	0.775438	0.225891	0.48235	0.394298	0.492461	0.402555	0.48034	0.393266	0.505507	0.412839	0.946711
300	[10, 10]	ReLU	0	0	False	Gaussian	0.958585	0.0232233	0.835125	0.0332895	0.848252	0.0328456	0.838282	0.0608205	0.862368	0.035799	0.973782
300	[50, 50]	ReLU	0	0	False	Gaussian	0.87222	0.186637	0.659549	0.331445	0.670864	0.336863	0.658817	0.332573	0.684247	0.342695	0.957008
300	[100, 100]	ReLU	0	0	False	Gaussian	0.973904	0.0138156	0.858894	0.0461691	0.870595	0.0434013	0.853013	0.0567519	0.889541	0.0288219	0.977866
300	[200, 200]	ReLU	0	0	False	Gaussian	0.97331	0.0157569	0.845095	0.0588464	0.857623	0.0548994	0.842751	0.0641466	0.875444	0.0595429	0.975502
300	[500, 500]	ReLU	0	0	False	Gaussian	0.971868	0.0181008	0.848982	0.0520138	0.861665	0.0486245	0.849881	0.0655808	0.874712	0.0319532	0.976146
300	[700, 700]	ReLU	0	0	False	Gaussian	0.811276	0.215309	0.540156	0.441341	0.5454	0.44559	0.537773	0.439375	0.553264	0.452015	0.955954
300	[1000, 1000]	ReLU	0	0	False	Gaussian	0.877943	0.192856	0.694042	0.347697	0.702609	0.351932	0.67886	0.341358	0.728824	0.364453	0.966465
300	[2000, 2000]	ReLU	0	0	False	Gaussian	0.878086	0.194656	0.68478	0.34385	0.693341	0.347973	0.668881	0.33779	0.720852	0.360757	0.96109
300	[2500, 2500]	ReLU	0	0	False	Gaussian	0.790251	0.228143	0.522565	0.42705	0.529329	0.432541	0.521049	0.425796	0.537883	0.439516	0.95316
300	[3000, 3000]	ReLU	0	0	False	Gaussian	0.901333	0.16429	0.712469	0.35688	0.719553	0.360399	0.703461	0.35406	0.737567	0.368864	0.969059
300	[3500, 3500]	ReLU	0	0	False	Gaussian	0.790749	0.232463	0.53628	0.438184	0.541343	0.442272	0.53112	0.43416	0.552256	0.451209	0.951423
300	[5, 5]	ReLU	0	0.5	False	Gaussian	0.868145	0.184426	0.456819	0.374009	0.465359	0.381119	0.429598	0.35455	0.510443	0.416817	0.940677
300	[10, 10]	ReLU	0	0.5	False	Gaussian	0.859405	0.180771	0.675845	0.34115	0.683729	0.34528	0.663115	0.344386	0.713512	0.357423	0.963684
300	[50, 50]	ReLU	0	0.5	False	Gaussian	0.964278	0.0168582	0.879357	0.0274241	0.889802	0.0256128	0.899748	0.0411008	0.880827	0.0181071	0.980444
300	[100, 100]	ReLU	0	0.5	False	Gaussian	0.967027	0.0176487	0.876338	0.0282919	0.887219	0.0263708	0.892619	0.0273375	0.882124	0.0290387	0.980015
300	[200, 200]	ReLU	0	0.5	False	Gaussian	0.968496	0.0120864	0.879709	0.0228173	0.890125	0.0214957	0.902683	0.0292665	0.878638	0.0271095	0.980444
300	[500, 500]	ReLU	0	0.5	False	Gaussian	0.971527	0.0104328	0.883255	0.026242	0.893475	0.02447	0.901748	0.0350052	0.885746	0.0185362	0.981089
300	[700, 700]	ReLU	0	0.5	False	Gaussian	0.967944	0.0145572	0.887605	0.0276748	0.897407	0.0257972	0.897151	0.0309732	0.898007	0.02576	0.981948
300	[1000, 1000]	ReLU	0	0.5	False	Gaussian	0.971498	0.0132807	0.895691	0.0246134	0.904819	0.0227289	0.907218	0.0324485	0.903091	0.0238661	0.983022
300	[1500, 1500]	ReLU	0	0.5	False	Gaussian	0.896876	0.162226	0.714951	0.358097	0.722285	0.361691	0.722592	0.363584	0.723138	0.361732	0.969058
300	[2000, 2000]	ReLU	0	0.5	False	Gaussian	0.899383	0.163362	0.719205	0.361053	0.726276	0.364375	0.722592	0.363584	0.730402	0.365824	0.969918
300	[2500, 2500]	ReLU	0	0.5	False	Gaussian	0.782307	0.237747	0.522903	0.427194	0.529257	0.432349	0.527457	0.431773	0.531785	0.434223	0.949905
300	[3000, 3000]	ReLU	0	0.5	False	Gaussian	0.875366	0.193544	0.704674	0.353068	0.712374	0.356814	0.701618	0.352622	0.72403	0.362083	0.963883
300	[3500, 3500]	ReLU	0	0.5	False	Gaussian	0.70476	0.227706	0.356459	0.436692	0.35993	0.440927	0.352189	0.431721	0.368211	0.450964	0.93789
300	[5, 5]	ReLU	0.2	0.5	False	Gaussian	0.682518	0.218328	0	0	0	0	0	0	0	0	0.910593
300	[10, 10]	ReLU	0.2	0.5	False	Gaussian	0.837485	0.169949	0.0838175	0.167635	0.0666667	0.133333	0.0405063	0.0810127	0.188235	0.376471	0.913815
300	[50, 50]	ReLU	0.2	0.5	False	Gaussian	0.817373	0.172985	0.385275	0.308857	0.336757	0.326745	0.266202	0.300326	0.778142	0.389888	0.932293
300	[100, 100]	ReLU	0.2	0.5	False	Gaussian	0.722268	0.215831	0.450079	0.406178	0.433919	0.412687	0.40113	0.415401	0.572889	0.46848	0.945858
300	[200, 200]	ReLU	0.2	0.5	False	Gaussian	0.632804	0.162052	0.164029	0.243915	0.13881	0.231939	0.0964656	0.168165	0.354286	0.437283	0.918327
300	[500, 500]	ReLU	0.2	0.5	False	Gaussian	0.51555	0.0311114	0	0	0	0	0	0	0	0	0.910593
300	[700, 700]	ReLU	0.2	0.5	False	Gaussian	0.51555	0.0311114	0	0	0	0	0	0	0	0	0.910593
300	[1000, 1000]	ReLU	0.2	0.5	False	Gaussian	0.616081	0.190152	0.185266	0.370532	0.186802	0.373604	0.184	0.368	0.189691	0.379381	0.929303
300	[1500, 1500]	ReLU	0.2	0.5	False	Gaussian	0.51555	0.0311114	0	0	0	0	0	0	0	0	0.910593
300	[2000, 2000]	ReLU	0.2	0.5	False	Gaussian	0.51555	0.0311114	0	0	0	0	0	0	0	0	0.910593
300	[2500, 2500]	ReLU	0.2	0.5	False	Gaussian	0.51555	0.0311114	0	0	0	0	0	0	0	0	0.910593
300	[3000, 3000]	ReLU	0.2	0.5	False	Gaussian	0.51555	0.0311114	0	0	0	0	0	0	0	0	0.910593
300	[3500, 3500]	ReLU	0.2	0.5	False	Gaussian	0.51555	0.0311114	0	0	0	0	0	0	0	0	0.910593
300	[5, 5]	ReLU	0.5	0.5	False	Gaussian	0.5	0	0	0	0	0	0	0	0	0	0.910593
300	[10, 10]	ReLU	0.5	0.5	False	Gaussian	0.581098	0.162196	0	0	0	0	0	0	0	0	0.910593
300	[50, 50]	ReLU	0.5	0.5	False	Gaussian	0.792898	0.159065	0	0	0	0	0	0	0	0	0.910593
300	[100, 100]	ReLU	0.5	0.5	False	Gaussian	0.590029	0.188932	0.0444434	0.0888867	0.0275862	0.0551724	0.0151899	0.0303797	0.15	0.3	0.911452
300	[200, 200]	ReLU	0.5	0.5	False	Gaussian	0.519081	0.0285191	0	0	0	0	0	0	0	0	0.910593
300	[500, 500]	ReLU	0.5	0.5	False	Gaussian	0.51555	0.0311114	0	0	0	0	0	0	0	0	0.910593
300	[700, 700]	ReLU	0.5	0.5	False	Gaussian	0.51555	0.0311114	0	0	0	0	0	0	0	0	0.910593
300	[1000, 1000]	ReLU	0.5	0.5	False	Gaussian	0.51555	0.0311114	0	0	0	0	0	0	0	0	0.910593
300	[1500, 1500]	ReLU	0.5	0.5	False	Gaussian	0.51555	0.0311114	0	0	0	0	0	0	0	0	0.910593
300	[2000, 2000]	ReLU	0.5	0.5	False	Gaussian	0.51555	0.0311114	0	0	0	0	0	0	0	0	0.910593
300	[2500, 2500]	ReLU	0.5	0.5	False	Gaussian	0.51555	0.0311114	0	0	0	0	0	0	0	0	0.910593
300	[3000, 3000]	ReLU	0.5	0.5	False	Gaussian	0.51555	0.0311114	0	0	0	0	0	0	0	0	0.910593
300	[3500, 3500]	ReLU	0.5	0.5	False	Gaussian	0.51555	0.0311114	0	0	0	0	0	0	0	0	0.910593
300	[5, 5, 5]	ReLU	0	0	False	Gaussian	0.5	0	0	0	0	0	0	0	0	0	0.910593
300	[10, 10, 10]	ReLU	0	0	False	Gaussian	0.546385	0.0555634	0	0	0	0	0	0	0	0	0.910593
300	[50, 50, 50]	ReLU	0	0	False	Gaussian	0.571311	0.145214	0	0	0	0	0	0	0	0	0.910593
300	[100, 100, 100]	ReLU	0	0	False	Gaussian	0.591065	0.178909	0.153026	0.306052	0.157055	0.31411	0.162025	0.324051	0.152381	0.304762	0.920045
300	[200, 200, 200]	ReLU	0	0	False	Gaussian	0.789348	0.235927	0.539146	0.440575	0.543865	0.444416	0.52271	0.427906	0.567378	0.463265	0.956585
300	[500, 500, 500]	ReLU	0	0	False	Gaussian	0.51579	0.0309853	0	0	0	0	0	0	0	0	0.910593
300	[700, 700, 700]	ReLU	0	0	False	Gaussian	0.810657	0.214783	0.530328	0.433415	0.535969	0.438023	0.524786	0.430223	0.548821	0.448199	0.954449
300	[1000, 1000, 1000]	ReLU	0	0	False	Gaussian	0.603364	0.182291	0.162934	0.325869	0.165333	0.330667	0.153086	0.306173	0.17971	0.35942	0.922408
300	[1500, 1500, 1500]	ReLU	0	0	False	Gaussian	0.888401	0.182666	0.701745	0.352077	0.710383	0.356216	0.709925	0.355942	0.711172	0.357061	0.966695
300	[2000, 2000, 2000]	ReLU	0	0	False	Gaussian	0.878246	0.193075	0.703075	0.354024	0.710529	0.357532	0.691048	0.351411	0.733444	0.367456	0.96797
300	[2500, 2500, 2500]	ReLU	0	0	False	Gaussian	0.801533	0.218255	0.523013	0.427549	0.529054	0.432449	0.507325	0.415154	0.553016	0.451763	0.953805
300	[3000, 3000, 3000]	ReLU	0	0	False	Gaussian	0.790637	0.228383	0.532113	0.434794	0.538016	0.439588	0.532178	0.43517	0.544258	0.444605	0.954665
300	[3500, 3500, 3500]	ReLU	0	0	False	Gaussian	0.691346	0.229785	0.348346	0.427027	0.352246	0.431756	0.341246	0.418823	0.364282	0.446191	0.936386
300	[5, 5, 5]	ReLU	0.2	0.5	False	Gaussian	0.5	0	0	0	0	0	0	0	0	0	0.910593
300	[10, 10, 10]	ReLU	0.2	0.5	False	Gaussian	0.5	0	0	0	0	0	0	0	0	0	0.910593
300	[50, 50, 50]	ReLU	0.2	0.5	False	Gaussian	0.597258	0.102165	0.0267492	0.0534983	0.00784314	0.0156863	0.004	0.008	0.2	0.4	0.911023
300	[100, 100, 100]	ReLU	0.2	0.5	False	Gaussian	0.516458	0.0286276	0	0	0	0	0	0	0	0	0.910593
300	[200, 200, 200]	ReLU	0.2	0.5	False	Gaussian	0.51555	0.0311114	0	0	0	0	0	0	0	0	0.910593
300	[500, 500, 500]	ReLU	0.2	0.5	False	Gaussian	0.51555	0.0311114	0	0	0	0	0	0	0	0	0.910593
300	[700, 700, 700]	ReLU	0.2	0.5	False	Gaussian	0.51555	0.0311114	0	0	0	0	0	0	0	0	0.910593
300	[1000, 1000, 1000]	ReLU	0.2	0.5	False	Gaussian	0.51555	0.0311114	0	0	0	0	0	0	0	0	0.910593
300	[1500, 1500, 1500]	ReLU	0.2	0.5	False	Gaussian	0.51555	0.0311114	0	0	0	0	0	0	0	0	0.910593
300	[2000, 2000, 2000]	ReLU	0.2	0.5	False	Gaussian	0.51555	0.0311114	0	0	0	0	0	0	0	0	0.910593
300	[2500, 2500, 2500]	ReLU	0.2	0.5	False	Gaussian	0.51555	0.0311114	0	0	0	0	0	0	0	0	0.910593
300	[3000, 3000, 3000]	ReLU	0.2	0.5	False	Gaussian	0.51555	0.0311114	0	0	0	0	0	0	0	0	0.910593
300	[3500, 3500, 3500]	ReLU	0.2	0.5	False	Gaussian	0.51555	0.0311114	0	0	0	0	0	0	0	0	0.910593
300	[5, 5, 5]	ReLU	0.5	0.5	False	Gaussian	0.5	0	0	0	0	0	0	0	0	0	0.910593
300	[10, 10, 10]	ReLU	0.5	0.5	False	Gaussian	0.500469	0.000938967	0	0	0	0	0	0	0	0	0.910593
300	[50, 50, 50]	ReLU	0.5	0.5	False	Gaussian	0.593295	0.11909	0	0	0	0	0	0	0	0	0.910593
300	[100, 100, 100]	ReLU	0.5	0.5	False	Gaussian	0.51555	0.0311114	0	0	0	0	0	0	0	0	0.910593
300	[200, 200, 200]	ReLU	0.5	0.5	False	Gaussian	0.51555	0.0311114	0	0	0	0	0	0	0	0	0.910593
300	[500, 500, 500]	ReLU	0.5	0.5	False	Gaussian	0.51555	0.0311114	0	0	0	0	0	0	0	0	0.910593
300	[700, 700, 700]	ReLU	0.5	0.5	False	Gaussian	0.51555	0.0311114	0	0	0	0	0	0	0	0	0.910593
300	[1000, 1000, 1000]	ReLU	0.5	0.5	False	Gaussian	0.51555	0.0311114	0	0	0	0	0	0	0	0	0.910593
300	[1500, 1500, 1500]	ReLU	0.5	0.5	False	Gaussian	0.51555	0.0311114	0	0	0	0	0	0	0	0	0.910593
300	[2000, 2000, 2000]	ReLU	0.5	0.5	False	Gaussian	0.51555	0.0311114	0	0	0	0	0	0	0	0	0.910593
300	[2500, 2500, 2500]	ReLU	0.5	0.5	False	Gaussian	0.51555	0.0311114	0	0	0	0	0	0	0	0	0.910593
300	[3000, 3000, 3000]	ReLU	0.5	0.5	False	Gaussian	0.51555	0.0311114	0	0	0	0	0	0	0	0	0.910593
300	[3500, 3500, 3500]	ReLU	0.5	0.5	False	Gaussian	0.51555	0.0311114	0	0	0	0	0	0	0	0	0.910593
300	[5, 5, 5, 5]	ReLU	0.2	0.5	False	Gaussian	0.5	0	0	0	0	0	0	0	0	0	0.910593
300	[10, 10, 10, 10]	ReLU	0.2	0.5	False	Gaussian	0.5	0	0	0	0	0	0	0	0	0	0.910593
300	[50, 50, 50, 50]	ReLU	0.2	0.5	False	Gaussian	0.5	0	0	0	0	0	0	0	0	0	0.910593
300	[100, 100, 100]	ReLU	0.2	0.5	False	Gaussian	0.51555	0.0311114	0	0	0	0	0	0	0	0	0.910593
300	[200, 200, 200, 200]	ReLU	0.2	0.5	False	Gaussian	0.659427	0.0515878	0	0	0	0	0	0	0	0	0.910593
300	[500, 500, 500, 500]	ReLU	0.2	0.5	False	Gaussian	0.51555	0.0311114	0	0	0	0	0	0	0	0	0.910593
300	[700, 700, 700, 700]	ReLU	0.2	0.5	False	Gaussian	0.512259	0.0306206	0	0	0	0	0	0	0	0	0.910593
300	[1000, 1000, 1000, 1000]	ReLU	0.2	0.5	False	Gaussian	0.51555	0.0311114	0	0	0	0	0	0	0	0	0.910593
300	[1500, 1500, 1500, 1500]	ReLU	0.2	0.5	False	Gaussian	0.517649	0.029601	0	0	0	0	0	0	0	0	0.910593
300	[2000, 2000, 2000, 2000]	ReLU	0.2	0.5	False	Gaussian	0.51555	0.0311114	0	0	0	0	0	0	0	0	0.910593
300	[2500, 2500, 2500, 2500]	ReLU	0.2	0.5	False	Gaussian	0.51555	0.0311114	0	0	0	0	0	0	0	0	0.910593
300	[3000, 3000, 3000, 3000]	ReLU	0.2	0.5	False	Gaussian	0.51555	0.0311114	0	0	0	0	0	0	0	0	0.910593
300	[3500, 3500, 3500, 3500]	ReLU	0.2	0.5	False	Gaussian	0.51555	0.0311114	0	0	0	0	0	0	0	0	0.910593
300	[5, 5, 5, 5]	ReLU	0.5	0.5	False	Gaussian	0.5	0	0	0	0	0	0	0	0	0	0.910593
300	[10, 10, 10, 10]	ReLU	0.5	0.5	False	Gaussian	0.5	0	0	0	0	0	0	0	0	0	0.910593
300	[50, 50, 50, 50]	ReLU	0.5	0.5	False	Gaussian	0.5	0	0	0	0	0	0	0	0	0	0.910593
300	[100, 100, 100]	ReLU	0.5	0.5	False	Gaussian	0.51579	0.0309853	0	0	0	0	0	0	0	0	0.910593
300	[200, 200, 200, 200]	ReLU	0.5	0.5	False	Gaussian	0.660487	0.103853	0	0	0	0	0	0	0	0	0.910593
300	[500, 500, 500, 500]	ReLU	0.5	0.5	False	Gaussian	0.51555	0.0311114	0	0	0	0	0	0	0	0	0.910593
300	[700, 700, 700, 700]	ReLU	0.5	0.5	False	Gaussian	0.51555	0.0311114	0	0	0	0	0	0	0	0	0.910593
300	[1000, 1000, 1000, 1000]	ReLU	0.5	0.5	False	Gaussian	0.51555	0.0311114	0	0	0	0	0	0	0	0	0.910593
300	[1500, 1500, 1500, 1500]	ReLU	0.5	0.5	False	Gaussian	0.51555	0.0311114	0	0	0	0	0	0	0	0	0.910593
300	[2000, 2000, 2000, 2000]	ReLU	0.5	0.5	False	Gaussian	0.51555	0.0311114	0	0	0	0	0	0	0	0	0.910593
300	[2500, 2500, 2500, 2500]	ReLU	0.5	0.5	False	Gaussian	0.51579	0.0309853	0	0	0	0	0	0	0	0	0.910593
300	[3000, 3000, 3000, 3000]	ReLU	0.5	0.5	False	Gaussian	0.498327	0.00278431	0	0	0	0	0	0	0	0	0.910593
300	[3500, 3500, 3500, 3500]	ReLU	0.5	0.5	False	Gaussian	0.510826	0.0313202	0	0	0	0	0	0	0	0	0.910593
DNN
5-Fold paramater tuning	5FCV
Inner loop	Mini-batch size = 256
lr=0.1
Epochs	Layers	Activation	Input dropout	Dropout	L2	Filler	AvAUC	Std_AUC	AvMCC	Std_MCC	AvFSCORE	Std_FSCORE	AvRecall	Std_Recall	AvPrecision	Std_Precision	AvAccuracy
300	[5]	ReLU	0	0	False	Gaussian	0.978973	0.0100749	0.833067	0.0471848	0.846426	0.0450686	0.826961	0.0697772	0.868746	0.0189027	0.973997
300	[10]	ReLU	0	0	False	Gaussian	0.979356	0.0100304	0.838688	0.0481672	0.851676	0.045899	0.832622	0.0672211	0.873258	0.0247746	0.974857
300	[50]	ReLU	0	0	False	Gaussian	0.978693	0.0105973	0.833969	0.0524349	0.847555	0.0495238	0.834687	0.0683484	0.862545	0.0359844	0.973998
300	[100]	ReLU	0	0	False	Gaussian	0.978513	0.0105262	0.839428	0.0514157	0.852577	0.0484083	0.839688	0.0661833	0.867472	0.0367579	0.974858
300	[200]	ReLU	0	0	False	Gaussian	0.978564	0.010672	0.835444	0.0518569	0.849003	0.0487618	0.837157	0.0645832	0.862671	0.0392923	0.974213
300	[500]	ReLU	0	0	False	Gaussian	0.979208	0.0105589	0.841339	0.0479831	0.854132	0.0454558	0.837091	0.0632412	0.873556	0.0343113	0.975287
300	[700]	ReLU	0	0	False	Gaussian	0.979509	0.0104887	0.84262	0.0478668	0.855263	0.0453515	0.837091	0.0632412	0.875926	0.0340372	0.975502
300	[1000]	ReLU	0	0	False	Gaussian	0.980209	0.00967614	0.845483	0.0466426	0.857749	0.0443632	0.839622	0.0648769	0.878845	0.0336666	0.975932
300	[1500]	ReLU	0	0	False	Gaussian	0.980456	0.00975285	0.847891	0.046111	0.859909	0.0439574	0.839622	0.0648769	0.883198	0.0298452	0.976361
300	[2000]	ReLU	0	0	False	Gaussian	0.98094	0.00959677	0.846891	0.0437952	0.859078	0.0418931	0.839688	0.0632113	0.881313	0.0265213	0.976147
300	[2500]	ReLU	0	0	False	Gaussian	0.981189	0.00967721	0.848794	0.0475604	0.860696	0.0452757	0.837157	0.0645832	0.887218	0.0286961	0.976576
300	[3000]	ReLU	0	0	False	Gaussian	0.981387	0.00980382	0.85492	0.0427914	0.866407	0.04082	0.844755	0.0597394	0.89088	0.0281395	0.977436
300	[3500]	ReLU	0	0	False	Gaussian	0.98145	0.00999303	0.854773	0.0476095	0.86627	0.0453263	0.844817	0.0650318	0.890503	0.0282726	0.977436
300	[5]	Sigmoid	0	0	False	Gaussian	0.978767	0.00983539	0.829966	0.0476468	0.844088	0.0447889	0.837028	0.0610139	0.853098	0.0405372	0.973138
300	[10]	Sigmoid	0	0	False	Gaussian	0.979019	0.00971419	0.83111	0.0532113	0.844804	0.0502263	0.83209	0.0681858	0.86006	0.0423781	0.973568
300	[50]	Sigmoid	0	0	False	Gaussian	0.978666	0.00933056	0.838497	0.0526028	0.851666	0.0492315	0.834497	0.0597	0.870745	0.045235	0.974858
300	[100]	Sigmoid	0	0	False	Gaussian	0.978652	0.00922012	0.83656	0.0556949	0.849596	0.05242	0.829558	0.0668258	0.872358	0.0452287	0.974643
300	[200]	Sigmoid	0	0	False	Gaussian	0.978657	0.00921693	0.835838	0.0550379	0.849108	0.0515491	0.832027	0.0631704	0.868545	0.0488534	0.974428
300	[500]	Sigmoid	0	0	False	Gaussian	0.978681	0.00899865	0.842034	0.0546224	0.854494	0.0511639	0.830027	0.0601216	0.882032	0.0510318	0.975503
300	[700]	Sigmoid	0	0	False	Gaussian	0.978393	0.00926231	0.836647	0.0538349	0.849654	0.0504339	0.827496	0.0590308	0.87463	0.0512551	0.974643
300	[1000]	Sigmoid	0	0	False	Gaussian	0.978784	0.00903078	0.84083	0.0543102	0.853451	0.0508554	0.830093	0.0594197	0.879739	0.0513003	0.975288
300	[1500]	Sigmoid	0	0	False	Gaussian	0.978579	0.00900969	0.842079	0.05449	0.854559	0.0510238	0.830093	0.0594197	0.882029	0.0510753	0.975503
300	[2000]	Sigmoid	0	0	False	Gaussian	0.9786	0.00904453	0.840026	0.0525778	0.852849	0.0493731	0.832691	0.0602556	0.875681	0.047973	0.975073
300	[2500]	Sigmoid	0	0	False	Gaussian	0.978724	0.00895767	0.834766	0.0554289	0.848088	0.0518763	0.830159	0.0619251	0.868602	0.0523052	0.974213
300	[3000]	Sigmoid	0	0	False	Gaussian	0.978775	0.00899074	0.838818	0.0491387	0.851786	0.0463854	0.832691	0.0602556	0.873474	0.0417303	0.974858
300	[3500]	Sigmoid	0	0	False	Gaussian	0.978555	0.009225	0.837736	0.0546575	0.850827	0.051242	0.832691	0.0628586	0.871547	0.0494596	0.974643
300	[5]	TanH	0	0	False	Gaussian	0.978167	0.00918924	0.834589	0.0469327	0.848377	0.0441763	0.837094	0.0597811	0.861134	0.0333812	0.973997
300	[10]	TanH	0	0	False	Gaussian	0.977598	0.00930774	0.832392	0.0503418	0.846194	0.0474224	0.832027	0.0631704	0.862151	0.0363328	0.973783
300	[50]	TanH	0	0	False	Gaussian	0.977274	0.00981685	0.834243	0.049582	0.847888	0.0468011	0.837091	0.0662118	0.860622	0.0332726	0.973997
300	[100]	TanH	0	0	False	Gaussian	0.977493	0.00950898	0.828352	0.0512734	0.842408	0.0484698	0.829558	0.0668258	0.857378	0.0362384	0.973138
300	[200]	TanH	0	0	False	Gaussian	0.977125	0.0101137	0.830363	0.0496316	0.844374	0.0467884	0.834559	0.0645106	0.856085	0.036746	0.973353
300	[500]	TanH	0	0	False	Gaussian	0.977206	0.00982704	0.830133	0.0526452	0.844175	0.0494108	0.832027	0.0631704	0.858113	0.042722	0.973353
300	[700]	TanH	0	0	False	Gaussian	0.977459	0.00977179	0.831533	0.0500025	0.845446	0.0471287	0.834559	0.0645106	0.858162	0.0361494	0.973568
300	[1000]	TanH	0	0	False	Gaussian	0.977097	0.00979526	0.829566	0.0482622	0.843595	0.0455845	0.829496	0.0622146	0.85951	0.033578	0.973353
300	[1500]	TanH	0	0	False	Gaussian	0.977048	0.00975413	0.831649	0.0510275	0.845595	0.0479946	0.834625	0.0633484	0.858285	0.0390445	0.973568
300	[2000]	TanH	0	0	False	Gaussian	0.976939	0.00962759	0.832868	0.0514711	0.846692	0.0483895	0.834625	0.0633484	0.860492	0.0394319	0.973783
300	[2500]	TanH	0	0	False	Gaussian	0.977188	0.00973511	0.830033	0.0509851	0.844082	0.0479615	0.832027	0.0631704	0.857899	0.039082	0.973353
300	[3000]	TanH	0	0	False	Gaussian	0.977081	0.00966092	0.832392	0.0503418	0.846194	0.0474224	0.832027	0.0631704	0.862151	0.0363328	0.973783
300	[3500]	TanH	0	0	False	Gaussian	0.977165	0.00945575	0.829034	0.0538678	0.843184	0.0504759	0.832027	0.0631704	0.856168	0.045988	0.973138
300	[5, 5]	ReLU	0	0	False	Gaussian	0.970179	0.0202604	0.828022	0.0472074	0.842822	0.0438749	0.839224	0.0455201	0.847348	0.049537	0.972494
300	[10, 10]	ReLU	0	0	False	Gaussian	0.976108	0.00936562	0.83787	0.0395217	0.851591	0.0369633	0.843033	0.0453533	0.861522	0.0404069	0.974212
300	[50, 50]	ReLU	0	0	False	Gaussian	0.977447	0.0101329	0.832135	0.0493469	0.846314	0.0462141	0.837094	0.0597811	0.8565	0.0346237	0.973568
300	[100, 100]	ReLU	0	0	False	Gaussian	0.977008	0.0102352	0.839047	0.0489483	0.852841	0.0455753	0.849759	0.0553695	0.856649	0.0401581	0.974428
300	[200, 200]	ReLU	0	0	False	Gaussian	0.978598	0.00967999	0.842499	0.0433004	0.855499	0.0408708	0.842095	0.0575871	0.870642	0.0305717	0.975287
300	[500, 500]	ReLU	0	0	False	Gaussian	0.979626	0.0105167	0.853102	0.0436746	0.865519	0.0408892	0.857419	0.0523958	0.874587	0.0341447	0.976792
300	[700, 700]	ReLU	0	0	False	Gaussian	0.979635	0.0101923	0.853511	0.0388251	0.865572	0.0368043	0.852225	0.0539142	0.880655	0.0270052	0.977006
300	[1000, 1000]	ReLU	0	0	False	Gaussian	0.982667	0.00900287	0.867049	0.0408363	0.877808	0.0386475	0.857885	0.0558019	0.899885	0.0252776	0.979155
300	[2000, 2000]	ReLU	0	0	False	Gaussian	0.982092	0.00879567	0.866373	0.0327712	0.876967	0.0315207	0.854691	0.0491776	0.901928	0.0241113	0.979154
300	[2500, 2500]	ReLU	0	0	False	Gaussian	0.982452	0.00947985	0.868459	0.0305695	0.878965	0.0296484	0.859885	0.0510804	0.900654	0.0189904	0.97937
300	[3000, 3000]	ReLU	0	0	False	Gaussian	0.983109	0.0095349	0.876346	0.0469272	0.885624	0.0449806	0.85501	0.0651218	0.920137	0.0228714	0.980874
300	[3500, 3500]	ReLU	0	0	False	Gaussian	0.982679	0.00978051	0.871438	0.0400507	0.88146	0.0385247	0.857479	0.0586905	0.908443	0.020647	0.980015
300	[5, 5]	ReLU	0	0.5	False	Gaussian	0.884285	0.155746	0.636963	0.320331	0.649016	0.32605	0.645636	0.32564	0.659127	0.337355	0.95271
300	[10, 10]	ReLU	0	0.5	False	Gaussian	0.96978	0.00800843	0.828256	0.049829	0.842649	0.0469457	0.840945	0.062725	0.846197	0.0420512	0.972708
300	[50, 50]	ReLU	0	0.5	False	Gaussian	0.973415	0.00852027	0.85238	0.042995	0.864996	0.0402068	0.869612	0.0567546	0.861526	0.02985	0.976362
300	[100, 100]	ReLU	0	0.5	False	Gaussian	0.977616	0.0122638	0.85663	0.0406889	0.868706	0.0383054	0.86508	0.0560718	0.873679	0.0279659	0.977221
300	[200, 200]	ReLU	0	0.5	False	Gaussian	0.978884	0.0106665	0.864147	0.0368873	0.875463	0.0348544	0.867484	0.0530344	0.884948	0.0254371	0.97851
300	[500, 500]	ReLU	0	0.5	False	Gaussian	0.981905	0.0105775	0.862683	0.0382895	0.874117	0.0362678	0.865014	0.0567368	0.884725	0.0188078	0.978295
300	[700, 700]	ReLU	0	0.5	False	Gaussian	0.981021	0.00974858	0.863572	0.0433075	0.874863	0.0407608	0.862351	0.0585294	0.888954	0.0270473	0.97851
300	[1000, 1000]	ReLU	0	0.5	False	Gaussian	0.981384	0.0104901	0.864982	0.0409299	0.8762	0.0385951	0.872807	0.0611887	0.881448	0.0253188	0.978511
300	[1500, 1500]	ReLU	0	0.5	False	Gaussian	0.981312	0.0104125	0.858525	0.0385649	0.870029	0.0367821	0.852353	0.0551694	0.889715	0.0212712	0.977866
300	[2000, 2000]	ReLU	0	0.5	False	Gaussian	0.982194	0.0109073	0.865972	0.0371723	0.877022	0.0353167	0.862417	0.0526066	0.893212	0.0208252	0.97894
300	[2500, 2500]	ReLU	0	0.5	False	Gaussian	0.982239	0.0111085	0.863683	0.0348636	0.874966	0.0332652	0.862417	0.0526066	0.889123	0.0172875	0.97851
300	[3000, 3000]	ReLU	0	0.5	False	Gaussian	0.982084	0.0112189	0.865522	0.036712	0.876445	0.0349657	0.85982	0.0524821	0.895063	0.0244274	0.97894
300	[3500, 3500]	ReLU	0	0.5	False	Gaussian	0.983088	0.00979478	0.865543	0.0382108	0.876363	0.0364799	0.85735	0.0541067	0.897716	0.0260857	0.97894
300	[5, 5]	ReLU	0.2	0.5	False	Gaussian	0.97255	0.0108986	0.489389	0.399945	0.496338	0.405597	0.461152	0.377512	0.537938	0.439321	0.945192
300	[10, 10]	ReLU	0.2	0.5	False	Gaussian	0.981444	0.0087855	0.871309	0.0345866	0.881387	0.0329378	0.852628	0.0458846	0.912957	0.0230696	0.980014
300	[50, 50]	ReLU	0.2	0.5	False	Gaussian	0.979497	0.00927284	0.897557	0.0341702	0.905848	0.0321227	0.882614	0.0445696	0.930854	0.0191902	0.983882
300	[100, 100]	ReLU	0.2	0.5	False	Gaussian	0.98045	0.00835393	0.891638	0.030149	0.900615	0.0282997	0.88268	0.0406956	0.92003	0.0221337	0.982808
300	[200, 200]	ReLU	0.2	0.5	False	Gaussian	0.981917	0.00757624	0.893063	0.0300359	0.902035	0.0282178	0.892147	0.0435884	0.91303	0.01996	0.983022
300	[500, 500]	ReLU	0.2	0.5	False	Gaussian	0.98387	0.00707928	0.898914	0.0261908	0.90713	0.0245673	0.884423	0.0342719	0.931471	0.0190859	0.984097
300	[700, 700]	ReLU	0.2	0.5	False	Gaussian	0.982547	0.00737674	0.894823	0.0221608	0.903407	0.0212815	0.887615	0.0435771	0.921226	0.0126217	0.983237
300	[1000, 1000]	ReLU	0.2	0.5	False	Gaussian	0.981522	0.0100951	0.895768	0.0306873	0.90381	0.029596	0.879679	0.051822	0.930922	0.012937	0.983667
300	[1500, 1500]	ReLU	0.2	0.5	False	Gaussian	0.983854	0.00698682	0.89404	0.0357169	0.90282	0.0336772	0.88974	0.0503096	0.917237	0.0195707	0.983237
300	[2000, 2000]	ReLU	0.2	0.5	False	Gaussian	0.984369	0.00775915	0.899212	0.0261979	0.907327	0.0247839	0.885083	0.036818	0.93155	0.0222821	0.984096
300	[2500, 2500]	ReLU	0.2	0.5	False	Gaussian	0.983447	0.00772984	0.900716	0.0265284	0.90876	0.025459	0.890209	0.044151	0.929136	0.00812036	0.984312
300	[3000, 3000]	ReLU	0.2	0.5	False	Gaussian	0.984506	0.00640108	0.900107	0.0239587	0.90846	0.0228293	0.895341	0.0396726	0.922792	0.00909376	0.984097
300	[3500, 3500]	ReLU	0.2	0.5	False	Gaussian	0.983329	0.00787866	0.897944	0.0260955	0.906077	0.0251293	0.887146	0.0450861	0.927325	0.0185883	0.983882
300	[5, 5]	ReLU	0.5	0.5	False	Gaussian	0.983606	0.00697924	0.47878	0.392693	0.47999	0.393925	0.411253	0.339479	0.578227	0.472366	0.947355
300	[10, 10]	ReLU	0.5	0.5	False	Gaussian	0.982289	0.00836443	0.872014	0.0318543	0.879228	0.0322133	0.818625	0.0536872	0.951778	0.0125793	0.980228
300	[50, 50]	ReLU	0.5	0.5	False	Gaussian	0.982993	0.00780703	0.885189	0.0240084	0.894084	0.0233016	0.864484	0.0397187	0.926952	0.0173634	0.981947
300	[100, 100]	ReLU	0.5	0.5	False	Gaussian	0.984378	0.00704423	0.897873	0.0265263	0.905434	0.0258098	0.873016	0.047545	0.942086	0.0153636	0.983882
300	[200, 200]	ReLU	0.5	0.5	False	Gaussian	0.983544	0.00629691	0.899246	0.0234437	0.907114	0.0226183	0.878548	0.0386237	0.938483	0.0102869	0.984097
300	[500, 500]	ReLU	0.5	0.5	False	Gaussian	0.984213	0.00561253	0.898337	0.0351708	0.906705	0.0327276	0.885677	0.0398273	0.929272	0.03013	0.983883
300	[700, 700]	ReLU	0.5	0.5	False	Gaussian	0.984951	0.00684392	0.901611	0.0281222	0.90976	0.0262807	0.892147	0.0397428	0.928882	0.0206365	0.984312
300	[1000, 1000]	ReLU	0.5	0.5	False	Gaussian	0.985553	0.00473081	0.905075	0.0260897	0.912686	0.0249889	0.890275	0.0425472	0.937202	0.00808615	0.984957
300	[1500, 1500]	ReLU	0.5	0.5	False	Gaussian	0.984144	0.00653352	0.902081	0.0333179	0.910073	0.031389	0.890275	0.0461598	0.931478	0.0167581	0.984527
300	[2000, 2000]	ReLU	0.5	0.5	False	Gaussian	0.984945	0.00559764	0.898262	0.0230674	0.906429	0.0222451	0.883677	0.0382743	0.93139	0.0150764	0.983882
300	[2500, 2500]	ReLU	0.5	0.5	False	Gaussian	0.981667	0.00729812	0.901271	0.0230651	0.909251	0.0220019	0.887681	0.0379447	0.932887	0.0163104	0.984312
300	[3000, 3000]	ReLU	0.5	0.5	False	Gaussian	0.983434	0.00633677	0.897871	0.0257792	0.906323	0.0243189	0.885615	0.0332341	0.928271	0.0145743	0.983882
300	[3500, 3500]	ReLU	0.5	0.5	False	Gaussian	0.984743	0.00506812	0.89737	0.0247736	0.905702	0.023595	0.885146	0.0397614	0.928334	0.0185115	0.983667
300	[5, 5, 5]	ReLU	0	0	False	Gaussian	0.516964	0.0339288	0	0	0	0	0	0	0	0	0.910593
300	[10, 10, 10]	ReLU	0	0	False	Gaussian	0.546074	0.0483115	0	0	0	0	0	0	0	0	0.910593
300	[50, 50, 50]	ReLU	0	0	False	Gaussian	0.931526	0.0660123	0.490238	0.401418	0.498052	0.407754	0.481592	0.397516	0.518494	0.423426	0.944976
300	[100, 100, 100]	ReLU	0	0	False	Gaussian	0.977028	0.010269	0.839702	0.0411473	0.852988	0.0389271	0.837629	0.053105	0.869916	0.0293933	0.974857
300	[200, 200, 200]	ReLU	0	0	False	Gaussian	0.977848	0.0102416	0.843921	0.0482098	0.856966	0.0451187	0.844626	0.0558208	0.870504	0.038697	0.975502
300	[500, 500, 500]	ReLU	0	0	False	Gaussian	0.978736	0.0103618	0.85336	0.0479879	0.865058	0.0456186	0.850012	0.0668217	0.883046	0.0354399	0.977007
300	[700, 700, 700]	ReLU	0	0	False	Gaussian	0.978743	0.0120224	0.858481	0.0583148	0.86986	0.054644	0.850675	0.0698399	0.891458	0.0444453	0.977867
300	[1000, 1000, 1000]	ReLU	0	0	False	Gaussian	0.980108	0.0107251	0.861992	0.0428201	0.873432	0.0404058	0.860014	0.0559651	0.888313	0.0278097	0.978296
300	[1500, 1500, 1500]	ReLU	0	0	False	Gaussian	0.982002	0.0104415	0.866551	0.0356982	0.877039	0.03433	0.850287	0.0531874	0.906837	0.0169538	0.979154
300	[2000, 2000, 2000]	ReLU	0	0	False	Gaussian	0.981426	0.0102933	0.865488	0.0392945	0.87613	0.0376462	0.855416	0.0594461	0.899779	0.0232372	0.97894
300	[2500, 2500, 2500]	ReLU	0	0	False	Gaussian	0.982755	0.00938734	0.874141	0.0453909	0.883886	0.043259	0.859479	0.0633011	0.911439	0.0265978	0.980444
300	[3000, 3000, 3000]	ReLU	0	0	False	Gaussian	0.981839	0.0115581	0.867254	0.0383313	0.877756	0.0365977	0.852287	0.0535479	0.905801	0.0186154	0.97937
300	[3500, 3500, 3500]	ReLU	0	0	False	Gaussian	0.982258	0.010056	0.871504	0.0429411	0.881618	0.0408354	0.857285	0.0588243	0.908656	0.0242575	0.980014
300	[5, 5, 5]	ReLU	0.2	0.5	False	Gaussian	0.51578	0.0315594	0	0	0	0	0	0	0	0	0.910593
300	[10, 10, 10]	ReLU	0.2	0.5	False	Gaussian	0.518555	0.0586745	0	0	0	0	0	0	0	0	0.910593
300	[50, 50, 50]	ReLU	0.2	0.5	False	Gaussian	0.959416	0.0405078	0.693342	0.348486	0.702286	0.352706	0.692415	0.347967	0.713365	0.359104	0.966049
300	[100, 100, 100]	ReLU	0.2	0.5	False	Gaussian	0.982228	0.00880697	0.902286	0.0239913	0.909987	0.0228794	0.884423	0.0342719	0.937694	0.0178262	0.984742
300	[200, 200, 200]	ReLU	0.2	0.5	False	Gaussian	0.983704	0.00733228	0.896986	0.0297696	0.905202	0.0284502	0.889215	0.0533892	0.92363	0.0136894	0.983667
300	[500, 500, 500]	ReLU	0.2	0.5	False	Gaussian	0.98211	0.00784672	0.90201	0.0219137	0.909362	0.0217745	0.878677	0.0435253	0.943791	0.00807075	0.984526
300	[700, 700, 700]	ReLU	0.2	0.5	False	Gaussian	0.979848	0.00953334	0.896302	0.0297327	0.904682	0.0281233	0.880483	0.0398225	0.930755	0.0169259	0.983667
300	[1000, 1000, 1000]	ReLU	0.2	0.5	False	Gaussian	0.981404	0.0104553	0.899188	0.0274347	0.907151	0.026185	0.882548	0.0425135	0.934243	0.0178612	0.984096
300	[1500, 1500, 1500]	ReLU	0.2	0.5	False	Gaussian	0.980004	0.00856506	0.898967	0.0309105	0.907105	0.0291109	0.882614	0.0408166	0.933489	0.0179215	0.984097
300	[2000, 2000, 2000]	ReLU	0.2	0.5	False	Gaussian	0.983583	0.00880541	0.89728	0.0231068	0.905785	0.0218086	0.89015	0.0341368	0.922911	0.0233787	0.983667
300	[2500, 2500, 2500]	ReLU	0.2	0.5	False	Gaussian	0.982849	0.00871825	0.898297	0.0257093	0.906498	0.0246391	0.885146	0.0428642	0.929955	0.0103878	0.983882
300	[3000, 3000, 3000]	ReLU	0.2	0.5	False	Gaussian	0.982715	0.00588997	0.896864	0.0251943	0.905421	0.0236492	0.886084	0.0313836	0.926049	0.0212814	0.983667
300	[3500, 3500, 3500]	ReLU	0.2	0.5	False	Gaussian	0.981149	0.00986166	0.900542	0.0287703	0.908506	0.0272235	0.88308	0.0394846	0.936019	0.0164895	0.984311
300	[5, 5, 5]	ReLU	0.5	0.5	False	Gaussian	0.5	0	0	0	0	0	0	0	0	0	0.910593
300	[10, 10, 10]	ReLU	0.5	0.5	False	Gaussian	0.525729	0.0322726	0	0	0	0	0	0	0	0	0.910593
300	[50, 50, 50]	ReLU	0.5	0.5	False	Gaussian	0.951454	0.0581328	0.53625	0.438607	0.540145	0.441708	0.505307	0.414482	0.581152	0.47452	0.955093
300	[100, 100, 100]	ReLU	0.5	0.5	False	Gaussian	0.986041	0.00568656	0.897276	0.0224344	0.904709	0.0218765	0.865082	0.0361278	0.948919	0.0091879	0.983882
300	[200, 200, 200]	ReLU	0.5	0.5	False	Gaussian	0.982974	0.00674378	0.899593	0.0273491	0.906672	0.0265852	0.866547	0.0407523	0.951786	0.0191515	0.984312
300	[500, 500, 500]	ReLU	0.5	0.5	False	Gaussian	0.982437	0.00753658	0.905413	0.0273134	0.91199	0.0260921	0.869613	0.0361998	0.959451	0.0215717	0.985172
300	[700, 700, 700]	ReLU	0.5	0.5	False	Gaussian	0.984509	0.0054225	0.905373	0.0276015	0.91223	0.026551	0.874145	0.0396349	0.954479	0.013112	0.985171
300	[1000, 1000, 1000]	ReLU	0.5	0.5	False	Gaussian	0.983221	0.00629527	0.900446	0.0254051	0.908285	0.0243425	0.880614	0.0386322	0.938458	0.011204	0.984312
300	[1500, 1500, 1500]	ReLU	0.5	0.5	False	Gaussian	0.982522	0.00683402	0.903128	0.023034	0.910703	0.0223196	0.883212	0.0375183	0.940785	0.0105484	0.984742
300	[2000, 2000, 2000]	ReLU	0.5	0.5	False	Gaussian	0.981414	0.00572066	0.898522	0.0242843	0.906579	0.0236341	0.883806	0.0439743	0.931941	0.011259	0.983882
300	[2500, 2500, 2500]	ReLU	0.5	0.5	False	Gaussian	0.982389	0.00610469	0.899823	0.0260923	0.908132	0.0246147	0.888678	0.0369703	0.928934	0.012326	0.984096
300	[3000, 3000, 3000]	ReLU	0.5	0.5	False	Gaussian	0.985041	0.00501947	0.906385	0.0243072	0.913738	0.0229293	0.885615	0.0332341	0.944433	0.0217284	0.985172
300	[3500, 3500, 3500]	ReLU	0.5	0.5	False	Gaussian	0.983706	0.00714426	0.90149	0.0330464	0.909126	0.031241	0.879274	0.0437386	0.94172	0.0194593	0.984527
300	[5, 5, 5, 5]	ReLU	0.2	0.5	False	Gaussian	0.5	0	0	0	0	0	0	0	0	0	0.910593
300	[10, 10, 10, 10]	ReLU	0.2	0.5	False	Gaussian	0.5	0	0	0	0	0	0	0	0	0	0.910593
300	[50, 50, 50, 50]	ReLU	0.2	0.5	False	Gaussian	0.553428	0.0706087	0	0	0	0	0	0	0	0	0.910593
300	[100, 100, 100]	ReLU	0.2	0.5	False	Gaussian	0.981886	0.0106726	0.902522	0.0283441	0.910596	0.0266216	0.892678	0.0400172	0.929866	0.0160398	0.984526
300	[200, 200, 200, 200]	ReLU	0.2	0.5	False	Gaussian	0.804164	0.0532693	0	0	0	0	0	0	0	0	0.910593
300	[500, 500, 500, 500]	ReLU	0.2	0.5	False	Gaussian	0.984278	0.00482758	0.90209	0.0249963	0.90975	0.0240309	0.884614	0.0432612	0.937605	0.0133916	0.984527
300	[700, 700, 700, 700]	ReLU	0.2	0.5	False	Gaussian	0.983432	0.00690714	0.9006	0.0335193	0.908077	0.0319658	0.877419	0.0490193	0.942009	0.0166359	0.984527
300	[1000, 1000, 1000, 1000]	ReLU	0.2	0.5	False	Gaussian	0.984305	0.00596238	0.901837	0.020328	0.909223	0.0197746	0.874148	0.0338564	0.947904	0.00570197	0.984527
300	[1500, 1500, 1500, 1500]	ReLU	0.2	0.5	False	Gaussian	0.979537	0.008456	0.890983	0.0304366	0.89989	0.0285129	0.88734	0.0499358	0.914982	0.0298703	0.982377
300	[2000, 2000, 2000, 2000]	ReLU	0.2	0.5	False	Gaussian	0.983647	0.00710612	0.89451	0.0265302	0.903147	0.0253866	0.890275	0.0461598	0.91785	0.0167107	0.983237
300	[2500, 2500, 2500, 2500]	ReLU	0.2	0.5	False	Gaussian	0.978042	0.00889706	0.900183	0.0284495	0.907731	0.0278729	0.880339	0.0511252	0.938591	0.00532765	0.984312
300	[3000, 3000, 3000, 3000]	ReLU	0.2	0.5	False	Gaussian	0.981908	0.00740366	0.891953	0.0303428	0.900578	0.0292077	0.878207	0.0467972	0.925163	0.0119869	0.983023
300	[3500, 3500, 3500, 3500]	ReLU	0.2	0.5	False	Gaussian	0.979518	0.00939854	0.892512	0.0255367	0.901429	0.0240634	0.882358	0.0333618	0.921775	0.0192591	0.983022
300	[5, 5, 5, 5]	ReLU	0.5	0.5	False	Gaussian	0.5	0	0	0	0	0	0	0	0	0	0.910593
300	[10, 10, 10, 10]	ReLU	0.5	0.5	False	Gaussian	0.5	0	0	0	0	0	0	0	0	0	0.910593
300	[50, 50, 50, 50]	ReLU	0.5	0.5	False	Gaussian	0.53221	0.0345756	0	0	0	0	0	0	0	0	0.910593
300	[100, 100, 100]	ReLU	0.5	0.5	False	Gaussian	0.984238	0.00633122	0.901354	0.0303653	0.907707	0.030218	0.86214	0.050983	0.96033	0.0154651	0.984527
300	[200, 200, 200, 200]	ReLU	0.5	0.5	False	Gaussian	0.812972	0.0570863	0	0	0	0	0	0	0	0	0.910593
300	[500, 500, 500, 500]	ReLU	0.5	0.5	False	Gaussian	0.983853	0.00728702	0.902915	0.0177076	0.908766	0.0174187	0.852889	0.0276895	0.972953	0.00649723	0.984742
300	[700, 700, 700, 700]	ReLU	0.5	0.5	False	Gaussian	0.984914	0.00748086	0.896446	0.027655	0.903688	0.0263337	0.858547	0.0371685	0.954454	0.0162579	0.983667
300	[1000, 1000, 1000, 1000]	ReLU	0.5	0.5	False	Gaussian	0.982482	0.00637383	0.906645	0.0174597	0.912884	0.0172981	0.866888	0.0293531	0.964706	0.0117454	0.985386
300	[1500, 1500, 1500, 1500]	ReLU	0.5	0.5	False	Gaussian	0.985243	0.00432394	0.901653	0.0169113	0.909006	0.0168088	0.874614	0.0311695	0.947089	0.0136453	0.984527
300	[2000, 2000, 2000, 2000]	ReLU	0.5	0.5	False	Gaussian	0.985405	0.00516921	0.902031	0.0218558	0.909833	0.0208587	0.883018	0.0328177	0.938889	0.0130672	0.984527
300	[2500, 2500, 2500, 2500]	ReLU	0.5	0.5	False	Gaussian	0.984699	0.00435779	0.901799	0.0274365	0.909618	0.026073	0.886275	0.039452	0.935111	0.0204859	0.984527
300	[3000, 3000, 3000, 3000]	ReLU	0.5	0.5	False	Gaussian	0.983506	0.00665502	0.899706	0.0300108	0.907741	0.0280458	0.879677	0.036309	0.938046	0.0217251	0.984097
300	[3500, 3500, 3500, 3500]	ReLU	0.5	0.5	False	Gaussian	0.982004	0.0060354	0.901172	0.0270754	0.909195	0.025696	0.887677	0.0417073	0.93263	0.0125776	0.984312
DNN
5-Fold paramater tuning	5FCV	Mini-batch size = 256
lr=0.01
Epochs	Layers	Activation	Input dropout	Dropout	L2	Filler	AvAUC	Std_AUC	AvMCC	Std_MCC	AvFSCORE	Std_FSCORE	AvRecall	Std_Recall	AvPrecision	Std_Precision	AvAccuracy
300	[5]	ReLU	0	0	False	Gaussian	0.979255	0.0104312	0.830222	0.0526814	0.843773	0.0496818	0.824429	0.0658696	0.866108	0.04375	0.973568
300	[10]	ReLU	0	0	False	Gaussian	0.979577	0.0105878	0.831611	0.0564919	0.844884	0.0533586	0.827023	0.0721436	0.866264	0.0472012	0.973784
300	[50]	ReLU	0	0	False	Gaussian	0.979977	0.00980018	0.831203	0.0559327	0.844935	0.0523523	0.831962	0.0648553	0.86032	0.05144	0.973568
300	[100]	ReLU	0	0	False	Gaussian	0.979132	0.0102936	0.83359	0.0546326	0.847053	0.0512115	0.831962	0.0648553	0.864662	0.0486495	0.973998
300	[200]	ReLU	0	0	False	Gaussian	0.979796	0.0100818	0.833539	0.0531492	0.846984	0.0499074	0.831962	0.0648553	0.864578	0.0464088	0.973998
300	[500]	ReLU	0	0	False	Gaussian	0.98062	0.0100394	0.837514	0.053814	0.85068	0.0505158	0.834559	0.0645106	0.869128	0.0451089	0.974643
300	[700]	ReLU	0	0	False	Gaussian	0.980706	0.0103654	0.838199	0.0532182	0.851114	0.0503109	0.83209	0.0681858	0.872887	0.0388994	0.974858
300	[1000]	ReLU	0	0	False	Gaussian	0.98068	0.0104632	0.839121	0.0522848	0.851744	0.0495768	0.829493	0.0684183	0.877318	0.0384236	0.975072
300	[1500]	ReLU	0	0	False	Gaussian	0.981667	0.00953726	0.841539	0.0517932	0.853898	0.0492062	0.829493	0.0684183	0.881711	0.0351171	0.975502
300	[2000]	ReLU	0	0	False	Gaussian	0.982036	0.009505	0.843152	0.0516201	0.855438	0.0490438	0.83209	0.0681858	0.882053	0.0350582	0.975717
300	[2500]	ReLU	0	0	False	Gaussian	0.982211	0.00945619	0.845949	0.055091	0.857889	0.0523636	0.83475	0.0712073	0.884661	0.0407908	0.976147
300	[3000]	ReLU	0	0	False	Gaussian	0.981979	0.00969069	0.848276	0.0540521	0.859821	0.0515579	0.83475	0.0712073	0.889047	0.0408761	0.976577
300	[3500]	ReLU	0	0	False	Gaussian	0.982845	0.00954297	0.852224	0.0525376	0.863342	0.0503353	0.83475	0.0712073	0.89634	0.0343431	0.977221
300	[5]	Sigmoid	0	0	False	Gaussian	0.98256	0.00935996	0.830538	0.0517028	0.84304	0.0493701	0.810959	0.0656467	0.881195	0.0514459	0.973783
300	[10]	Sigmoid	0	0	False	Gaussian	0.982465	0.00929541	0.825142	0.0484169	0.837208	0.0475925	0.798295	0.072348	0.884832	0.0435211	0.973138
300	[50]	Sigmoid	0	0	False	Gaussian	0.982491	0.00931737	0.827868	0.0576606	0.840826	0.0546029	0.812428	0.0703111	0.874564	0.0547335	0.973354
300	[100]	Sigmoid	0	0	False	Gaussian	0.982394	0.00923066	0.825959	0.0595126	0.839055	0.0565885	0.809959	0.0741953	0.873401	0.050709	0.973139
300	[200]	Sigmoid	0	0	False	Gaussian	0.982446	0.0091895	0.823514	0.0602642	0.836909	0.0572227	0.809959	0.0741953	0.868904	0.0530597	0.972709
300	[500]	Sigmoid	0	0	False	Gaussian	0.98224	0.00915321	0.82477	0.0606243	0.838015	0.0575487	0.809959	0.0741953	0.87122	0.0532405	0.972924
300	[700]	Sigmoid	0	0	False	Gaussian	0.982026	0.00933325	0.826232	0.0592402	0.83914	0.0563649	0.809959	0.0741953	0.874217	0.0546359	0.973139
300	[1000]	Sigmoid	0	0	False	Gaussian	0.982146	0.0088967	0.823514	0.0602642	0.836909	0.0572227	0.809959	0.0741953	0.868904	0.0530597	0.972709
300	[1500]	Sigmoid	0	0	False	Gaussian	0.981836	0.00931977	0.827974	0.0594841	0.841171	0.0562377	0.814959	0.0713149	0.87192	0.0533268	0.973354
300	[2000]	Sigmoid	0	0	False	Gaussian	0.981986	0.00906779	0.826725	0.0590217	0.840063	0.0558198	0.814959	0.0713149	0.86963	0.0531083	0.973139
300	[2500]	Sigmoid	0	0	False	Gaussian	0.981934	0.00898025	0.821337	0.0546104	0.835638	0.0515849	0.819429	0.0706193	0.855108	0.0451301	0.972064
300	[3000]	Sigmoid	0	0	False	Gaussian	0.981933	0.00923109	0.82858	0.0544334	0.841384	0.0524903	0.81449	0.0781387	0.873731	0.0373431	0.973568
300	[3500]	Sigmoid	0	0	False	Gaussian	0.98195	0.00947549	0.827059	0.0566034	0.839932	0.0542026	0.809959	0.0741953	0.875507	0.0462698	0.973353
300	[5]	TanH	0	0	False	Gaussian	0.978798	0.00950005	0.835269	0.0490852	0.848706	0.0463705	0.834559	0.0645106	0.865083	0.0358441	0.974212
300	[10]	TanH	0	0	False	Gaussian	0.979108	0.00947452	0.829028	0.0507283	0.842994	0.0477459	0.831962	0.0648553	0.856467	0.0432058	0.973138
300	[50]	TanH	0	0	False	Gaussian	0.978466	0.00967123	0.831323	0.0514626	0.844994	0.048677	0.83209	0.0681858	0.860525	0.0393778	0.973568
300	[100]	TanH	0	0	False	Gaussian	0.978821	0.0100398	0.835591	0.0501804	0.849056	0.047271	0.835157	0.0617706	0.865099	0.0417706	0.974213
300	[200]	TanH	0	0	False	Gaussian	0.97899	0.00950611	0.833049	0.0496456	0.846664	0.0467914	0.834559	0.0645106	0.8612	0.0407752	0.973783
300	[500]	TanH	0	0	False	Gaussian	0.978453	0.00974701	0.831681	0.0498753	0.845489	0.0470267	0.834559	0.0645106	0.858602	0.0394929	0.973568
300	[700]	TanH	0	0	False	Gaussian	0.978739	0.00998996	0.831555	0.0513278	0.845343	0.0483001	0.834559	0.0645106	0.858366	0.043073	0.973568
300	[1000]	TanH	0	0	False	Gaussian	0.978365	0.0100288	0.835232	0.0502188	0.848605	0.0473373	0.834559	0.0645106	0.865087	0.040549	0.974213
300	[1500]	TanH	0	0	False	Gaussian	0.978626	0.0102648	0.833982	0.051609	0.84753	0.0485607	0.834559	0.0645106	0.86275	0.0423177	0.973998
300	[2000]	TanH	0	0	False	Gaussian	0.978469	0.0101142	0.830147	0.0495298	0.843997	0.0467151	0.831962	0.0648553	0.858461	0.0400954	0.973353
300	[2500]	TanH	0	0	False	Gaussian	0.978511	0.0103713	0.832367	0.0532006	0.845919	0.0502159	0.83209	0.0681858	0.862366	0.0422629	0.973783
300	[3000]	TanH	0	0	False	Gaussian	0.978676	0.010031	0.834077	0.0486472	0.847621	0.0459699	0.834559	0.0645106	0.862953	0.0362484	0.973998
300	[3500]	TanH	0	0	False	Gaussian	0.978535	0.0101941	0.834219	0.0499535	0.847735	0.0470795	0.834559	0.0645106	0.863278	0.0399734	0.973998
300	[5, 5]	ReLU	0	0	False	Gaussian	0.948359	0.0420346	0.334925	0.410208	0.340197	0.416665	0.335788	0.411475	0.345	0.422611	0.934236
300	[10, 10]	ReLU	0	0	False	Gaussian	0.952999	0.0577957	0.668613	0.338304	0.678439	0.342936	0.66006	0.33906	0.70127	0.351831	0.962612
300	[50, 50]	ReLU	0	0	False	Gaussian	0.977806	0.0108045	0.83219	0.0436067	0.846029	0.0414591	0.833157	0.0590952	0.861004	0.0327146	0.973567
300	[100, 100]	ReLU	0	0	False	Gaussian	0.978366	0.00965329	0.83138	0.0477348	0.845182	0.045088	0.830027	0.0601216	0.862532	0.0389715	0.973568
300	[200, 200]	ReLU	0	0	False	Gaussian	0.978861	0.00942857	0.832821	0.0487031	0.846505	0.0460225	0.834559	0.0645106	0.860647	0.0364198	0.973783
300	[500, 500]	ReLU	0	0	False	Gaussian	0.980058	0.00961747	0.841216	0.0532786	0.854055	0.0500959	0.837157	0.0645832	0.873179	0.0422846	0.975288
300	[700, 700]	ReLU	0	0	False	Gaussian	0.980329	0.00984597	0.839381	0.0521943	0.852156	0.0494472	0.83209	0.0681858	0.87504	0.0360018	0.975072
300	[1000, 1000]	ReLU	0	0	False	Gaussian	0.98079	0.0102109	0.836371	0.0473031	0.84963	0.0447777	0.832559	0.0616105	0.869121	0.0362533	0.974428
300	[2000, 2000]	ReLU	0	0	False	Gaussian	0.981446	0.0100882	0.840595	0.0535815	0.853128	0.0506799	0.83209	0.0681858	0.877394	0.0421026	0.975288
300	[2500, 2500]	ReLU	0	0	False	Gaussian	0.981252	0.0103297	0.844226	0.0533774	0.856382	0.0505814	0.83209	0.0681858	0.88397	0.0382576	0.975932
300	[3000, 3000]	ReLU	0	0	False	Gaussian	0.981889	0.0102396	0.84892	0.0475507	0.860622	0.045575	0.837219	0.0671467	0.887686	0.0312617	0.976576
300	[3500, 3500]	ReLU	0	0	False	Gaussian	0.981918	0.0101955	0.850926	0.0453155	0.862684	0.0432277	0.84222	0.0622224	0.886249	0.0339855	0.976791
300	[5, 5]	ReLU	0	0.5	False	Gaussian	0.886936	0.164876	0.221393	0.307413	0.198052	0.304323	0.154785	0.256432	0.394118	0.482783	0.92629
300	[10, 10]	ReLU	0	0.5	False	Gaussian	0.976621	0.0152059	0.806698	0.036613	0.820134	0.0357403	0.770651	0.0504648	0.878787	0.0371251	0.970343
300	[50, 50]	ReLU	0	0.5	False	Gaussian	0.9799	0.0102451	0.826509	0.0527147	0.840568	0.0495892	0.82809	0.0626899	0.855952	0.0523249	0.972709
300	[100, 100]	ReLU	0	0.5	False	Gaussian	0.978956	0.0107671	0.827723	0.0624627	0.841034	0.0593286	0.819554	0.0809232	0.866661	0.0459497	0.973354
300	[200, 200]	ReLU	0	0.5	False	Gaussian	0.979847	0.0118279	0.839414	0.0519788	0.852284	0.0489915	0.831962	0.0648553	0.875112	0.0384886	0.975072
300	[500, 500]	ReLU	0	0.5	False	Gaussian	0.981097	0.0106549	0.843067	0.0477605	0.855437	0.045399	0.831962	0.0648553	0.881895	0.0291148	0.975717
300	[700, 700]	ReLU	0	0.5	False	Gaussian	0.979958	0.0114344	0.841574	0.0495707	0.853946	0.0472369	0.829558	0.0668258	0.8817	0.0322232	0.975502
300	[1000, 1000]	ReLU	0	0.5	False	Gaussian	0.981212	0.0105036	0.840117	0.0518034	0.852838	0.0491056	0.834687	0.0683484	0.874017	0.0389762	0.975072
300	[1500, 1500]	ReLU	0	0.5	False	Gaussian	0.982117	0.00989043	0.846247	0.0455243	0.858261	0.0434924	0.834559	0.0645106	0.88537	0.0290822	0.976146
300	[2000, 2000]	ReLU	0	0.5	False	Gaussian	0.982563	0.0098233	0.849968	0.0493317	0.861563	0.0471453	0.834687	0.0683484	0.892051	0.0263875	0.976791
300	[2500, 2500]	ReLU	0	0.5	False	Gaussian	0.982655	0.0101288	0.853784	0.0440221	0.865423	0.0421132	0.844817	0.0625194	0.888744	0.0244724	0.977221
300	[3000, 3000]	ReLU	0	0.5	False	Gaussian	0.983035	0.0102049	0.856903	0.0426373	0.868437	0.0406257	0.849818	0.0598084	0.889351	0.0244751	0.977651
300	[3500, 3500]	ReLU	0	0.5	False	Gaussian	0.982873	0.0101122	0.85509	0.0494122	0.866644	0.0467882	0.847415	0.0632431	0.88847	0.036999	0.977436
300	[5, 5]	ReLU	0.2	0.5	False	Gaussian	0.973986	0.0156616	0.332384	0.41044	0.33313	0.411833	0.297519	0.374429	0.385407	0.47203	0.938754
300	[10, 10]	ReLU	0.2	0.5	False	Gaussian	0.965368	0.0371054	0.69194	0.348022	0.700231	0.351988	0.679545	0.343722	0.723827	0.363189	0.965836
300	[50, 50]	ReLU	0.2	0.5	False	Gaussian	0.980538	0.009288	0.870164	0.0385695	0.880095	0.0369036	0.854356	0.0593732	0.909543	0.0250972	0.979799
300	[100, 100]	ReLU	0.2	0.5	False	Gaussian	0.981408	0.00834722	0.874925	0.0402518	0.88442	0.0382811	0.85676	0.0564323	0.915649	0.0293815	0.980659
300	[200, 200]	ReLU	0.2	0.5	False	Gaussian	0.982373	0.00837304	0.880354	0.0372465	0.890074	0.0351792	0.872018	0.051335	0.909809	0.0209224	0.981304
300	[500, 500]	ReLU	0.2	0.5	False	Gaussian	0.982803	0.0078361	0.882154	0.03352	0.891611	0.0319858	0.87455	0.052879	0.910856	0.0180277	0.981519
300	[700, 700]	ReLU	0.2	0.5	False	Gaussian	0.983106	0.00792021	0.868836	0.0279571	0.879557	0.0268553	0.871953	0.0520692	0.889493	0.0226783	0.979154
300	[1000, 1000]	ReLU	0.2	0.5	False	Gaussian	0.981955	0.00908064	0.878887	0.0343751	0.88835	0.0331461	0.867014	0.0557714	0.912617	0.0181231	0.981089
300	[1500, 1500]	ReLU	0.2	0.5	False	Gaussian	0.983606	0.00730193	0.881625	0.0347217	0.891369	0.032853	0.882211	0.0535885	0.902168	0.0198716	0.981304
300	[2000, 2000]	ReLU	0.2	0.5	False	Gaussian	0.983705	0.00689204	0.881602	0.0360773	0.891332	0.0341777	0.879742	0.0539013	0.904613	0.0207166	0.981303
300	[2500, 2500]	ReLU	0.2	0.5	False	Gaussian	0.983887	0.00728579	0.886534	0.0364497	0.895699	0.0346237	0.882339	0.055541	0.91104	0.0207728	0.982164
300	[3000, 3000]	ReLU	0.2	0.5	False	Gaussian	0.983917	0.00724798	0.886816	0.0296436	0.89619	0.0280688	0.892341	0.0511696	0.901769	0.0191225	0.981948
300	[3500, 3500]	ReLU	0.2	0.5	False	Gaussian	0.983102	0.00730734	0.892396	0.0282813	0.901158	0.0270689	0.887212	0.0477354	0.916882	0.013658	0.983023
300	[5, 5]	ReLU	0.5	0.5	False	Gaussian	0.882566	0.182437	0.307177	0.260966	0.265878	0.236036	0.176076	0.16191	0.59375	0.484929	0.92607
300	[10, 10]	ReLU	0.5	0.5	False	Gaussian	0.928069	0.112928	0.674107	0.340695	0.679911	0.343614	0.620812	0.318633	0.754505	0.377664	0.963899
300	[50, 50]	ReLU	0.5	0.5	False	Gaussian	0.983074	0.00858514	0.888636	0.0374425	0.896568	0.0360815	0.859288	0.0566594	0.938715	0.013288	0.982808
300	[100, 100]	ReLU	0.5	0.5	False	Gaussian	0.983769	0.00785983	0.889669	0.0364766	0.897736	0.0350205	0.861014	0.0525659	0.938899	0.0158715	0.982808
300	[200, 200]	ReLU	0.5	0.5	False	Gaussian	0.983456	0.00761439	0.89787	0.025816	0.905734	0.0248926	0.877551	0.0446078	0.937132	0.0134304	0.983882
300	[500, 500]	ReLU	0.5	0.5	False	Gaussian	0.984011	0.00762395	0.905979	0.0264354	0.91388	0.0247388	0.899745	0.0384603	0.929183	0.0172974	0.984956
300	[700, 700]	ReLU	0.5	0.5	False	Gaussian	0.98403	0.00705828	0.901793	0.0261295	0.910052	0.024423	0.893213	0.036876	0.928045	0.0140647	0.984311
300	[1000, 1000]	ReLU	0.5	0.5	False	Gaussian	0.98447	0.00727974	0.897443	0.0296745	0.90608	0.0278266	0.897213	0.0404739	0.915999	0.0247507	0.983667
300	[1500, 1500]	ReLU	0.5	0.5	False	Gaussian	0.984352	0.00690596	0.899773	0.0321637	0.90816	0.0300979	0.894744	0.0441304	0.922668	0.0193183	0.984097
300	[2000, 2000]	ReLU	0.5	0.5	False	Gaussian	0.985143	0.00629312	0.899331	0.0269393	0.907902	0.0251929	0.901745	0.0406966	0.914955	0.017301	0.983882
300	[2500, 2500]	ReLU	0.5	0.5	False	Gaussian	0.985014	0.00551253	0.898834	0.0282857	0.907391	0.026522	0.900342	0.0376842	0.915359	0.0253933	0.983882
300	[3000, 3000]	ReLU	0.5	0.5	False	Gaussian	0.984584	0.0066158	0.89757	0.02484	0.90628	0.0234829	0.899745	0.0384603	0.91363	0.0142675	0.983667
300	[3500, 3500]	ReLU	0.5	0.5	False	Gaussian	0.984232	0.00649908	0.891992	0.0331947	0.901236	0.0308721	0.897873	0.0417722	0.905634	0.0315959	0.982592
300	[5, 5, 5]	ReLU	0	0	False	Gaussian	0.487599	0.0452673	0	0	0	0	0	0	0	0	0.910593
300	[10, 10, 10]	ReLU	0	0	False	Gaussian	0.577363	0.0221238	0	0	0	0	0	0	0	0	0.910593
300	[50, 50, 50]	ReLU	0	0	False	Gaussian	0.835702	0.0128739	0	0	0	0	0	0	0	0	0.910593
300	[100, 100, 100]	ReLU	0	0	False	Gaussian	0.952805	0.0408662	0.482927	0.3948	0.492232	0.402311	0.477626	0.390475	0.507799	0.41496	0.943473
300	[200, 200, 200]	ReLU	0	0	False	Gaussian	0.977815	0.00984815	0.833524	0.0549707	0.847095	0.0515076	0.832027	0.0631704	0.864317	0.0484593	0.973998
300	[500, 500, 500]	ReLU	0	0	False	Gaussian	0.978068	0.0106054	0.834385	0.0445713	0.847911	0.0423902	0.834559	0.0645106	0.863605	0.0270062	0.973997
300	[700, 700, 700]	ReLU	0	0	False	Gaussian	0.977946	0.0103116	0.838533	0.0514829	0.851594	0.0485252	0.834559	0.0645106	0.870901	0.0389343	0.974857
300	[1000, 1000, 1000]	ReLU	0	0	False	Gaussian	0.979789	0.011126	0.840771	0.0514988	0.853433	0.0488641	0.83209	0.0681858	0.877584	0.0324404	0.975287
300	[1500, 1500, 1500]	ReLU	0	0	False	Gaussian	0.980804	0.0107859	0.844872	0.0512287	0.85694	0.0491075	0.834816	0.0728683	0.882681	0.0285897	0.975932
300	[2000, 2000, 2000]	ReLU	0	0	False	Gaussian	0.980952	0.0111077	0.838117	0.0511753	0.851106	0.048434	0.830024	0.0645651	0.874687	0.0357424	0.974857
300	[2500, 2500, 2500]	ReLU	0	0	False	Gaussian	0.982129	0.00946618	0.842356	0.0506967	0.854802	0.0481589	0.834622	0.0670793	0.878127	0.0376917	0.975502
300	[3000, 3000, 3000]	ReLU	0	0	False	Gaussian	0.981514	0.0112162	0.844908	0.0475871	0.857084	0.0455259	0.834622	0.0670793	0.882806	0.0280325	0.975932
300	[3500, 3500, 3500]	ReLU	0	0	False	Gaussian	0.98247	0.0102288	0.846865	0.0490791	0.859083	0.0464332	0.839688	0.0632113	0.881218	0.03799	0.976147
300	[5, 5, 5]	ReLU	0.2	0.5	False	Gaussian	0.547126	0.0963709	0	0	0	0	0	0	0	0	0.910593
300	[10, 10, 10]	ReLU	0.2	0.5	False	Gaussian	0.487962	0.0849822	0	0	0	0	0	0	0	0	0.910593
300	[50, 50, 50]	ReLU	0.2	0.5	False	Gaussian	0.828717	0.0174118	0	0	0	0	0	0	0	0	0.910593
300	[100, 100, 100]	ReLU	0.2	0.5	False	Gaussian	0.946755	0.0220771	0	0	0	0	0	0	0	0	0.910593
300	[200, 200, 200]	ReLU	0.2	0.5	False	Gaussian	0.983431	0.00704694	0.881678	0.0320115	0.891044	0.0305525	0.865421	0.0451277	0.919134	0.0198139	0.981518
300	[500, 500, 500]	ReLU	0.2	0.5	False	Gaussian	0.981215	0.00838588	0.883206	0.0327007	0.892255	0.0315269	0.870081	0.0540449	0.917569	0.0211781	0.981733
300	[700, 700, 700]	ReLU	0.2	0.5	False	Gaussian	0.981084	0.00914916	0.892346	0.0333472	0.901267	0.0314124	0.887212	0.0477354	0.916568	0.0159462	0.983023
300	[1000, 1000, 1000]	ReLU	0.2	0.5	False	Gaussian	0.982545	0.00880687	0.888851	0.027722	0.897838	0.0267397	0.884808	0.0515151	0.913089	0.0130729	0.982378
300	[1500, 1500, 1500]	ReLU	0.2	0.5	False	Gaussian	0.982905	0.00840943	0.891157	0.0317821	0.90027	0.0298965	0.885146	0.0428642	0.916401	0.0160972	0.982808
300	[2000, 2000, 2000]	ReLU	0.2	0.5	False	Gaussian	0.983399	0.00825886	0.885997	0.0349197	0.895425	0.0328547	0.884742	0.0515807	0.907641	0.0219155	0.981948
300	[2500, 2500, 2500]	ReLU	0.2	0.5	False	Gaussian	0.983275	0.0085784	0.894642	0.0239511	0.903594	0.0226904	0.897279	0.0361837	0.910691	0.0168603	0.983238
300	[3000, 3000, 3000]	ReLU	0.2	0.5	False	Gaussian	0.982838	0.00867454	0.890946	0.032902	0.900017	0.0308997	0.89481	0.0475381	0.906793	0.0296907	0.982592
300	[3500, 3500, 3500]	ReLU	0.2	0.5	False	Gaussian	0.982533	0.00876824	0.894687	0.0319428	0.903462	0.0300395	0.897404	0.0476747	0.91089	0.0239137	0.983237
300	[5, 5, 5]	ReLU	0.5	0.5	False	Gaussian	0.528732	0.0461571	0	0	0	0	0	0	0	0	0.910593
300	[10, 10, 10]	ReLU	0.5	0.5	False	Gaussian	0.515077	0.0208357	0	0	0	0	0	0	0	0	0.910593
300	[50, 50, 50]	ReLU	0.5	0.5	False	Gaussian	0.761599	0.0459116	0	0	0	0	0	0	0	0	0.910593
300	[100, 100, 100]	ReLU	0.5	0.5	False	Gaussian	0.916334	0.0143714	0	0	0	0	0	0	0	0	0.910593
300	[200, 200, 200]	ReLU	0.5	0.5	False	Gaussian	0.98377	0.00710337	0.891082	0.0370687	0.898733	0.0360869	0.861143	0.0579072	0.941771	0.0182493	0.983023
300	[500, 500, 500]	ReLU	0.5	0.5	False	Gaussian	0.983858	0.0082413	0.903179	0.0344898	0.910851	0.0323942	0.885212	0.0456455	0.938766	0.0221352	0.984742
300	[700, 700, 700]	ReLU	0.5	0.5	False	Gaussian	0.983702	0.00719656	0.894093	0.0338621	0.902861	0.031775	0.887743	0.0438321	0.919354	0.0268237	0.983237
300	[1000, 1000, 1000]	ReLU	0.5	0.5	False	Gaussian	0.98492	0.00727997	0.904546	0.0279602	0.912675	0.0259281	0.903682	0.0379951	0.922456	0.0208813	0.984742
300	[1500, 1500, 1500]	ReLU	0.5	0.5	False	Gaussian	0.984867	0.00610225	0.896619	0.0280358	0.90556	0.025947	0.909409	0.0391391	0.902587	0.0241877	0.983237
300	[2000, 2000, 2000]	ReLU	0.5	0.5	False	Gaussian	0.985966	0.00613244	0.884147	0.0288334	0.894259	0.026797	0.904874	0.0378671	0.884573	0.0247238	0.981088
300	[2500, 2500, 2500]	ReLU	0.5	0.5	False	Gaussian	0.984158	0.00610901	0.878378	0.0245167	0.888937	0.0228404	0.902405	0.0422032	0.876888	0.0141432	0.980013
300	[3000, 3000, 3000]	ReLU	0.5	0.5	False	Gaussian	0.985436	0.00571563	0.882144	0.0342348	0.892447	0.0314018	0.903745	0.0431884	0.882213	0.0296672	0.980658
300	[3500, 3500, 3500]	ReLU	0.5	0.5	False	Gaussian	0.984681	0.00649992	0.88097	0.025346	0.891389	0.0236648	0.901745	0.0374145	0.881708	0.0118963	0.980659
300	[5, 5, 5, 5]	ReLU	0.2	0.5	False	Gaussian	0.499414	0.00117233	0	0	0	0	0	0	0	0	0.910593
300	[10, 10, 10, 10]	ReLU	0.2	0.5	False	Gaussian	0.492891	0.0353569	0	0	0	0	0	0	0	0	0.910593
300	[50, 50, 50, 50]	ReLU	0.2	0.5	False	Gaussian	0.51893	0.0390804	0	0	0	0	0	0	0	0	0.910593
300	[100, 100, 100]	ReLU	0.2	0.5	False	Gaussian	0.921592	0.0124463	0	0	0	0	0	0	0	0	0.910593
300	[200, 200, 200, 200]	ReLU	0.2	0.5	False	Gaussian	0.754694	0.0363833	0	0	0	0	0	0	0	0	0.910593
300	[500, 500, 500, 500]	ReLU	0.2	0.5	False	Gaussian	0.964819	0.00823528	0.148597	0.297194	0.151049	0.302098	0.133333	0.266667	0.174194	0.348387	0.920475
300	[700, 700, 700, 700]	ReLU	0.2	0.5	False	Gaussian	0.98542	0.00614217	0.888491	0.0379576	0.897261	0.0359984	0.874678	0.0542564	0.922335	0.0219987	0.982593
300	[1000, 1000, 1000, 1000]	ReLU	0.2	0.5	False	Gaussian	0.983315	0.00685681	0.884426	0.0315279	0.893092	0.0302109	0.865083	0.050333	0.925118	0.0292678	0.981948
300	[1500, 1500, 1500, 1500]	ReLU	0.2	0.5	False	Gaussian	0.980562	0.00805475	0.888618	0.0278261	0.897488	0.026688	0.885212	0.0503206	0.912358	0.0263975	0.982378
300	[2000, 2000, 2000, 2000]	ReLU	0.2	0.5	False	Gaussian	0.980812	0.00842456	0.893968	0.0289678	0.902943	0.0270778	0.895279	0.042371	0.911735	0.0222093	0.983022
300	[2500, 2500, 2500, 2500]	ReLU	0.2	0.5	False	Gaussian	0.981284	0.00873897	0.884308	0.0245868	0.893941	0.0235497	0.887277	0.0448911	0.902266	0.0192269	0.981518
300	[3000, 3000, 3000, 3000]	ReLU	0.2	0.5	False	Gaussian	0.981969	0.00771917	0.889942	0.0228812	0.899266	0.0218459	0.89681	0.0426111	0.902852	0.00881282	0.982378
300	[3500, 3500, 3500, 3500]	ReLU	0.2	0.5	False	Gaussian	0.982843	0.00794627	0.884627	0.0247694	0.894607	0.0232135	0.901745	0.0406966	0.888417	0.0136482	0.981303
300	[5, 5, 5, 5]	ReLU	0.5	0.5	False	Gaussian	0.5	0	0	0	0	0	0	0	0	0	0.910593
300	[10, 10, 10, 10]	ReLU	0.5	0.5	False	Gaussian	0.512645	0.0364456	0	0	0	0	0	0	0	0	0.910593
300	[50, 50, 50, 50]	ReLU	0.5	0.5	False	Gaussian	0.535102	0.055941	0	0	0	0	0	0	0	0	0.910593
300	[100, 100, 100]	ReLU	0.5	0.5	False	Gaussian	0.928497	0.0181867	0	0	0	0	0	0	0	0	0.910593
300	[200, 200, 200, 200]	ReLU	0.5	0.5	False	Gaussian	0.746632	0.0397223	0	0	0	0	0	0	0	0	0.910593
300	[500, 500, 500, 500]	ReLU	0.5	0.5	False	Gaussian	0.946122	0.0241983	0	0	0	0	0	0	0	0	0.910593
300	[700, 700, 700, 700]	ReLU	0.5	0.5	False	Gaussian	0.983525	0.00642062	0.894647	0.0334749	0.903121	0.0316839	0.882079	0.0461041	0.926103	0.0219375	0.983452
300	[1000, 1000, 1000, 1000]	ReLU	0.5	0.5	False	Gaussian	0.985241	0.00634976	0.897626	0.020773	0.905883	0.0201406	0.885677	0.0398273	0.928425	0.0163615	0.983666
300	[1500, 1500, 1500, 1500]	ReLU	0.5	0.5	False	Gaussian	0.985068	0.0051377	0.882002	0.0369737	0.892331	0.034172	0.902342	0.0394301	0.882898	0.0332304	0.980873
300	[2000, 2000, 2000, 2000]	ReLU	0.5	0.5	False	Gaussian	0.985384	0.00697582	0.876953	0.0402301	0.887683	0.0369433	0.908214	0.0424681	0.868369	0.0356753	0.979799
300	[2500, 2500, 2500, 2500]	ReLU	0.5	0.5	False	Gaussian	0.98408	0.00717717	0.871332	0.0358913	0.88202	0.0333106	0.917875	0.0423257	0.850262	0.0408727	0.978295
300	[3000, 3000, 3000, 3000]	ReLU	0.5	0.5	False	Gaussian	0.984577	0.00742971	0.866726	0.0343236	0.878086	0.032178	0.911684	0.028255	0.847592	0.0423264	0.977648
300	[3500, 3500, 3500, 3500]	ReLU	0.5	0.5	False	Gaussian	0.984475	0.00653294	0.853693	0.0272662	0.865695	0.0249828	0.918347	0.0375523	0.819104	0.0185144	0.974856
DNN
5-Fold paramater tuning	5FCV
Inner loop	Mini-batch size = 256
lr=0.001
Epochs	Layers	Activation	Input dropout	Dropout	L2	Filler	AvAUC	Std_AUC	AvMCC	Std_MCC	AvFSCORE	Std_FSCORE	AvRecall	Std_Recall	AvPrecision	Std_Precision	AvAccuracy
300	[5]	ReLU	0	0	False	Gaussian	0.978192	0.00842289	0.716774	0.0206384	0.720801	0.0246037	0.603844	0.0446612	0.899948	0.0393472	0.95852
300	[10]	ReLU	0	0	False	Gaussian	0.978548	0.00887196	0.759158	0.0320614	0.768888	0.0350952	0.678265	0.054326	0.892307	0.0341947	0.964111
300	[50]	ReLU	0	0	False	Gaussian	0.98053	0.00893286	0.793857	0.0489786	0.807084	0.0489892	0.753902	0.0701614	0.873207	0.0449393	0.968625
300	[100]	ReLU	0	0	False	Gaussian	0.980201	0.0088676	0.797279	0.055645	0.809144	0.0577934	0.755624	0.0880175	0.879112	0.0446422	0.969269
300	[200]	ReLU	0	0	False	Gaussian	0.980999	0.0088374	0.799048	0.0510466	0.811722	0.0511438	0.757968	0.0728361	0.87873	0.0449924	0.969485
300	[500]	ReLU	0	0	False	Gaussian	0.981553	0.00872946	0.804454	0.0582135	0.817144	0.0574093	0.767097	0.0780193	0.878796	0.0474034	0.970345
300	[700]	ReLU	0	0	False	Gaussian	0.98158	0.00904623	0.806939	0.0582962	0.819698	0.0577239	0.774692	0.0823352	0.875735	0.0467384	0.970559
300	[1000]	ReLU	0	0	False	Gaussian	0.981885	0.00861158	0.804775	0.0548869	0.817296	0.0544956	0.765097	0.0754413	0.881681	0.044087	0.970345
300	[1500]	ReLU	0	0	False	Gaussian	0.982136	0.00913897	0.816535	0.0559146	0.828559	0.0552846	0.779758	0.0778289	0.888085	0.0398279	0.972064
300	[2000]	ReLU	0	0	False	Gaussian	0.981871	0.00912468	0.809811	0.0566459	0.822584	0.0558511	0.779161	0.0804641	0.876204	0.0449475	0.970989
300	[2500]	ReLU	0	0	False	Gaussian	0.982201	0.00864996	0.815511	0.0519085	0.827432	0.0516988	0.777758	0.0755802	0.888573	0.039855	0.971849
300	[3000]	ReLU	0	0	False	Gaussian	0.982617	0.00889608	0.810442	0.055723	0.822863	0.054983	0.774098	0.0775053	0.882588	0.0422691	0.971204
300	[3500]	ReLU	0	0	False	Gaussian	0.98243	0.0089923	0.817423	0.0593704	0.829009	0.0589927	0.779289	0.0845516	0.890532	0.0394784	0.972279
300	[5]	Sigmoid	0	0	False	Gaussian	0.950773	0.00910838	0	0	0	0	0	0	0	0	0.910593
300	[10]	Sigmoid	0	0	False	Gaussian	0.947718	0.0113569	0	0	0	0	0	0	0	0	0.910593
300	[50]	Sigmoid	0	0	False	Gaussian	0.943174	0.0131585	0	0	0	0	0	0	0	0	0.910593
300	[100]	Sigmoid	0	0	False	Gaussian	0.943505	0.0119563	0	0	0	0	0	0	0	0	0.910593
300	[200]	Sigmoid	0	0	False	Gaussian	0.944154	0.0125439	0	0	0	0	0	0	0	0	0.910593
300	[500]	Sigmoid	0	0	False	Gaussian	0.946225	0.0102412	0	0	0	0	0	0	0	0	0.910593
300	[700]	Sigmoid	0	0	False	Gaussian	0.94591	0.012913	0	0	0	0	0	0	0	0	0.910593
300	[1000]	Sigmoid	0	0	False	Gaussian	0.947346	0.0112959	0	0	0	0	0	0	0	0	0.910593
300	[1500]	Sigmoid	0	0	False	Gaussian	0.947907	0.0112245	0.147639	0.0902889	0.0618681	0.0495439	0.0326021	0.0266299	0.8	0.4	0.913386
300	[2000]	Sigmoid	0	0	False	Gaussian	0.950656	0.0106608	0.293354	0.0823976	0.186568	0.0774607	0.105489	0.0454622	0.969231	0.0615385	0.919189
300	[2500]	Sigmoid	0	0	False	Gaussian	0.950857	0.0101325	0.379641	0.0587201	0.278297	0.0695364	0.164396	0.048129	0.973333	0.0533333	0.924563
300	[3000]	Sigmoid	0	0	False	Gaussian	0.952748	0.00974885	0.426383	0.0407976	0.340559	0.044464	0.208064	0.0328408	0.954248	0.0560722	0.928218
300	[3500]	Sigmoid	0	0	False	Gaussian	0.953746	0.0101798	0.469567	0.0414288	0.39399	0.0512527	0.24911	0.0406359	0.963333	0.0452155	0.931871
300	[5]	TanH	0	0	False	Gaussian	0.980934	0.00936538	0.800643	0.0598769	0.813483	0.0595515	0.765159	0.085016	0.874112	0.0459544	0.9697
300	[10]	TanH	0	0	False	Gaussian	0.98119	0.00868473	0.79672	0.0533386	0.809748	0.0539593	0.760496	0.0811738	0.871875	0.0410927	0.969054
300	[50]	TanH	0	0	False	Gaussian	0.98178	0.00931381	0.804787	0.0638952	0.816992	0.0637535	0.769753	0.0911556	0.877503	0.0509375	0.970345
300	[100]	TanH	0	0	False	Gaussian	0.981904	0.00868903	0.808942	0.0558676	0.821784	0.0550932	0.779161	0.0804641	0.874801	0.0467334	0.970774
300	[200]	TanH	0	0	False	Gaussian	0.981638	0.00874146	0.808311	0.0537601	0.821193	0.0534164	0.776629	0.0788361	0.875989	0.039129	0.970774
300	[500]	TanH	0	0	False	Gaussian	0.981556	0.00943544	0.805311	0.0566506	0.818156	0.0562623	0.77216	0.0806047	0.875278	0.044995	0.970345
300	[700]	TanH	0	0	False	Gaussian	0.981574	0.00962069	0.809562	0.0615278	0.82255	0.059981	0.780629	0.0842977	0.873951	0.0461859	0.97099
300	[1000]	TanH	0	0	False	Gaussian	0.982209	0.00901334	0.811217	0.0574709	0.824249	0.0560138	0.783098	0.0802856	0.87434	0.043162	0.971205
300	[1500]	TanH	0	0	False	Gaussian	0.98202	0.00958771	0.81269	0.0552234	0.825901	0.0536865	0.785567	0.0763821	0.874177	0.0394898	0.971419
300	[2000]	TanH	0	0	False	Gaussian	0.981636	0.010009	0.808108	0.0595491	0.820621	0.059163	0.77816	0.0884036	0.874593	0.0465665	0.970775
300	[2500]	TanH	0	0	False	Gaussian	0.981746	0.0101508	0.815728	0.0535904	0.828597	0.0523571	0.788165	0.0758998	0.87735	0.03981	0.971849
300	[3000]	TanH	0	0	False	Gaussian	0.982112	0.0100522	0.818745	0.0520153	0.831162	0.0511745	0.790696	0.077212	0.8807	0.0404724	0.972279
300	[3500]	TanH	0	0	False	Gaussian	0.982402	0.00915373	0.81579	0.0502333	0.828636	0.0490909	0.788037	0.0726047	0.877643	0.0403279	0.971849
300	[5, 5]	ReLU	0	0	False	Gaussian	0.550568	0.0617021	0	0	0	0	0	0	0	0	0.910593
300	[10, 10]	ReLU	0	0	False	Gaussian	0.609385	0.0411305	0	0	0	0	0	0	0	0	0.910593
300	[50, 50]	ReLU	0	0	False	Gaussian	0.865153	0.0253725	0	0	0	0	0	0	0	0	0.910593
300	[100, 100]	ReLU	0	0	False	Gaussian	0.931338	0.0113329	0	0	0	0	0	0	0	0	0.910593
300	[200, 200]	ReLU	0	0	False	Gaussian	0.965099	0.00748126	0	0	0	0	0	0	0	0	0.910593
300	[500, 500]	ReLU	0	0	False	Gaussian	0.979052	0.00829788	0.772982	0.0463358	0.78437	0.0501221	0.712169	0.0770683	0.880777	0.039164	0.965829
300	[700, 700]	ReLU	0	0	False	Gaussian	0.981462	0.00871344	0.803233	0.0642819	0.816192	0.0627398	0.766033	0.0829085	0.877004	0.0443989	0.970345
300	[1000, 1000]	ReLU	0	0	False	Gaussian	0.982474	0.00920752	0.81462	0.0626847	0.82709	0.0611266	0.783292	0.0830841	0.880506	0.0478438	0.97185
300	[2000, 2000]	ReLU	0	0	False	Gaussian	0.983573	0.0090904	0.82036	0.0548145	0.833257	0.0529602	0.795763	0.0729941	0.8778	0.043699	0.972494
300	[2500, 2500]	ReLU	0	0	False	Gaussian	0.984271	0.00924243	0.827821	0.0530166	0.840402	0.0508888	0.803361	0.0682063	0.883589	0.0421308	0.973568
300	[3000, 3000]	ReLU	0	0	False	Gaussian	0.984437	0.00921662	0.829704	0.0504597	0.841419	0.0492858	0.803424	0.0719291	0.888127	0.0496237	0.973783
300	[3500, 3500]	ReLU	0	0	False	Gaussian	0.984158	0.00923847	0.839847	0.0476285	0.851474	0.0460855	0.816088	0.0652233	0.893099	0.0404304	0.975288
300	[5, 5]	ReLU	0	0.5	False	Gaussian	0.529233	0.0195614	0	0	0	0	0	0	0	0	0.910593
300	[10, 10]	ReLU	0	0.5	False	Gaussian	0.683107	0.0966851	0	0	0	0	0	0	0	0	0.910593
300	[50, 50]	ReLU	0	0.5	False	Gaussian	0.857799	0.0182304	0	0	0	0	0	0	0	0	0.910593
300	[100, 100]	ReLU	0	0.5	False	Gaussian	0.913429	0.0176944	0	0	0	0	0	0	0	0	0.910593
300	[200, 200]	ReLU	0	0.5	False	Gaussian	0.958856	0.0101793	0	0	0	0	0	0	0	0	0.910593
300	[500, 500]	ReLU	0	0.5	False	Gaussian	0.97844	0.00752201	0.725297	0.0332985	0.729807	0.0383861	0.616934	0.0609734	0.901253	0.0363327	0.959596
300	[700, 700]	ReLU	0	0.5	False	Gaussian	0.980302	0.00825103	0.786517	0.0441719	0.797851	0.0469032	0.728834	0.071071	0.887691	0.0392006	0.967764
300	[1000, 1000]	ReLU	0	0.5	False	Gaussian	0.981276	0.00851745	0.80183	0.0569114	0.814676	0.0564758	0.766565	0.0799788	0.874703	0.0477325	0.969915
300	[1500, 1500]	ReLU	0	0.5	False	Gaussian	0.982816	0.00859725	0.81534	0.0557619	0.827645	0.0548823	0.78563	0.0816845	0.879876	0.045062	0.971849
300	[2000, 2000]	ReLU	0	0.5	False	Gaussian	0.983151	0.00868097	0.815849	0.0564594	0.82884	0.0548233	0.790696	0.077212	0.874891	0.0447907	0.971849
300	[2500, 2500]	ReLU	0	0.5	False	Gaussian	0.983537	0.00911142	0.825731	0.056437	0.83843	0.0544201	0.806087	0.0755162	0.877341	0.0474606	0.973139
300	[3000, 3000]	ReLU	0	0.5	False	Gaussian	0.983055	0.00932617	0.826988	0.0609051	0.839644	0.0583287	0.808087	0.0780663	0.877521	0.0514591	0.973354
300	[3500, 3500]	ReLU	0	0.5	False	Gaussian	0.98379	0.00908973	0.823786	0.053651	0.83686	0.0519768	0.808619	0.074542	0.871236	0.0457245	0.972709
300	[5, 5]	ReLU	0.2	0.5	False	Gaussian	0.541161	0.0293841	0	0	0	0	0	0	0	0	0.910593
300	[10, 10]	ReLU	0.2	0.5	False	Gaussian	0.619461	0.0484897	0	0	0	0	0	0	0	0	0.910593
300	[50, 50]	ReLU	0.2	0.5	False	Gaussian	0.846274	0.0327794	0	0	0	0	0	0	0	0	0.910593
300	[100, 100]	ReLU	0.2	0.5	False	Gaussian	0.92303	0.0144537	0	0	0	0	0	0	0	0	0.910593
300	[200, 200]	ReLU	0.2	0.5	False	Gaussian	0.961111	0.00578143	0	0	0	0	0	0	0	0	0.910593
300	[500, 500]	ReLU	0.2	0.5	False	Gaussian	0.977448	0.00720813	0.571434	0.289132	0.572725	0.290818	0.479074	0.250641	0.720646	0.360395	0.946693
300	[700, 700]	ReLU	0.2	0.5	False	Gaussian	0.979746	0.00766369	0.78034	0.0472322	0.792914	0.0492518	0.725771	0.0713027	0.878238	0.0268062	0.966904
300	[1000, 1000]	ReLU	0.2	0.5	False	Gaussian	0.981346	0.00807155	0.806128	0.0550495	0.819781	0.0544104	0.779358	0.0787549	0.86864	0.0354191	0.970345
300	[1500, 1500]	ReLU	0.2	0.5	False	Gaussian	0.982199	0.00825216	0.825891	0.0524487	0.838611	0.0506343	0.807893	0.0749477	0.875835	0.0433374	0.973139
300	[2000, 2000]	ReLU	0.2	0.5	False	Gaussian	0.98325	0.00850027	0.831962	0.0573524	0.844849	0.0541673	0.819494	0.0722611	0.874592	0.0485692	0.973999
300	[2500, 2500]	ReLU	0.2	0.5	False	Gaussian	0.983229	0.00908184	0.837411	0.0536309	0.850155	0.0504691	0.832027	0.0699127	0.872004	0.0475503	0.974643
300	[3000, 3000]	ReLU	0.2	0.5	False	Gaussian	0.983816	0.00836778	0.840071	0.0505615	0.852751	0.0477752	0.834625	0.0663142	0.87403	0.0416582	0.975073
300	[3500, 3500]	ReLU	0.2	0.5	False	Gaussian	0.984086	0.00766044	0.83677	0.0527612	0.850024	0.049304	0.835094	0.0600226	0.867383	0.0511826	0.974428
300	[5, 5]	ReLU	0.5	0.5	False	Gaussian	0.567714	0.0447632	0	0	0	0	0	0	0	0	0.910593
300	[10, 10]	ReLU	0.5	0.5	False	Gaussian	0.566578	0.0962255	0	0	0	0	0	0	0	0	0.910593
300	[50, 50]	ReLU	0.5	0.5	False	Gaussian	0.86637	0.028013	0	0	0	0	0	0	0	0	0.910593
300	[100, 100]	ReLU	0.5	0.5	False	Gaussian	0.91014	0.0151832	0	0	0	0	0	0	0	0	0.910593
300	[200, 200]	ReLU	0.5	0.5	False	Gaussian	0.955363	0.0065168	0	0	0	0	0	0	0	0	0.910593
300	[500, 500]	ReLU	0.5	0.5	False	Gaussian	0.976036	0.00615058	0.0476076	0.0952152	0.0232558	0.0465116	0.0123457	0.0246914	0.2	0.4	0.911667
300	[700, 700]	ReLU	0.5	0.5	False	Gaussian	0.977982	0.00698156	0.634307	0.204035	0.614123	0.254055	0.52315	0.244064	0.915383	0.0626374	0.949701
300	[1000, 1000]	ReLU	0.5	0.5	False	Gaussian	0.979427	0.00708152	0.800803	0.0446834	0.814865	0.0446247	0.770632	0.0657042	0.867714	0.0316586	0.969484
300	[1500, 1500]	ReLU	0.5	0.5	False	Gaussian	0.980622	0.00674194	0.805237	0.0428379	0.821066	0.0407284	0.80164	0.0521656	0.843355	0.0436028	0.969484
300	[2000, 2000]	ReLU	0.5	0.5	False	Gaussian	0.981682	0.00660314	0.820936	0.0454987	0.835811	0.0428793	0.833091	0.0608665	0.841145	0.0443335	0.971419
300	[2500, 2500]	ReLU	0.5	0.5	False	Gaussian	0.982379	0.00726936	0.823996	0.0404298	0.839041	0.0378994	0.846967	0.0535815	0.832821	0.0367557	0.971633
300	[3000, 3000]	ReLU	0.5	0.5	False	Gaussian	0.982493	0.00719293	0.825338	0.0447084	0.840207	0.041738	0.854162	0.0560547	0.828554	0.0438118	0.971634
300	[3500, 3500]	ReLU	0.5	0.5	False	Gaussian	0.98258	0.0067294	0.831559	0.041963	0.846108	0.0391098	0.864229	0.0482124	0.829822	0.0410163	0.972494
300	[5, 5, 5]	ReLU	0	0	False	Gaussian	0.482923	0.0624202	0	0	0	0	0	0	0	0	0.910593
300	[10, 10, 10]	ReLU	0	0	False	Gaussian	0.506118	0.037479	0	0	0	0	0	0	0	0	0.910593
300	[50, 50, 50]	ReLU	0	0	False	Gaussian	0.509871	0.0570917	0	0	0	0	0	0	0	0	0.910593
300	[100, 100, 100]	ReLU	0	0	False	Gaussian	0.654625	0.058086	0	0	0	0	0	0	0	0	0.910593
300	[200, 200, 200]	ReLU	0	0	False	Gaussian	0.786343	0.0156019	0	0	0	0	0	0	0	0	0.910593
300	[500, 500, 500]	ReLU	0	0	False	Gaussian	0.917515	0.0100144	0	0	0	0	0	0	0	0	0.910593
300	[700, 700, 700]	ReLU	0	0	False	Gaussian	0.930378	0.00827792	0	0	0	0	0	0	0	0	0.910593
300	[1000, 1000, 1000]	ReLU	0	0	False	Gaussian	0.955698	0.0108696	0	0	0	0	0	0	0	0	0.910593
300	[1500, 1500, 1500]	ReLU	0	0	False	Gaussian	0.979734	0.00825185	0.766651	0.0540217	0.775525	0.058707	0.687106	0.0801515	0.89738	0.0318932	0.9654
300	[2000, 2000, 2000]	ReLU	0	0	False	Gaussian	0.983236	0.00828869	0.821324	0.0591877	0.831976	0.0593603	0.783289	0.0881039	0.894493	0.0501605	0.972924
300	[2500, 2500, 2500]	ReLU	0	0	False	Gaussian	0.984515	0.0084373	0.828935	0.0481	0.840372	0.0480639	0.798423	0.0752567	0.891956	0.0375639	0.973783
300	[3000, 3000, 3000]	ReLU	0	0	False	Gaussian	0.984554	0.00893974	0.837594	0.0481297	0.849416	0.0465842	0.811025	0.0649979	0.893743	0.031959	0.975072
300	[3500, 3500, 3500]	ReLU	0	0	False	Gaussian	0.985144	0.00881413	0.838367	0.039965	0.849783	0.0390073	0.810831	0.0595831	0.896096	0.0400992	0.975072
300	[5, 5, 5]	ReLU	0.2	0.5	False	Gaussian	0.495342	0.0410247	0	0	0	0	0	0	0	0	0.910593
300	[10, 10, 10]	ReLU	0.2	0.5	False	Gaussian	0.466332	0.0483361	0	0	0	0	0	0	0	0	0.910593
300	[50, 50, 50]	ReLU	0.2	0.5	False	Gaussian	0.56374	0.0944425	0	0	0	0	0	0	0	0	0.910593
300	[100, 100, 100]	ReLU	0.2	0.5	False	Gaussian	0.570984	0.0560776	0	0	0	0	0	0	0	0	0.910593
300	[200, 200, 200]	ReLU	0.2	0.5	False	Gaussian	0.777191	0.0321294	0	0	0	0	0	0	0	0	0.910593
300	[500, 500, 500]	ReLU	0.2	0.5	False	Gaussian	0.890253	0.0174321	0	0	0	0	0	0	0	0	0.910593
300	[700, 700, 700]	ReLU	0.2	0.5	False	Gaussian	0.91365	0.0131224	0	0	0	0	0	0	0	0	0.910593
300	[1000, 1000, 1000]	ReLU	0.2	0.5	False	Gaussian	0.948197	0.00402389	0	0	0	0	0	0	0	0	0.910593
300	[1500, 1500, 1500]	ReLU	0.2	0.5	False	Gaussian	0.97577	0.00777154	0	0	0	0	0	0	0	0	0.910593
300	[2000, 2000, 2000]	ReLU	0.2	0.5	False	Gaussian	0.980692	0.00759378	0.799246	0.0413944	0.814262	0.0409905	0.78136	0.0615826	0.853839	0.0411275	0.968839
300	[2500, 2500, 2500]	ReLU	0.2	0.5	False	Gaussian	0.982465	0.00718051	0.827248	0.0552506	0.840644	0.0526855	0.829683	0.0808927	0.856309	0.0449316	0.972924
300	[3000, 3000, 3000]	ReLU	0.2	0.5	False	Gaussian	0.982906	0.00817192	0.82711	0.0619925	0.84096	0.0583707	0.83741	0.0837613	0.848103	0.0481265	0.972709
300	[3500, 3500, 3500]	ReLU	0.2	0.5	False	Gaussian	0.984022	0.00768277	0.828177	0.0552124	0.842598	0.051419	0.852481	0.0663216	0.835307	0.0526558	0.97228
300	[5, 5, 5]	ReLU	0.5	0.5	False	Gaussian	0.508554	0.0381772	0	0	0	0	0	0	0	0	0.910593
300	[10, 10, 10]	ReLU	0.5	0.5	False	Gaussian	0.463874	0.0564391	0	0	0	0	0	0	0	0	0.910593
300	[50, 50, 50]	ReLU	0.5	0.5	False	Gaussian	0.560907	0.0680823	0	0	0	0	0	0	0	0	0.910593
300	[100, 100, 100]	ReLU	0.5	0.5	False	Gaussian	0.5759	0.0202188	0	0	0	0	0	0	0	0	0.910593
300	[200, 200, 200]	ReLU	0.5	0.5	False	Gaussian	0.701932	0.0331965	0	0	0	0	0	0	0	0	0.910593
300	[500, 500, 500]	ReLU	0.5	0.5	False	Gaussian	0.8783	0.0187511	0	0	0	0	0	0	0	0	0.910593
300	[700, 700, 700]	ReLU	0.5	0.5	False	Gaussian	0.914529	0.012189	0	0	0	0	0	0	0	0	0.910593
300	[1000, 1000, 1000]	ReLU	0.5	0.5	False	Gaussian	0.940783	0.0108711	0	0	0	0	0	0	0	0	0.910593
300	[1500, 1500, 1500]	ReLU	0.5	0.5	False	Gaussian	0.971085	0.00594452	0	0	0	0	0	0	0	0	0.910593
300	[2000, 2000, 2000]	ReLU	0.5	0.5	False	Gaussian	0.977897	0.00629161	0.61435	0.307742	0.628791	0.31494	0.610571	0.307798	0.649983	0.325473	0.950346
300	[2500, 2500, 2500]	ReLU	0.5	0.5	False	Gaussian	0.979137	0.00640876	0.794289	0.0397257	0.811835	0.037479	0.841092	0.0521047	0.786654	0.043946	0.96583
300	[3000, 3000, 3000]	ReLU	0.5	0.5	False	Gaussian	0.980735	0.00709535	0.789542	0.0536568	0.806791	0.0494282	0.867418	0.0599697	0.755208	0.050352	0.963682
300	[3500, 3500, 3500]	ReLU	0.5	0.5	False	Gaussian	0.981448	0.00673052	0.789886	0.0488245	0.806491	0.0452965	0.879485	0.0535667	0.745824	0.0487544	0.963037
300	[5, 5, 5, 5]	ReLU	0.2	0.5	False	Gaussian	0.492059	0.0110747	0	0	0	0	0	0	0	0	0.910593
300	[10, 10, 10, 10]	ReLU	0.2	0.5	False	Gaussian	0.520666	0.0449553	0	0	0	0	0	0	0	0	0.910593
300	[50, 50, 50, 50]	ReLU	0.2	0.5	False	Gaussian	0.529075	0.0564988	0	0	0	0	0	0	0	0	0.910593
300	[100, 100, 100]	ReLU	0.2	0.5	False	Gaussian	0.63035	0.072112	0	0	0	0	0	0	0	0	0.910593
300	[200, 200, 200, 200]	ReLU	0.2	0.5	False	Gaussian	0.579028	0.0824896	0	0	0	0	0	0	0	0	0.910593
300	[500, 500, 500, 500]	ReLU	0.2	0.5	False	Gaussian	0.680446	0.0382013	0	0	0	0	0	0	0	0	0.910593
300	[700, 700, 700, 700]	ReLU	0.2	0.5	False	Gaussian	0.789533	0.0287424	0	0	0	0	0	0	0	0	0.910593
300	[1000, 1000, 1000, 1000]	ReLU	0.2	0.5	False	Gaussian	0.863033	0.0133182	0	0	0	0	0	0	0	0	0.910593
300	[1500, 1500, 1500, 1500]	ReLU	0.2	0.5	False	Gaussian	0.901181	0.0179441	0	0	0	0	0	0	0	0	0.910593
300	[2000, 2000, 2000, 2000]	ReLU	0.2	0.5	False	Gaussian	0.931389	0.00842883	0	0	0	0	0	0	0	0	0.910593
300	[2500, 2500, 2500, 2500]	ReLU	0.2	0.5	False	Gaussian	0.963537	0.00829946	0	0	0	0	0	0	0	0	0.910593
300	[3000, 3000, 3000, 3000]	ReLU	0.2	0.5	False	Gaussian	0.976606	0.00674492	0.601897	0.301215	0.614501	0.307578	0.567392	0.285652	0.672091	0.336482	0.949486
300	[3500, 3500, 3500, 3500]	ReLU	0.2	0.5	False	Gaussian	0.981218	0.00795218	0.806287	0.0545956	0.822486	0.051451	0.825683	0.0727486	0.821799	0.0427565	0.969055
300	[5, 5, 5, 5]	ReLU	0.5	0.5	False	Gaussian	0.505098	0.0101961	0	0	0	0	0	0	0	0	0.910593
300	[10, 10, 10, 10]	ReLU	0.5	0.5	False	Gaussian	0.51037	0.0207405	0	0	0	0	0	0	0	0	0.910593
300	[50, 50, 50, 50]	ReLU	0.5	0.5	False	Gaussian	0.525551	0.0377816	0	0	0	0	0	0	0	0	0.910593
300	[100, 100, 100]	ReLU	0.5	0.5	False	Gaussian	0.639277	0.0547838	0	0	0	0	0	0	0	0	0.910593
300	[200, 200, 200, 200]	ReLU	0.5	0.5	False	Gaussian	0.55894	0.079782	0	0	0	0	0	0	0	0	0.910593
300	[500, 500, 500, 500]	ReLU	0.5	0.5	False	Gaussian	0.64375	0.0262394	0	0	0	0	0	0	0	0	0.910593
300	[700, 700, 700, 700]	ReLU	0.5	0.5	False	Gaussian	0.775781	0.0366969	0	0	0	0	0	0	0	0	0.910593
300	[1000, 1000, 1000, 1000]	ReLU	0.5	0.5	False	Gaussian	0.833453	0.0245107	0	0	0	0	0	0	0	0	0.910593
300	[1500, 1500, 1500, 1500]	ReLU	0.5	0.5	False	Gaussian	0.89564	0.0147951	0	0	0	0	0	0	0	0	0.910593
300	[2000, 2000, 2000, 2000]	ReLU	0.5	0.5	False	Gaussian	0.926612	0.0107208	0	0	0	0	0	0	0	0	0.910593
300	[2500, 2500, 2500, 2500]	ReLU	0.5	0.5	False	Gaussian	0.957394	0.0056838	0	0	0	0	0	0	0	0	0.910593
300	[3000, 3000, 3000, 3000]	ReLU	0.5	0.5	False	Gaussian	0.970483	0.0064811	0	0	0	0	0	0	0	0	0.910593
300	[3500, 3500, 3500, 3500]	ReLU	0.5	0.5	False	Gaussian	0.97626	0.00556164	0.758448	0.0482721	0.779523	0.0452442	0.817236	0.0435212	0.746035	0.0539075	0.959383
DNN
5-Fold paramater tuning	5FCV
Inner loop	Mini-batch size = 256
lr=0.0001
Epochs	Layers	Activation	Input dropout	Dropout	L2	Filler	AvAUC	Std_AUC	AvMCC	Std_MCC	AvFSCORE	Std_FSCORE	AvRecall	Std_Recall	AvPrecision	Std_Precision	AvAccuracy
300	[5]	ReLU	0	0	False	Gaussian	0.725258	0.048603	0	0	0	0	0	0	0	0	0.910593
300	[10]	ReLU	0	0	False	Gaussian	0.760419	0.0312537	0	0	0	0	0	0	0	0	0.910593
300	[50]	ReLU	0	0	False	Gaussian	0.796229	0.0171743	0	0	0	0	0	0	0	0	0.910593
300	[100]	ReLU	0	0	False	Gaussian	0.811149	0.0222501	0	0	0	0	0	0	0	0	0.910593
300	[200]	ReLU	0	0	False	Gaussian	0.82385	0.0144172	0	0	0	0	0	0	0	0	0.910593
300	[500]	ReLU	0	0	False	Gaussian	0.840303	0.01651	0	0	0	0	0	0	0	0	0.910593
300	[700]	ReLU	0	0	False	Gaussian	0.844734	0.018616	0	0	0	0	0	0	0	0	0.910593
300	[1000]	ReLU	0	0	False	Gaussian	0.854302	0.0213276	0	0	0	0	0	0	0	0	0.910593
300	[1500]	ReLU	0	0	False	Gaussian	0.859996	0.0161255	0	0	0	0	0	0	0	0	0.910593
300	[2000]	ReLU	0	0	False	Gaussian	0.862455	0.0205027	0	0	0	0	0	0	0	0	0.910593
300	[2500]	ReLU	0	0	False	Gaussian	0.87244	0.0155692	0	0	0	0	0	0	0	0	0.910593
300	[3000]	ReLU	0	0	False	Gaussian	0.873877	0.0186441	0	0	0	0	0	0	0	0	0.910593
300	[3500]	ReLU	0	0	False	Gaussian	0.881684	0.0155147	0	0	0	0	0	0	0	0	0.910593
300	[5]	Sigmoid	0	0	False	Gaussian	0.781209	0.0342586	0	0	0	0	0	0	0	0	0.910593
300	[10]	Sigmoid	0	0	False	Gaussian	0.81702	0.0159594	0	0	0	0	0	0	0	0	0.910593
300	[50]	Sigmoid	0	0	False	Gaussian	0.837065	0.0297926	0	0	0	0	0	0	0	0	0.910593
300	[100]	Sigmoid	0	0	False	Gaussian	0.838794	0.0224623	0	0	0	0	0	0	0	0	0.910593
300	[200]	Sigmoid	0	0	False	Gaussian	0.815443	0.0443917	0	0	0	0	0	0	0	0	0.910593
300	[500]	Sigmoid	0	0	False	Gaussian	0.841724	0.044826	0	0	0	0	0	0	0	0	0.910593
300	[700]	Sigmoid	0	0	False	Gaussian	0.88677	0.0243759	0	0	0	0	0	0	0	0	0.910593
300	[1000]	Sigmoid	0	0	False	Gaussian	0.896877	0.0130367	0	0	0	0	0	0	0	0	0.910593
300	[1500]	Sigmoid	0	0	False	Gaussian	0.920112	0.0156911	0	0	0	0	0	0	0	0	0.910593
300	[2000]	Sigmoid	0	0	False	Gaussian	0.9145	0.0239255	0	0	0	0	0	0	0	0	0.910593
300	[2500]	Sigmoid	0	0	False	Gaussian	0.921457	0.0112868	0	0	0	0	0	0	0	0	0.910593
300	[3000]	Sigmoid	0	0	False	Gaussian	0.92083	0.0143445	0	0	0	0	0	0	0	0	0.910593
300	[3500]	Sigmoid	0	0	False	Gaussian	0.925869	0.0125167	0	0	0	0	0	0	0	0	0.910593
300	[5]	TanH	0	0	False	Gaussian	0.737543	0.0354065	0	0	0	0	0	0	0	0	0.910593
300	[10]	TanH	0	0	False	Gaussian	0.75784	0.0128596	0	0	0	0	0	0	0	0	0.910593
300	[50]	TanH	0	0	False	Gaussian	0.801751	0.0227264	0	0	0	0	0	0	0	0	0.910593
300	[100]	TanH	0	0	False	Gaussian	0.823872	0.0239649	0	0	0	0	0	0	0	0	0.910593
300	[200]	TanH	0	0	False	Gaussian	0.840031	0.0187334	0	0	0	0	0	0	0	0	0.910593
300	[500]	TanH	0	0	False	Gaussian	0.856577	0.019986	0	0	0	0	0	0	0	0	0.910593
300	[700]	TanH	0	0	False	Gaussian	0.867316	0.0189784	0	0	0	0	0	0	0	0	0.910593
300	[1000]	TanH	0	0	False	Gaussian	0.879736	0.0160771	0	0	0	0	0	0	0	0	0.910593
300	[1500]	TanH	0	0	False	Gaussian	0.889667	0.0178174	0.030475	0.06095	0.00987654	0.0197531	0.00506329	0.0101266	0.2	0.4	0.911022
300	[2000]	TanH	0	0	False	Gaussian	0.899454	0.0148538	0.030475	0.06095	0.00987654	0.0197531	0.00506329	0.0101266	0.2	0.4	0.911022
300	[2500]	TanH	0	0	False	Gaussian	0.905041	0.0130784	0.104656	0.0863045	0.0387964	0.0327684	0.0200656	0.0169799	0.6	0.489898	0.912311
300	[3000]	TanH	0	0	False	Gaussian	0.9123	0.0150071	0.243856	0.0700333	0.128559	0.0626589	0.0699015	0.0360513	1	0	0.916609
300	[3500]	TanH	0	0	False	Gaussian	0.91914	0.0123881	0.281645	0.0329124	0.164074	0.0383547	0.0901629	0.0233771	0.981818	0.0363636	0.91833
300	[5, 5]	ReLU	0	0	False	Gaussian	0.465084	0.0454272	0	0	0	0	0	0	0	0	0.910593
300	[10, 10]	ReLU	0	0	False	Gaussian	0.491484	0.035316	0	0	0	0	0	0	0	0	0.910593
300	[50, 50]	ReLU	0	0	False	Gaussian	0.579204	0.0252969	0	0	0	0	0	0	0	0	0.910593
300	[100, 100]	ReLU	0	0	False	Gaussian	0.55348	0.0547739	0	0	0	0	0	0	0	0	0.910593
300	[200, 200]	ReLU	0	0	False	Gaussian	0.630497	0.0508903	0	0	0	0	0	0	0	0	0.910593
300	[500, 500]	ReLU	0	0	False	Gaussian	0.664253	0.0352874	0	0	0	0	0	0	0	0	0.910593
300	[700, 700]	ReLU	0	0	False	Gaussian	0.697413	0.0240926	0	0	0	0	0	0	0	0	0.910593
300	[1000, 1000]	ReLU	0	0	False	Gaussian	0.731333	0.0250803	0	0	0	0	0	0	0	0	0.910593
300	[2000, 2000]	ReLU	0	0	False	Gaussian	0.795418	0.021876	0	0	0	0	0	0	0	0	0.910593
300	[2500, 2500]	ReLU	0	0	False	Gaussian	0.821293	0.0199388	0	0	0	0	0	0	0	0	0.910593
300	[3000, 3000]	ReLU	0	0	False	Gaussian	0.832007	0.019327	0	0	0	0	0	0	0	0	0.910593
300	[3500, 3500]	ReLU	0	0	False	Gaussian	0.840885	0.0184045	0	0	0	0	0	0	0	0	0.910593
300	[5, 5]	ReLU	0	0.5	False	Gaussian	0.555069	0.0573765	0	0	0	0	0	0	0	0	0.910593
300	[10, 10]	ReLU	0	0.5	False	Gaussian	0.526025	0.0804978	0	0	0	0	0	0	0	0	0.910593
300	[50, 50]	ReLU	0	0.5	False	Gaussian	0.563712	0.0468886	0	0	0	0	0	0	0	0	0.910593
300	[100, 100]	ReLU	0	0.5	False	Gaussian	0.544038	0.0624793	0	0	0	0	0	0	0	0	0.910593
300	[200, 200]	ReLU	0	0.5	False	Gaussian	0.613181	0.037017	0	0	0	0	0	0	0	0	0.910593
300	[500, 500]	ReLU	0	0.5	False	Gaussian	0.649974	0.019646	0	0	0	0	0	0	0	0	0.910593
300	[700, 700]	ReLU	0	0.5	False	Gaussian	0.706408	0.0202524	0	0	0	0	0	0	0	0	0.910593
300	[1000, 1000]	ReLU	0	0.5	False	Gaussian	0.732342	0.0226152	0	0	0	0	0	0	0	0	0.910593
300	[1500, 1500]	ReLU	0	0.5	False	Gaussian	0.769852	0.0151508	0	0	0	0	0	0	0	0	0.910593
300	[2000, 2000]	ReLU	0	0.5	False	Gaussian	0.795771	0.0237506	0	0	0	0	0	0	0	0	0.910593
300	[2500, 2500]	ReLU	0	0.5	False	Gaussian	0.813113	0.0194464	0	0	0	0	0	0	0	0	0.910593
300	[3000, 3000]	ReLU	0	0.5	False	Gaussian	0.823251	0.0234463	0	0	0	0	0	0	0	0	0.910593
300	[3500, 3500]	ReLU	0	0.5	False	Gaussian	0.836614	0.017875	0	0	0	0	0	0	0	0	0.910593
300	[5, 5]	ReLU	0.2	0.5	False	Gaussian	0.480223	0.0664071	0	0	0	0	0	0	0	0	0.910593
300	[10, 10]	ReLU	0.2	0.5	False	Gaussian	0.49587	0.0687394	0	0	0	0	0	0	0	0	0.910593
300	[50, 50]	ReLU	0.2	0.5	False	Gaussian	0.511799	0.0640193	0	0	0	0	0	0	0	0	0.910593
300	[100, 100]	ReLU	0.2	0.5	False	Gaussian	0.561872	0.0474535	0	0	0	0	0	0	0	0	0.910593
300	[200, 200]	ReLU	0.2	0.5	False	Gaussian	0.60501	0.0624673	0	0	0	0	0	0	0	0	0.910593
300	[500, 500]	ReLU	0.2	0.5	False	Gaussian	0.664456	0.0329749	0	0	0	0	0	0	0	0	0.910593
300	[700, 700]	ReLU	0.2	0.5	False	Gaussian	0.701548	0.0316428	0	0	0	0	0	0	0	0	0.910593
300	[1000, 1000]	ReLU	0.2	0.5	False	Gaussian	0.735175	0.0168288	0	0	0	0	0	0	0	0	0.910593
300	[1500, 1500]	ReLU	0.2	0.5	False	Gaussian	0.777933	0.0166801	0	0	0	0	0	0	0	0	0.910593
300	[2000, 2000]	ReLU	0.2	0.5	False	Gaussian	0.793499	0.0252615	0	0	0	0	0	0	0	0	0.910593
300	[2500, 2500]	ReLU	0.2	0.5	False	Gaussian	0.813235	0.0208314	0	0	0	0	0	0	0	0	0.910593
300	[3000, 3000]	ReLU	0.2	0.5	False	Gaussian	0.824371	0.0193119	0	0	0	0	0	0	0	0	0.910593
300	[3500, 3500]	ReLU	0.2	0.5	False	Gaussian	0.832867	0.019253	0	0	0	0	0	0	0	0	0.910593
300	[5, 5]	ReLU	0.5	0.5	False	Gaussian	0.509311	0.0423607	0	0	0	0	0	0	0	0	0.910593
300	[10, 10]	ReLU	0.5	0.5	False	Gaussian	0.545805	0.0803573	0	0	0	0	0	0	0	0	0.910593
300	[50, 50]	ReLU	0.5	0.5	False	Gaussian	0.522056	0.0562781	0	0	0	0	0	0	0	0	0.910593
300	[100, 100]	ReLU	0.5	0.5	False	Gaussian	0.563088	0.0282858	0	0	0	0	0	0	0	0	0.910593
300	[200, 200]	ReLU	0.5	0.5	False	Gaussian	0.56952	0.0588861	0	0	0	0	0	0	0	0	0.910593
300	[500, 500]	ReLU	0.5	0.5	False	Gaussian	0.669185	0.0289642	0	0	0	0	0	0	0	0	0.910593
300	[700, 700]	ReLU	0.5	0.5	False	Gaussian	0.700832	0.0288044	0	0	0	0	0	0	0	0	0.910593
300	[1000, 1000]	ReLU	0.5	0.5	False	Gaussian	0.727722	0.0409035	0	0	0	0	0	0	0	0	0.910593
300	[1500, 1500]	ReLU	0.5	0.5	False	Gaussian	0.777218	0.0175783	0	0	0	0	0	0	0	0	0.910593
300	[2000, 2000]	ReLU	0.5	0.5	False	Gaussian	0.797168	0.0186796	0	0	0	0	0	0	0	0	0.910593
300	[2500, 2500]	ReLU	0.5	0.5	False	Gaussian	0.803959	0.0199525	0	0	0	0	0	0	0	0	0.910593
300	[3000, 3000]	ReLU	0.5	0.5	False	Gaussian	0.815974	0.0219098	0	0	0	0	0	0	0	0	0.910593
300	[3500, 3500]	ReLU	0.5	0.5	False	Gaussian	0.825914	0.016993	0	0	0	0	0	0	0	0	0.910593
300	[5, 5, 5]	ReLU	0	0	False	Gaussian	0.505102	0.0346536	0	0	0	0	0	0	0	0	0.910593
300	[10, 10, 10]	ReLU	0	0	False	Gaussian	0.492346	0.0410523	0	0	0	0	0	0	0	0	0.910593
300	[50, 50, 50]	ReLU	0	0	False	Gaussian	0.488597	0.0306873	0	0	0	0	0	0	0	0	0.910593
300	[100, 100, 100]	ReLU	0	0	False	Gaussian	0.50905	0.039204	0	0	0	0	0	0	0	0	0.910593
300	[200, 200, 200]	ReLU	0	0	False	Gaussian	0.530467	0.0744241	0	0	0	0	0	0	0	0	0.910593
300	[500, 500, 500]	ReLU	0	0	False	Gaussian	0.561148	0.0444607	0	0	0	0	0	0	0	0	0.910593
300	[700, 700, 700]	ReLU	0	0	False	Gaussian	0.591055	0.0188639	0	0	0	0	0	0	0	0	0.910593
300	[1000, 1000, 1000]	ReLU	0	0	False	Gaussian	0.610089	0.0336591	0	0	0	0	0	0	0	0	0.910593
300	[1500, 1500, 1500]	ReLU	0	0	False	Gaussian	0.660307	0.0270574	0	0	0	0	0	0	0	0	0.910593
300	[2000, 2000, 2000]	ReLU	0	0	False	Gaussian	0.687344	0.0253892	0	0	0	0	0	0	0	0	0.910593
300	[2500, 2500, 2500]	ReLU	0	0	False	Gaussian	0.719041	0.0327101	0	0	0	0	0	0	0	0	0.910593
300	[3000, 3000, 3000]	ReLU	0	0	False	Gaussian	0.752132	0.0260506	0	0	0	0	0	0	0	0	0.910593
300	[3500, 3500, 3500]	ReLU	0	0	False	Gaussian	0.776039	0.0172426	0	0	0	0	0	0	0	0	0.910593
300	[5, 5, 5]	ReLU	0.2	0.5	False	Gaussian	0.489413	0.0552434	0	0	0	0	0	0	0	0	0.910593
300	[10, 10, 10]	ReLU	0.2	0.5	False	Gaussian	0.490319	0.0577733	0	0	0	0	0	0	0	0	0.910593
300	[50, 50, 50]	ReLU	0.2	0.5	False	Gaussian	0.474345	0.0491464	0	0	0	0	0	0	0	0	0.910593
300	[100, 100, 100]	ReLU	0.2	0.5	False	Gaussian	0.514762	0.0566096	0	0	0	0	0	0	0	0	0.910593
300	[200, 200, 200]	ReLU	0.2	0.5	False	Gaussian	0.499264	0.0553132	0	0	0	0	0	0	0	0	0.910593
300	[500, 500, 500]	ReLU	0.2	0.5	False	Gaussian	0.514186	0.0325528	0	0	0	0	0	0	0	0	0.910593
300	[700, 700, 700]	ReLU	0.2	0.5	False	Gaussian	0.574379	0.0505769	0	0	0	0	0	0	0	0	0.910593
300	[1000, 1000, 1000]	ReLU	0.2	0.5	False	Gaussian	0.595682	0.0153683	0	0	0	0	0	0	0	0	0.910593
300	[1500, 1500, 1500]	ReLU	0.2	0.5	False	Gaussian	0.641098	0.00726707	0	0	0	0	0	0	0	0	0.910593
300	[2000, 2000, 2000]	ReLU	0.2	0.5	False	Gaussian	0.67852	0.0166591	0	0	0	0	0	0	0	0	0.910593
300	[2500, 2500, 2500]	ReLU	0.2	0.5	False	Gaussian	0.719264	0.0189516	0	0	0	0	0	0	0	0	0.910593
300	[3000, 3000, 3000]	ReLU	0.2	0.5	False	Gaussian	0.750074	0.017572	0	0	0	0	0	0	0	0	0.910593
300	[3500, 3500, 3500]	ReLU	0.2	0.5	False	Gaussian	0.769423	0.0235374	0	0	0	0	0	0	0	0	0.910593
300	[5, 5, 5]	ReLU	0.5	0.5	False	Gaussian	0.558479	0.103195	0	0	0	0	0	0	0	0	0.910593
300	[10, 10, 10]	ReLU	0.5	0.5	False	Gaussian	0.491197	0.0592824	0	0	0	0	0	0	0	0	0.910593
300	[50, 50, 50]	ReLU	0.5	0.5	False	Gaussian	0.495995	0.046846	0	0	0	0	0	0	0	0	0.910593
300	[100, 100, 100]	ReLU	0.5	0.5	False	Gaussian	0.50742	0.0718864	0	0	0	0	0	0	0	0	0.910593
300	[200, 200, 200]	ReLU	0.5	0.5	False	Gaussian	0.490523	0.0512115	0	0	0	0	0	0	0	0	0.910593
300	[500, 500, 500]	ReLU	0.5	0.5	False	Gaussian	0.527902	0.046603	0	0	0	0	0	0	0	0	0.910593
300	[700, 700, 700]	ReLU	0.5	0.5	False	Gaussian	0.517885	0.0850317	0	0	0	0	0	0	0	0	0.910593
300	[1000, 1000, 1000]	ReLU	0.5	0.5	False	Gaussian	0.590289	0.042966	0	0	0	0	0	0	0	0	0.910593
300	[1500, 1500, 1500]	ReLU	0.5	0.5	False	Gaussian	0.630429	0.0395299	0	0	0	0	0	0	0	0	0.910593
300	[2000, 2000, 2000]	ReLU	0.5	0.5	False	Gaussian	0.675292	0.0364026	0	0	0	0	0	0	0	0	0.910593
300	[2500, 2500, 2500]	ReLU	0.5	0.5	False	Gaussian	0.727919	0.022841	0	0	0	0	0	0	0	0	0.910593
300	[3000, 3000, 3000]	ReLU	0.5	0.5	False	Gaussian	0.748302	0.017997	0	0	0	0	0	0	0	0	0.910593
300	[3500, 3500, 3500]	ReLU	0.5	0.5	False	Gaussian	0.764285	0.0182329	0	0	0	0	0	0	0	0	0.910593
300	[5, 5, 5, 5]	ReLU	0.2	0.5	False	Gaussian	0.496271	0.012388	0	0	0	0	0	0	0	0	0.910593
300	[10, 10, 10, 10]	ReLU	0.2	0.5	False	Gaussian	0.49963	0.0103039	0	0	0	0	0	0	0	0	0.910593
300	[50, 50, 50, 50]	ReLU	0.2	0.5	False	Gaussian	0.543798	0.0602269	0	0	0	0	0	0	0	0	0.910593
300	[100, 100, 100]	ReLU	0.2	0.5	False	Gaussian	0.45717	0.0832588	0	0	0	0	0	0	0	0	0.910593
300	[200, 200, 200, 200]	ReLU	0.2	0.5	False	Gaussian	0.478045	0.0706922	0	0	0	0	0	0	0	0	0.910593
300	[500, 500, 500, 500]	ReLU	0.2	0.5	False	Gaussian	0.473421	0.0643568	0	0	0	0	0	0	0	0	0.910593
300	[700, 700, 700, 700]	ReLU	0.2	0.5	False	Gaussian	0.519147	0.0377218	0	0	0	0	0	0	0	0	0.910593
300	[1000, 1000, 1000, 1000]	ReLU	0.2	0.5	False	Gaussian	0.491298	0.0935375	0	0	0	0	0	0	0	0	0.910593
300	[1500, 1500, 1500, 1500]	ReLU	0.2	0.5	False	Gaussian	0.572275	0.045084	0	0	0	0	0	0	0	0	0.910593
300	[2000, 2000, 2000, 2000]	ReLU	0.2	0.5	False	Gaussian	0.570947	0.0167504	0	0	0	0	0	0	0	0	0.910593
300	[2500, 2500, 2500, 2500]	ReLU	0.2	0.5	False	Gaussian	0.614548	0.0276775	0	0	0	0	0	0	0	0	0.910593
300	[3000, 3000, 3000, 3000]	ReLU	0.2	0.5	False	Gaussian	0.649673	0.0262958	0	0	0	0	0	0	0	0	0.910593
300	[3500, 3500, 3500, 3500]	ReLU	0.2	0.5	False	Gaussian	0.687502	0.0169521	0	0	0	0	0	0	0	0	0.910593
300	[5, 5, 5, 5]	ReLU	0.5	0.5	False	Gaussian	0.514578	0.0291566	0	0	0	0	0	0	0	0	0.910593
300	[10, 10, 10, 10]	ReLU	0.5	0.5	False	Gaussian	0.494867	0.0108563	0	0	0	0	0	0	0	0	0.910593
300	[50, 50, 50, 50]	ReLU	0.5	0.5	False	Gaussian	0.454728	0.0516078	0	0	0	0	0	0	0	0	0.910593
300	[100, 100, 100]	ReLU	0.5	0.5	False	Gaussian	0.456347	0.0510685	0	0	0	0	0	0	0	0	0.910593
300	[200, 200, 200, 200]	ReLU	0.5	0.5	False	Gaussian	0.466719	0.0724043	0	0	0	0	0	0	0	0	0.910593
300	[500, 500, 500, 500]	ReLU	0.5	0.5	False	Gaussian	0.475208	0.0573945	0	0	0	0	0	0	0	0	0.910593
300	[700, 700, 700, 700]	ReLU	0.5	0.5	False	Gaussian	0.513775	0.0490035	0	0	0	0	0	0	0	0	0.910593
300	[1000, 1000, 1000, 1000]	ReLU	0.5	0.5	False	Gaussian	0.506923	0.0718234	0	0	0	0	0	0	0	0	0.910593
300	[1500, 1500, 1500, 1500]	ReLU	0.5	0.5	False	Gaussian	0.53886	0.00747185	0	0	0	0	0	0	0	0	0.910593
300	[2000, 2000, 2000, 2000]	ReLU	0.5	0.5	False	Gaussian	0.564788	0.0412238	0	0	0	0	0	0	0	0	0.910593
300	[2500, 2500, 2500, 2500]	ReLU	0.5	0.5	False	Gaussian	0.631408	0.028318	0	0	0	0	0	0	0	0	0.910593
300	[3000, 3000, 3000, 3000]	ReLU	0.5	0.5	False	Gaussian	0.643989	0.025699	0	0	0	0	0	0	0	0	0.910593
300	[3500, 3500, 3500, 3500]	ReLU	0.5	0.5	False	Gaussian	0.685763	0.0198704	0	0	0	0	0	0	0	0	0.910593

## Sheet: CHEMBL244
NB
5-Fold paramater tuning	5FCV
Inner loop
nfolds	alpha	binarize	class_prior	fit_prior	AvAUC	Std_AUC	AvMCC	Std_MCC	AvFSCORE	Std_FSCORE	AvRecall	Std_Recall	AvPrecision	Std_Precision
5	1	0	None	True	0.990232	0.0031141	0.899002	0.0160151	0.907774	0.0156377	0.899096	0.0293689	0.917296	0.0137719
5	0.5	0	None	True	0.989909	0.00312252	0.900672	0.0112738	0.909182	0.011435	0.896429	0.0266154	0.923174	0.0169309
5	0.1	0	None	True	0.987444	0.00463986	0.897165	0.00520272	0.905675	0.00596621	0.881134	0.0222584	0.932412	0.0147564
5	1	0	None	False	0.992037	0.00302134	0.889989	0.0137095	0.899712	0.0131912	0.919728	0.0262524	0.881323	0.0196796
5	0.5	0	None	False	0.990933	0.0029476	0.89369	0.0148753	0.903102	0.0143183	0.916723	0.0265844	0.890671	0.0208585
5	0.1	0	None	False	0.990453	0.00326543	0.898003	0.0120419	0.907081	0.0118427	0.909643	0.0232514	0.905111	0.0160935
kNN
5-Fold paramater tuning	5FCV
nfolds	Nn	RAUC	Std_RAUC	MCC	Std_MCC	FSCORE	Std_FSCORE	Recall	Std_Recall	Precision	Std_Precision
5	1	0.98837	0.00653885	0.965369	0.00989554	0.968455	0.00901221	0.98126	0.0127514	0.95607	0.00956982
5	3	0.993762	0.00516433	0.967957	0.0078748	0.970899	0.00696498	0.977079	0.00818766	0.964901	0.0115159
5	5	0.996007	0.0029735	0.961463	0.00916941	0.965006	0.00817813	0.96685	0.010595	0.963284	0.0114171
5	7	0.995955	0.00292556	0.955606	0.00853629	0.959636	0.00757497	0.956879	0.00988465	0.962582	0.013492
5	9	0.995935	0.0028063	0.951749	0.0103234	0.956092	0.0091121	0.949922	0.0145476	0.962625	0.0148345
5	11	0.995843	0.00285439	0.943456	0.0104901	0.948399	0.00930364	0.935451	0.0182062	0.962128	0.0148859
RF
5-Fold paramater tuning	5FCV
nfolds	Ntrees	Cretirion	MaxFeatures	RAUC	Std_RAUC	MCC	Std_MCC	FSCORE	Std_FSCORE	Recall	Std_Recall	Precision	Std_Precision
5	10	gini	log2	0.996238	0.00309477	0.946601	0.0185216	0.950004	0.0180347	0.910894	0.0344854	0.993487	0.00655662
5	50	gini	log2	0.998535	0.00139418	0.958038	0.0110968	0.961104	0.0106578	0.932367	0.0247547	0.992212	0.00713561
5	100	gini	log2	0.998948	0.00118008	0.963694	0.00871242	0.96646	0.00833418	0.942325	0.0208324	0.992275	0.00709747
5	200	gini	log2	0.998836	0.00112072	0.964683	0.00724615	0.967429	0.00683095	0.944097	0.018093	0.992272	0.00710045
5	300	gini	log2	0.998495	0.00155093	0.964816	0.00645936	0.967573	0.00598565	0.944347	0.0169216	0.992272	0.00710045
5	700	gini	log2	0.998563	0.00146201	0.963885	0.00472107	0.966707	0.00438339	0.942667	0.0139753	0.992243	0.00713822
5	10	entropy	log2	0.997781	0.00187041	0.953825	0.0126135	0.957187	0.0120268	0.926576	0.0244647	0.990382	0.00894969
5	50	entropy	log2	0.998179	0.00210263	0.968444	0.00626719	0.970903	0.00598366	0.949373	0.0151334	0.993683	0.00778075
5	100	entropy	log2	0.998708	0.00130264	0.966279	0.00335113	0.968967	0.00302006	0.946899	0.0107884	0.992253	0.00713917
5	200	entropy	log2	0.998722	0.00132975	0.966411	0.00573149	0.96909	0.00520909	0.947171	0.0139693	0.992261	0.00712228
5	300	entropy	log2	0.998549	0.00151955	0.967161	0.00594177	0.969791	0.00541967	0.948496	0.0135726	0.992261	0.00712228
5	700	entropy	log2	0.998408	0.00170872	0.967692	0.00525595	0.970259	0.0050073	0.949382	0.0132309	0.992274	0.00711897
5	10	gini	sqrt	0.995835	0.00301334	0.961381	0.0123447	0.964194	0.0118023	0.936912	0.0272292	0.993728	0.00619269
5	50	gini	sqrt	0.998053	0.00204231	0.977588	0.0102329	0.97946	0.00935618	0.967104	0.0184237	0.99237	0.00700854
5	100	gini	sqrt	0.998277	0.00216263	0.975735	0.00926641	0.977751	0.00848048	0.963743	0.0148315	0.992313	0.00708191
5	200	gini	sqrt	0.998144	0.00235313	0.975751	0.00722728	0.977779	0.00661691	0.963752	0.0114515	0.992323	0.00708289
5	300	gini	sqrt	0.998083	0.00244799	0.975751	0.00722728	0.977779	0.00661691	0.963752	0.0114515	0.992323	0.00708289
5	700	gini	sqrt	0.99869	0.00141392	0.974873	0.00532008	0.976968	0.00490713	0.962155	0.00799927	0.992315	0.00710117
5	10	entropy	sqrt	0.995369	0.0040049	0.96016	0.0124158	0.963185	0.0118452	0.937608	0.0226686	0.990544	0.00589836
5	50	entropy	sqrt	0.99897	0.00127838	0.975429	0.00835541	0.977404	0.00785705	0.961738	0.0151265	0.993753	0.0062784
5	100	entropy	sqrt	0.999007	0.00108355	0.979823	0.00754496	0.98155	0.00687894	0.971043	0.0107852	0.992364	0.00704342
5	200	entropy	sqrt	0.998551	0.00159139	0.97741	0.00578928	0.979333	0.00529301	0.966713	0.00713753	0.992335	0.00708186
5	300	entropy	sqrt	0.998395	0.00183883	0.976618	0.00611311	0.978606	0.00556919	0.965304	0.006668	0.992315	0.00710117
5	700	entropy	sqrt	0.998481	0.00165965	0.97736	0.00723363	0.979284	0.0066076	0.966629	0.00855662	0.992315	0.00710117
SVM linear
5-Fold paramater tuning	5FCV
nfolds	cost	kern	RAUC	Std_RAUC	MCC	Std_MCC	FSCORE	Std_FSCORE	Recall	Std_Recall	Precision	Std_Precision
5	1000	linear	0.997701	0.00206392	0.972479	0.00564504	0.974909	0.00535476	0.975977	0.0131721	0.973995	0.00552542
5	100	linear	0.997701	0.00206486	0.972479	0.00564504	0.974909	0.00535476	0.975977	0.0131721	0.973995	0.00552542
5	10	linear	0.997701	0.00206392	0.972479	0.00564504	0.974909	0.00535476	0.975977	0.0131721	0.973995	0.00552542
5	1	linear	0.9977	0.00206676	0.972479	0.00564504	0.974909	0.00535476	0.975977	0.0131721	0.973995	0.00552542
5	0.1	linear	0.997914	0.0021703	0.9755	0.00681166	0.97768	0.00608406	0.975329	0.0140878	0.980309	0.0115918
5	0.01	linear	0.99634	0.003182	0.958462	0.00827507	0.961672	0.00803304	0.937221	0.018553	0.98778	0.00854597
5	0.001	linear	0.990924	0.00479521	0.57579	0.0593117	0.522626	0.0740455	0.357674	0.0704931	0.995349	0.00930233
5	0.0001	linear	0.990059	0.00478132	0	0	0	0	0	0	0	0
SVM_rbf
5-Fold paramater tuning	5FCV
nfolds	cost	Gam	kern	RAUC	Std_RAUC	MCC	Std_MCC	FSCORE	Std_FSCORE	Recall	Std_Recall	Precision	Std_Precision
5	1000	1e-05	rbf	0.997359	0.00247089	0.965236	0.00832249	0.968043	0.00787962	0.950175	0.0196915	0.986988	0.00898054
5	1000	0.0001	rbf	0.997818	0.00212105	0.975088	0.00493421	0.977299	0.00467806	0.979057	0.0132141	0.9757	0.0041155
5	1000	0.001	rbf	0.997893	0.00206094	0.976046	0.0031457	0.978148	0.00294585	0.977724	0.0127056	0.978858	0.0115795
5	1000	0.01	rbf	0.998482	0.0019078	0.981461	0.00620149	0.983076	0.00566811	0.977957	0.0122983	0.988397	0.00746235
5	1000	0.1	rbf	0.998451	0.00136242	0.747058	0.0139592	0.73538	0.0152035	0.581733	0.0191027	1	0
5	100	1e-05	rbf	0.992881	0.00480906	0.811529	0.0319631	0.811001	0.0354549	0.689872	0.0521291	0.987247	0.0118614
5	100	0.0001	rbf	0.997381	0.00245485	0.965236	0.00832249	0.968043	0.00787962	0.950175	0.0196915	0.986988	0.00898054
5	100	0.001	rbf	0.99794	0.0020772	0.976128	0.00411225	0.97825	0.00382716	0.979405	0.0138244	0.97732	0.00730388
5	100	0.01	rbf	0.998482	0.0019078	0.981461	0.00620149	0.983076	0.00566811	0.977957	0.0122983	0.988397	0.00746235
5	100	0.1	rbf	0.998396	0.00145609	0.747058	0.0139592	0.73538	0.0152035	0.581733	0.0191027	1	0
5	10	1e-05	rbf	0.990087	0.00476623	0	0	0	0	0	0	0	0
5	10	0.0001	rbf	0.992894	0.00480198	0.811529	0.0319631	0.811001	0.0354549	0.689872	0.0521291	0.987247	0.0118614
5	10	0.001	rbf	0.997513	0.0024023	0.966121	0.00753057	0.968893	0.00704526	0.95175	0.0175101	0.986988	0.00898054
5	10	0.01	rbf	0.998482	0.0019078	0.981461	0.00620149	0.983076	0.00566811	0.977957	0.0122983	0.988397	0.00746235
5	10	0.1	rbf	0.998451	0.00136242	0.747058	0.0139592	0.73538	0.0152035	0.581733	0.0191027	1	0
5	1	1e-05	rbf	0.990182	0.00464481	0	0	0	0	0	0	0	0
5	1	0.0001	rbf	0.990117	0.00478698	0	0	0	0	0	0	0	0
5	1	0.001	rbf	0.992976	0.00470865	0.798578	0.0337687	0.796162	0.0385545	0.66811	0.0553739	0.989322	0.00771081
5	1	0.01	rbf	0.998006	0.00223999	0.969071	0.00878814	0.971557	0.00824545	0.953083	0.0162667	0.990954	0.00603121
5	1	0.1	rbf	0.998171	0.00150309	0.67515	0.0268421	0.648134	0.0312851	0.480248	0.0351	1	0
DNN
5-Fold paramater tuning	5FCV
lr=1
Epochs	Layers	Activation	Input dropout	Dropout	L2	Filler	AvAUC	Std_AUC	AvMCC	Std_MCC	AvFSCORE	Std_FSCORE	AvRecall	Std_Recall	AvPrecision	Std_Precision	AvAccuracy
300	[5]	ReLU	0	0	False	Gaussian	0.99691	0.00183376	0.963594	0.00669818	0.966703	0.00639646	0.956915	0.0185011	0.977047	0.00810387	0.99404
300	[10]	ReLU	0	0	False	Gaussian	0.996842	0.00188878	0.959654	0.0105502	0.963194	0.00990672	0.958438	0.019921	0.968288	0.00809281	0.993377
300	[50]	ReLU	0	0	False	Gaussian	0.997033	0.00185335	0.962907	0.00603796	0.966111	0.00580658	0.958257	0.0179505	0.974456	0.00893888	0.993907
300	[100]	ReLU	0	0	False	Gaussian	0.996512	0.002313	0.967527	0.0048375	0.970372	0.00473084	0.964224	0.0122429	0.976745	0.00556192	0.994702
300	[200]	ReLU	0	0	False	Gaussian	0.996708	0.00225856	0.965385	0.00999545	0.968414	0.00930637	0.960361	0.0177832	0.976812	0.00666242	0.994305
300	[500]	ReLU	0	0	False	Gaussian	0.99738	0.00204912	0.971033	0.00626521	0.973597	0.00585531	0.96891	0.0139062	0.978484	0.00436005	0.995232
300	[700]	ReLU	0	0	False	Gaussian	0.997271	0.00205253	0.972786	0.00441792	0.975189	0.00418351	0.971735	0.0135662	0.978898	0.00830812	0.995497
300	[1000]	ReLU	0	0	False	Gaussian	0.997496	0.00182313	0.97274	0.00779978	0.975196	0.00716329	0.973385	0.0112257	0.977085	0.00670267	0.995497
300	[1500]	ReLU	0	0	False	Gaussian	0.996447	0.00332644	0.972676	0.00676241	0.975097	0.00631247	0.971811	0.0141743	0.978573	0.00589718	0.995497
300	[2000]	ReLU	0	0	False	Gaussian	0.996401	0.00294715	0.971157	0.00782637	0.973731	0.00718594	0.969069	0.0129772	0.978565	0.00725953	0.995232
300	[2500]	ReLU	0	0	False	Gaussian	0.997222	0.00207105	0.971892	0.0059626	0.974382	0.0055886	0.970327	0.0131099	0.97864	0.00705155	0.995364
300	[3000]	ReLU	0	0	False	Gaussian	0.997223	0.00197686	0.972877	0.00767552	0.975304	0.00708479	0.973491	0.0149072	0.977295	0.00620958	0.995497
300	[3500]	ReLU	0	0	False	Gaussian	0.997394	0.00196958	0.971362	0.00644045	0.973894	0.00595378	0.976043	0.0124236	0.972054	0.0143018	0.995232
300	[5]	Sigmoid	0	0	False	Gaussian	0.997901	0.00134585	0.971312	0.00546346	0.973904	0.00503439	0.977627	0.00952514	0.970293	0.00644054	0.995232
300	[10]	Sigmoid	0	0	False	Gaussian	0.998086	0.00138288	0.971398	0.00381232	0.973992	0.00346372	0.976294	0.00858681	0.971799	0.00672017	0.995232
300	[50]	Sigmoid	0	0	False	Gaussian	0.99759	0.00179767	0.972114	0.00392873	0.974639	0.00361208	0.976294	0.00858681	0.97308	0.00630078	0.995364
300	[100]	Sigmoid	0	0	False	Gaussian	0.997854	0.00155044	0.971449	0.00442339	0.974031	0.00400865	0.977627	0.00952514	0.970585	0.00790174	0.995232
300	[200]	Sigmoid	0	0	False	Gaussian	0.997186	0.00212516	0.972155	0.00395095	0.97467	0.00363045	0.977627	0.00952514	0.971842	0.00669062	0.995364
300	[500]	Sigmoid	0	0	False	Gaussian	0.997431	0.00194985	0.97127	0.00554064	0.973848	0.00514126	0.976052	0.012417	0.971803	0.00666697	0.995232
300	[700]	Sigmoid	0	0	False	Gaussian	0.997471	0.00190587	0.971398	0.00381232	0.973992	0.00346372	0.976294	0.00858681	0.971799	0.00672017	0.995232
300	[1000]	Sigmoid	0	0	False	Gaussian	0.997998	0.00143453	0.970606	0.00571095	0.973266	0.0052208	0.977627	0.00952514	0.969036	0.00743378	0.995099
300	[1500]	Sigmoid	0	0	False	Gaussian	0.997547	0.00186536	0.97137	0.00385671	0.973941	0.00354832	0.974719	0.011532	0.973347	0.00823118	0.995232
300	[2000]	Sigmoid	0	0	False	Gaussian	0.997878	0.00135215	0.972155	0.00395095	0.97467	0.00363045	0.977627	0.00952514	0.971842	0.00669062	0.995364
300	[2500]	Sigmoid	0	0	False	Gaussian	0.9974	0.00201692	0.969848	0.00540291	0.972588	0.00491645	0.976294	0.00858681	0.968993	0.0074442	0.994967
300	[3000]	Sigmoid	0	0	False	Gaussian	0.981589	0.0307476	0.779828	0.389916	0.781692	0.390847	0.786825	0.393439	0.776684	0.388394	0.979735
300	[3500]	Sigmoid	0	0	False	Gaussian	0.997808	0.00150659	0.971357	0.00382163	0.973957	0.00346935	0.97496	0.00842381	0.973044	0.00629876	0.995232
300	[5]	TanH	0	0	False	Gaussian	0.997352	0.00175553	0.971429	0.00731119	0.974028	0.00666614	0.975066	0.0119178	0.973086	0.00603275	0.995232
300	[10]	TanH	0	0	False	Gaussian	0.997221	0.00178121	0.973217	0.00534561	0.975661	0.00476032	0.977974	0.00894303	0.973478	0.00897803	0.995497
300	[50]	TanH	0	0	False	Gaussian	0.893133	0.196754	0.765449	0.383101	0.768649	0.38463	0.76998	0.385352	0.767633	0.38444	0.978278
300	[100]	TanH	0	0	False	Gaussian	0.876923	0.189002	0.744648	0.373163	0.785832	0.302872	0.957167	0.0317694	0.762191	0.332197	0.810993
300	[200]	TanH	0	0	False	Gaussian	0.887503	0.194369	0.758779	0.380168	0.762296	0.381802	0.752443	0.377715	0.772787	0.38662	0.974437
300	[500]	TanH	0	0	False	Gaussian	0.787435	0.234868	0.567972	0.463931	0.570726	0.466154	0.567681	0.463874	0.574036	0.468877	0.958013
300	[700]	TanH	0	0	False	Gaussian	0.5988	0.1976	0.188283	0.376566	0.189274	0.378549	0.198675	0.397351	0.180723	0.361446	0.92649
300	[1000]	TanH	0	0	False	Gaussian	0.683191	0.224488	0.377357	0.462263	0.379039	0.464308	0.367109	0.449858	0.391876	0.479951	0.939735
300	[1500]	TanH	0	0	False	Gaussian	0.689131	0.231638	0.373853	0.457918	0.407367	0.439285	0.580953	0.474677	0.388821	0.443182	0.776556
300	[2000]	TanH	0	0	False	Gaussian	0.688496	0.230993	0.372089	0.455722	0.374533	0.458713	0.377629	0.462725	0.37205	0.456033	0.940795
300	[2500]	TanH	0	0	False	Gaussian	0.756519	0.213003	0.3696	0.452731	0.400789	0.434575	0.550555	0.452047	0.411224	0.472352	0.773907
300	[3000]	TanH	0	0	False	Gaussian	0.688331	0.23067	0.381648	0.467469	0.38319	0.46935	0.377542	0.462413	0.389016	0.476515	0.941457
300	[3500]	TanH	0	0	False	Gaussian	0.690476	0.233285	0.379319	0.464574	0.381188	0.466863	0.38153	0.467297	0.380936	0.466631	0.942119
300	[5, 5]	ReLU	0	0	False	Gaussian	0.598359	0.196718	0.192156	0.384311	0.192713	0.385425	0.187402	0.374803	0.198333	0.396667	0.924371
300	[10, 10]	ReLU	0	0	False	Gaussian	0.698477	0.244296	0.383139	0.469262	0.384557	0.470999	0.381853	0.467951	0.387634	0.474839	0.942781
300	[50, 50]	ReLU	0	0	False	Gaussian	0.89754	0.198779	0.770761	0.385432	0.773353	0.386722	0.77028	0.385307	0.776522	0.388272	0.976424
300	[100, 100]	ReLU	0	0	False	Gaussian	0.896628	0.198324	0.773014	0.386699	0.775254	0.387799	0.769662	0.385656	0.781386	0.390739	0.976821
300	[200, 200]	ReLU	0	0	False	Gaussian	0.798624	0.243831	0.582127	0.475321	0.583865	0.476737	0.587867	0.480046	0.579943	0.473522	0.964238
300	[500, 500]	ReLU	0	0	False	Gaussian	0.902028	0.188056	0.777387	0.388729	0.779497	0.389777	0.780009	0.39006	0.779019	0.389551	0.979338
300	[700, 700]	ReLU	0	0	False	Gaussian	0.803567	0.236173	0.582783	0.475881	0.584372	0.477169	0.586843	0.479175	0.581964	0.475259	0.960397
300	[1000, 1000]	ReLU	0	0	False	Gaussian	0.899617	0.193609	0.777025	0.388626	0.77898	0.389587	0.771815	0.386252	0.786414	0.393212	0.976291
300	[2000, 2000]	ReLU	0	0	False	Gaussian	0.997104	0.00197694	0.969765	0.00919427	0.972438	0.00848288	0.970574	0.0194675	0.97463	0.00822173	0.994967
300	[2500, 2500]	ReLU	0	0	False	Gaussian	0.898	0.198198	0.778027	0.389063	0.779926	0.390007	0.776299	0.388432	0.783771	0.391915	0.977616
300	[3000, 3000]	ReLU	0	0	False	Gaussian	0.799607	0.242752	0.583289	0.476333	0.584653	0.477436	0.582716	0.476165	0.586881	0.47922	0.958675
300	[3500, 3500]	ReLU	0	0	False	Gaussian	0.602079	0.198669	0.195371	0.390742	0.195804	0.391608	0.197183	0.394366	0.194444	0.388889	0.926755
300	[5, 5]	ReLU	0	0.5	False	Gaussian	0.798336	0.243595	0.189496	0.378993	0.190083	0.380165	0.181102	0.362205	0.2	0.4	0.923974
300	[10, 10]	ReLU	0	0.5	False	Gaussian	0.890583	0.195316	0.565471	0.461935	0.56823	0.464145	0.556332	0.454834	0.581087	0.474645	0.955629
300	[50, 50]	ReLU	0	0.5	False	Gaussian	0.895434	0.197759	0.765556	0.383089	0.768807	0.384653	0.769322	0.385092	0.768439	0.38447	0.977219
300	[100, 100]	ReLU	0	0.5	False	Gaussian	0.994967	0.00314976	0.973302	0.00714392	0.975562	0.00681049	0.976876	0.0214761	0.974721	0.00915214	0.995629
300	[200, 200]	ReLU	0	0.5	False	Gaussian	0.995424	0.00512242	0.894689	0.158222	0.885315	0.181808	0.850431	0.248898	0.982213	0.0115152	0.986225
300	[500, 500]	ReLU	0	0.5	False	Gaussian	0.794386	0.247375	0.584076	0.476936	0.585516	0.478106	0.583901	0.476802	0.587192	0.479512	0.961589
300	[700, 700]	ReLU	0	0.5	False	Gaussian	0.69971	0.241339	0.387999	0.475204	0.389136	0.476596	0.391925	0.48008	0.386468	0.473345	0.945298
300	[1000, 1000]	ReLU	0	0.5	False	Gaussian	0.601443	0.19808	0.193359	0.386719	0.19402	0.38804	0.194667	0.389333	0.193377	0.386755	0.927417
300	[1500, 1500]	ReLU	0	0.5	False	Gaussian	0.801248	0.239704	0.588335	0.480384	0.589341	0.481204	0.590778	0.482393	0.587937	0.480067	0.958278
300	[2000, 2000]	ReLU	0	0.5	False	Gaussian	0.69536	0.245642	0.386704	0.47367	0.387908	0.475133	0.383034	0.46917	0.392908	0.48125	0.943179
300	[2500, 2500]	ReLU	0	0.5	False	Gaussian	0.801675	0.240612	0.589378	0.481233	0.590315	0.481996	0.589595	0.481428	0.591067	0.48262	0.95947
300	[3000, 3000]	ReLU	0	0.5	False	Gaussian	0.502848	0.0180157	0	0	0	0	0	0	0	0	0.908742
300	[3500, 3500]	ReLU	0	0.5	False	Gaussian	0.502848	0.0180157	0	0	0	0	0	0	0	0	0.908742
300	[5, 5]	ReLU	0.2	0.5	False	Gaussian	0.500288	0.000575126	0	0	0	0	0	0	0	0	0.908742
300	[10, 10]	ReLU	0.2	0.5	False	Gaussian	0.775056	0.218783	0.0661096	0.132219	0.0422535	0.084507	0.023622	0.0472441	0.2	0.4	0.910728
300	[50, 50]	ReLU	0.2	0.5	False	Gaussian	0.717996	0.188381	0.238132	0.339641	0.217028	0.341969	0.202798	0.352016	0.372973	0.458791	0.925298
300	[100, 100]	ReLU	0.2	0.5	False	Gaussian	0.81066	0.170427	0.369732	0.283468	0.32971	0.284198	0.236177	0.216835	0.785199	0.392737	0.929404
300	[200, 200]	ReLU	0.2	0.5	False	Gaussian	0.502848	0.0180157	0	0	0	0	0	0	0	0	0.908742
300	[500, 500]	ReLU	0.2	0.5	False	Gaussian	0.561043	0.117843	0	0	0	0	0	0	0	0	0.908742
300	[700, 700]	ReLU	0.2	0.5	False	Gaussian	0.543505	0.0826869	0.0752623	0.150525	0.0554217	0.110843	0.0323944	0.0647887	0.191667	0.383333	0.911656
300	[1000, 1000]	ReLU	0.2	0.5	False	Gaussian	0.502848	0.0180157	0	0	0	0	0	0	0	0	0.908742
300	[1500, 1500]	ReLU	0.2	0.5	False	Gaussian	0.502848	0.0180157	0	0	0	0	0	0	0	0	0.908742
300	[2000, 2000]	ReLU	0.2	0.5	False	Gaussian	0.502848	0.0180157	0	0	0	0	0	0	0	0	0.908742
300	[2500, 2500]	ReLU	0.2	0.5	False	Gaussian	0.502848	0.0180157	0	0	0	0	0	0	0	0	0.908742
300	[3000, 3000]	ReLU	0.2	0.5	False	Gaussian	0.502848	0.0180157	0	0	0	0	0	0	0	0	0.908742
300	[3500, 3500]	ReLU	0.2	0.5	False	Gaussian	0.502848	0.0180157	0	0	0	0	0	0	0	0	0.908742
300	[5, 5]	ReLU	0.5	0.5	False	Gaussian	0.595126	0.190252	0	0	0	0	0	0	0	0	0.908742
300	[10, 10]	ReLU	0.5	0.5	False	Gaussian	0.65893	0.196137	0	0	0	0	0	0	0	0	0.908742
300	[50, 50]	ReLU	0.5	0.5	False	Gaussian	0.502059	0.00411765	0	0	0	0	0	0	0	0	0.908742
300	[100, 100]	ReLU	0.5	0.5	False	Gaussian	0.639381	0.178413	0	0	0	0	0	0	0	0	0.908742
300	[200, 200]	ReLU	0.5	0.5	False	Gaussian	0.50308	0.00480822	0	0	0	0	0	0	0	0	0.908742
300	[500, 500]	ReLU	0.5	0.5	False	Gaussian	0.502848	0.0180157	0	0	0	0	0	0	0	0	0.908742
300	[700, 700]	ReLU	0.5	0.5	False	Gaussian	0.502848	0.0180157	0	0	0	0	0	0	0	0	0.908742
300	[1000, 1000]	ReLU	0.5	0.5	False	Gaussian	0.502848	0.0180157	0	0	0	0	0	0	0	0	0.908742
300	[1500, 1500]	ReLU	0.5	0.5	False	Gaussian	0.502848	0.0180157	0	0	0	0	0	0	0	0	0.908742
300	[2000, 2000]	ReLU	0.5	0.5	False	Gaussian	0.502848	0.0180157	0	0	0	0	0	0	0	0	0.908742
300	[2500, 2500]	ReLU	0.5	0.5	False	Gaussian	0.502848	0.0180157	0	0	0	0	0	0	0	0	0.908742
300	[3000, 3000]	ReLU	0.5	0.5	False	Gaussian	0.502848	0.0180157	0	0	0	0	0	0	0	0	0.908742
300	[3500, 3500]	ReLU	0.5	0.5	False	Gaussian	0.502848	0.0180157	0	0	0	0	0	0	0	0	0.908742
300	[5, 5, 5]	ReLU	0	0	False	Gaussian	0.502427	0.00485353	0	0	0	0	0	0	0	0	0.908742
300	[10, 10, 10]	ReLU	0	0	False	Gaussian	0.584926	0.169853	0	0	0	0	0	0	0	0	0.908742
300	[50, 50, 50]	ReLU	0	0	False	Gaussian	0.598261	0.196522	0.19332	0.38664	0.19398	0.38796	0.193333	0.386667	0.194631	0.389262	0.927417
300	[100, 100, 100]	ReLU	0	0	False	Gaussian	0.599134	0.198267	0.194543	0.389086	0.195053	0.390106	0.194366	0.388732	0.195745	0.391489	0.926623
300	[200, 200, 200]	ReLU	0	0	False	Gaussian	0.607469	0.19448	0.193826	0.387652	0.194406	0.388811	0.195775	0.391549	0.193056	0.386111	0.92649
300	[500, 500, 500]	ReLU	0	0	False	Gaussian	0.694938	0.245115	0.3856	0.472262	0.386785	0.473712	0.379402	0.464727	0.394595	0.483353	0.943046
300	[700, 700, 700]	ReLU	0	0	False	Gaussian	0.502848	0.0180157	0	0	0	0	0	0	0	0	0.908742
300	[1000, 1000, 1000]	ReLU	0	0	False	Gaussian	0.595627	0.197587	0.192168	0.384336	0.192771	0.385542	0.188976	0.377953	0.196721	0.393443	0.924371
300	[1500, 1500, 1500]	ReLU	0	0	False	Gaussian	0.607464	0.193641	0.196351	0.392702	0.196639	0.393277	0.196639	0.393277	0.196639	0.393277	0.923974
300	[2000, 2000, 2000]	ReLU	0	0	False	Gaussian	0.502848	0.0180157	0	0	0	0	0	0	0	0	0.908742
300	[2500, 2500, 2500]	ReLU	0	0	False	Gaussian	0.701427	0.240149	0.390294	0.478014	0.391138	0.479046	0.390884	0.478765	0.391491	0.479549	0.942781
300	[3000, 3000, 3000]	ReLU	0	0	False	Gaussian	0.698846	0.244627	0.387534	0.474632	0.388731	0.476097	0.389351	0.476931	0.388286	0.475653	0.946358
300	[3500, 3500, 3500]	ReLU	0	0	False	Gaussian	0.700151	0.241874	0.390926	0.478785	0.391801	0.479857	0.393108	0.481463	0.390511	0.47828	0.945828
300	[5, 5, 5]	ReLU	0.2	0.5	False	Gaussian	0.5	0	0	0	0	0	0	0	0	0	0.908742
300	[10, 10, 10]	ReLU	0.2	0.5	False	Gaussian	0.572598	0.107734	0	0	0	0	0	0	0	0	0.908742
300	[50, 50, 50]	ReLU	0.2	0.5	False	Gaussian	0.528093	0.043858	0	0	0	0	0	0	0	0	0.908742
300	[100, 100, 100]	ReLU	0.2	0.5	False	Gaussian	0.502523	0.0180495	0	0	0	0	0	0	0	0	0.908742
300	[200, 200, 200]	ReLU	0.2	0.5	False	Gaussian	0.502848	0.0180157	0	0	0	0	0	0	0	0	0.908742
300	[500, 500, 500]	ReLU	0.2	0.5	False	Gaussian	0.502848	0.0180157	0	0	0	0	0	0	0	0	0.908742
300	[700, 700, 700]	ReLU	0.2	0.5	False	Gaussian	0.502848	0.0180157	0	0	0	0	0	0	0	0	0.908742
300	[1000, 1000, 1000]	ReLU	0.2	0.5	False	Gaussian	0.502848	0.0180157	0	0	0	0	0	0	0	0	0.908742
300	[1500, 1500, 1500]	ReLU	0.2	0.5	False	Gaussian	0.502848	0.0180157	0	0	0	0	0	0	0	0	0.908742
300	[2000, 2000, 2000]	ReLU	0.2	0.5	False	Gaussian	0.502848	0.0180157	0	0	0	0	0	0	0	0	0.908742
300	[2500, 2500, 2500]	ReLU	0.2	0.5	False	Gaussian	0.500365	0.0173701	0	0	0	0	0	0	0	0	0.908742
300	[3000, 3000, 3000]	ReLU	0.2	0.5	False	Gaussian	0.502848	0.0180157	0	0	0	0	0	0	0	0	0.908742
300	[3500, 3500, 3500]	ReLU	0.2	0.5	False	Gaussian	0.508593	0.00968722	0	0	0	0	0	0	0	0	0.908742
300	[5, 5, 5]	ReLU	0.5	0.5	False	Gaussian	0.5	0	0	0	0	0	0	0	0	0	0.908742
300	[10, 10, 10]	ReLU	0.5	0.5	False	Gaussian	0.538663	0.0473708	0	0	0	0	0	0	0	0	0.908742
300	[50, 50, 50]	ReLU	0.5	0.5	False	Gaussian	0.508593	0.00968722	0	0	0	0	0	0	0	0	0.908742
300	[100, 100, 100]	ReLU	0.5	0.5	False	Gaussian	0.502848	0.0180157	0	0	0	0	0	0	0	0	0.908742
300	[200, 200, 200]	ReLU	0.5	0.5	False	Gaussian	0.502251	0.0180507	0	0	0	0	0	0	0	0	0.908742
300	[500, 500, 500]	ReLU	0.5	0.5	False	Gaussian	0.502848	0.0180157	0	0	0	0	0	0	0	0	0.908742
300	[700, 700, 700]	ReLU	0.5	0.5	False	Gaussian	0.502848	0.0180157	0	0	0	0	0	0	0	0	0.908742
300	[1000, 1000, 1000]	ReLU	0.5	0.5	False	Gaussian	0.502848	0.0180157	0	0	0	0	0	0	0	0	0.908742
300	[1500, 1500, 1500]	ReLU	0.5	0.5	False	Gaussian	0.502848	0.0180157	0	0	0	0	0	0	0	0	0.908742
300	[2000, 2000, 2000]	ReLU	0.5	0.5	False	Gaussian	0.502848	0.0180157	0	0	0	0	0	0	0	0	0.908742
300	[2500, 2500, 2500]	ReLU	0.5	0.5	False	Gaussian	0.502848	0.0180157	0	0	0	0	0	0	0	0	0.908742
300	[3000, 3000, 3000]	ReLU	0.5	0.5	False	Gaussian	0.497661	0.0138804	0	0	0	0	0	0	0	0	0.908742
300	[3500, 3500, 3500]	ReLU	0.5	0.5	False	Gaussian	0.502848	0.0180157	0	0	0	0	0	0	0	0	0.908742
300	[5, 5, 5, 5]	ReLU	0.2	0.5	False	Gaussian	0.5	0	0	0	0	0	0	0	0	0	0.908742
300	[10, 10, 10, 10]	ReLU	0.2	0.5	False	Gaussian	0.5	0	0	0	0	0	0	0	0	0	0.908742
300	[50, 50, 50, 50]	ReLU	0.2	0.5	False	Gaussian	0.500786	0.00157193	0	0	0	0	0	0	0	0	0.908742
300	[100, 100, 100]	ReLU	0.2	0.5	False	Gaussian	0.498072	0.0141773	0	0	0	0	0	0	0	0	0.908742
300	[200, 200, 200, 200]	ReLU	0.2	0.5	False	Gaussian	0.500365	0.0173701	0	0	0	0	0	0	0	0	0.908742
300	[500, 500, 500, 500]	ReLU	0.2	0.5	False	Gaussian	0.502848	0.0180157	0	0	0	0	0	0	0	0	0.908742
300	[700, 700, 700, 700]	ReLU	0.2	0.5	False	Gaussian	0.502251	0.0180507	0	0	0	0	0	0	0	0	0.908742
300	[1000, 1000, 1000, 1000]	ReLU	0.2	0.5	False	Gaussian	0.502848	0.0180157	0	0	0	0	0	0	0	0	0.908742
300	[1500, 1500, 1500, 1500]	ReLU	0.2	0.5	False	Gaussian	0.502848	0.0180157	0	0	0	0	0	0	0	0	0.908742
300	[2000, 2000, 2000, 2000]	ReLU	0.2	0.5	False	Gaussian	0.502523	0.0180495	0	0	0	0	0	0	0	0	0.908742
300	[2500, 2500, 2500, 2500]	ReLU	0.2	0.5	False	Gaussian	0.502848	0.0180157	0	0	0	0	0	0	0	0	0.908742
300	[3000, 3000, 3000, 3000]	ReLU	0.2	0.5	False	Gaussian	0.502251	0.0180507	0	0	0	0	0	0	0	0	0.908742
300	[3500, 3500, 3500, 3500]	ReLU	0.2	0.5	False	Gaussian	0.50611	0.00997612	0	0	0	0	0	0	0	0	0.908742
300	[5, 5, 5, 5]	ReLU	0.5	0.5	False	Gaussian	0.5	0	0	0	0	0	0	0	0	0	0.908742
300	[10, 10, 10, 10]	ReLU	0.5	0.5	False	Gaussian	0.5	0	0	0	0	0	0	0	0	0	0.908742
300	[50, 50, 50, 50]	ReLU	0.5	0.5	False	Gaussian	0.500667	0.00133333	0	0	0	0	0	0	0	0	0.908742
300	[100, 100, 100]	ReLU	0.5	0.5	False	Gaussian	0.502848	0.0180157	0	0	0	0	0	0	0	0	0.908742
300	[200, 200, 200, 200]	ReLU	0.5	0.5	False	Gaussian	0.502523	0.0180495	0	0	0	0	0	0	0	0	0.908742
300	[500, 500, 500, 500]	ReLU	0.5	0.5	False	Gaussian	0.502848	0.0180157	0	0	0	0	0	0	0	0	0.908742
300	[700, 700, 700, 700]	ReLU	0.5	0.5	False	Gaussian	0.502848	0.0180157	0	0	0	0	0	0	0	0	0.908742
300	[1000, 1000, 1000, 1000]	ReLU	0.5	0.5	False	Gaussian	0.502848	0.0180157	0	0	0	0	0	0	0	0	0.908742
300	[1500, 1500, 1500, 1500]	ReLU	0.5	0.5	False	Gaussian	0.500365	0.0173701	0	0	0	0	0	0	0	0	0.908742
300	[2000, 2000, 2000, 2000]	ReLU	0.5	0.5	False	Gaussian	0.502848	0.0180157	0	0	0	0	0	0	0	0	0.908742
300	[2500, 2500, 2500, 2500]	ReLU	0.5	0.5	False	Gaussian	0.502848	0.0180157	0	0	0	0	0	0	0	0	0.908742
300	[3000, 3000, 3000, 3000]	ReLU	0.5	0.5	False	Gaussian	0.502848	0.0180157	0	0	0	0	0	0	0	0	0.908742
300	[3500, 3500, 3500, 3500]	ReLU	0.5	0.5	False	Gaussian	0.502523	0.0180495	0	0	0	0	0	0	0	0	0.908742
lr=0.1
Epochs	Layers	Activation	Input dropout	Dropout	L2	Filler	AvAUC	Std_AUC	AvMCC	Std_MCC	AvFSCORE	Std_FSCORE	AvRecall	Std_Recall	AvPrecision	Std_Precision	AvAccuracy
300	[5]	ReLU	0	0	False	Gaussian	0.997617	0.00126569	0.967018	0.00771968	0.969933	0.00724128	0.967072	0.0159039	0.973037	0.00793096	0.99457
300	[10]	ReLU	0	0	False	Gaussian	0.997526	0.0013314	0.967916	0.00680756	0.970744	0.00638308	0.967147	0.0158325	0.974635	0.00904793	0.994702
300	[50]	ReLU	0	0	False	Gaussian	0.997663	0.00161246	0.971258	0.00704475	0.973857	0.00644838	0.973385	0.0112257	0.974417	0.00639889	0.995232
300	[100]	ReLU	0	0	False	Gaussian	0.997883	0.00136079	0.970393	0.00528071	0.973066	0.00487794	0.970569	0.00933613	0.975647	0.00527246	0.995099
300	[200]	ReLU	0	0	False	Gaussian	0.997722	0.00151586	0.970915	0.0079282	0.973492	0.00740512	0.971463	0.0147597	0.975673	0.00525312	0.995232
300	[500]	ReLU	0	0	False	Gaussian	0.997741	0.00155804	0.972734	0.00672107	0.975186	0.00621759	0.974719	0.011532	0.975742	0.00529307	0.995497
300	[700]	ReLU	0	0	False	Gaussian	0.997707	0.00161907	0.972706	0.00676881	0.975129	0.00632012	0.973144	0.014563	0.977302	0.00616062	0.995497
300	[1000]	ReLU	0	0	False	Gaussian	0.997778	0.00155685	0.97195	0.0067737	0.974446	0.00629294	0.971811	0.0141743	0.977266	0.00618273	0.995364
300	[1500]	ReLU	0	0	False	Gaussian	0.997753	0.0015701	0.973597	0.00660388	0.975967	0.00605331	0.973385	0.0112257	0.978672	0.00713707	0.995629
300	[2000]	ReLU	0	0	False	Gaussian	0.997817	0.00161134	0.974464	0.00567099	0.976745	0.00516444	0.973385	0.0112257	0.980285	0.008814	0.995762
300	[2500]	ReLU	0	0	False	Gaussian	0.997817	0.0015943	0.973597	0.00660388	0.975967	0.00605331	0.973385	0.0112257	0.978672	0.00713707	0.995629
300	[3000]	ReLU	0	0	False	Gaussian	0.997837	0.00158868	0.973597	0.00660388	0.975967	0.00605331	0.973385	0.0112257	0.978672	0.00713707	0.995629
300	[3500]	ReLU	0	0	False	Gaussian	0.997846	0.00157241	0.973597	0.00660388	0.975967	0.00605331	0.973385	0.0112257	0.978672	0.00713707	0.995629
300	[5]	Sigmoid	0	0	False	Gaussian	0.99757	0.00176129	0.971357	0.00382163	0.973957	0.00346935	0.97496	0.00842381	0.973044	0.00629876	0.995232
300	[10]	Sigmoid	0	0	False	Gaussian	0.997652	0.00176952	0.971452	0.00352317	0.974042	0.00306921	0.973627	0.009078	0.974583	0.00768046	0.995232
300	[50]	Sigmoid	0	0	False	Gaussian	0.997815	0.00183459	0.973709	0.00504298	0.976084	0.00454991	0.974951	0.0103277	0.977326	0.00619353	0.995629
300	[100]	Sigmoid	0	0	False	Gaussian	0.997833	0.00180193	0.972828	0.00597205	0.975262	0.0054717	0.973377	0.0127156	0.9773	0.00616598	0.995497
300	[200]	Sigmoid	0	0	False	Gaussian	0.997864	0.00185394	0.974466	0.00708396	0.976762	0.0064793	0.975057	0.0133318	0.978593	0.00446882	0.995762
300	[500]	Sigmoid	0	0	False	Gaussian	0.997904	0.00197107	0.974435	0.00706836	0.976736	0.00646538	0.973733	0.0124003	0.979848	0.00379228	0.995762
300	[700]	Sigmoid	0	0	False	Gaussian	0.997884	0.00206089	0.976045	0.00512977	0.97821	0.00467566	0.975308	0.00988019	0.981189	0.00195735	0.996026
300	[1000]	Sigmoid	0	0	False	Gaussian	0.997892	0.00209853	0.974435	0.00706836	0.976736	0.00646538	0.973733	0.0124003	0.979848	0.00379228	0.995762
300	[1500]	Sigmoid	0	0	False	Gaussian	0.997902	0.00212547	0.974435	0.00706836	0.976736	0.00646538	0.973733	0.0124003	0.979848	0.00379228	0.995762
300	[2000]	Sigmoid	0	0	False	Gaussian	0.997926	0.00209435	0.976064	0.00656017	0.978232	0.00595113	0.976632	0.0108359	0.979901	0.00382158	0.996026
300	[2500]	Sigmoid	0	0	False	Gaussian	0.997789	0.00229139	0.975316	0.00607417	0.977559	0.0054898	0.975308	0.00988019	0.979874	0.00381946	0.995894
300	[3000]	Sigmoid	0	0	False	Gaussian	0.997818	0.0022758	0.973685	0.00685396	0.976059	0.00624781	0.972408	0.011993	0.979822	0.00379066	0.995629
300	[3500]	Sigmoid	0	0	False	Gaussian	0.997791	0.0022891	0.973674	0.00505809	0.976058	0.00456149	0.973983	0.00958406	0.978209	0.00378872	0.995629
300	[5]	TanH	0	0	False	Gaussian	0.997552	0.00165103	0.971221	0.00587157	0.973817	0.00541808	0.973385	0.0112257	0.974347	0.00515372	0.995232
300	[10]	TanH	0	0	False	Gaussian	0.997583	0.00163514	0.971803	0.00636231	0.974321	0.00593475	0.973038	0.012002	0.975713	0.00525323	0.995364
300	[50]	TanH	0	0	False	Gaussian	0.997527	0.00165137	0.971978	0.00595921	0.974499	0.00552785	0.974719	0.011532	0.974382	0.00514726	0.995364
300	[100]	TanH	0	0	False	Gaussian	0.997569	0.00159154	0.971047	0.0054232	0.973634	0.00509223	0.973038	0.012002	0.974353	0.00509856	0.995232
300	[200]	TanH	0	0	False	Gaussian	0.997516	0.00165853	0.97029	0.00519281	0.972952	0.0048527	0.971705	0.0115149	0.974318	0.00510488	0.995099
300	[500]	TanH	0	0	False	Gaussian	0.997605	0.00159702	0.972734	0.00672107	0.975186	0.00621759	0.974719	0.011532	0.975742	0.00529307	0.995497
300	[700]	TanH	0	0	False	Gaussian	0.997549	0.00163082	0.971977	0.00672906	0.974504	0.00619631	0.973385	0.0112257	0.975706	0.00530841	0.995364
300	[1000]	TanH	0	0	False	Gaussian	0.997592	0.00159588	0.971977	0.00672906	0.974504	0.00619631	0.973385	0.0112257	0.975706	0.00530841	0.995364
300	[1500]	TanH	0	0	False	Gaussian	0.997302	0.00199587	0.972734	0.00672107	0.975186	0.00621759	0.974719	0.011532	0.975742	0.00529307	0.995497
300	[2000]	TanH	0	0	False	Gaussian	0.997021	0.00227295	0.972734	0.00672107	0.975186	0.00621759	0.974719	0.011532	0.975742	0.00529307	0.995497
300	[2500]	TanH	0	0	False	Gaussian	0.997325	0.00198319	0.972734	0.00672107	0.975186	0.00621759	0.974719	0.011532	0.975742	0.00529307	0.995497
300	[3000]	TanH	0	0	False	Gaussian	0.997604	0.00159584	0.972734	0.00672107	0.975186	0.00621759	0.974719	0.011532	0.975742	0.00529307	0.995497
300	[3500]	TanH	0	0	False	Gaussian	0.997011	0.00226236	0.972734	0.00672107	0.975186	0.00621759	0.974719	0.011532	0.975742	0.00529307	0.995497
300	[5, 5]	ReLU	0	0	False	Gaussian	0.997244	0.00173719	0.972734	0.00672107	0.975186	0.00621759	0.974719	0.011532	0.975742	0.00529307	0.995497
300	[10, 10]	ReLU	0	0	False	Gaussian	0.99636	0.00274489	0.972796	0.00540232	0.975199	0.00501965	0.970402	0.0130044	0.980251	0.00878358	0.995497
300	[50, 50]	ReLU	0	0	False	Gaussian	0.996717	0.00253054	0.972027	0.00398894	0.974502	0.00378524	0.971735	0.0135662	0.977529	0.00875156	0.995364
300	[100, 100]	ReLU	0	0	False	Gaussian	0.996826	0.00217294	0.971915	0.00598128	0.974412	0.00561216	0.971735	0.0135662	0.977272	0.00615266	0.995364
300	[200, 200]	ReLU	0	0	False	Gaussian	0.996942	0.00194464	0.970164	0.00931848	0.972806	0.00870261	0.970161	0.0166895	0.975633	0.00527603	0.995099
300	[500, 500]	ReLU	0	0	False	Gaussian	0.996931	0.00203786	0.97111	0.00312199	0.973689	0.00301819	0.97163	0.0107567	0.975901	0.006401	0.995232
300	[700, 700]	ReLU	0	0	False	Gaussian	0.997145	0.00197598	0.971978	0.00595921	0.974499	0.00552785	0.974719	0.011532	0.974382	0.00514726	0.995364
300	[1000, 1000]	ReLU	0	0	False	Gaussian	0.997184	0.00201789	0.972734	0.00672107	0.975186	0.00621759	0.974719	0.011532	0.975742	0.00529307	0.995497
300	[2000, 2000]	ReLU	0	0	False	Gaussian	0.997363	0.00200175	0.972834	0.00541882	0.975275	0.0049791	0.973385	0.0112257	0.977293	0.00621023	0.995497
300	[2500, 2500]	ReLU	0	0	False	Gaussian	0.997329	0.00206101	0.973591	0.00528764	0.975957	0.00489932	0.974719	0.011532	0.977328	0.00618807	0.995629
300	[3000, 3000]	ReLU	0	0	False	Gaussian	0.997295	0.00206047	0.972834	0.00541882	0.975275	0.0049791	0.973385	0.0112257	0.977293	0.00621023	0.995497
300	[3500, 3500]	ReLU	0	0	False	Gaussian	0.997268	0.00209896	0.974479	0.00565874	0.97679	0.00512292	0.97496	0.00842381	0.978698	0.00715586	0.995762
300	[5, 5]	ReLU	0	0.5	False	Gaussian	0.995852	0.00268881	0.771826	0.386052	0.77423	0.387231	0.786114	0.393188	0.763071	0.382098	0.975364
300	[10, 10]	ReLU	0	0.5	False	Gaussian	0.996413	0.00168616	0.961328	0.0120962	0.964628	0.0112856	0.984107	0.00472982	0.946314	0.0245595	0.993377
300	[50, 50]	ReLU	0	0.5	False	Gaussian	0.997069	0.00201609	0.973039	0.00620091	0.975473	0.00564612	0.976391	0.0127465	0.974715	0.00738109	0.995497
300	[100, 100]	ReLU	0	0.5	False	Gaussian	0.996845	0.00209312	0.975307	0.00556166	0.977501	0.00517115	0.980382	0.0142134	0.974844	0.00724936	0.995894
300	[200, 200]	ReLU	0	0.5	False	Gaussian	0.996694	0.00224945	0.971978	0.00595921	0.974499	0.00552785	0.974719	0.011532	0.974382	0.00514726	0.995364
300	[500, 500]	ReLU	0	0.5	False	Gaussian	0.997203	0.00193706	0.974387	0.00744243	0.97666	0.0069339	0.976149	0.0158111	0.977373	0.00611896	0.995762
300	[700, 700]	ReLU	0	0.5	False	Gaussian	0.997119	0.00196101	0.973616	0.00427546	0.975994	0.00398017	0.977618	0.00953519	0.974463	0.00510049	0.995629
300	[1000, 1000]	ReLU	0	0.5	False	Gaussian	0.997146	0.00197258	0.974644	0.00437054	0.976951	0.0039341	0.977974	0.00894303	0.976023	0.00647306	0.995762
300	[1500, 1500]	ReLU	0	0.5	False	Gaussian	0.997156	0.00208454	0.974643	0.0053735	0.976956	0.00482602	0.976641	0.00903808	0.977348	0.006264	0.995762
300	[2000, 2000]	ReLU	0	0.5	False	Gaussian	0.997303	0.00203873	0.976149	0.00593695	0.978285	0.0054182	0.976399	0.0120219	0.980348	0.00879542	0.996026
300	[2500, 2500]	ReLU	0	0.5	False	Gaussian	0.997246	0.00204258	0.975282	0.00704412	0.977507	0.00645934	0.976399	0.0120219	0.978736	0.00712856	0.995894
300	[3000, 3000]	ReLU	0	0.5	False	Gaussian	0.997304	0.00202853	0.975406	0.00635289	0.977648	0.00572856	0.976641	0.00903808	0.978727	0.00717339	0.995894
300	[3500, 3500]	ReLU	0	0.5	False	Gaussian	0.997354	0.00209068	0.97531	0.00700423	0.977558	0.00638494	0.977974	0.00894303	0.977188	0.00670141	0.995894
300	[5, 5]	ReLU	0.2	0.5	False	Gaussian	0.996885	0.00252078	0.772388	0.386277	0.77458	0.387368	0.763152	0.382071	0.786686	0.393385	0.975762
300	[10, 10]	ReLU	0.2	0.5	False	Gaussian	0.997261	0.00203004	0.968647	0.00368432	0.971384	0.00357922	0.968343	0.014613	0.974778	0.0115466	0.994834
300	[50, 50]	ReLU	0.2	0.5	False	Gaussian	0.997089	0.00218854	0.97408	0.00508121	0.976395	0.00446173	0.976391	0.0127465	0.976719	0.0137029	0.995629
300	[100, 100]	ReLU	0.2	0.5	False	Gaussian	0.997641	0.00201655	0.97702	0.00476019	0.979053	0.00427057	0.976632	0.0108359	0.981751	0.013273	0.996159
300	[200, 200]	ReLU	0.2	0.5	False	Gaussian	0.997497	0.00225145	0.978622	0.00404475	0.980533	0.00358105	0.977965	0.00989713	0.983301	0.0104513	0.996424
300	[500, 500]	ReLU	0.2	0.5	False	Gaussian	0.997439	0.00218737	0.978748	0.00793895	0.980702	0.00707876	0.981106	0.00904352	0.98036	0.00896669	0.996424
300	[700, 700]	ReLU	0.2	0.5	False	Gaussian	0.998018	0.00178508	0.976117	0.0040752	0.978261	0.00374324	0.97929	0.0113249	0.977379	0.00634982	0.996026
300	[1000, 1000]	ReLU	0.2	0.5	False	Gaussian	0.997757	0.00196994	0.977414	0.00710161	0.979416	0.00658751	0.977715	0.0140337	0.981242	0.00187594	0.996291
300	[1500, 1500]	ReLU	0.2	0.5	False	Gaussian	0.998315	0.00138124	0.978698	0.00666891	0.980634	0.00593623	0.982431	0.011014	0.978953	0.00761294	0.996424
300	[2000, 2000]	ReLU	0.2	0.5	False	Gaussian	0.997959	0.00208445	0.978083	0.00780055	0.980075	0.00696322	0.985097	0.00810425	0.975231	0.0125109	0.996291
300	[2500, 2500]	ReLU	0.2	0.5	False	Gaussian	0.998049	0.00191752	0.978746	0.00601132	0.980697	0.00532653	0.98244	0.00709866	0.979026	0.00846211	0.996424
300	[3000, 3000]	ReLU	0.2	0.5	False	Gaussian	0.997551	0.00244047	0.979338	0.00504439	0.981166	0.00451398	0.980614	0.0131373	0.981948	0.00969883	0.996556
300	[3500, 3500]	ReLU	0.2	0.5	False	Gaussian	0.9977	0.00206307	0.977012	0.00400295	0.979052	0.00361575	0.981948	0.0126603	0.976408	0.00983542	0.996159
300	[5, 5]	ReLU	0.5	0.5	False	Gaussian	0.996245	0.00312481	0.9501	0.00710533	0.953705	0.00684	0.919549	0.0117651	0.990605	0.00627115	0.991921
300	[10, 10]	ReLU	0.5	0.5	False	Gaussian	0.997487	0.00148305	0.966316	0.00844695	0.969024	0.00817479	0.952116	0.0187093	0.986844	0.0069605	0.99457
300	[50, 50]	ReLU	0.5	0.5	False	Gaussian	0.997961	0.00136232	0.975937	0.00376835	0.978047	0.00346671	0.971968	0.0115889	0.984383	0.00793283	0.996026
300	[100, 100]	ReLU	0.5	0.5	False	Gaussian	0.998432	0.0013482	0.975358	0.00404192	0.977584	0.003597	0.973899	0.00869894	0.981391	0.00640415	0.995894
300	[200, 200]	ReLU	0.5	0.5	False	Gaussian	0.9986	0.00152234	0.977209	0.00672778	0.979256	0.0060244	0.982295	0.0138765	0.976452	0.00966171	0.996159
300	[500, 500]	ReLU	0.5	0.5	False	Gaussian	0.998504	0.00139766	0.975514	0.00545013	0.977727	0.00486498	0.982114	0.0102106	0.973505	0.00828883	0.995894
300	[700, 700]	ReLU	0.5	0.5	False	Gaussian	0.998571	0.00125289	0.976335	0.00735954	0.97847	0.00659771	0.982114	0.0102106	0.97501	0.0117064	0.996026
300	[1000, 1000]	ReLU	0.5	0.5	False	Gaussian	0.998232	0.0017538	0.978569	0.00319855	0.980498	0.00287213	0.982198	0.00815046	0.978934	0.00885906	0.996424
300	[1500, 1500]	ReLU	0.5	0.5	False	Gaussian	0.998675	0.00124768	0.976716	0.00879748	0.978863	0.00785964	0.984045	0.00701449	0.973837	0.013157	0.996026
300	[2000, 2000]	ReLU	0.5	0.5	False	Gaussian	0.998252	0.00176307	0.980613	0.00588558	0.982381	0.00524663	0.991261	0.00503812	0.973699	0.00833658	0.996689
300	[2500, 2500]	ReLU	0.5	0.5	False	Gaussian	0.998155	0.00178707	0.975716	0.00656424	0.97789	0.00585776	0.985128	0.0107784	0.97095	0.0119813	0.995894
300	[3000, 3000]	ReLU	0.5	0.5	False	Gaussian	0.998297	0.00162112	0.97499	0.00876654	0.977232	0.00787028	0.983447	0.0102825	0.971332	0.0157883	0.995762
300	[3500, 3500]	ReLU	0.5	0.5	False	Gaussian	0.998413	0.00147181	0.974861	0.0066386	0.977133	0.00600309	0.982229	0.0119123	0.972253	0.00951324	0.995762
300	[5, 5, 5]	ReLU	0	0	False	Gaussian	0.499711	0.000578453	0	0	0	0	0	0	0	0	0.908742
300	[10, 10, 10]	ReLU	0	0	False	Gaussian	0.77131	0.16852	0.191835	0.38367	0.192642	0.385284	0.192	0.384	0.193289	0.386577	0.927152
300	[50, 50, 50]	ReLU	0	0	False	Gaussian	0.996854	0.00249255	0.970251	0.00526383	0.972836	0.00506443	0.968555	0.0170774	0.97749	0.00870358	0.995099
300	[100, 100, 100]	ReLU	0	0	False	Gaussian	0.996485	0.0023821	0.969964	0.00796924	0.97258	0.00754477	0.96848	0.0165613	0.976939	0.00680181	0.995099
300	[200, 200, 200]	ReLU	0	0	False	Gaussian	0.996748	0.00246302	0.970879	0.00799885	0.973431	0.00754305	0.970236	0.0171943	0.97686	0.00387774	0.995232
300	[500, 500, 500]	ReLU	0	0	False	Gaussian	0.996417	0.00225209	0.973762	0.00556618	0.976129	0.0051128	0.976399	0.0120219	0.975997	0.0064414	0.995629
300	[700, 700, 700]	ReLU	0	0	False	Gaussian	0.996605	0.00236467	0.970262	0.00716894	0.972919	0.00668475	0.970327	0.0131099	0.975643	0.00525707	0.995099
300	[1000, 1000, 1000]	ReLU	0	0	False	Gaussian	0.996103	0.00247079	0.975221	0.00531858	0.977427	0.00488658	0.974719	0.011532	0.98032	0.00878639	0.995894
300	[1500, 1500, 1500]	ReLU	0	0	False	Gaussian	0.996321	0.00257606	0.972835	0.0044265	0.97527	0.00411847	0.974719	0.011532	0.975969	0.00640975	0.995497
300	[2000, 2000, 2000]	ReLU	0	0	False	Gaussian	0.996762	0.00222502	0.972742	0.00446475	0.97515	0.0042233	0.970402	0.0130044	0.980135	0.00681971	0.995497
300	[2500, 2500, 2500]	ReLU	0	0	False	Gaussian	0.997047	0.0021496	0.972667	0.0082244	0.975094	0.00759148	0.970477	0.0142815	0.979882	0.00536639	0.995497
300	[3000, 3000, 3000]	ReLU	0	0	False	Gaussian	0.997007	0.00214611	0.973538	0.00707629	0.975872	0.00652499	0.970477	0.0142815	0.981508	0.00717501	0.995629
300	[3500, 3500, 3500]	ReLU	0	0	False	Gaussian	0.996464	0.00260272	0.975392	0.00636589	0.977603	0.00577238	0.975066	0.0119178	0.980313	0.00882312	0.995894
300	[5, 5, 5]	ReLU	0.2	0.5	False	Gaussian	0.519411	0.0384645	0	0	0	0	0	0	0	0	0.908742
300	[10, 10, 10]	ReLU	0.2	0.5	False	Gaussian	0.618542	0.191136	0.190225	0.38045	0.191065	0.382131	0.185333	0.370667	0.197163	0.394326	0.926887
300	[50, 50, 50]	ReLU	0.2	0.5	False	Gaussian	0.998242	0.00173028	0.976102	0.0080596	0.978258	0.0071352	0.98387	0.0115862	0.973015	0.0164121	0.995894
300	[100, 100, 100]	ReLU	0.2	0.5	False	Gaussian	0.997505	0.00197469	0.977669	0.00531637	0.979699	0.00480183	0.97954	0.00729886	0.979901	0.00594501	0.996291
300	[200, 200, 200]	ReLU	0.2	0.5	False	Gaussian	0.997624	0.0020396	0.978541	0.00517932	0.980438	0.00471521	0.980403	0.0116368	0.980715	0.0121549	0.996424
300	[500, 500, 500]	ReLU	0.2	0.5	False	Gaussian	0.997569	0.00206843	0.979898	0.00563581	0.981687	0.00514891	0.980856	0.0122594	0.982626	0.00260174	0.996689
300	[700, 700, 700]	ReLU	0.2	0.5	False	Gaussian	0.998035	0.00171777	0.979953	0.00494274	0.9817	0.0045986	0.979048	0.0138698	0.984602	0.00873573	0.996689
300	[1000, 1000, 1000]	ReLU	0.2	0.5	False	Gaussian	0.997779	0.00211629	0.975771	0.00776065	0.977944	0.00689249	0.977957	0.0122983	0.978238	0.0155686	0.995894
300	[1500, 1500, 1500]	ReLU	0.2	0.5	False	Gaussian	0.997574	0.00222134	0.977169	0.00758033	0.979253	0.00675815	0.983764	0.00929424	0.974852	0.0085811	0.996159
300	[2000, 2000, 2000]	ReLU	0.2	0.5	False	Gaussian	0.997905	0.00193298	0.977687	0.00503152	0.979664	0.00457259	0.980614	0.0131373	0.978928	0.00881849	0.996291
300	[2500, 2500, 2500]	ReLU	0.2	0.5	False	Gaussian	0.998063	0.00188733	0.982546	0.00484935	0.984112	0.00435238	0.986431	0.00769397	0.981924	0.00992315	0.997086
300	[3000, 3000, 3000]	ReLU	0.2	0.5	False	Gaussian	0.997998	0.00173994	0.977127	0.00455587	0.979168	0.00402849	0.980623	0.0109307	0.977968	0.0126592	0.996159
300	[3500, 3500, 3500]	ReLU	0.2	0.5	False	Gaussian	0.998162	0.00187162	0.978555	0.0053666	0.980452	0.00488046	0.983281	0.0127358	0.977863	0.0102221	0.996424
300	[5, 5, 5]	ReLU	0.5	0.5	False	Gaussian	0.512647	0.0252947	0	0	0	0	0	0	0	0	0.908742
300	[10, 10, 10]	ReLU	0.5	0.5	False	Gaussian	0.595208	0.0537176	0	0	0	0	0	0	0	0	0.908742
300	[50, 50, 50]	ReLU	0.5	0.5	False	Gaussian	0.997877	0.00167795	0.974365	0.00279405	0.976599	0.0024598	0.966586	0.00756549	0.98694	0.00829871	0.995762
300	[100, 100, 100]	ReLU	0.5	0.5	False	Gaussian	0.99755	0.00192209	0.976214	0.00785668	0.97835	0.00702593	0.97389	0.0113636	0.98299	0.0102378	0.996026
300	[200, 200, 200]	ReLU	0.5	0.5	False	Gaussian	0.998173	0.00150688	0.975895	0.00164655	0.978009	0.00158532	0.969561	0.00775668	0.986695	0.0053352	0.996026
300	[500, 500, 500]	ReLU	0.5	0.5	False	Gaussian	0.998412	0.00166284	0.97442	0.00245528	0.976704	0.00212837	0.969569	0.00647068	0.984002	0.00476525	0.995762
300	[700, 700, 700]	ReLU	0.5	0.5	False	Gaussian	0.998461	0.00144277	0.979122	0.00401081	0.980982	0.00372725	0.979215	0.010607	0.982866	0.00472131	0.996556
300	[1000, 1000, 1000]	ReLU	0.5	0.5	False	Gaussian	0.998068	0.00198288	0.975499	0.00545431	0.977689	0.00487759	0.980539	0.0125317	0.975079	0.0105666	0.995894
300	[1500, 1500, 1500]	ReLU	0.5	0.5	False	Gaussian	0.998162	0.00154596	0.97949	0.00298988	0.981363	0.00257206	0.982373	0.0041593	0.980437	0.00878163	0.996556
300	[2000, 2000, 2000]	ReLU	0.5	0.5	False	Gaussian	0.998788	0.00113247	0.977826	0.00336875	0.979812	0.00307265	0.984865	0.00911875	0.974946	0.00830344	0.996291
300	[2500, 2500, 2500]	ReLU	0.5	0.5	False	Gaussian	0.998492	0.00133374	0.971642	0.00387474	0.974172	0.00340638	0.980539	0.0125317	0.968126	0.010116	0.995232
300	[3000, 3000, 3000]	ReLU	0.5	0.5	False	Gaussian	0.998581	0.0014128	0.974971	0.00663003	0.977193	0.00599762	0.984887	0.0139236	0.969879	0.0116712	0.995762
300	[3500, 3500, 3500]	ReLU	0.5	0.5	False	Gaussian	0.99839	0.00133306	0.977147	0.00423186	0.979191	0.00376213	0.983447	0.0102825	0.975175	0.0111778	0.996159
300	[5, 5, 5, 5]	ReLU	0.2	0.5	False	Gaussian	0.5	0	0	0	0	0	0	0	0	0	0.908742
300	[10, 10, 10, 10]	ReLU	0.2	0.5	False	Gaussian	0.5	0	0	0	0	0	0	0	0	0	0.908742
300	[50, 50, 50, 50]	ReLU	0.2	0.5	False	Gaussian	0.634449	0.100593	0	0	0	0	0	0	0	0	0.908742
300	[100, 100, 100]	ReLU	0.2	0.5	False	Gaussian	0.997671	0.00191157	0.980973	0.00819259	0.982699	0.00736361	0.985097	0.00810425	0.980385	0.0106926	0.996821
300	[200, 200, 200, 200]	ReLU	0.2	0.5	False	Gaussian	0.998662	0.00105449	0.977872	0.00567866	0.979855	0.00504291	0.97929	0.0113249	0.980626	0.011107	0.996291
300	[500, 500, 500, 500]	ReLU	0.2	0.5	False	Gaussian	0.998276	0.00132313	0.98154	0.00515068	0.983156	0.00469748	0.980614	0.0131373	0.985899	0.00736883	0.996954
300	[700, 700, 700, 700]	ReLU	0.2	0.5	False	Gaussian	0.997634	0.00212271	0.977844	0.00245113	0.979828	0.0020825	0.979299	0.00962871	0.980556	0.0104786	0.996291
300	[1000, 1000, 1000, 1000]	ReLU	0.2	0.5	False	Gaussian	0.997665	0.00206437	0.979338	0.00504439	0.981166	0.00451398	0.980614	0.0131373	0.981948	0.00969883	0.996556
300	[1500, 1500, 1500, 1500]	ReLU	0.2	0.5	False	Gaussian	0.99794	0.00196071	0.98176	0.00605534	0.983394	0.00545057	0.979773	0.0112872	0.98716	0.00676299	0.996954
300	[2000, 2000, 2000, 2000]	ReLU	0.2	0.5	False	Gaussian	0.997724	0.0023304	0.982537	0.00338281	0.984098	0.00300122	0.983764	0.00929424	0.984579	0.00874203	0.997086
300	[2500, 2500, 2500, 2500]	ReLU	0.2	0.5	False	Gaussian	0.998312	0.00177948	0.979326	0.00545944	0.98113	0.00497575	0.983281	0.0127358	0.979285	0.0133147	0.996556
300	[3000, 3000, 3000, 3000]	ReLU	0.2	0.5	False	Gaussian	0.998316	0.00169463	0.979356	0.00504103	0.98123	0.00449821	0.983764	0.00929424	0.978774	0.00444583	0.996556
300	[3500, 3500, 3500, 3500]	ReLU	0.2	0.5	False	Gaussian	0.997682	0.00217516	0.977915	0.00570831	0.979908	0.00505964	0.982189	0.0109346	0.977797	0.0094501	0.996291
300	[5, 5, 5, 5]	ReLU	0.5	0.5	False	Gaussian	0.5	0	0	0	0	0	0	0	0	0	0.908742
300	[10, 10, 10, 10]	ReLU	0.5	0.5	False	Gaussian	0.5	0	0	0	0	0	0	0	0	0	0.908742
300	[50, 50, 50, 50]	ReLU	0.5	0.5	False	Gaussian	0.551387	0.0803167	0	0	0	0	0	0	0	0	0.908742
300	[100, 100, 100]	ReLU	0.5	0.5	False	Gaussian	0.998486	0.00124706	0.97275	0.00275107	0.975155	0.0025307	0.966577	0.00868794	0.983976	0.00471016	0.995497
300	[200, 200, 200, 200]	ReLU	0.5	0.5	False	Gaussian	0.998846	0.00109343	0.972453	0.00451673	0.974726	0.00442361	0.960515	0.0142068	0.989607	0.00765395	0.995497
300	[500, 500, 500, 500]	ReLU	0.5	0.5	False	Gaussian	0.99803	0.00158777	0.97682	0.00443113	0.978892	0.00400085	0.972491	0.00834235	0.985435	0.00401444	0.996159
300	[700, 700, 700, 700]	ReLU	0.5	0.5	False	Gaussian	0.998263	0.00143773	0.975328	0.00422324	0.977528	0.00367191	0.969569	0.00647068	0.985692	0.00749938	0.995894
300	[1000, 1000, 1000, 1000]	ReLU	0.5	0.5	False	Gaussian	0.997915	0.00187894	0.973548	0.00312401	0.975881	0.00289719	0.968003	0.00984874	0.983998	0.0047096	0.995629
300	[1500, 1500, 1500, 1500]	ReLU	0.5	0.5	False	Gaussian	0.998461	0.00143499	0.978833	0.00431551	0.980663	0.00409107	0.973204	0.00813529	0.988329	0.0075193	0.996556
300	[2000, 2000, 2000, 2000]	ReLU	0.5	0.5	False	Gaussian	0.998222	0.00126707	0.97745	0.00520157	0.979469	0.00482528	0.976482	0.00933672	0.982526	0.00276574	0.996291
300	[2500, 2500, 2500, 2500]	ReLU	0.5	0.5	False	Gaussian	0.998515	0.00159704	0.977741	0.00368227	0.979747	0.00336711	0.983531	0.00822676	0.976084	0.00685355	0.996291
300	[3000, 3000, 3000, 3000]	ReLU	0.5	0.5	False	Gaussian	0.998251	0.00150917	0.980385	0.00566436	0.982168	0.00504842	0.986703	0.00858686	0.977775	0.00881365	0.996689
300	[3500, 3500, 3500, 3500]	ReLU	0.5	0.5	False	Gaussian	0.99842	0.00165315	0.974804	0.0062215	0.977084	0.0055443	0.982114	0.0102106	0.972241	0.00955398	0.995762
lr=0.01
Epochs	Layers	Activation	Input dropout	Dropout	L2	Filler	AvAUC	Std_AUC	AvMCC	Std_MCC	AvFSCORE	Std_FSCORE	AvRecall	Std_Recall	AvPrecision	Std_Precision	AvAccuracy
300	[5]	ReLU	0	0	False	Gaussian	0.997878	0.00145499	0.971111	0.00633649	0.973695	0.00578731	0.968963	0.00997548	0.978562	0.00726067	0.995232
300	[10]	ReLU	0	0	False	Gaussian	0.997913	0.00142633	0.972803	0.00588826	0.975246	0.00539081	0.971977	0.00993249	0.978636	0.00720606	0.995497
300	[50]	ReLU	0	0	False	Gaussian	0.99768	0.00164726	0.97136	0.0062658	0.973951	0.00566494	0.972061	0.0107313	0.975961	0.00749525	0.995232
300	[100]	ReLU	0	0	False	Gaussian	0.99775	0.00164495	0.971994	0.00817852	0.974492	0.00752376	0.971811	0.0141743	0.977356	0.00842702	0.995364
300	[200]	ReLU	0	0	False	Gaussian	0.997843	0.00167857	0.97195	0.0067737	0.974446	0.00629294	0.971811	0.0141743	0.977266	0.00618273	0.995364
300	[500]	ReLU	0	0	False	Gaussian	0.997801	0.00167948	0.973597	0.00660388	0.975967	0.00605331	0.973385	0.0112257	0.978672	0.00713707	0.995629
300	[700]	ReLU	0	0	False	Gaussian	0.997861	0.00167698	0.972956	0.00514434	0.975411	0.00460588	0.973627	0.009078	0.977283	0.00626086	0.995497
300	[1000]	ReLU	0	0	False	Gaussian	0.997833	0.00172414	0.973597	0.00660388	0.975967	0.00605331	0.973385	0.0112257	0.978672	0.00713707	0.995629
300	[1500]	ReLU	0	0	False	Gaussian	0.997877	0.00169637	0.972839	0.0071258	0.97528	0.00649203	0.972052	0.0115441	0.978636	0.00716415	0.995497
300	[2000]	ReLU	0	0	False	Gaussian	0.997865	0.00167233	0.974479	0.00565874	0.97679	0.00512292	0.97496	0.00842381	0.978698	0.00715586	0.995762
300	[2500]	ReLU	0	0	False	Gaussian	0.997838	0.00169602	0.97627	0.00578183	0.978425	0.00515994	0.976641	0.00903808	0.980326	0.0088405	0.996026
300	[3000]	ReLU	0	0	False	Gaussian	0.997831	0.00172552	0.974648	0.00709014	0.976961	0.00637403	0.975308	0.00988019	0.978691	0.00720061	0.995762
300	[3500]	ReLU	0	0	False	Gaussian	0.997881	0.00169993	0.973597	0.00660388	0.975967	0.00605331	0.973385	0.0112257	0.978672	0.00713707	0.995629
300	[5]	Sigmoid	0	0	False	Gaussian	0.997775	0.00180536	0.968982	0.00814803	0.971772	0.00738759	0.967744	0.0120879	0.975985	0.010223	0.994834
300	[10]	Sigmoid	0	0	False	Gaussian	0.997791	0.00186403	0.968162	0.00950662	0.971024	0.00859522	0.965078	0.0134279	0.977159	0.00862605	0.994702
300	[50]	Sigmoid	0	0	False	Gaussian	0.997758	0.00199661	0.970425	0.00894417	0.973068	0.00813889	0.96642	0.0117414	0.979903	0.00905313	0.995099
300	[100]	Sigmoid	0	0	False	Gaussian	0.997842	0.00190856	0.971872	0.00819418	0.974361	0.00752548	0.96642	0.0117414	0.982507	0.00637304	0.995364
300	[200]	Sigmoid	0	0	False	Gaussian	0.99787	0.00190473	0.970231	0.00964354	0.972839	0.00889682	0.963512	0.0147605	0.982461	0.00634026	0.995099
300	[500]	Sigmoid	0	0	False	Gaussian	0.997868	0.00194877	0.971068	0.00710132	0.973624	0.0065518	0.965086	0.0120131	0.982386	0.00236021	0.995232
300	[700]	Sigmoid	0	0	False	Gaussian	0.997806	0.0020347	0.970989	0.00946406	0.97353	0.00875907	0.964845	0.0146839	0.982488	0.00632801	0.995232
300	[1000]	Sigmoid	0	0	False	Gaussian	0.997826	0.00202395	0.970956	0.00949318	0.973485	0.00879113	0.963512	0.0147605	0.983767	0.0048142	0.995232
300	[1500]	Sigmoid	0	0	False	Gaussian	0.997854	0.00200707	0.970956	0.00949318	0.973485	0.00879113	0.963512	0.0147605	0.983767	0.0048142	0.995232
300	[2000]	Sigmoid	0	0	False	Gaussian	0.997822	0.00202174	0.970066	0.010917	0.972643	0.0101678	0.961937	0.0176428	0.98374	0.00481621	0.995099
300	[2500]	Sigmoid	0	0	False	Gaussian	0.997839	0.0020408	0.970038	0.0114346	0.972598	0.0106267	0.960604	0.0179873	0.985036	0.00450099	0.995099
300	[3000]	Sigmoid	0	0	False	Gaussian	0.99783	0.00207489	0.96748	0.0139955	0.970128	0.0131281	0.953472	0.0234645	0.987653	0.00447068	0.994702
300	[3500]	Sigmoid	0	0	False	Gaussian	0.99778	0.00209837	0.961581	0.0198224	0.964172	0.0192936	0.937316	0.0396285	0.993773	0.00622957	0.993775
300	[5]	TanH	0	0	False	Gaussian	0.997626	0.00172764	0.973715	0.00437262	0.976098	0.00394094	0.97496	0.00842381	0.977319	0.00623762	0.995629
300	[10]	TanH	0	0	False	Gaussian	0.997602	0.00184353	0.972204	0.00406616	0.974733	0.00358564	0.973636	0.00801727	0.975917	0.00651354	0.995364
300	[50]	TanH	0	0	False	Gaussian	0.997663	0.00173141	0.972079	0.0058962	0.974598	0.00536497	0.972061	0.0107313	0.97725	0.00627949	0.995364
300	[100]	TanH	0	0	False	Gaussian	0.997624	0.00178254	0.972079	0.0058962	0.974598	0.00536497	0.972061	0.0107313	0.97725	0.00627949	0.995364
300	[200]	TanH	0	0	False	Gaussian	0.997712	0.00170998	0.972079	0.0058962	0.974598	0.00536497	0.972061	0.0107313	0.97725	0.00627949	0.995364
300	[500]	TanH	0	0	False	Gaussian	0.997671	0.00173444	0.972079	0.0058962	0.974598	0.00536497	0.972061	0.0107313	0.97725	0.00627949	0.995364
300	[700]	TanH	0	0	False	Gaussian	0.997631	0.00173034	0.972843	0.00708276	0.97529	0.00644759	0.972061	0.0107313	0.978629	0.00720565	0.995497
300	[1000]	TanH	0	0	False	Gaussian	0.997654	0.00174162	0.970564	0.00527536	0.973224	0.00474898	0.970728	0.0109031	0.975855	0.00649614	0.995099
300	[1500]	TanH	0	0	False	Gaussian	0.997645	0.00173203	0.972079	0.0058962	0.974598	0.00536497	0.972061	0.0107313	0.97725	0.00627949	0.995364
300	[2000]	TanH	0	0	False	Gaussian	0.997723	0.00171604	0.972079	0.0058962	0.974598	0.00536497	0.972061	0.0107313	0.97725	0.00627949	0.995364
300	[2500]	TanH	0	0	False	Gaussian	0.997733	0.00169289	0.972079	0.0058962	0.974598	0.00536497	0.972061	0.0107313	0.97725	0.00627949	0.995364
300	[3000]	TanH	0	0	False	Gaussian	0.997668	0.00175006	0.972079	0.0058962	0.974598	0.00536497	0.972061	0.0107313	0.97725	0.00627949	0.995364
300	[3500]	TanH	0	0	False	Gaussian	0.997679	0.00176191	0.972079	0.0058962	0.974598	0.00536497	0.972061	0.0107313	0.97725	0.00627949	0.995364
300	[5, 5]	ReLU	0	0	False	Gaussian	0.998291	0.00103851	0.971939	0.00716236	0.974393	0.00670751	0.970245	0.0171857	0.978871	0.00834741	0.995364
300	[10, 10]	ReLU	0	0	False	Gaussian	0.997644	0.00186376	0.972811	0.0058415	0.975255	0.00534468	0.971986	0.00991604	0.978644	0.0071599	0.995497
300	[50, 50]	ReLU	0	0	False	Gaussian	0.99754	0.00190036	0.972836	0.00587393	0.97528	0.00537764	0.973394	0.01121	0.977285	0.00625782	0.995497
300	[100, 100]	ReLU	0	0	False	Gaussian	0.996954	0.00227227	0.973591	0.00528764	0.975957	0.00489932	0.974719	0.011532	0.977328	0.00618807	0.995629
300	[200, 200]	ReLU	0	0	False	Gaussian	0.997169	0.00222623	0.972836	0.00587393	0.97528	0.00537764	0.973394	0.01121	0.977285	0.00625782	0.995497
300	[500, 500]	ReLU	0	0	False	Gaussian	0.997309	0.00220479	0.97195	0.00600957	0.974442	0.0056359	0.973144	0.014563	0.975942	0.00637757	0.995364
300	[700, 700]	ReLU	0	0	False	Gaussian	0.997337	0.00220419	0.973722	0.00640294	0.976099	0.00584274	0.973742	0.0116461	0.978559	0.00450181	0.995629
300	[1000, 1000]	ReLU	0	0	False	Gaussian	0.997326	0.00224609	0.974525	0.00732014	0.976825	0.00668025	0.975066	0.0119178	0.9787	0.00715475	0.995762
300	[2000, 2000]	ReLU	0	0	False	Gaussian	0.997304	0.00233163	0.975409	0.00674447	0.977652	0.0060763	0.97665	0.00901542	0.978719	0.00721616	0.995894
300	[2500, 2500]	ReLU	0	0	False	Gaussian	0.997334	0.00235921	0.973597	0.00660388	0.975967	0.00605331	0.973385	0.0112257	0.978672	0.00713707	0.995629
300	[3000, 3000]	ReLU	0	0	False	Gaussian	0.997333	0.00236089	0.975238	0.00708918	0.977468	0.00649927	0.975066	0.0119178	0.979973	0.00535736	0.995894
300	[3500, 3500]	ReLU	0	0	False	Gaussian	0.9973	0.00238786	0.975355	0.00503773	0.977598	0.00455385	0.976641	0.00903808	0.978621	0.00449353	0.995894
300	[5, 5]	ReLU	0	0.5	False	Gaussian	0.797699	0.243076	0.387191	0.474211	0.388276	0.475539	0.381218	0.466895	0.395602	0.484515	0.943311
300	[10, 10]	ReLU	0	0.5	False	Gaussian	0.998069	0.00137873	0.967552	0.00265573	0.970446	0.00235495	0.973377	0.0127156	0.967839	0.0120824	0.99457
300	[50, 50]	ReLU	0	0.5	False	Gaussian	0.997635	0.00183443	0.972968	0.00262478	0.975411	0.0023613	0.976294	0.00858681	0.974654	0.00766854	0.995497
300	[100, 100]	ReLU	0	0.5	False	Gaussian	0.997916	0.00139966	0.972257	0.00539672	0.974764	0.00491391	0.975066	0.0119178	0.974621	0.0076743	0.995364
300	[200, 200]	ReLU	0	0.5	False	Gaussian	0.997117	0.00209271	0.972956	0.00514434	0.975411	0.00460588	0.973627	0.009078	0.977283	0.00626086	0.995497
300	[500, 500]	ReLU	0	0.5	False	Gaussian	0.997202	0.00214748	0.974458	0.00406445	0.976735	0.00374798	0.974719	0.011532	0.978941	0.00832915	0.995762
300	[700, 700]	ReLU	0	0.5	False	Gaussian	0.99744	0.0020757	0.974464	0.00567099	0.976745	0.00516444	0.973385	0.0112257	0.980285	0.008814	0.995762
300	[1000, 1000]	ReLU	0	0.5	False	Gaussian	0.99748	0.0021312	0.973887	0.0047011	0.976269	0.00419768	0.976641	0.00903808	0.975988	0.00648714	0.995629
300	[1500, 1500]	ReLU	0	0.5	False	Gaussian	0.997502	0.00212578	0.977739	0.00446439	0.97975	0.00402747	0.977974	0.00894303	0.981635	0.00713773	0.996291
300	[2000, 2000]	ReLU	0	0.5	False	Gaussian	0.997493	0.00216426	0.975506	0.00482321	0.977733	0.00426323	0.976641	0.00903808	0.978948	0.00838728	0.995894
300	[2500, 2500]	ReLU	0	0.5	False	Gaussian	0.997386	0.00222647	0.975406	0.00635289	0.977648	0.00572856	0.976641	0.00903808	0.978727	0.00717339	0.995894
300	[3000, 3000]	ReLU	0	0.5	False	Gaussian	0.997474	0.00218462	0.975506	0.00482321	0.977733	0.00426323	0.976641	0.00903808	0.978948	0.00838728	0.995894
300	[3500, 3500]	ReLU	0	0.5	False	Gaussian	0.997484	0.00219089	0.975406	0.00635289	0.977648	0.00572856	0.976641	0.00903808	0.978727	0.00717339	0.995894
300	[5, 5]	ReLU	0.2	0.5	False	Gaussian	0.997362	0.00199425	0.963516	0.00759262	0.966506	0.00741822	0.953577	0.0223761	0.980397	0.0125066	0.99404
300	[10, 10]	ReLU	0.2	0.5	False	Gaussian	0.99767	0.00165934	0.968237	0.00381025	0.971046	0.00326783	0.968616	0.0111776	0.973845	0.0155902	0.994702
300	[50, 50]	ReLU	0.2	0.5	False	Gaussian	0.998099	0.00150591	0.97228	0.00331318	0.974706	0.00288193	0.974354	0.0143287	0.975486	0.0151226	0.995364
300	[100, 100]	ReLU	0.2	0.5	False	Gaussian	0.997988	0.00147254	0.972925	0.00337392	0.975311	0.00299094	0.973029	0.0127254	0.97791	0.0124456	0.995497
300	[200, 200]	ReLU	0.2	0.5	False	Gaussian	0.997546	0.00175553	0.973067	0.00341029	0.975463	0.00292563	0.973385	0.0112257	0.977828	0.0127067	0.995497
300	[500, 500]	ReLU	0.2	0.5	False	Gaussian	0.99755	0.00207077	0.972404	0.00342305	0.974855	0.00287999	0.97471	0.0122844	0.975349	0.0143729	0.995364
300	[700, 700]	ReLU	0.2	0.5	False	Gaussian	0.997554	0.00204124	0.971689	0.00378841	0.974187	0.00328108	0.976043	0.0124236	0.972765	0.0168923	0.995232
300	[1000, 1000]	ReLU	0.2	0.5	False	Gaussian	0.997353	0.00241319	0.973867	0.0021118	0.976176	0.0017756	0.976043	0.0124236	0.976641	0.0132993	0.995629
300	[1500, 1500]	ReLU	0.2	0.5	False	Gaussian	0.997374	0.00236936	0.975448	0.00487115	0.977615	0.00440462	0.978951	0.0102168	0.976594	0.0154387	0.995894
300	[2000, 2000]	ReLU	0.2	0.5	False	Gaussian	0.997438	0.00242607	0.975669	0.00636619	0.97783	0.00563827	0.980614	0.0131373	0.975387	0.0146013	0.995894
300	[2500, 2500]	ReLU	0.2	0.5	False	Gaussian	0.997738	0.00208566	0.97497	0.00579549	0.977191	0.00508975	0.980614	0.0131373	0.974154	0.015415	0.995762
300	[3000, 3000]	ReLU	0.2	0.5	False	Gaussian	0.997714	0.00209706	0.977127	0.00455587	0.979168	0.00402849	0.980623	0.0109307	0.977968	0.0126592	0.996159
300	[3500, 3500]	ReLU	0.2	0.5	False	Gaussian	0.99777	0.00205132	0.976735	0.00766064	0.978826	0.00684984	0.985097	0.00810425	0.972893	0.0168437	0.996026
300	[5, 5]	ReLU	0.5	0.5	False	Gaussian	0.997734	0.00149302	0.762353	0.38126	0.765001	0.382583	0.738633	0.369815	0.793675	0.396876	0.975099
300	[10, 10]	ReLU	0.5	0.5	False	Gaussian	0.997971	0.00153005	0.964341	0.00673026	0.967265	0.00670113	0.952684	0.0206939	0.982781	0.00933786	0.994172
300	[50, 50]	ReLU	0.5	0.5	False	Gaussian	0.998076	0.00156763	0.977026	0.00376766	0.979084	0.00328172	0.975308	0.00988019	0.983056	0.00920978	0.996159
300	[100, 100]	ReLU	0.5	0.5	False	Gaussian	0.998241	0.00149572	0.976971	0.00380459	0.979018	0.00334817	0.972566	0.0101029	0.9857	0.00759918	0.996159
300	[200, 200]	ReLU	0.5	0.5	False	Gaussian	0.998329	0.00132801	0.974772	0.00502942	0.977024	0.00435379	0.971241	0.00943622	0.983086	0.0123621	0.995762
300	[500, 500]	ReLU	0.5	0.5	False	Gaussian	0.998265	0.00160352	0.976119	0.00327755	0.978229	0.0029945	0.981948	0.0126603	0.974769	0.00923246	0.996026
300	[700, 700]	ReLU	0.5	0.5	False	Gaussian	0.998487	0.00130404	0.977595	0.00370421	0.979558	0.00347615	0.983281	0.0127358	0.976094	0.00942973	0.996291
300	[1000, 1000]	ReLU	0.5	0.5	False	Gaussian	0.998392	0.00141176	0.976271	0.00489867	0.978375	0.00442427	0.981948	0.0126603	0.975085	0.0115127	0.996026
300	[1500, 1500]	ReLU	0.5	0.5	False	Gaussian	0.998426	0.00151427	0.972551	0.00708017	0.97496	0.00638441	0.983281	0.0127358	0.967121	0.0159657	0.995364
300	[2000, 2000]	ReLU	0.5	0.5	False	Gaussian	0.998203	0.00162282	0.975587	0.00474966	0.977756	0.00423895	0.984856	0.0100389	0.970965	0.0119091	0.995894
300	[2500, 2500]	ReLU	0.5	0.5	False	Gaussian	0.998338	0.00152161	0.977563	0.00682923	0.979591	0.00609276	0.988005	0.00612005	0.971479	0.0139096	0.996159
300	[3000, 3000]	ReLU	0.5	0.5	False	Gaussian	0.998439	0.00156083	0.975875	0.00631084	0.978015	0.00568073	0.990914	0.00590715	0.965528	0.010363	0.995894
300	[3500, 3500]	ReLU	0.5	0.5	False	Gaussian	0.998202	0.00166851	0.974913	0.00577183	0.977117	0.00519581	0.986189	0.0106169	0.968479	0.0143555	0.995762
300	[5, 5, 5]	ReLU	0	0	False	Gaussian	0.538189	0.0675859	0	0	0	0	0	0	0	0	0.908742
300	[10, 10, 10]	ReLU	0	0	False	Gaussian	0.63744	0.0623059	0	0	0	0	0	0	0	0	0.908742
300	[50, 50, 50]	ReLU	0	0	False	Gaussian	0.994568	0.0076581	0.779678	0.389914	0.781461	0.390792	0.777666	0.388973	0.785379	0.392777	0.976821
300	[100, 100, 100]	ReLU	0	0	False	Gaussian	0.996493	0.00275559	0.972701	0.00638654	0.97515	0.00593102	0.974719	0.011532	0.97568	0.00556506	0.995497
300	[200, 200, 200]	ReLU	0	0	False	Gaussian	0.997095	0.00204	0.973551	0.00530937	0.975923	0.00491596	0.973394	0.01121	0.978566	0.00443209	0.995629
300	[500, 500, 500]	ReLU	0	0	False	Gaussian	0.997525	0.00164242	0.973764	0.00677416	0.976138	0.00617102	0.975075	0.0119018	0.977314	0.00628427	0.995629
300	[700, 700, 700]	ReLU	0	0	False	Gaussian	0.997091	0.00212923	0.973792	0.00673901	0.976189	0.00610451	0.97665	0.00901542	0.975766	0.00540208	0.995629
300	[1000, 1000, 1000]	ReLU	0	0	False	Gaussian	0.997315	0.00208493	0.976718	0.00668401	0.978801	0.0061908	0.976399	0.0120219	0.981307	0.00425512	0.996159
300	[1500, 1500, 1500]	ReLU	0	0	False	Gaussian	0.997416	0.00214288	0.973007	0.00689606	0.975456	0.00625428	0.973742	0.0116461	0.977279	0.00630601	0.995497
300	[2000, 2000, 2000]	ReLU	0	0	False	Gaussian	0.997452	0.00207868	0.975367	0.00638228	0.977613	0.00575304	0.975316	0.00891375	0.979965	0.00541726	0.995894
300	[2500, 2500, 2500]	ReLU	0	0	False	Gaussian	0.997489	0.00209393	0.975406	0.00635289	0.977648	0.00572856	0.976641	0.00903808	0.978727	0.00717339	0.995894
300	[3000, 3000, 3000]	ReLU	0	0	False	Gaussian	0.997484	0.00211079	0.975466	0.00486267	0.977699	0.00429678	0.975316	0.00891375	0.980185	0.00690571	0.995894
300	[3500, 3500, 3500]	ReLU	0	0	False	Gaussian	0.997479	0.00208208	0.976089	0.00601013	0.978254	0.0054529	0.975308	0.00988019	0.981279	0.00428861	0.996026
300	[5, 5, 5]	ReLU	0.2	0.5	False	Gaussian	0.576974	0.0533779	0	0	0	0	0	0	0	0	0.908742
300	[10, 10, 10]	ReLU	0.2	0.5	False	Gaussian	0.584689	0.0728287	0	0	0	0	0	0	0	0	0.908742
300	[50, 50, 50]	ReLU	0.2	0.5	False	Gaussian	0.950819	0.0630391	0.186405	0.37281	0.187586	0.375172	0.181333	0.362667	0.194286	0.388571	0.926225
300	[100, 100, 100]	ReLU	0.2	0.5	False	Gaussian	0.997951	0.00163569	0.976213	0.00383353	0.978323	0.00344095	0.976391	0.0127465	0.980521	0.0105026	0.996026
300	[200, 200, 200]	ReLU	0.2	0.5	False	Gaussian	0.998035	0.00167348	0.976213	0.00383353	0.978323	0.00344095	0.976391	0.0127465	0.980521	0.0105026	0.996026
300	[500, 500, 500]	ReLU	0.2	0.5	False	Gaussian	0.998064	0.00173427	0.976034	0.00148733	0.978129	0.0014813	0.97471	0.0122844	0.981858	0.0114022	0.996026
300	[700, 700, 700]	ReLU	0.2	0.5	False	Gaussian	0.997921	0.00159192	0.97475	0.00682297	0.976999	0.00610257	0.976391	0.0127465	0.9779	0.0139799	0.995762
300	[1000, 1000, 1000]	ReLU	0.2	0.5	False	Gaussian	0.997766	0.0017971	0.977168	0.00366113	0.979207	0.00317156	0.980623	0.0109307	0.978053	0.0123957	0.996159
300	[1500, 1500, 1500]	ReLU	0.2	0.5	False	Gaussian	0.997956	0.00195147	0.977039	0.00385976	0.979113	0.00335765	0.977868	0.00585825	0.980502	0.0112679	0.996159
300	[2000, 2000, 2000]	ReLU	0.2	0.5	False	Gaussian	0.997529	0.00227699	0.978926	0.00510826	0.980823	0.0045105	0.985097	0.00810425	0.976801	0.0137313	0.996424
300	[2500, 2500, 2500]	ReLU	0.2	0.5	False	Gaussian	0.99759	0.0023029	0.977391	0.00468577	0.979401	0.00409484	0.984856	0.0100389	0.974307	0.0151607	0.996159
300	[3000, 3000, 3000]	ReLU	0.2	0.5	False	Gaussian	0.997647	0.00220475	0.973705	0.00801255	0.976082	0.00712201	0.983764	0.00929424	0.968759	0.0158439	0.995497
300	[3500, 3500, 3500]	ReLU	0.2	0.5	False	Gaussian	0.9977	0.00220535	0.977885	0.00362652	0.979845	0.00322459	0.981957	0.0111772	0.978011	0.0126225	0.996291
300	[5, 5, 5]	ReLU	0.5	0.5	False	Gaussian	0.476654	0.0344758	0	0	0	0	0	0	0	0	0.908742
300	[10, 10, 10]	ReLU	0.5	0.5	False	Gaussian	0.527779	0.0603418	0	0	0	0	0	0	0	0	0.908742
300	[50, 50, 50]	ReLU	0.5	0.5	False	Gaussian	0.934106	0.0260405	0	0	0	0	0	0	0	0	0.908742
300	[100, 100, 100]	ReLU	0.5	0.5	False	Gaussian	0.997674	0.00184884	0.974346	0.00538278	0.97657	0.00498253	0.969144	0.0148739	0.984359	0.00794275	0.995762
300	[200, 200, 200]	ReLU	0.5	0.5	False	Gaussian	0.998261	0.00134404	0.976971	0.00380459	0.979018	0.00334817	0.972566	0.0101029	0.9857	0.00759918	0.996159
300	[500, 500, 500]	ReLU	0.5	0.5	False	Gaussian	0.998222	0.00160663	0.975348	0.00579661	0.977565	0.00521074	0.97389	0.0113636	0.981389	0.00640673	0.995894
300	[700, 700, 700]	ReLU	0.5	0.5	False	Gaussian	0.997862	0.00166509	0.97688	0.00388539	0.978961	0.00352072	0.976566	0.00809586	0.981471	0.00757604	0.996159
300	[1000, 1000, 1000]	ReLU	0.5	0.5	False	Gaussian	0.998502	0.00138536	0.979174	0.00476714	0.981015	0.00442197	0.981957	0.0111772	0.980255	0.00938777	0.996556
300	[1500, 1500, 1500]	ReLU	0.5	0.5	False	Gaussian	0.998256	0.00159533	0.976866	0.00456763	0.978903	0.00418874	0.983281	0.0127358	0.97478	0.00931562	0.996159
300	[2000, 2000, 2000]	ReLU	0.5	0.5	False	Gaussian	0.998584	0.00127872	0.972729	0.00722764	0.975121	0.00654151	0.986189	0.0106169	0.964592	0.0160253	0.995364
300	[2500, 2500, 2500]	ReLU	0.5	0.5	False	Gaussian	0.998337	0.0016104	0.977532	0.0111225	0.979574	0.0100597	0.988172	0.00733561	0.971233	0.0158986	0.996159
300	[3000, 3000, 3000]	ReLU	0.5	0.5	False	Gaussian	0.998416	0.00137534	0.973753	0.00875602	0.976067	0.00790939	0.989445	0.00792921	0.963253	0.0161793	0.995497
300	[3500, 3500, 3500]	ReLU	0.5	0.5	False	Gaussian	0.998458	0.00147425	0.971048	0.0102666	0.973599	0.00923615	0.988036	0.00898603	0.959915	0.020463	0.994967
300	[5, 5, 5, 5]	ReLU	0.2	0.5	False	Gaussian	0.5	0	0	0	0	0	0	0	0	0	0.908742
300	[10, 10, 10, 10]	ReLU	0.2	0.5	False	Gaussian	0.508478	0.0185303	0	0	0	0	0	0	0	0	0.908742
300	[50, 50, 50, 50]	ReLU	0.2	0.5	False	Gaussian	0.570775	0.0888919	0	0	0	0	0	0	0	0	0.908742
300	[100, 100, 100]	ReLU	0.2	0.5	False	Gaussian	0.997881	0.00146719	0.974064	0.00796398	0.976392	0.00708757	0.975057	0.0133318	0.978002	0.0136829	0.995629
300	[200, 200, 200, 200]	ReLU	0.2	0.5	False	Gaussian	0.930829	0.0202067	0	0	0	0	0	0	0	0	0.908742
300	[500, 500, 500, 500]	ReLU	0.2	0.5	False	Gaussian	0.997411	0.0021647	0.978397	0.00270219	0.980291	0.00258566	0.975066	0.0119178	0.985767	0.00757597	0.996424
300	[700, 700, 700, 700]	ReLU	0.2	0.5	False	Gaussian	0.997816	0.00176035	0.979575	0.00561041	0.98144	0.00495985	0.98244	0.00709866	0.980555	0.0104813	0.996556
300	[1000, 1000, 1000, 1000]	ReLU	0.2	0.5	False	Gaussian	0.99777	0.00188332	0.978054	0.00694378	0.980059	0.00619877	0.981115	0.0053323	0.979139	0.0133869	0.996291
300	[1500, 1500, 1500, 1500]	ReLU	0.2	0.5	False	Gaussian	0.997885	0.00183051	0.979496	0.00734893	0.981335	0.00656806	0.983523	0.0101519	0.979344	0.0129464	0.996556
300	[2000, 2000, 2000, 2000]	ReLU	0.2	0.5	False	Gaussian	0.997664	0.0022418	0.977018	0.00557175	0.979027	0.00507993	0.980382	0.0142134	0.978028	0.0138577	0.996159
300	[2500, 2500, 2500, 2500]	ReLU	0.2	0.5	False	Gaussian	0.997663	0.00222578	0.973865	0.01004	0.976228	0.00895355	0.983764	0.00929424	0.969104	0.0191478	0.995497
300	[3000, 3000, 3000, 3000]	ReLU	0.2	0.5	False	Gaussian	0.99766	0.00206787	0.975305	0.00848564	0.977539	0.0075388	0.983764	0.00929424	0.971664	0.0171912	0.995762
300	[3500, 3500, 3500, 3500]	ReLU	0.2	0.5	False	Gaussian	0.997814	0.00210719	0.975028	0.00561439	0.977244	0.00496537	0.981957	0.0111772	0.972936	0.0166677	0.995762
300	[5, 5, 5, 5]	ReLU	0.5	0.5	False	Gaussian	0.50099	0.00198039	0	0	0	0	0	0	0	0	0.908742
300	[10, 10, 10, 10]	ReLU	0.5	0.5	False	Gaussian	0.515705	0.0290228	0	0	0	0	0	0	0	0	0.908742
300	[50, 50, 50, 50]	ReLU	0.5	0.5	False	Gaussian	0.59602	0.0766272	0	0	0	0	0	0	0	0	0.908742
300	[100, 100, 100]	ReLU	0.5	0.5	False	Gaussian	0.997794	0.0017233	0.974971	0.0040568	0.977107	0.00386839	0.966336	0.0110772	0.988282	0.00753949	0.995894
300	[200, 200, 200, 200]	ReLU	0.5	0.5	False	Gaussian	0.914543	0.0250046	0	0	0	0	0	0	0	0	0.908742
300	[500, 500, 500, 500]	ReLU	0.5	0.5	False	Gaussian	0.997966	0.0018943	0.975895	0.00162469	0.977949	0.00153819	0.96667	0.00948134	0.989664	0.0087696	0.996026
300	[700, 700, 700, 700]	ReLU	0.5	0.5	False	Gaussian	0.998201	0.00145956	0.972959	0.00250769	0.975401	0.00206143	0.970894	0.00646392	0.980038	0.00715462	0.995497
300	[1000, 1000, 1000, 1000]	ReLU	0.5	0.5	False	Gaussian	0.998432	0.0015579	0.975894	0.0026403	0.978013	0.00247265	0.973196	0.00916919	0.983055	0.0100513	0.996026
300	[1500, 1500, 1500, 1500]	ReLU	0.5	0.5	False	Gaussian	0.998344	0.00171834	0.978389	0.00294911	0.980321	0.00276134	0.977974	0.00894303	0.98279	0.00658936	0.996424
300	[2000, 2000, 2000, 2000]	ReLU	0.5	0.5	False	Gaussian	0.998466	0.00149627	0.978633	0.00461168	0.980542	0.00413844	0.984856	0.0100389	0.976432	0.00993216	0.996424
300	[2500, 2500, 2500, 2500]	ReLU	0.5	0.5	False	Gaussian	0.998105	0.00190184	0.974763	0.00925586	0.977046	0.00835576	0.980887	0.0137947	0.973381	0.00969311	0.995762
300	[3000, 3000, 3000, 3000]	ReLU	0.5	0.5	False	Gaussian	0.998519	0.00121112	0.973936	0.0123031	0.97626	0.0111223	0.989686	0.00570773	0.96337	0.0193583	0.995497
300	[3500, 3500, 3500, 3500]	ReLU	0.5	0.5	False	Gaussian	0.998405	0.00157989	0.971318	0.0126303	0.973812	0.0114612	0.992594	0.00449915	0.955974	0.0216901	0.994967
lr=0.001
Epochs	Layers	Activation	Input dropout	Dropout	L2	Filler	AvAUC	Std_AUC	AvMCC	Std_MCC	AvFSCORE	Std_FSCORE	AvRecall	Std_Recall	AvPrecision	Std_Precision	AvAccuracy
300	[5]	ReLU	0	0	False	Gaussian	0.997136	0.0023937	0.951013	0.0133839	0.954667	0.0131574	0.927061	0.0282613	0.984627	0.00690766	0.992053
300	[10]	ReLU	0	0	False	Gaussian	0.997088	0.00212514	0.959706	0.0113141	0.963154	0.0103353	0.947597	0.0169267	0.979355	0.00569081	0.993377
300	[50]	ReLU	0	0	False	Gaussian	0.99732	0.00223256	0.964612	0.0114525	0.967681	0.0105385	0.956256	0.0185853	0.97956	0.00555708	0.994172
300	[100]	ReLU	0	0	False	Gaussian	0.997451	0.00206849	0.96554	0.0105789	0.968563	0.00966692	0.959156	0.0173469	0.978342	0.00727186	0.994305
300	[200]	ReLU	0	0	False	Gaussian	0.997464	0.00197581	0.965417	0.010643	0.968426	0.00982933	0.958914	0.0184613	0.978353	0.0072222	0.994305
300	[500]	ReLU	0	0	False	Gaussian	0.997517	0.0019753	0.967022	0.00977291	0.969911	0.00897734	0.960489	0.0160295	0.979661	0.00548781	0.99457
300	[700]	ReLU	0	0	False	Gaussian	0.997483	0.00198781	0.967758	0.00895587	0.970562	0.00828782	0.960489	0.0160295	0.981003	0.00428684	0.994702
300	[1000]	ReLU	0	0	False	Gaussian	0.997511	0.00204977	0.965366	0.0116932	0.968363	0.0107805	0.957581	0.0195088	0.979596	0.00551781	0.994305
300	[1500]	ReLU	0	0	False	Gaussian	0.997435	0.00210042	0.966287	0.00897804	0.969237	0.00823984	0.959164	0.0151483	0.979678	0.00672624	0.994437
300	[2000]	ReLU	0	0	False	Gaussian	0.997442	0.00210809	0.968473	0.0106872	0.971209	0.00983233	0.960489	0.0160295	0.982275	0.00502844	0.994834
300	[2500]	ReLU	0	0	False	Gaussian	0.9975	0.00206929	0.966854	0.0112276	0.969716	0.0103967	0.958914	0.0184613	0.980932	0.00455539	0.99457
300	[3000]	ReLU	0	0	False	Gaussian	0.997486	0.0020565	0.966828	0.00864658	0.969704	0.00803296	0.959164	0.0151483	0.980608	0.00384533	0.99457
300	[3500]	ReLU	0	0	False	Gaussian	0.997467	0.00210821	0.96832	0.0110783	0.971017	0.0103171	0.958914	0.0184613	0.983588	0.00255835	0.994834
300	[5]	Sigmoid	0	0	False	Gaussian	0.990848	0.00473875	0.546054	0.0507104	0.484396	0.0632915	0.32234	0.0563055	0.995349	0.00930233	0.937748
300	[10]	Sigmoid	0	0	False	Gaussian	0.989549	0.00425025	0.482006	0.0183134	0.4014	0.0213649	0.251637	0.0165879	0.994595	0.0108108	0.931523
300	[50]	Sigmoid	0	0	False	Gaussian	0.984691	0.0032263	0.371607	0.0953469	0.27029	0.104089	0.160536	0.0662772	0.994444	0.0111111	0.923046
300	[100]	Sigmoid	0	0	False	Gaussian	0.986372	0.00319732	0.655095	0.0505525	0.626093	0.0605434	0.461066	0.0649513	0.987285	0.00666746	0.950066
300	[200]	Sigmoid	0	0	False	Gaussian	0.988651	0.00338436	0.753856	0.0347944	0.745649	0.0394159	0.600408	0.0507513	0.987919	0.00103798	0.962649
300	[500]	Sigmoid	0	0	False	Gaussian	0.990446	0.00348976	0.816799	0.0364766	0.818312	0.0389621	0.704689	0.0545154	0.978717	0.0112134	0.971656
300	[700]	Sigmoid	0	0	False	Gaussian	0.991208	0.00364074	0.834079	0.0409798	0.837662	0.043746	0.73798	0.0633812	0.97235	0.012202	0.974305
300	[1000]	Sigmoid	0	0	False	Gaussian	0.9918	0.00361789	0.844628	0.0407542	0.849177	0.0435038	0.75753	0.063411	0.969711	0.0111485	0.975894
300	[1500]	Sigmoid	0	0	False	Gaussian	0.992417	0.00346213	0.860009	0.0300923	0.865706	0.0322608	0.78502	0.0506247	0.96726	0.00886322	0.978146
300	[2000]	Sigmoid	0	0	False	Gaussian	0.992835	0.00347251	0.869374	0.0325613	0.875026	0.034405	0.799049	0.0531985	0.969378	0.0107128	0.979603
300	[2500]	Sigmoid	0	0	False	Gaussian	0.993132	0.00341937	0.870953	0.0260042	0.877137	0.027457	0.80412	0.0443006	0.966481	0.00923596	0.979735
300	[3000]	Sigmoid	0	0	False	Gaussian	0.993394	0.00336313	0.877571	0.0265867	0.883491	0.0278593	0.812344	0.0441109	0.969919	0.0105447	0.980795
300	[3500]	Sigmoid	0	0	False	Gaussian	0.993561	0.00325886	0.879746	0.0206143	0.885987	0.021517	0.817153	0.0346195	0.968527	0.0111696	0.98106
300	[5]	TanH	0	0	False	Gaussian	0.997407	0.00217465	0.964784	0.0105834	0.967881	0.00964077	0.957831	0.0164289	0.978299	0.0073394	0.994172
300	[10]	TanH	0	0	False	Gaussian	0.997481	0.00197659	0.96334	0.0096116	0.966569	0.00871117	0.957747	0.0159156	0.97581	0.0115832	0.993907
300	[50]	TanH	0	0	False	Gaussian	0.997442	0.00197683	0.966992	0.00976237	0.969876	0.00896345	0.959164	0.0151483	0.980932	0.00457617	0.99457
300	[100]	TanH	0	0	False	Gaussian	0.997305	0.00221058	0.96554	0.0105789	0.968563	0.00966692	0.959156	0.0173469	0.978342	0.00727186	0.994305
300	[200]	TanH	0	0	False	Gaussian	0.997334	0.00215532	0.966115	0.0100138	0.969037	0.00930338	0.95759	0.0175833	0.98094	0.00433317	0.994437
300	[500]	TanH	0	0	False	Gaussian	0.997377	0.00207195	0.969347	0.00823913	0.972013	0.00757692	0.960739	0.0130233	0.983625	0.00253458	0.994967
300	[700]	TanH	0	0	False	Gaussian	0.997374	0.00215656	0.966335	0.00896201	0.969281	0.00822786	0.960489	0.0160295	0.978457	0.00907894	0.994437
300	[1000]	TanH	0	0	False	Gaussian	0.997304	0.00212109	0.966335	0.00896201	0.969281	0.00822786	0.960489	0.0160295	0.978457	0.00907894	0.994437
300	[1500]	TanH	0	0	False	Gaussian	0.997341	0.00204237	0.969367	0.00825065	0.972044	0.00759594	0.962064	0.0138892	0.982328	0.00239407	0.994967
300	[2000]	TanH	0	0	False	Gaussian	0.997398	0.00203244	0.967194	0.00883556	0.970104	0.00802393	0.962064	0.0138892	0.978407	0.00726061	0.99457
300	[2500]	TanH	0	0	False	Gaussian	0.99746	0.00203155	0.966869	0.0101774	0.969719	0.00947962	0.958914	0.0184613	0.980975	0.0042713	0.99457
300	[3000]	TanH	0	0	False	Gaussian	0.997343	0.00210834	0.968645	0.00795073	0.971397	0.00730009	0.962064	0.0138892	0.98103	0.00430276	0.994834
300	[3500]	TanH	0	0	False	Gaussian	0.997432	0.00208659	0.967043	0.00884515	0.969919	0.00815785	0.960489	0.0160295	0.979722	0.00664345	0.99457
300	[5, 5]	ReLU	0	0	False	Gaussian	0.622747	0.0554593	0	0	0	0	0	0	0	0	0.908742
300	[10, 10]	ReLU	0	0	False	Gaussian	0.682132	0.0559797	0	0	0	0	0	0	0	0	0.908742
300	[50, 50]	ReLU	0	0	False	Gaussian	0.98193	0.00612963	0	0	0	0	0	0	0	0	0.908742
300	[100, 100]	ReLU	0	0	False	Gaussian	0.995115	0.00469137	0.939032	0.0207648	0.943512	0.0196317	0.910796	0.0353673	0.979428	0.00678893	0.990066
300	[200, 200]	ReLU	0	0	False	Gaussian	0.997223	0.00233665	0.965477	0.0115388	0.968471	0.0106202	0.956528	0.0184316	0.980876	0.00462184	0.994305
300	[500, 500]	ReLU	0	0	False	Gaussian	0.997619	0.00191768	0.966469	0.011275	0.969448	0.010257	0.960845	0.0162802	0.978331	0.00751109	0.994437
300	[700, 700]	ReLU	0	0	False	Gaussian	0.997601	0.00195316	0.969612	0.0078294	0.972327	0.00713718	0.965086	0.0120131	0.979756	0.00547105	0.994967
300	[1000, 1000]	ReLU	0	0	False	Gaussian	0.997739	0.00165602	0.971257	0.00628604	0.973847	0.00568105	0.967995	0.00894123	0.979819	0.00544533	0.995232
300	[2000, 2000]	ReLU	0	0	False	Gaussian	0.997613	0.00198857	0.970488	0.00779899	0.973142	0.0070404	0.966652	0.0112526	0.979781	0.00549533	0.995099
300	[2500, 2500]	ReLU	0	0	False	Gaussian	0.997699	0.00188386	0.970496	0.0069938	0.973156	0.00629635	0.966661	0.0095183	0.979783	0.00549003	0.995099
300	[3000, 3000]	ReLU	0	0	False	Gaussian	0.997805	0.00180044	0.971863	0.00887116	0.974352	0.00813116	0.966411	0.0124941	0.982498	0.0064158	0.995364
300	[3500, 3500]	ReLU	0	0	False	Gaussian	0.997761	0.00192439	0.97108	0.00973276	0.973625	0.00888115	0.963753	0.0128448	0.983758	0.00649736	0.995232
300	[5, 5]	ReLU	0	0.5	False	Gaussian	0.655119	0.0453627	0	0	0	0	0	0	0	0	0.908742
300	[10, 10]	ReLU	0	0.5	False	Gaussian	0.797791	0.0791834	0	0	0	0	0	0	0	0	0.908742
300	[50, 50]	ReLU	0	0.5	False	Gaussian	0.982333	0.00801661	0	0	0	0	0	0	0	0	0.908742
300	[100, 100]	ReLU	0	0.5	False	Gaussian	0.995208	0.00392187	0.929095	0.00998729	0.934271	0.00987274	0.897198	0.0236168	0.97514	0.00894577	0.988477
300	[200, 200]	ReLU	0	0.5	False	Gaussian	0.997288	0.00205102	0.965732	0.0109951	0.968752	0.00995767	0.95702	0.015837	0.980865	0.00472855	0.994305
300	[500, 500]	ReLU	0	0.5	False	Gaussian	0.997771	0.00195085	0.969452	0.00664287	0.972152	0.00612885	0.96473	0.0117999	0.979805	0.00665619	0.994967
300	[700, 700]	ReLU	0	0.5	False	Gaussian	0.997706	0.00196003	0.970302	0.00912177	0.972954	0.00826423	0.966296	0.0118407	0.979762	0.00701398	0.995099
300	[1000, 1000]	ReLU	0	0.5	False	Gaussian	0.997666	0.00192815	0.971051	0.00541177	0.973623	0.004976	0.966305	0.00930816	0.981113	0.00429768	0.995232
300	[1500, 1500]	ReLU	0	0.5	False	Gaussian	0.997681	0.00194283	0.97106	0.00788518	0.97361	0.0072627	0.965078	0.0134279	0.982385	0.00236622	0.995232
300	[2000, 2000]	ReLU	0	0.5	False	Gaussian	0.997711	0.00192151	0.97128	0.00944397	0.973874	0.00852045	0.96931	0.0109483	0.978548	0.0094508	0.995232
300	[2500, 2500]	ReLU	0	0.5	False	Gaussian	0.997738	0.00198351	0.972003	0.00684416	0.974515	0.00622322	0.96931	0.0109483	0.979853	0.00540879	0.995364
300	[3000, 3000]	ReLU	0	0.5	False	Gaussian	0.997676	0.00197406	0.970474	0.00716528	0.973127	0.00648371	0.967977	0.0123209	0.978427	0.00456257	0.995099
300	[3500, 3500]	ReLU	0	0.5	False	Gaussian	0.997608	0.00202249	0.972051	0.00591214	0.974564	0.00538121	0.970644	0.0101069	0.978616	0.00714394	0.995364
300	[5, 5]	ReLU	0.2	0.5	False	Gaussian	0.656165	0.104649	0	0	0	0	0	0	0	0	0.908742
300	[10, 10]	ReLU	0.2	0.5	False	Gaussian	0.70876	0.0851149	0	0	0	0	0	0	0	0	0.908742
300	[50, 50]	ReLU	0.2	0.5	False	Gaussian	0.977915	0.00972455	0	0	0	0	0	0	0	0	0.908742
300	[100, 100]	ReLU	0.2	0.5	False	Gaussian	0.993734	0.00483928	0.676445	0.349422	0.675671	0.351679	0.606542	0.333938	0.784039	0.39213	0.964503
300	[200, 200]	ReLU	0.2	0.5	False	Gaussian	0.996947	0.0024762	0.960338	0.0112219	0.963731	0.0104713	0.950531	0.0193638	0.977508	0.00447815	0.99351
300	[500, 500]	ReLU	0.2	0.5	False	Gaussian	0.997326	0.00213515	0.96976	0.00792956	0.972447	0.00715685	0.965078	0.0134279	0.980099	0.00893391	0.994967
300	[700, 700]	ReLU	0.2	0.5	False	Gaussian	0.997451	0.00213129	0.9697	0.00779974	0.972405	0.0071144	0.967735	0.0134879	0.977297	0.00925748	0.994967
300	[1000, 1000]	ReLU	0.2	0.5	False	Gaussian	0.997457	0.00209991	0.971322	0.00958971	0.973898	0.00873621	0.969416	0.0147287	0.978549	0.00735084	0.995232
300	[1500, 1500]	ReLU	0.2	0.5	False	Gaussian	0.997464	0.00221069	0.969843	0.00876799	0.972563	0.00796701	0.969416	0.0147287	0.975887	0.00754281	0.994967
300	[2000, 2000]	ReLU	0.2	0.5	False	Gaussian	0.997602	0.00205973	0.971693	0.00941565	0.974254	0.00841549	0.972315	0.0134468	0.97642	0.0131858	0.995232
300	[2500, 2500]	ReLU	0.2	0.5	False	Gaussian	0.997497	0.0022046	0.970137	0.0101768	0.972875	0.00915199	0.972672	0.0142091	0.973207	0.00949746	0.994967
300	[3000, 3000]	ReLU	0.2	0.5	False	Gaussian	0.997641	0.00204726	0.970119	0.0089407	0.972815	0.00813916	0.975088	0.0163614	0.970807	0.0104649	0.994967
300	[3500, 3500]	ReLU	0.2	0.5	False	Gaussian	0.997609	0.00208932	0.970351	0.00881184	0.973062	0.00785232	0.974005	0.013237	0.972344	0.0128302	0.994967
300	[5, 5]	ReLU	0.5	0.5	False	Gaussian	0.568679	0.0648242	0	0	0	0	0	0	0	0	0.908742
300	[10, 10]	ReLU	0.5	0.5	False	Gaussian	0.682844	0.107502	0	0	0	0	0	0	0	0	0.908742
300	[50, 50]	ReLU	0.5	0.5	False	Gaussian	0.972805	0.0139524	0	0	0	0	0	0	0	0	0.908742
300	[100, 100]	ReLU	0.5	0.5	False	Gaussian	0.989637	0.00957045	0.403634	0.293335	0.346082	0.306656	0.262874	0.283976	0.795876	0.398018	0.930596
300	[200, 200]	ReLU	0.5	0.5	False	Gaussian	0.996542	0.00264596	0.959508	0.00441504	0.962741	0.0044431	0.940138	0.0138842	0.986695	0.00704724	0.993377
300	[500, 500]	ReLU	0.5	0.5	False	Gaussian	0.997099	0.00242279	0.964346	0.0072213	0.967429	0.00652847	0.959102	0.0188332	0.976425	0.0148542	0.99404
300	[700, 700]	ReLU	0.5	0.5	False	Gaussian	0.997413	0.00226385	0.965347	0.00589426	0.968429	0.00505609	0.966402	0.0144798	0.970893	0.0160787	0.994172
300	[1000, 1000]	ReLU	0.5	0.5	False	Gaussian	0.997353	0.00224004	0.964293	0.0104411	0.967496	0.00923188	0.968083	0.0157847	0.967444	0.020958	0.993907
300	[1500, 1500]	ReLU	0.5	0.5	False	Gaussian	0.997521	0.00221074	0.964994	0.00736961	0.968101	0.00657051	0.977987	0.0147047	0.958813	0.0162334	0.99404
300	[2000, 2000]	ReLU	0.5	0.5	False	Gaussian	0.997485	0.00218867	0.963612	0.00777107	0.96684	0.0068957	0.977987	0.0147047	0.956378	0.0174496	0.993775
300	[2500, 2500]	ReLU	0.5	0.5	False	Gaussian	0.99754	0.00223421	0.959506	0.0105609	0.963121	0.00955532	0.977987	0.0147047	0.948861	0.0112933	0.993113
300	[3000, 3000]	ReLU	0.5	0.5	False	Gaussian	0.997545	0.00221465	0.956932	0.00871292	0.96066	0.00782967	0.980645	0.0159744	0.941875	0.0162727	0.992583
300	[3500, 3500]	ReLU	0.5	0.5	False	Gaussian	0.997635	0.00219126	0.949543	0.00772392	0.953851	0.00681743	0.980887	0.0137947	0.928513	0.0123355	0.991258
300	[5, 5, 5]	ReLU	0	0	False	Gaussian	0.509209	0.0676787	0	0	0	0	0	0	0	0	0.908742
300	[10, 10, 10]	ReLU	0	0	False	Gaussian	0.499415	0.0739305	0	0	0	0	0	0	0	0	0.908742
300	[50, 50, 50]	ReLU	0	0	False	Gaussian	0.642146	0.0780736	0	0	0	0	0	0	0	0	0.908742
300	[100, 100, 100]	ReLU	0	0	False	Gaussian	0.801938	0.0676255	0	0	0	0	0	0	0	0	0.908742
300	[200, 200, 200]	ReLU	0	0	False	Gaussian	0.916021	0.0406213	0	0	0	0	0	0	0	0	0.908742
300	[500, 500, 500]	ReLU	0	0	False	Gaussian	0.985738	0.00316619	0	0	0	0	0	0	0	0	0.908742
300	[700, 700, 700]	ReLU	0	0	False	Gaussian	0.996629	0.0027326	0.953612	0.00919722	0.957622	0.00832396	0.942407	0.016493	0.973558	0.00786771	0.992318
300	[1000, 1000, 1000]	ReLU	0	0	False	Gaussian	0.997656	0.00209556	0.96553	0.00961669	0.96856	0.00875825	0.957849	0.0140524	0.979618	0.00689459	0.994305
300	[1500, 1500, 1500]	ReLU	0	0	False	Gaussian	0.997876	0.0016677	0.970251	0.0107399	0.97287	0.00986246	0.964836	0.0152915	0.981164	0.0085285	0.995099
300	[2000, 2000, 2000]	ReLU	0	0	False	Gaussian	0.997699	0.00186317	0.969761	0.00892528	0.972495	0.00802462	0.966652	0.0112526	0.978466	0.00744944	0.994967
300	[2500, 2500, 2500]	ReLU	0	0	False	Gaussian	0.997732	0.00187981	0.972713	0.00922775	0.975136	0.00837864	0.966652	0.0112526	0.983803	0.0065046	0.995497
300	[3000, 3000, 3000]	ReLU	0	0	False	Gaussian	0.997626	0.00193688	0.9728	0.00897496	0.975214	0.00822705	0.968092	0.0139845	0.982552	0.00629668	0.995497
300	[3500, 3500, 3500]	ReLU	0	0	False	Gaussian	0.997738	0.00193162	0.975098	0.00538887	0.977309	0.00492009	0.969561	0.00775668	0.985216	0.004319	0.995894
300	[5, 5, 5]	ReLU	0.2	0.5	False	Gaussian	0.595051	0.0998346	0	0	0	0	0	0	0	0	0.908742
300	[10, 10, 10]	ReLU	0.2	0.5	False	Gaussian	0.511939	0.0539277	0	0	0	0	0	0	0	0	0.908742
300	[50, 50, 50]	ReLU	0.2	0.5	False	Gaussian	0.653994	0.0625667	0	0	0	0	0	0	0	0	0.908742
300	[100, 100, 100]	ReLU	0.2	0.5	False	Gaussian	0.738911	0.0630184	0	0	0	0	0	0	0	0	0.908742
300	[200, 200, 200]	ReLU	0.2	0.5	False	Gaussian	0.935302	0.0145793	0	0	0	0	0	0	0	0	0.908742
300	[500, 500, 500]	ReLU	0.2	0.5	False	Gaussian	0.980499	0.00682441	0	0	0	0	0	0	0	0	0.908742
300	[700, 700, 700]	ReLU	0.2	0.5	False	Gaussian	0.992557	0.0044141	0.305859	0.39146	0.296014	0.385723	0.257315	0.361828	0.39469	0.483468	0.929007
300	[1000, 1000, 1000]	ReLU	0.2	0.5	False	Gaussian	0.997275	0.00226256	0.964131	0.012164	0.967353	0.0110428	0.960761	0.0157782	0.974148	0.00979781	0.99404
300	[1500, 1500, 1500]	ReLU	0.2	0.5	False	Gaussian	0.997627	0.00211408	0.969371	0.0101598	0.972169	0.00909725	0.970991	0.0122304	0.973517	0.0132739	0.994834
300	[2000, 2000, 2000]	ReLU	0.2	0.5	False	Gaussian	0.99778	0.00195369	0.971666	0.0082719	0.974252	0.00747525	0.975338	0.0127577	0.973312	0.0093523	0.995232
300	[2500, 2500, 2500]	ReLU	0.2	0.5	False	Gaussian	0.99769	0.00197171	0.973639	0.0080104	0.976091	0.00710456	0.981387	0.00677234	0.970911	0.0105935	0.995497
300	[3000, 3000, 3000]	ReLU	0.2	0.5	False	Gaussian	0.997828	0.00196249	0.975152	0.00670637	0.977455	0.0059304	0.982721	0.00561236	0.972313	0.0101539	0.995762
300	[3500, 3500, 3500]	ReLU	0.2	0.5	False	Gaussian	0.997679	0.00205389	0.973669	0.00677451	0.976074	0.00603088	0.985454	0.00652453	0.966963	0.0108916	0.995497
300	[5, 5, 5]	ReLU	0.5	0.5	False	Gaussian	0.488019	0.0543654	0	0	0	0	0	0	0	0	0.908742
300	[10, 10, 10]	ReLU	0.5	0.5	False	Gaussian	0.566031	0.116096	0	0	0	0	0	0	0	0	0.908742
300	[50, 50, 50]	ReLU	0.5	0.5	False	Gaussian	0.566616	0.0878182	0	0	0	0	0	0	0	0	0.908742
300	[100, 100, 100]	ReLU	0.5	0.5	False	Gaussian	0.70533	0.0314735	0	0	0	0	0	0	0	0	0.908742
300	[200, 200, 200]	ReLU	0.5	0.5	False	Gaussian	0.916486	0.00985138	0	0	0	0	0	0	0	0	0.908742
300	[500, 500, 500]	ReLU	0.5	0.5	False	Gaussian	0.979663	0.00561069	0	0	0	0	0	0	0	0	0.908742
300	[700, 700, 700]	ReLU	0.5	0.5	False	Gaussian	0.988894	0.00684417	0.185073	0.370145	0.186087	0.372174	0.179832	0.359664	0.192793	0.385586	0.922384
300	[1000, 1000, 1000]	ReLU	0.5	0.5	False	Gaussian	0.996773	0.00261444	0.960127	0.00642529	0.963718	0.0057734	0.960571	0.0132192	0.967051	0.00704731	0.993377
300	[1500, 1500, 1500]	ReLU	0.5	0.5	False	Gaussian	0.997364	0.00228629	0.963103	0.00550169	0.966407	0.00492599	0.976307	0.0134826	0.956928	0.00934783	0.993775
300	[2000, 2000, 2000]	ReLU	0.5	0.5	False	Gaussian	0.997639	0.00212382	0.955288	0.00627427	0.959198	0.00544555	0.981137	0.00984733	0.938346	0.00946717	0.992318
300	[2500, 2500, 2500]	ReLU	0.5	0.5	False	Gaussian	0.997657	0.00217761	0.956878	0.0107772	0.960554	0.00960875	0.988519	0.00799887	0.934217	0.0142215	0.99245
300	[3000, 3000, 3000]	ReLU	0.5	0.5	False	Gaussian	0.99774	0.00203753	0.950038	0.00856595	0.954133	0.00788447	0.986944	0.00790834	0.923729	0.0183567	0.991258
300	[3500, 3500, 3500]	ReLU	0.5	0.5	False	Gaussian	0.997676	0.00217933	0.947334	0.0100358	0.951531	0.00938782	0.988519	0.00799887	0.917573	0.0208144	0.990728
300	[5, 5, 5, 5]	ReLU	0.2	0.5	False	Gaussian	0.5	0	0	0	0	0	0	0	0	0	0.908742
300	[10, 10, 10, 10]	ReLU	0.2	0.5	False	Gaussian	0.50076	0.0544845	0	0	0	0	0	0	0	0	0.908742
300	[50, 50, 50, 50]	ReLU	0.2	0.5	False	Gaussian	0.568935	0.0978834	0	0	0	0	0	0	0	0	0.908742
300	[100, 100, 100]	ReLU	0.2	0.5	False	Gaussian	0.808872	0.0545378	0	0	0	0	0	0	0	0	0.908742
300	[200, 200, 200, 200]	ReLU	0.2	0.5	False	Gaussian	0.55034	0.06758	0	0	0	0	0	0	0	0	0.908742
300	[500, 500, 500, 500]	ReLU	0.2	0.5	False	Gaussian	0.895317	0.0214813	0	0	0	0	0	0	0	0	0.908742
300	[700, 700, 700, 700]	ReLU	0.2	0.5	False	Gaussian	0.929969	0.00946691	0	0	0	0	0	0	0	0	0.908742
300	[1000, 1000, 1000, 1000]	ReLU	0.2	0.5	False	Gaussian	0.97225	0.00741353	0	0	0	0	0	0	0	0	0.908742
300	[1500, 1500, 1500, 1500]	ReLU	0.2	0.5	False	Gaussian	0.979928	0.00541106	0	0	0	0	0	0	0	0	0.908742
300	[2000, 2000, 2000, 2000]	ReLU	0.2	0.5	False	Gaussian	0.996983	0.00259638	0.962157	0.00793294	0.965578	0.00704918	0.965666	0.0165444	0.965765	0.00947261	0.993642
300	[2500, 2500, 2500, 2500]	ReLU	0.2	0.5	False	Gaussian	0.997573	0.00220845	0.967182	0.00809594	0.97014	0.00726671	0.976654	0.0153541	0.96399	0.011875	0.994437
300	[3000, 3000, 3000, 3000]	ReLU	0.2	0.5	False	Gaussian	0.997837	0.00186568	0.969086	0.00881608	0.971845	0.00796298	0.98222	0.013314	0.962012	0.0163271	0.994702
300	[3500, 3500, 3500, 3500]	ReLU	0.2	0.5	False	Gaussian	0.997818	0.00184647	0.975121	0.00503422	0.977365	0.00440245	0.986778	0.00840103	0.968266	0.0102105	0.995762
300	[5, 5, 5, 5]	ReLU	0.5	0.5	False	Gaussian	0.5	0	0	0	0	0	0	0	0	0	0.908742
300	[10, 10, 10, 10]	ReLU	0.5	0.5	False	Gaussian	0.504255	0.00590445	0	0	0	0	0	0	0	0	0.908742
300	[50, 50, 50, 50]	ReLU	0.5	0.5	False	Gaussian	0.511193	0.0480636	0	0	0	0	0	0	0	0	0.908742
300	[100, 100, 100]	ReLU	0.5	0.5	False	Gaussian	0.695603	0.0608982	0	0	0	0	0	0	0	0	0.908742
300	[200, 200, 200, 200]	ReLU	0.5	0.5	False	Gaussian	0.644493	0.0856964	0	0	0	0	0	0	0	0	0.908742
300	[500, 500, 500, 500]	ReLU	0.5	0.5	False	Gaussian	0.874532	0.0213905	0	0	0	0	0	0	0	0	0.908742
300	[700, 700, 700, 700]	ReLU	0.5	0.5	False	Gaussian	0.920484	0.0291055	0	0	0	0	0	0	0	0	0.908742
300	[1000, 1000, 1000, 1000]	ReLU	0.5	0.5	False	Gaussian	0.966025	0.00765638	0	0	0	0	0	0	0	0	0.908742
300	[1500, 1500, 1500, 1500]	ReLU	0.5	0.5	False	Gaussian	0.979166	0.00580394	0	0	0	0	0	0	0	0	0.908742
300	[2000, 2000, 2000, 2000]	ReLU	0.5	0.5	False	Gaussian	0.995619	0.00297329	0.914416	0.0564311	0.918118	0.0596516	0.89744	0.113238	0.951024	0.0224464	0.986755
300	[2500, 2500, 2500, 2500]	ReLU	0.5	0.5	False	Gaussian	0.997213	0.0023806	0.946534	0.00210903	0.950892	0.00202582	0.985611	0.00938996	0.918676	0.00808926	0.990728
300	[3000, 3000, 3000, 3000]	ReLU	0.5	0.5	False	Gaussian	0.997646	0.00206981	0.94708	0.0046385	0.951367	0.00378268	0.988519	0.00799887	0.916959	0.00476225	0.990728
300	[3500, 3500, 3500, 3500]	ReLU	0.5	0.5	False	Gaussian	0.997666	0.00214518	0.935082	0.00335014	0.94001	0.00329995	0.988519	0.00799887	0.896221	0.0115849	0.988477
lr=0.0001
Epochs	Layers	Activation	Input dropout	Dropout	L2	Filler	AvAUC	Std_AUC	AvMCC	Std_MCC	AvFSCORE	Std_FSCORE	AvRecall	Std_Recall	AvPrecision	Std_Precision	AvAccuracy
300	[5]	ReLU	0	0	False	Gaussian	0.849775	0.0819496	0	0	0	0	0	0	0	0	0.908742
300	[10]	ReLU	0	0	False	Gaussian	0.894477	0.031359	0	0	0	0	0	0	0	0	0.908742
300	[50]	ReLU	0	0	False	Gaussian	0.937391	0.0100676	0	0	0	0	0	0	0	0	0.908742
300	[100]	ReLU	0	0	False	Gaussian	0.9483	0.0104368	0	0	0	0	0	0	0	0	0.908742
300	[200]	ReLU	0	0	False	Gaussian	0.949808	0.00923375	0	0	0	0	0	0	0	0	0.908742
300	[500]	ReLU	0	0	False	Gaussian	0.949678	0.00941096	0	0	0	0	0	0	0	0	0.908742
300	[700]	ReLU	0	0	False	Gaussian	0.953629	0.0112492	0	0	0	0	0	0	0	0	0.908742
300	[1000]	ReLU	0	0	False	Gaussian	0.956594	0.0092174	0	0	0	0	0	0	0	0	0.908742
300	[1500]	ReLU	0	0	False	Gaussian	0.96118	0.01021	0	0	0	0	0	0	0	0	0.908742
300	[2000]	ReLU	0	0	False	Gaussian	0.963335	0.0112478	0.0470497	0.0605908	0.0125641	0.0179926	0.00640508	0.00920318	0.4	0.489898	0.909272
300	[2500]	ReLU	0	0	False	Gaussian	0.968924	0.00967444	0.162616	0.0550915	0.0616675	0.035122	0.0321542	0.0187372	1	0	0.911523
300	[3000]	ReLU	0	0	False	Gaussian	0.970723	0.0101292	0.250085	0.0678695	0.133917	0.0628791	0.0729899	0.0364023	1	0	0.915099
300	[3500]	ReLU	0	0	False	Gaussian	0.973258	0.00802666	0.312841	0.0363439	0.193949	0.040906	0.107973	0.0257911	1	0	0.918543
300	[5]	Sigmoid	0	0	False	Gaussian	0.911928	0.0204535	0	0	0	0	0	0	0	0	0.908742
300	[10]	Sigmoid	0	0	False	Gaussian	0.957776	0.014766	0	0	0	0	0	0	0	0	0.908742
300	[50]	Sigmoid	0	0	False	Gaussian	0.963717	0.00725345	0	0	0	0	0	0	0	0	0.908742
300	[100]	Sigmoid	0	0	False	Gaussian	0.947892	0.0128861	0	0	0	0	0	0	0	0	0.908742
300	[200]	Sigmoid	0	0	False	Gaussian	0.952379	0.0183529	0	0	0	0	0	0	0	0	0.908742
300	[500]	Sigmoid	0	0	False	Gaussian	0.956828	0.0122627	0	0	0	0	0	0	0	0	0.908742
300	[700]	Sigmoid	0	0	False	Gaussian	0.957734	0.00819123	0	0	0	0	0	0	0	0	0.908742
300	[1000]	Sigmoid	0	0	False	Gaussian	0.97128	0.00900385	0	0	0	0	0	0	0	0	0.908742
300	[1500]	Sigmoid	0	0	False	Gaussian	0.974293	0.0024531	0	0	0	0	0	0	0	0	0.908742
300	[2000]	Sigmoid	0	0	False	Gaussian	0.974065	0.00707947	0	0	0	0	0	0	0	0	0.908742
300	[2500]	Sigmoid	0	0	False	Gaussian	0.977222	0.00580241	0	0	0	0	0	0	0	0	0.908742
300	[3000]	Sigmoid	0	0	False	Gaussian	0.974356	0.00872012	0	0	0	0	0	0	0	0	0.908742
300	[3500]	Sigmoid	0	0	False	Gaussian	0.976103	0.00355479	0	0	0	0	0	0	0	0	0.908742
300	[5]	TanH	0	0	False	Gaussian	0.855746	0.043443	0	0	0	0	0	0	0	0	0.908742
300	[10]	TanH	0	0	False	Gaussian	0.906132	0.0169715	0	0	0	0	0	0	0	0	0.908742
300	[50]	TanH	0	0	False	Gaussian	0.947725	0.011798	0.0520542	0.0646639	0.0147863	0.019019	0.00754131	0.00971615	0.4	0.489898	0.909404
300	[100]	TanH	0	0	False	Gaussian	0.956912	0.00800419	0.166146	0.0212815	0.0595523	0.0154397	0.030756	0.00829732	1	0	0.911523
300	[200]	TanH	0	0	False	Gaussian	0.959734	0.0121048	0.312237	0.0517871	0.194494	0.056054	0.108801	0.0347247	1	0	0.918411
300	[500]	TanH	0	0	False	Gaussian	0.969683	0.00858826	0.486307	0.0488287	0.405577	0.0628489	0.256402	0.0515084	1	0	0.932053
300	[700]	TanH	0	0	False	Gaussian	0.971147	0.00935066	0.522921	0.0484634	0.454304	0.0631044	0.296566	0.0553884	0.995556	0.00888889	0.935762
300	[1000]	TanH	0	0	False	Gaussian	0.973719	0.00758064	0.579195	0.0501012	0.527037	0.0628271	0.360815	0.0603147	0.995918	0.00816327	0.941457
300	[1500]	TanH	0	0	False	Gaussian	0.97688	0.0081853	0.644348	0.0338392	0.610979	0.042947	0.442574	0.0468896	0.994243	0.00709337	0.948874
300	[2000]	TanH	0	0	False	Gaussian	0.979961	0.00710349	0.676224	0.0341578	0.651459	0.0412141	0.486496	0.0470258	0.991847	0.0112487	0.952715
300	[2500]	TanH	0	0	False	Gaussian	0.981527	0.00789357	0.69437	0.0380697	0.675297	0.04456	0.515023	0.0496201	0.985722	0.0136861	0.955099
300	[3000]	TanH	0	0	False	Gaussian	0.981902	0.00730367	0.720032	0.0391713	0.704847	0.047024	0.549315	0.0581279	0.990556	0.00890832	0.958411
300	[3500]	TanH	0	0	False	Gaussian	0.983956	0.00737145	0.734094	0.0331354	0.722519	0.0383183	0.57091	0.047612	0.987781	0.00768463	0.960265
300	[5, 5]	ReLU	0	0	False	Gaussian	0.561941	0.0408459	0	0	0	0	0	0	0	0	0.908742
300	[10, 10]	ReLU	0	0	False	Gaussian	0.433026	0.073915	0	0	0	0	0	0	0	0	0.908742
300	[50, 50]	ReLU	0	0	False	Gaussian	0.503718	0.0603494	0	0	0	0	0	0	0	0	0.908742
300	[100, 100]	ReLU	0	0	False	Gaussian	0.47837	0.0518244	0	0	0	0	0	0	0	0	0.908742
300	[200, 200]	ReLU	0	0	False	Gaussian	0.57785	0.0475009	0	0	0	0	0	0	0	0	0.908742
300	[500, 500]	ReLU	0	0	False	Gaussian	0.707087	0.033149	0	0	0	0	0	0	0	0	0.908742
300	[700, 700]	ReLU	0	0	False	Gaussian	0.781927	0.0438793	0	0	0	0	0	0	0	0	0.908742
300	[1000, 1000]	ReLU	0	0	False	Gaussian	0.85289	0.0176377	0	0	0	0	0	0	0	0	0.908742
300	[2000, 2000]	ReLU	0	0	False	Gaussian	0.931227	0.0136378	0	0	0	0	0	0	0	0	0.908742
300	[2500, 2500]	ReLU	0	0	False	Gaussian	0.945329	0.00934101	0	0	0	0	0	0	0	0	0.908742
300	[3000, 3000]	ReLU	0	0	False	Gaussian	0.952345	0.00873875	0	0	0	0	0	0	0	0	0.908742
300	[3500, 3500]	ReLU	0	0	False	Gaussian	0.957799	0.0096575	0	0	0	0	0	0	0	0	0.908742
[truncated: 104 more rows]

## Sheet: CHEMBL1978
NB
5-Fold paramater tuning	5FCV
[truncated: 873 more rows]

## Sheet: CHEMBL218
NB
[truncated: 864 more rows]

[truncated: 1 more sheets: CHEMBL205]
